# Supplementary material for: Adapted Boolean network models for extracellular matrix formation
Source: BMC Syst Biol. 2009 Jul 21;3:77. doi: 10.1186/1752-0509-3-77 (PMC2734845; doi:10.1186/1752-0509-3-77)
Supplement: Additional file 2 — Cytoscape import file. Import this file into Cytoscape [] to analyse the gene regulatory network in more detail. It also includes external links for the genes and references cited to GenBank, Uniprot, and PubMed. [file 1752-0509-3-77-S2.zip]

Archive with 1 entries (1 files):
- Additional_File_2_CytoscapeNetworkData.cys
