# Supplementary material for: Adapted Boolean network models for extracellular matrix formation
Source: BMC Syst Biol. 2009 Jul 21;3:77. doi: 10.1186/1752-0509-3-77 (PMC2734845; doi:10.1186/1752-0509-3-77)
Supplement: Additional file 3 — Cytoscape import file. Open this file after importing the CYS (file provided by Additional file 2) into Cytoscape [] if the layout of the CYS file cannot be displayed correctly with your Cytoscape version. [file 1752-0509-3-77-S3.zip]

Archive with 1 entries (1 files):
- Additional_File_3_CytoscapeVizmapData.props
