# Supplementary material for: Adapted Boolean network models for extracellular matrix formation
Source: BMC Syst Biol. 2009 Jul 21;3:77. doi: 10.1186/1752-0509-3-77 (PMC2734845; doi:10.1186/1752-0509-3-77)
Supplement: Additional file 3 — Cytoscape import file. Open this file after importing the CYS (file provided by Additional file 2) into Cytoscape [] if the layout of the CYS file cannot be displayed correctly with your Cytoscape version. [file 1752-0509-3-77-S3.zip › Additional_File_3_CytoscapeVizmapData.props]

#This file specifies visual mappings for Cytoscape and has been automatically generated.
# WARNING: any changes you make to this file while Cytoscape is running may be overwritten.
# Any changes may make these visual mappings unreadable.
# Please make sure you know what you are doing before modifying this file by hand.
#
#Thu Nov 20 16:47:05 CET 2008
edgeAppearanceCalculator.ECM_Network.defaultEdgeColor=0,0,255
edgeAppearanceCalculator.ECM_Network.defaultEdgeFont=Default,plain,10
edgeAppearanceCalculator.ECM_Network.defaultEdgeFontSize=10.0
edgeAppearanceCalculator.ECM_Network.defaultEdgeLabel=
edgeAppearanceCalculator.ECM_Network.defaultEdgeLabelColor=0,0,0
edgeAppearanceCalculator.ECM_Network.defaultEdgeLabelOpacity=255
edgeAppearanceCalculator.ECM_Network.defaultEdgeLabelPosition=C,C,c,0,0
edgeAppearanceCalculator.ECM_Network.defaultEdgeLineStyle=SOLID
edgeAppearanceCalculator.ECM_Network.defaultEdgeLineWidth=2.0
edgeAppearanceCalculator.ECM_Network.defaultEdgeOpacity=255
edgeAppearanceCalculator.ECM_Network.defaultEdgeSourceArrowColor=0,0,0
edgeAppearanceCalculator.ECM_Network.defaultEdgeSourceArrowOpacity=255
edgeAppearanceCalculator.ECM_Network.defaultEdgeSourceArrowShape=NONE
edgeAppearanceCalculator.ECM_Network.defaultEdgeTargetArrowColor=0,0,0
edgeAppearanceCalculator.ECM_Network.defaultEdgeTargetArrowOpacity=255
edgeAppearanceCalculator.ECM_Network.defaultEdgeTargetArrowShape=NONE
edgeAppearanceCalculator.ECM_Network.defaultEdgeToolTip=
edgeAppearanceCalculator.ECM_Network.defaultNodeBorderColor=0,0,0
edgeAppearanceCalculator.ECM_Network.defaultNodeBorderOpacity=255
edgeAppearanceCalculator.ECM_Network.defaultNodeFillColor=255,255,255
edgeAppearanceCalculator.ECM_Network.defaultNodeFont=Default,plain,12
edgeAppearanceCalculator.ECM_Network.defaultNodeFontSize=12.0
edgeAppearanceCalculator.ECM_Network.defaultNodeHight=30.0
edgeAppearanceCalculator.ECM_Network.defaultNodeLabel=
edgeAppearanceCalculator.ECM_Network.defaultNodeLabelColor=0,0,0
edgeAppearanceCalculator.ECM_Network.defaultNodeLabelOpacity=255
edgeAppearanceCalculator.ECM_Network.defaultNodeLabelPosition=C,C,c,0,0
edgeAppearanceCalculator.ECM_Network.defaultNodeLineStyle=SOLID
edgeAppearanceCalculator.ECM_Network.defaultNodeLineWidth=1.0
edgeAppearanceCalculator.ECM_Network.defaultNodeOpacity=255
edgeAppearanceCalculator.ECM_Network.defaultNodeShape=rect
edgeAppearanceCalculator.ECM_Network.defaultNodeSize=35.0
edgeAppearanceCalculator.ECM_Network.defaultNodeToolTip=
edgeAppearanceCalculator.ECM_Network.defaultNodeWidth=70.0
edgeAppearanceCalculator.ECM_Network.edgeColorCalculator=default-Edge Color-Discrete Mapper
edgeAppearanceCalculator.ECM_Network.edgeLineStyleCalculator=default-Edge Line Style-Discrete Mapper
edgeAppearanceCalculator.ECM_Network.edgeTargetArrowColorCalculator=ugau-Edge Target Arrow Color-Discrete Mapper
edgeAppearanceCalculator.ECM_Network.edgeTargetArrowShapeCalculator=default-Edge Target Arrow Shape-Discrete Mapper
edgeAppearanceCalculator.ECM_Network.nodeSizeLocked=true
edgeAppearanceCalculator.Sample1.defaultEdgeColor=0,0,0
edgeAppearanceCalculator.Sample1.defaultEdgeFont=Default,plain,10
edgeAppearanceCalculator.Sample1.defaultEdgeFontSize=10.0
edgeAppearanceCalculator.Sample1.defaultEdgeLabel=
edgeAppearanceCalculator.Sample1.defaultEdgeLabelColor=0,0,0
edgeAppearanceCalculator.Sample1.defaultEdgeLabelOpacity=255
edgeAppearanceCalculator.Sample1.defaultEdgeLabelPosition=C,C,c,0,0
edgeAppearanceCalculator.Sample1.defaultEdgeLineStyle=SOLID
edgeAppearanceCalculator.Sample1.defaultEdgeLineWidth=1.0
edgeAppearanceCalculator.Sample1.defaultEdgeOpacity=255
edgeAppearanceCalculator.Sample1.defaultEdgeSourceArrowColor=0,0,0
edgeAppearanceCalculator.Sample1.defaultEdgeSourceArrowOpacity=255
edgeAppearanceCalculator.Sample1.defaultEdgeSourceArrowShape=NONE
edgeAppearanceCalculator.Sample1.defaultEdgeTargetArrowColor=0,0,0
edgeAppearanceCalculator.Sample1.defaultEdgeTargetArrowOpacity=255
edgeAppearanceCalculator.Sample1.defaultEdgeTargetArrowShape=NONE
edgeAppearanceCalculator.Sample1.defaultEdgeToolTip=
edgeAppearanceCalculator.Sample1.defaultNodeBorderColor=0,0,0
edgeAppearanceCalculator.Sample1.defaultNodeBorderOpacity=255
edgeAppearanceCalculator.Sample1.defaultNodeFillColor=255,255,255
edgeAppearanceCalculator.Sample1.defaultNodeFont=Default,plain,12
edgeAppearanceCalculator.Sample1.defaultNodeFontSize=12.0
edgeAppearanceCalculator.Sample1.defaultNodeHight=30.0
edgeAppearanceCalculator.Sample1.defaultNodeLabel=
edgeAppearanceCalculator.Sample1.defaultNodeLabelColor=0,0,0
edgeAppearanceCalculator.Sample1.defaultNodeLabelOpacity=255
edgeAppearanceCalculator.Sample1.defaultNodeLabelPosition=C,C,c,0,0
edgeAppearanceCalculator.Sample1.defaultNodeLineStyle=SOLID
edgeAppearanceCalculator.Sample1.defaultNodeLineWidth=1.0
edgeAppearanceCalculator.Sample1.defaultNodeOpacity=255
edgeAppearanceCalculator.Sample1.defaultNodeShape=rect
edgeAppearanceCalculator.Sample1.defaultNodeSize=35.0
edgeAppearanceCalculator.Sample1.defaultNodeToolTip=
edgeAppearanceCalculator.Sample1.defaultNodeWidth=70.0
edgeAppearanceCalculator.Sample1.edgeColorCalculator=BasicDiscrete
edgeAppearanceCalculator.Sample1.edgeLabelCalculator=EdgeLabel
edgeAppearanceCalculator.Sample1.edgeLineStyleCalculator=Sample1-Edge Line Style-Discrete Mapper
edgeAppearanceCalculator.Sample1.nodeSizeLocked=true
edgeAppearanceCalculator.Solid.defaultEdgeColor=204,204,204
edgeAppearanceCalculator.Solid.defaultEdgeFont=SanSerif,plain,10
edgeAppearanceCalculator.Solid.defaultEdgeFontSize=10.0
edgeAppearanceCalculator.Solid.defaultEdgeLabel=
edgeAppearanceCalculator.Solid.defaultEdgeLabelColor=102,102,102
edgeAppearanceCalculator.Solid.defaultEdgeLabelOpacity=190
edgeAppearanceCalculator.Solid.defaultEdgeLabelPosition=C,C,c,0,0
edgeAppearanceCalculator.Solid.defaultEdgeLineStyle=SOLID
edgeAppearanceCalculator.Solid.defaultEdgeLineWidth=12.0
edgeAppearanceCalculator.Solid.defaultEdgeOpacity=255
edgeAppearanceCalculator.Solid.defaultEdgeSourceArrowColor=0,0,0
edgeAppearanceCalculator.Solid.defaultEdgeSourceArrowOpacity=255
edgeAppearanceCalculator.Solid.defaultEdgeSourceArrowShape=NONE
edgeAppearanceCalculator.Solid.defaultEdgeTargetArrowColor=0,0,0
edgeAppearanceCalculator.Solid.defaultEdgeTargetArrowOpacity=255
edgeAppearanceCalculator.Solid.defaultEdgeTargetArrowShape=NONE
edgeAppearanceCalculator.Solid.defaultEdgeToolTip=
edgeAppearanceCalculator.Solid.defaultNodeBorderColor=0,0,0
edgeAppearanceCalculator.Solid.defaultNodeBorderOpacity=255
edgeAppearanceCalculator.Solid.defaultNodeFillColor=255,255,255
edgeAppearanceCalculator.Solid.defaultNodeFont=Default,plain,12
edgeAppearanceCalculator.Solid.defaultNodeFontSize=12.0
edgeAppearanceCalculator.Solid.defaultNodeHight=30.0
edgeAppearanceCalculator.Solid.defaultNodeLabel=
edgeAppearanceCalculator.Solid.defaultNodeLabelColor=0,0,0
edgeAppearanceCalculator.Solid.defaultNodeLabelOpacity=255
edgeAppearanceCalculator.Solid.defaultNodeLabelPosition=C,C,c,0,0
edgeAppearanceCalculator.Solid.defaultNodeLineStyle=SOLID
edgeAppearanceCalculator.Solid.defaultNodeLineWidth=1.0
edgeAppearanceCalculator.Solid.defaultNodeOpacity=255
edgeAppearanceCalculator.Solid.defaultNodeShape=rect
edgeAppearanceCalculator.Solid.defaultNodeSize=35.0
edgeAppearanceCalculator.Solid.defaultNodeToolTip=
edgeAppearanceCalculator.Solid.defaultNodeWidth=70.0
edgeAppearanceCalculator.Solid.edgeLabelCalculator=Solid-Edge Label-Passthrough Mapper
edgeAppearanceCalculator.Solid.nodeSizeLocked=true
edgeAppearanceCalculator.Universe.defaultEdgeColor=255,255,255
edgeAppearanceCalculator.Universe.defaultEdgeFont=SanSerif,plain,10
edgeAppearanceCalculator.Universe.defaultEdgeFontSize=10.0
edgeAppearanceCalculator.Universe.defaultEdgeLabel=
edgeAppearanceCalculator.Universe.defaultEdgeLabelColor=0,0,0
edgeAppearanceCalculator.Universe.defaultEdgeLabelOpacity=255
edgeAppearanceCalculator.Universe.defaultEdgeLabelPosition=C,C,c,0,0
edgeAppearanceCalculator.Universe.defaultEdgeLineStyle=LONG_DASH
edgeAppearanceCalculator.Universe.defaultEdgeLineWidth=3.0
edgeAppearanceCalculator.Universe.defaultEdgeOpacity=100
edgeAppearanceCalculator.Universe.defaultEdgeSourceArrowColor=0,0,0
edgeAppearanceCalculator.Universe.defaultEdgeSourceArrowOpacity=255
edgeAppearanceCalculator.Universe.defaultEdgeSourceArrowShape=NONE
edgeAppearanceCalculator.Universe.defaultEdgeTargetArrowColor=0,0,0
edgeAppearanceCalculator.Universe.defaultEdgeTargetArrowOpacity=255
edgeAppearanceCalculator.Universe.defaultEdgeTargetArrowShape=NONE
edgeAppearanceCalculator.Universe.defaultEdgeToolTip=
edgeAppearanceCalculator.Universe.defaultNodeBorderColor=0,0,0
edgeAppearanceCalculator.Universe.defaultNodeBorderOpacity=255
edgeAppearanceCalculator.Universe.defaultNodeFillColor=255,255,255
edgeAppearanceCalculator.Universe.defaultNodeFont=Default,plain,12
edgeAppearanceCalculator.Universe.defaultNodeFontSize=12.0
edgeAppearanceCalculator.Universe.defaultNodeHight=30.0
edgeAppearanceCalculator.Universe.defaultNodeLabel=
edgeAppearanceCalculator.Universe.defaultNodeLabelColor=0,0,0
edgeAppearanceCalculator.Universe.defaultNodeLabelOpacity=255
edgeAppearanceCalculator.Universe.defaultNodeLabelPosition=C,C,c,0,0
edgeAppearanceCalculator.Universe.defaultNodeLineStyle=SOLID
edgeAppearanceCalculator.Universe.defaultNodeLineWidth=1.0
edgeAppearanceCalculator.Universe.defaultNodeOpacity=255
edgeAppearanceCalculator.Universe.defaultNodeShape=rect
edgeAppearanceCalculator.Universe.defaultNodeSize=35.0
edgeAppearanceCalculator.Universe.defaultNodeToolTip=
edgeAppearanceCalculator.Universe.defaultNodeWidth=70.0
edgeAppearanceCalculator.Universe.nodeSizeLocked=true
edgeAppearanceCalculator.default.defaultEdgeColor=0,0,0
edgeAppearanceCalculator.default.defaultEdgeFont=SanSerif,plain,10
edgeAppearanceCalculator.default.defaultEdgeFontSize=10.0
edgeAppearanceCalculator.default.defaultEdgeLabel=
edgeAppearanceCalculator.default.defaultEdgeLabelColor=0,0,0
edgeAppearanceCalculator.default.defaultEdgeLabelOpacity=255
edgeAppearanceCalculator.default.defaultEdgeLabelPosition=C,C,c,0,0
edgeAppearanceCalculator.default.defaultEdgeLineStyle=SOLID
edgeAppearanceCalculator.default.defaultEdgeLineWidth=1.0
edgeAppearanceCalculator.default.defaultEdgeOpacity=255
edgeAppearanceCalculator.default.defaultEdgeSourceArrowColor=0,0,0
edgeAppearanceCalculator.default.defaultEdgeSourceArrowOpacity=255
edgeAppearanceCalculator.default.defaultEdgeSourceArrowShape=NONE
edgeAppearanceCalculator.default.defaultEdgeTargetArrowColor=0,0,0
edgeAppearanceCalculator.default.defaultEdgeTargetArrowOpacity=255
edgeAppearanceCalculator.default.defaultEdgeTargetArrowShape=NONE
edgeAppearanceCalculator.default.defaultEdgeToolTip=
edgeAppearanceCalculator.default.defaultNodeBorderColor=0,0,0
edgeAppearanceCalculator.default.defaultNodeBorderOpacity=255
edgeAppearanceCalculator.default.defaultNodeFillColor=255,255,255
edgeAppearanceCalculator.default.defaultNodeFont=Default,plain,12
edgeAppearanceCalculator.default.defaultNodeFontSize=12.0
edgeAppearanceCalculator.default.defaultNodeHight=30.0
edgeAppearanceCalculator.default.defaultNodeLabel=
edgeAppearanceCalculator.default.defaultNodeLabelColor=0,0,0
edgeAppearanceCalculator.default.defaultNodeLabelOpacity=255
edgeAppearanceCalculator.default.defaultNodeLabelPosition=C,C,c,0,0
edgeAppearanceCalculator.default.defaultNodeLineStyle=SOLID
edgeAppearanceCalculator.default.defaultNodeLineWidth=1.0
edgeAppearanceCalculator.default.defaultNodeOpacity=255
edgeAppearanceCalculator.default.defaultNodeShape=rect
edgeAppearanceCalculator.default.defaultNodeSize=35.0
edgeAppearanceCalculator.default.defaultNodeToolTip=
edgeAppearanceCalculator.default.defaultNodeWidth=70.0
edgeAppearanceCalculator.default.nodeSizeLocked=true
edgeColorCalculator.BasicDiscrete.mapping.controller=interaction
edgeColorCalculator.BasicDiscrete.mapping.controllerType=4
edgeColorCalculator.BasicDiscrete.mapping.map.pd=255,0,51
edgeColorCalculator.BasicDiscrete.mapping.map.pp=0,204,0
edgeColorCalculator.BasicDiscrete.mapping.type=DiscreteMapping
edgeColorCalculator.BasicDiscrete.visualPropertyType=EDGE_COLOR
edgeColorCalculator.default-Edge\ Color-Discrete\ Mapper.mapping.controller=edge color
edgeColorCalculator.default-Edge\ Color-Discrete\ Mapper.mapping.controllerType=4
edgeColorCalculator.default-Edge\ Color-Discrete\ Mapper.mapping.map.0,0,255=0,0,255
edgeColorCalculator.default-Edge\ Color-Discrete\ Mapper.mapping.map.255,0,0=255,0,0
edgeColorCalculator.default-Edge\ Color-Discrete\ Mapper.mapping.map.black=0,0,0
edgeColorCalculator.default-Edge\ Color-Discrete\ Mapper.mapping.map.red=255,0,0
edgeColorCalculator.default-Edge\ Color-Discrete\ Mapper.mapping.type=DiscreteMapping
edgeColorCalculator.default-Edge\ Color-Discrete\ Mapper.visualPropertyType=EDGE_COLOR
edgeFontFaceCalculator.BasicContinuous.mapping.boundaryvalues=2
edgeFontFaceCalculator.BasicContinuous.mapping.bv0.domainvalue=0.0010
edgeFontFaceCalculator.BasicContinuous.mapping.bv0.equal=Default,bold,12
edgeFontFaceCalculator.BasicContinuous.mapping.bv0.greater=Default,plain,11
edgeFontFaceCalculator.BasicContinuous.mapping.bv0.lesser=Default,bold,12
edgeFontFaceCalculator.BasicContinuous.mapping.bv1.domainvalue=0.01
edgeFontFaceCalculator.BasicContinuous.mapping.bv1.equal=Default,plain,11
edgeFontFaceCalculator.BasicContinuous.mapping.bv1.greater=Default,italic,10
edgeFontFaceCalculator.BasicContinuous.mapping.bv1.lesser=Default,plain,11
edgeFontFaceCalculator.BasicContinuous.mapping.controller=pvalues
edgeFontFaceCalculator.BasicContinuous.mapping.interpolator=FlatInterpolator
edgeFontFaceCalculator.BasicContinuous.mapping.type=ContinuousMapping
edgeFontFaceCalculator.BasicContinuous.visualPropertyType=EDGE_FONT_FACE
edgeFontFaceCalculator.BasicDiscrete.mapping.controller=interaction
edgeFontFaceCalculator.BasicDiscrete.mapping.controllerType=4
edgeFontFaceCalculator.BasicDiscrete.mapping.map.pd=Serif,italic,11
edgeFontFaceCalculator.BasicDiscrete.mapping.map.pp=Serif,bold,12
edgeFontFaceCalculator.BasicDiscrete.mapping.type=DiscreteMapping
edgeFontFaceCalculator.BasicDiscrete.visualPropertyType=EDGE_FONT_FACE
edgeFontSizeCalculator.BasicContinuous.mapping.boundaryvalues=2
edgeFontSizeCalculator.BasicContinuous.mapping.bv0.domainvalue=0.0010
edgeFontSizeCalculator.BasicContinuous.mapping.bv0.equal=12.0
edgeFontSizeCalculator.BasicContinuous.mapping.bv0.greater=11.0
edgeFontSizeCalculator.BasicContinuous.mapping.bv0.lesser=12.0
edgeFontSizeCalculator.BasicContinuous.mapping.bv1.domainvalue=0.01
edgeFontSizeCalculator.BasicContinuous.mapping.bv1.equal=11.0
edgeFontSizeCalculator.BasicContinuous.mapping.bv1.greater=10.0
edgeFontSizeCalculator.BasicContinuous.mapping.bv1.lesser=11.0
edgeFontSizeCalculator.BasicContinuous.mapping.controller=pvalues
edgeFontSizeCalculator.BasicContinuous.mapping.interpolator=FlatInterpolator
edgeFontSizeCalculator.BasicContinuous.mapping.type=ContinuousMapping
edgeFontSizeCalculator.BasicContinuous.visualPropertyType=EDGE_FONT_SIZE
edgeFontSizeCalculator.BasicDiscrete.mapping.controller=interaction
edgeFontSizeCalculator.BasicDiscrete.mapping.controllerType=4
edgeFontSizeCalculator.BasicDiscrete.mapping.map.pd=11.0
edgeFontSizeCalculator.BasicDiscrete.mapping.map.pp=12.0
edgeFontSizeCalculator.BasicDiscrete.mapping.type=DiscreteMapping
edgeFontSizeCalculator.BasicDiscrete.visualPropertyType=EDGE_FONT_SIZE
edgeLabelCalculator.BasicContinuous.mapping.boundaryvalues=2
edgeLabelCalculator.BasicContinuous.mapping.bv0.domainvalue=0.0010
edgeLabelCalculator.BasicContinuous.mapping.bv0.equal=good
edgeLabelCalculator.BasicContinuous.mapping.bv0.greater=ok
edgeLabelCalculator.BasicContinuous.mapping.bv0.lesser=good
edgeLabelCalculator.BasicContinuous.mapping.bv1.domainvalue=0.01
edgeLabelCalculator.BasicContinuous.mapping.bv1.equal=ok
edgeLabelCalculator.BasicContinuous.mapping.bv1.greater=poor
edgeLabelCalculator.BasicContinuous.mapping.bv1.lesser=ok
edgeLabelCalculator.BasicContinuous.mapping.controller=pvalues
edgeLabelCalculator.BasicContinuous.mapping.interpolator=FlatInterpolator
edgeLabelCalculator.BasicContinuous.mapping.type=ContinuousMapping
edgeLabelCalculator.BasicContinuous.visualPropertyType=EDGE_LABEL
edgeLabelCalculator.BasicDiscrete.mapping.controller=interaction
edgeLabelCalculator.BasicDiscrete.mapping.controllerType=4
edgeLabelCalculator.BasicDiscrete.mapping.map.pd=pd
edgeLabelCalculator.BasicDiscrete.mapping.map.pp=pp
edgeLabelCalculator.BasicDiscrete.mapping.type=DiscreteMapping
edgeLabelCalculator.BasicDiscrete.visualPropertyType=EDGE_LABEL
edgeLabelCalculator.EdgeLabel.mapping.controller=interaction
edgeLabelCalculator.EdgeLabel.mapping.type=PassThroughMapping
edgeLabelCalculator.EdgeLabel.visualPropertyType=EDGE_LABEL
edgeLabelCalculator.Solid-Edge\ Label-Passthrough\ Mapper.mapping.controller=interaction
edgeLabelCalculator.Solid-Edge\ Label-Passthrough\ Mapper.mapping.type=PassThroughMapping
edgeLabelCalculator.Solid-Edge\ Label-Passthrough\ Mapper.visualPropertyType=EDGE_LABEL
edgeLabelCalculator.testPassThrough.mapping.controller=label
edgeLabelCalculator.testPassThrough.mapping.type=PassThroughMapping
edgeLabelCalculator.testPassThrough.visualPropertyType=EDGE_LABEL
edgeLineStyleCalculator.Sample1-Edge\ Line\ Style-Discrete\ Mapper.mapping.controller=interaction
edgeLineStyleCalculator.Sample1-Edge\ Line\ Style-Discrete\ Mapper.mapping.controllerType=4
edgeLineStyleCalculator.Sample1-Edge\ Line\ Style-Discrete\ Mapper.mapping.map.pd=LONG_DASH
edgeLineStyleCalculator.Sample1-Edge\ Line\ Style-Discrete\ Mapper.mapping.map.pp=SOLID
edgeLineStyleCalculator.Sample1-Edge\ Line\ Style-Discrete\ Mapper.mapping.type=DiscreteMapping
edgeLineStyleCalculator.Sample1-Edge\ Line\ Style-Discrete\ Mapper.visualPropertyType=EDGE_LINE_STYLE
edgeLineStyleCalculator.default-Edge\ Line\ Style-Discrete\ Mapper.mapping.controller=edge line style
edgeLineStyleCalculator.default-Edge\ Line\ Style-Discrete\ Mapper.mapping.controllerType=4
edgeLineStyleCalculator.default-Edge\ Line\ Style-Discrete\ Mapper.mapping.map.long\ dashed=LONG_DASH
edgeLineStyleCalculator.default-Edge\ Line\ Style-Discrete\ Mapper.mapping.map.solid=SOLID
edgeLineStyleCalculator.default-Edge\ Line\ Style-Discrete\ Mapper.mapping.type=DiscreteMapping
edgeLineStyleCalculator.default-Edge\ Line\ Style-Discrete\ Mapper.visualPropertyType=EDGE_LINE_STYLE
edgeSourceArrowCalculator.BasicContinuous.mapping.boundaryvalues=2
edgeSourceArrowCalculator.BasicContinuous.mapping.bv0.domainvalue=0.0010
edgeSourceArrowCalculator.BasicContinuous.mapping.bv0.equal=NONE
edgeSourceArrowCalculator.BasicContinuous.mapping.bv0.greater=NONE
edgeSourceArrowCalculator.BasicContinuous.mapping.bv0.lesser=NONE
edgeSourceArrowCalculator.BasicContinuous.mapping.bv1.domainvalue=0.01
edgeSourceArrowCalculator.BasicContinuous.mapping.bv1.equal=NONE
edgeSourceArrowCalculator.BasicContinuous.mapping.bv1.greater=NONE
edgeSourceArrowCalculator.BasicContinuous.mapping.bv1.lesser=NONE
edgeSourceArrowCalculator.BasicContinuous.mapping.controller=pvalues
edgeSourceArrowCalculator.BasicContinuous.mapping.interpolator=FlatInterpolator
edgeSourceArrowCalculator.BasicContinuous.mapping.type=ContinuousMapping
edgeSourceArrowCalculator.BasicContinuous.visualPropertyType=EDGE_SRCARROW
edgeSourceArrowCalculator.BasicDiscrete.mapping.controller=interaction
edgeSourceArrowCalculator.BasicDiscrete.mapping.controllerType=4
edgeSourceArrowCalculator.BasicDiscrete.mapping.map.pd=NONE
edgeSourceArrowCalculator.BasicDiscrete.mapping.map.pp=NONE
edgeSourceArrowCalculator.BasicDiscrete.mapping.type=DiscreteMapping
edgeSourceArrowCalculator.BasicDiscrete.visualPropertyType=EDGE_SRCARROW
edgeTargetArrowCalculator.BasicContinuous.mapping.boundaryvalues=2
edgeTargetArrowCalculator.BasicContinuous.mapping.bv0.domainvalue=0.0010
edgeTargetArrowCalculator.BasicContinuous.mapping.bv0.equal=NONE
edgeTargetArrowCalculator.BasicContinuous.mapping.bv0.greater=NONE
edgeTargetArrowCalculator.BasicContinuous.mapping.bv0.lesser=NONE
edgeTargetArrowCalculator.BasicContinuous.mapping.bv1.domainvalue=0.01
edgeTargetArrowCalculator.BasicContinuous.mapping.bv1.equal=NONE
edgeTargetArrowCalculator.BasicContinuous.mapping.bv1.greater=NONE
edgeTargetArrowCalculator.BasicContinuous.mapping.bv1.lesser=NONE
edgeTargetArrowCalculator.BasicContinuous.mapping.controller=pvalues
edgeTargetArrowCalculator.BasicContinuous.mapping.interpolator=FlatInterpolator
edgeTargetArrowCalculator.BasicContinuous.mapping.type=ContinuousMapping
edgeTargetArrowCalculator.BasicContinuous.visualPropertyType=EDGE_TGTARROW
edgeTargetArrowCalculator.BasicDiscrete.mapping.controller=interaction
edgeTargetArrowCalculator.BasicDiscrete.mapping.controllerType=4
edgeTargetArrowCalculator.BasicDiscrete.mapping.map.pd=NONE
edgeTargetArrowCalculator.BasicDiscrete.mapping.map.pp=NONE
edgeTargetArrowCalculator.BasicDiscrete.mapping.type=DiscreteMapping
edgeTargetArrowCalculator.BasicDiscrete.visualPropertyType=EDGE_TGTARROW
edgeTargetArrowColorCalculator.ugau-Edge\ Target\ Arrow\ Color-Discrete\ Mapper.mapping.controller=edge target arrow color
edgeTargetArrowColorCalculator.ugau-Edge\ Target\ Arrow\ Color-Discrete\ Mapper.mapping.controllerType=4
edgeTargetArrowColorCalculator.ugau-Edge\ Target\ Arrow\ Color-Discrete\ Mapper.mapping.map.0,0,255=0,0,255
edgeTargetArrowColorCalculator.ugau-Edge\ Target\ Arrow\ Color-Discrete\ Mapper.mapping.map.255,0,0=255,0,0
edgeTargetArrowColorCalculator.ugau-Edge\ Target\ Arrow\ Color-Discrete\ Mapper.mapping.map.black=0,0,0
edgeTargetArrowColorCalculator.ugau-Edge\ Target\ Arrow\ Color-Discrete\ Mapper.mapping.map.red=255,0,0
edgeTargetArrowColorCalculator.ugau-Edge\ Target\ Arrow\ Color-Discrete\ Mapper.mapping.type=DiscreteMapping
edgeTargetArrowColorCalculator.ugau-Edge\ Target\ Arrow\ Color-Discrete\ Mapper.visualPropertyType=EDGE_TGTARROW_COLOR
edgeTargetArrowShapeCalculator.default-Edge\ Target\ Arrow\ Shape-Discrete\ Mapper.mapping.controller=edge target arrow shape
edgeTargetArrowShapeCalculator.default-Edge\ Target\ Arrow\ Shape-Discrete\ Mapper.mapping.controllerType=4
edgeTargetArrowShapeCalculator.default-Edge\ Target\ Arrow\ Shape-Discrete\ Mapper.mapping.map.T=T
edgeTargetArrowShapeCalculator.default-Edge\ Target\ Arrow\ Shape-Discrete\ Mapper.mapping.map.arrow=ARROW
edgeTargetArrowShapeCalculator.default-Edge\ Target\ Arrow\ Shape-Discrete\ Mapper.mapping.type=DiscreteMapping
edgeTargetArrowShapeCalculator.default-Edge\ Target\ Arrow\ Shape-Discrete\ Mapper.visualPropertyType=EDGE_TGTARROW_SHAPE
edgeTooltipCalculator.BasicContinuous.mapping.boundaryvalues=2
edgeTooltipCalculator.BasicContinuous.mapping.bv0.domainvalue=0.0010
edgeTooltipCalculator.BasicContinuous.mapping.bv0.equal=smallest
edgeTooltipCalculator.BasicContinuous.mapping.bv0.greater=small
edgeTooltipCalculator.BasicContinuous.mapping.bv0.lesser=smallest
edgeTooltipCalculator.BasicContinuous.mapping.bv1.domainvalue=0.01
edgeTooltipCalculator.BasicContinuous.mapping.bv1.equal=small
edgeTooltipCalculator.BasicContinuous.mapping.bv1.greater=large
edgeTooltipCalculator.BasicContinuous.mapping.bv1.lesser=small
edgeTooltipCalculator.BasicContinuous.mapping.controller=pvalues
edgeTooltipCalculator.BasicContinuous.mapping.interpolator=FlatInterpolator
edgeTooltipCalculator.BasicContinuous.mapping.type=ContinuousMapping
edgeTooltipCalculator.BasicContinuous.visualPropertyType=EDGE_TOOLTIP
edgeTooltipCalculator.BasicDiscrete.mapping.controller=interaction
edgeTooltipCalculator.BasicDiscrete.mapping.controllerType=4
edgeTooltipCalculator.BasicDiscrete.mapping.map.pd=pd Tip
edgeTooltipCalculator.BasicDiscrete.mapping.map.pp=pp Tip
edgeTooltipCalculator.BasicDiscrete.mapping.type=DiscreteMapping
edgeTooltipCalculator.BasicDiscrete.visualPropertyType=EDGE_TOOLTIP
globalAppearanceCalculator.ECM_Network.defaultBackgroundColor=255,255,255
globalAppearanceCalculator.ECM_Network.defaultEdgeReverseSelectionColor=153,255,255
globalAppearanceCalculator.ECM_Network.defaultEdgeSelectionColor=0,255,255
globalAppearanceCalculator.ECM_Network.defaultNodeReverseSelectionColor=255,153,255
globalAppearanceCalculator.ECM_Network.defaultNodeSelectionColor=255,0,255
globalAppearanceCalculator.ECM_Network.defaultSloppySelectionColor=128,128,128
globalAppearanceCalculator.Sample1.defaultBackgroundColor=255,255,255
globalAppearanceCalculator.Sample1.defaultEdgeReverseSelectionColor=0,255,0
globalAppearanceCalculator.Sample1.defaultEdgeSelectionColor=255,0,0
globalAppearanceCalculator.Sample1.defaultNodeReverseSelectionColor=0,255,0
globalAppearanceCalculator.Sample1.defaultNodeSelectionColor=255,255,0
globalAppearanceCalculator.Sample1.defaultSloppySelectionColor=128,128,128
globalAppearanceCalculator.Solid.defaultBackgroundColor=255,255,255
globalAppearanceCalculator.Solid.defaultEdgeReverseSelectionColor=0,255,0
globalAppearanceCalculator.Solid.defaultEdgeSelectionColor=255,0,0
globalAppearanceCalculator.Solid.defaultNodeReverseSelectionColor=0,255,0
globalAppearanceCalculator.Solid.defaultNodeSelectionColor=255,255,0
globalAppearanceCalculator.Solid.defaultSloppySelectionColor=128,128,128
globalAppearanceCalculator.Universe.defaultBackgroundColor=0,0,0
globalAppearanceCalculator.Universe.defaultEdgeReverseSelectionColor=0,255,0
globalAppearanceCalculator.Universe.defaultEdgeSelectionColor=255,0,0
globalAppearanceCalculator.Universe.defaultNodeReverseSelectionColor=0,255,0
globalAppearanceCalculator.Universe.defaultNodeSelectionColor=255,255,0
globalAppearanceCalculator.Universe.defaultSloppySelectionColor=128,128,128
globalAppearanceCalculator.default.defaultBackgroundColor=255,255,255
globalAppearanceCalculator.default.defaultEdgeReverseSelectionColor=0,255,0
globalAppearanceCalculator.default.defaultEdgeSelectionColor=255,0,0
globalAppearanceCalculator.default.defaultNodeReverseSelectionColor=0,255,0
globalAppearanceCalculator.default.defaultNodeSelectionColor=255,255,0
globalAppearanceCalculator.default.defaultSloppySelectionColor=128,128,128
nodeAppearanceCalculator.ECM_Network.defaultEdgeColor=0,0,0
nodeAppearanceCalculator.ECM_Network.defaultEdgeFont=SanSerif,plain,10
nodeAppearanceCalculator.ECM_Network.defaultEdgeFontSize=10.0
nodeAppearanceCalculator.ECM_Network.defaultEdgeLabel=
nodeAppearanceCalculator.ECM_Network.defaultEdgeLabelColor=0,0,0
nodeAppearanceCalculator.ECM_Network.defaultEdgeLabelOpacity=255
nodeAppearanceCalculator.ECM_Network.defaultEdgeLabelPosition=C,C,c,0,0
nodeAppearanceCalculator.ECM_Network.defaultEdgeLineStyle=SOLID
nodeAppearanceCalculator.ECM_Network.defaultEdgeLineWidth=1.0
nodeAppearanceCalculator.ECM_Network.defaultEdgeOpacity=255
nodeAppearanceCalculator.ECM_Network.defaultEdgeSourceArrowColor=0,0,0
nodeAppearanceCalculator.ECM_Network.defaultEdgeSourceArrowOpacity=255
nodeAppearanceCalculator.ECM_Network.defaultEdgeSourceArrowShape=NONE
nodeAppearanceCalculator.ECM_Network.defaultEdgeTargetArrowColor=0,0,0
nodeAppearanceCalculator.ECM_Network.defaultEdgeTargetArrowOpacity=255
nodeAppearanceCalculator.ECM_Network.defaultEdgeTargetArrowShape=NONE
nodeAppearanceCalculator.ECM_Network.defaultEdgeToolTip=
nodeAppearanceCalculator.ECM_Network.defaultNodeBorderColor=0,0,0
nodeAppearanceCalculator.ECM_Network.defaultNodeBorderOpacity=255
nodeAppearanceCalculator.ECM_Network.defaultNodeFillColor=255,255,255
nodeAppearanceCalculator.ECM_Network.defaultNodeFont=Arial Bold,plain,12
nodeAppearanceCalculator.ECM_Network.defaultNodeFontSize=11.0
nodeAppearanceCalculator.ECM_Network.defaultNodeHight=30.0
nodeAppearanceCalculator.ECM_Network.defaultNodeLabel=
nodeAppearanceCalculator.ECM_Network.defaultNodeLabelColor=0,0,0
nodeAppearanceCalculator.ECM_Network.defaultNodeLabelOpacity=255
nodeAppearanceCalculator.ECM_Network.defaultNodeLabelPosition=C,C,c,0,0
nodeAppearanceCalculator.ECM_Network.defaultNodeLineStyle=SOLID
nodeAppearanceCalculator.ECM_Network.defaultNodeLineWidth=1.0
nodeAppearanceCalculator.ECM_Network.defaultNodeOpacity=255
nodeAppearanceCalculator.ECM_Network.defaultNodeShape=ellipse
nodeAppearanceCalculator.ECM_Network.defaultNodeSize=50.0
nodeAppearanceCalculator.ECM_Network.defaultNodeToolTip=
nodeAppearanceCalculator.ECM_Network.defaultNodeWidth=70.0
nodeAppearanceCalculator.ECM_Network.nodeFillColorCalculator=default-Node Color-Discrete Mapper
nodeAppearanceCalculator.ECM_Network.nodeLabelCalculator=default-Node Label-Passthrough Mapper
nodeAppearanceCalculator.ECM_Network.nodeLabelColor=ECM_Network2-Node Label Color-Discrete Mapper
nodeAppearanceCalculator.ECM_Network.nodeShapeCalculator=default-Node Shape-Discrete Mapper
nodeAppearanceCalculator.ECM_Network.nodeSizeLocked=true
nodeAppearanceCalculator.Sample1.defaultEdgeColor=0,0,0
nodeAppearanceCalculator.Sample1.defaultEdgeFont=SanSerif,plain,10
nodeAppearanceCalculator.Sample1.defaultEdgeFontSize=10.0
nodeAppearanceCalculator.Sample1.defaultEdgeLabel=
nodeAppearanceCalculator.Sample1.defaultEdgeLabelColor=0,0,0
nodeAppearanceCalculator.Sample1.defaultEdgeLabelOpacity=255
nodeAppearanceCalculator.Sample1.defaultEdgeLabelPosition=C,C,c,0,0
nodeAppearanceCalculator.Sample1.defaultEdgeLineStyle=SOLID
nodeAppearanceCalculator.Sample1.defaultEdgeLineWidth=1.0
nodeAppearanceCalculator.Sample1.defaultEdgeOpacity=255
nodeAppearanceCalculator.Sample1.defaultEdgeSourceArrowColor=0,0,0
nodeAppearanceCalculator.Sample1.defaultEdgeSourceArrowOpacity=255
nodeAppearanceCalculator.Sample1.defaultEdgeSourceArrowShape=NONE
nodeAppearanceCalculator.Sample1.defaultEdgeTargetArrowColor=0,0,0
nodeAppearanceCalculator.Sample1.defaultEdgeTargetArrowOpacity=255
nodeAppearanceCalculator.Sample1.defaultEdgeTargetArrowShape=NONE
nodeAppearanceCalculator.Sample1.defaultEdgeToolTip=
nodeAppearanceCalculator.Sample1.defaultNodeBorderColor=0,0,0
nodeAppearanceCalculator.Sample1.defaultNodeBorderOpacity=255
nodeAppearanceCalculator.Sample1.defaultNodeFillColor=204,204,255
nodeAppearanceCalculator.Sample1.defaultNodeFont=Dialog.bold,plain,12
nodeAppearanceCalculator.Sample1.defaultNodeFontSize=12.0
nodeAppearanceCalculator.Sample1.defaultNodeHight=30.0
nodeAppearanceCalculator.Sample1.defaultNodeLabel=
nodeAppearanceCalculator.Sample1.defaultNodeLabelColor=0,0,0
nodeAppearanceCalculator.Sample1.defaultNodeLabelOpacity=255
nodeAppearanceCalculator.Sample1.defaultNodeLabelPosition=C,C,c,0,0
nodeAppearanceCalculator.Sample1.defaultNodeLineStyle=SOLID
nodeAppearanceCalculator.Sample1.defaultNodeLineWidth=0.0
nodeAppearanceCalculator.Sample1.defaultNodeOpacity=255
nodeAppearanceCalculator.Sample1.defaultNodeShape=ellipse
nodeAppearanceCalculator.Sample1.defaultNodeSize=40.0
nodeAppearanceCalculator.Sample1.defaultNodeToolTip=
nodeAppearanceCalculator.Sample1.defaultNodeWidth=70.0
nodeAppearanceCalculator.Sample1.nodeLabelCalculator=NodeLabel
nodeAppearanceCalculator.Sample1.nodeSizeLocked=true
nodeAppearanceCalculator.Solid.defaultEdgeColor=0,0,0
nodeAppearanceCalculator.Solid.defaultEdgeFont=SanSerif,plain,10
nodeAppearanceCalculator.Solid.defaultEdgeFontSize=10.0
nodeAppearanceCalculator.Solid.defaultEdgeLabel=
nodeAppearanceCalculator.Solid.defaultEdgeLabelColor=0,0,0
nodeAppearanceCalculator.Solid.defaultEdgeLabelOpacity=255
nodeAppearanceCalculator.Solid.defaultEdgeLabelPosition=C,C,c,0,0
nodeAppearanceCalculator.Solid.defaultEdgeLineStyle=SOLID
nodeAppearanceCalculator.Solid.defaultEdgeLineWidth=1.0
nodeAppearanceCalculator.Solid.defaultEdgeOpacity=255
nodeAppearanceCalculator.Solid.defaultEdgeSourceArrowColor=0,0,0
nodeAppearanceCalculator.Solid.defaultEdgeSourceArrowOpacity=255
nodeAppearanceCalculator.Solid.defaultEdgeSourceArrowShape=NONE
nodeAppearanceCalculator.Solid.defaultEdgeTargetArrowColor=0,0,0
nodeAppearanceCalculator.Solid.defaultEdgeTargetArrowOpacity=255
nodeAppearanceCalculator.Solid.defaultEdgeTargetArrowShape=NONE
nodeAppearanceCalculator.Solid.defaultEdgeToolTip=
nodeAppearanceCalculator.Solid.defaultNodeBorderColor=0,0,0
nodeAppearanceCalculator.Solid.defaultNodeBorderOpacity=255
nodeAppearanceCalculator.Solid.defaultNodeFillColor=102,102,102
nodeAppearanceCalculator.Solid.defaultNodeFont=Courier 10 Pitch Bold,plain,12
nodeAppearanceCalculator.Solid.defaultNodeFontSize=18.0
nodeAppearanceCalculator.Solid.defaultNodeHight=30.0
nodeAppearanceCalculator.Solid.defaultNodeLabel=
nodeAppearanceCalculator.Solid.defaultNodeLabelColor=0,0,0
nodeAppearanceCalculator.Solid.defaultNodeLabelOpacity=160
nodeAppearanceCalculator.Solid.defaultNodeLabelPosition=S,NW,c,0,5
nodeAppearanceCalculator.Solid.defaultNodeLineStyle=SOLID
nodeAppearanceCalculator.Solid.defaultNodeLineWidth=0.0
nodeAppearanceCalculator.Solid.defaultNodeOpacity=255
nodeAppearanceCalculator.Solid.defaultNodeShape=ellipse
nodeAppearanceCalculator.Solid.defaultNodeSize=40.0
nodeAppearanceCalculator.Solid.defaultNodeToolTip=
nodeAppearanceCalculator.Solid.defaultNodeWidth=70.0
nodeAppearanceCalculator.Solid.nodeLabelCalculator=Solid-Node Label-Passthrough Mapper
nodeAppearanceCalculator.Solid.nodeSizeLocked=true
nodeAppearanceCalculator.Universe.defaultEdgeColor=0,0,0
nodeAppearanceCalculator.Universe.defaultEdgeFont=SanSerif,plain,10
nodeAppearanceCalculator.Universe.defaultEdgeFontSize=10.0
nodeAppearanceCalculator.Universe.defaultEdgeLabel=
nodeAppearanceCalculator.Universe.defaultEdgeLabelColor=0,0,0
nodeAppearanceCalculator.Universe.defaultEdgeLabelOpacity=255
nodeAppearanceCalculator.Universe.defaultEdgeLabelPosition=C,C,c,0,0
nodeAppearanceCalculator.Universe.defaultEdgeLineStyle=SOLID
nodeAppearanceCalculator.Universe.defaultEdgeLineWidth=1.0
nodeAppearanceCalculator.Universe.defaultEdgeOpacity=255
nodeAppearanceCalculator.Universe.defaultEdgeSourceArrowColor=0,0,0
nodeAppearanceCalculator.Universe.defaultEdgeSourceArrowOpacity=255
nodeAppearanceCalculator.Universe.defaultEdgeSourceArrowShape=NONE
nodeAppearanceCalculator.Universe.defaultEdgeTargetArrowColor=0,0,0
nodeAppearanceCalculator.Universe.defaultEdgeTargetArrowOpacity=255
nodeAppearanceCalculator.Universe.defaultEdgeTargetArrowShape=NONE
nodeAppearanceCalculator.Universe.defaultEdgeToolTip=
nodeAppearanceCalculator.Universe.defaultNodeBorderColor=0,0,0
nodeAppearanceCalculator.Universe.defaultNodeBorderOpacity=255
nodeAppearanceCalculator.Universe.defaultNodeFillColor=0,0,0
nodeAppearanceCalculator.Universe.defaultNodeFont=Monospaced.bold,plain,12
nodeAppearanceCalculator.Universe.defaultNodeFontSize=20.0
nodeAppearanceCalculator.Universe.defaultNodeHight=30.0
nodeAppearanceCalculator.Universe.defaultNodeLabel=
nodeAppearanceCalculator.Universe.defaultNodeLabelColor=255,255,204
nodeAppearanceCalculator.Universe.defaultNodeLabelOpacity=180
nodeAppearanceCalculator.Universe.defaultNodeLabelPosition=C,C,c,0,0
nodeAppearanceCalculator.Universe.defaultNodeLineStyle=SOLID
nodeAppearanceCalculator.Universe.defaultNodeLineWidth=0.0
nodeAppearanceCalculator.Universe.defaultNodeOpacity=0
nodeAppearanceCalculator.Universe.defaultNodeShape=ellipse
nodeAppearanceCalculator.Universe.defaultNodeSize=40.0
nodeAppearanceCalculator.Universe.defaultNodeToolTip=
nodeAppearanceCalculator.Universe.defaultNodeWidth=100.0
nodeAppearanceCalculator.Universe.nodeLabelCalculator=Universe-Node Label-Passthrough Mapper
nodeAppearanceCalculator.Universe.nodeSizeLocked=true
nodeAppearanceCalculator.default.defaultEdgeColor=0,0,0
nodeAppearanceCalculator.default.defaultEdgeFont=SanSerif,plain,10
nodeAppearanceCalculator.default.defaultEdgeFontSize=10.0
nodeAppearanceCalculator.default.defaultEdgeLabel=
nodeAppearanceCalculator.default.defaultEdgeLabelColor=0,0,0
nodeAppearanceCalculator.default.defaultEdgeLabelOpacity=255
nodeAppearanceCalculator.default.defaultEdgeLabelPosition=C,C,c,0,0
nodeAppearanceCalculator.default.defaultEdgeLineStyle=SOLID
nodeAppearanceCalculator.default.defaultEdgeLineWidth=1.0
nodeAppearanceCalculator.default.defaultEdgeOpacity=255
nodeAppearanceCalculator.default.defaultEdgeSourceArrowColor=0,0,0
nodeAppearanceCalculator.default.defaultEdgeSourceArrowOpacity=255
nodeAppearanceCalculator.default.defaultEdgeSourceArrowShape=NONE
nodeAppearanceCalculator.default.defaultEdgeTargetArrowColor=0,0,0
nodeAppearanceCalculator.default.defaultEdgeTargetArrowOpacity=255
nodeAppearanceCalculator.default.defaultEdgeTargetArrowShape=NONE
nodeAppearanceCalculator.default.defaultEdgeToolTip=
nodeAppearanceCalculator.default.defaultNodeBorderColor=0,0,0
nodeAppearanceCalculator.default.defaultNodeBorderOpacity=255
nodeAppearanceCalculator.default.defaultNodeFillColor=255,255,255
nodeAppearanceCalculator.default.defaultNodeFont=Default,plain,12
nodeAppearanceCalculator.default.defaultNodeFontSize=12.0
nodeAppearanceCalculator.default.defaultNodeHight=30.0
nodeAppearanceCalculator.default.defaultNodeLabel=
nodeAppearanceCalculator.default.defaultNodeLabelColor=0,0,0
nodeAppearanceCalculator.default.defaultNodeLabelOpacity=255
nodeAppearanceCalculator.default.defaultNodeLabelPosition=C,C,c,0,0
nodeAppearanceCalculator.default.defaultNodeLineStyle=SOLID
nodeAppearanceCalculator.default.defaultNodeLineWidth=1.0
nodeAppearanceCalculator.default.defaultNodeOpacity=255
nodeAppearanceCalculator.default.defaultNodeShape=rect
nodeAppearanceCalculator.default.defaultNodeSize=35.0
nodeAppearanceCalculator.default.defaultNodeToolTip=
nodeAppearanceCalculator.default.defaultNodeWidth=70.0
nodeAppearanceCalculator.default.nodeLabelCalculator=label
nodeAppearanceCalculator.default.nodeSizeLocked=true
nodeBorderColorCalculator.RedGreen.mapping.boundaryvalues=3
nodeBorderColorCalculator.RedGreen.mapping.bv0.domainvalue=-2.5
nodeBorderColorCalculator.RedGreen.mapping.bv0.equal=255,0,0
nodeBorderColorCalculator.RedGreen.mapping.bv0.greater=255,0,0
nodeBorderColorCalculator.RedGreen.mapping.bv0.lesser=0,0,255
nodeBorderColorCalculator.RedGreen.mapping.bv1.domainvalue=0.0
nodeBorderColorCalculator.RedGreen.mapping.bv1.equal=255,255,255
nodeBorderColorCalculator.RedGreen.mapping.bv1.greater=255,255,255
nodeBorderColorCalculator.RedGreen.mapping.bv1.lesser=255,255,255
nodeBorderColorCalculator.RedGreen.mapping.bv2.domainvalue=2.1
nodeBorderColorCalculator.RedGreen.mapping.bv2.equal=0,255,102
nodeBorderColorCalculator.RedGreen.mapping.bv2.greater=0,0,0
nodeBorderColorCalculator.RedGreen.mapping.bv2.lesser=0,255,102
nodeBorderColorCalculator.RedGreen.mapping.controller=gal1RGexp
nodeBorderColorCalculator.RedGreen.mapping.interpolator=LinearNumberToColorInterpolator
nodeBorderColorCalculator.RedGreen.mapping.type=ContinuousMapping
nodeBorderColorCalculator.RedGreen.visualPropertyType=NODE_BORDER_COLOR
nodeFillColorCalculator.RedGreen.mapping.boundaryvalues=3
nodeFillColorCalculator.RedGreen.mapping.bv0.domainvalue=-2.5
nodeFillColorCalculator.RedGreen.mapping.bv0.equal=255,0,0
nodeFillColorCalculator.RedGreen.mapping.bv0.greater=255,0,0
nodeFillColorCalculator.RedGreen.mapping.bv0.lesser=0,0,255
nodeFillColorCalculator.RedGreen.mapping.bv1.domainvalue=0.0
nodeFillColorCalculator.RedGreen.mapping.bv1.equal=255,255,255
nodeFillColorCalculator.RedGreen.mapping.bv1.greater=255,255,255
nodeFillColorCalculator.RedGreen.mapping.bv1.lesser=255,255,255
nodeFillColorCalculator.RedGreen.mapping.bv2.domainvalue=2.1
nodeFillColorCalculator.RedGreen.mapping.bv2.equal=0,255,102
nodeFillColorCalculator.RedGreen.mapping.bv2.greater=0,0,0
nodeFillColorCalculator.RedGreen.mapping.bv2.lesser=0,255,102
nodeFillColorCalculator.RedGreen.mapping.controller=gal1RGexp
nodeFillColorCalculator.RedGreen.mapping.interpolator=LinearNumberToColorInterpolator
nodeFillColorCalculator.RedGreen.mapping.type=ContinuousMapping
nodeFillColorCalculator.RedGreen.visualPropertyType=NODE_FILL_COLOR
nodeFillColorCalculator.Sample2-Node\ Color-Discrete\ Mapper.mapping.controller=ID
nodeFillColorCalculator.Sample2-Node\ Color-Discrete\ Mapper.mapping.controllerType=-1
nodeFillColorCalculator.Sample2-Node\ Color-Discrete\ Mapper.mapping.type=DiscreteMapping
nodeFillColorCalculator.Sample2-Node\ Color-Discrete\ Mapper.visualPropertyType=NODE_FILL_COLOR
nodeFillColorCalculator.default-Node\ Color-Discrete\ Mapper.mapping.controller=Node Color
nodeFillColorCalculator.default-Node\ Color-Discrete\ Mapper.mapping.controllerType=4
nodeFillColorCalculator.default-Node\ Color-Discrete\ Mapper.mapping.map.black=0,0,0
nodeFillColorCalculator.default-Node\ Color-Discrete\ Mapper.mapping.map.dark\ grey=102,102,102
nodeFillColorCalculator.default-Node\ Color-Discrete\ Mapper.mapping.map.grey=204,204,204
nodeFillColorCalculator.default-Node\ Color-Discrete\ Mapper.mapping.map.light\ grey=204,204,204
nodeFillColorCalculator.default-Node\ Color-Discrete\ Mapper.mapping.map.white=255,255,255
nodeFillColorCalculator.default-Node\ Color-Discrete\ Mapper.mapping.type=DiscreteMapping
nodeFillColorCalculator.default-Node\ Color-Discrete\ Mapper.visualPropertyType=NODE_FILL_COLOR
nodeFontFaceCalculator.BasicContinuous.mapping.boundaryvalues=3
nodeFontFaceCalculator.BasicContinuous.mapping.bv0.domainvalue=-1.0
nodeFontFaceCalculator.BasicContinuous.mapping.bv0.equal=Serif,italic,12
nodeFontFaceCalculator.BasicContinuous.mapping.bv0.greater=Serif,italic,12
nodeFontFaceCalculator.BasicContinuous.mapping.bv0.lesser=Serif,italic,12
nodeFontFaceCalculator.BasicContinuous.mapping.bv1.domainvalue=0.0
nodeFontFaceCalculator.BasicContinuous.mapping.bv1.equal=null,plain,10
nodeFontFaceCalculator.BasicContinuous.mapping.bv1.greater=Serif,bold,12
nodeFontFaceCalculator.BasicContinuous.mapping.bv1.lesser=Serif,italic,12
nodeFontFaceCalculator.BasicContinuous.mapping.bv2.domainvalue=1.0
nodeFontFaceCalculator.BasicContinuous.mapping.bv2.equal=Serif,bold,12
nodeFontFaceCalculator.BasicContinuous.mapping.bv2.greater=Serif,bold,12
nodeFontFaceCalculator.BasicContinuous.mapping.bv2.lesser=Serif,bold,12
nodeFontFaceCalculator.BasicContinuous.mapping.controller=expression
nodeFontFaceCalculator.BasicContinuous.mapping.interpolator=FlatInterpolator
nodeFontFaceCalculator.BasicContinuous.mapping.type=ContinuousMapping
nodeFontFaceCalculator.BasicContinuous.visualPropertyType=NODE_FONT_FACE
nodeFontFaceCalculator.BasicDiscrete.mapping.controller=GO Biological Process (level 4)
nodeFontFaceCalculator.BasicDiscrete.mapping.controllerType=-1
nodeFontFaceCalculator.BasicDiscrete.mapping.map.autophagy=Serif,italic,11
nodeFontFaceCalculator.BasicDiscrete.mapping.map.biological_process\ unknown=Serif,plain,10
nodeFontFaceCalculator.BasicDiscrete.mapping.map.cell\ cycle=Serif,bold,12
nodeFontFaceCalculator.BasicDiscrete.mapping.type=DiscreteMapping
nodeFontFaceCalculator.BasicDiscrete.visualPropertyType=NODE_FONT_FACE
nodeFontSizeCalculator.BasicContinuous.mapping.boundaryvalues=3
nodeFontSizeCalculator.BasicContinuous.mapping.bv0.domainvalue=-1.0
nodeFontSizeCalculator.BasicContinuous.mapping.bv0.equal=12.0
nodeFontSizeCalculator.BasicContinuous.mapping.bv0.greater=12.0
nodeFontSizeCalculator.BasicContinuous.mapping.bv0.lesser=12.0
nodeFontSizeCalculator.BasicContinuous.mapping.bv1.domainvalue=0.0
nodeFontSizeCalculator.BasicContinuous.mapping.bv1.equal=10.0
nodeFontSizeCalculator.BasicContinuous.mapping.bv1.greater=12.0
nodeFontSizeCalculator.BasicContinuous.mapping.bv1.lesser=12.0
nodeFontSizeCalculator.BasicContinuous.mapping.bv2.domainvalue=1.0
nodeFontSizeCalculator.BasicContinuous.mapping.bv2.equal=12.0
nodeFontSizeCalculator.BasicContinuous.mapping.bv2.greater=12.0
nodeFontSizeCalculator.BasicContinuous.mapping.bv2.lesser=12.0
nodeFontSizeCalculator.BasicContinuous.mapping.controller=expression
nodeFontSizeCalculator.BasicContinuous.mapping.interpolator=FlatInterpolator
nodeFontSizeCalculator.BasicContinuous.mapping.type=ContinuousMapping
nodeFontSizeCalculator.BasicContinuous.visualPropertyType=NODE_FONT_SIZE
nodeFontSizeCalculator.BasicDiscrete.mapping.controller=GO Biological Process (level 4)
nodeFontSizeCalculator.BasicDiscrete.mapping.controllerType=-1
nodeFontSizeCalculator.BasicDiscrete.mapping.map.autophagy=11.0
nodeFontSizeCalculator.BasicDiscrete.mapping.map.biological_process\ unknown=10.0
nodeFontSizeCalculator.BasicDiscrete.mapping.map.cell\ cycle=12.0
nodeFontSizeCalculator.BasicDiscrete.mapping.type=DiscreteMapping
nodeFontSizeCalculator.BasicDiscrete.visualPropertyType=NODE_FONT_SIZE
nodeHeightCalculator.BasicContinuous.mapping.boundaryvalues=3
nodeHeightCalculator.BasicContinuous.mapping.bv0.domainvalue=-1.0
nodeHeightCalculator.BasicContinuous.mapping.bv0.equal=100.0
nodeHeightCalculator.BasicContinuous.mapping.bv0.greater=100.0
nodeHeightCalculator.BasicContinuous.mapping.bv0.lesser=100.0
nodeHeightCalculator.BasicContinuous.mapping.bv1.domainvalue=0.0
nodeHeightCalculator.BasicContinuous.mapping.bv1.equal=50.0
nodeHeightCalculator.BasicContinuous.mapping.bv1.greater=50.0
nodeHeightCalculator.BasicContinuous.mapping.bv1.lesser=50.0
nodeHeightCalculator.BasicContinuous.mapping.bv2.domainvalue=1.0
nodeHeightCalculator.BasicContinuous.mapping.bv2.equal=100.0
nodeHeightCalculator.BasicContinuous.mapping.bv2.greater=100.0
nodeHeightCalculator.BasicContinuous.mapping.bv2.lesser=100.0
nodeHeightCalculator.BasicContinuous.mapping.controller=expression
nodeHeightCalculator.BasicContinuous.mapping.interpolator=LinearNumberToNumberInterpolator
nodeHeightCalculator.BasicContinuous.mapping.type=ContinuousMapping
nodeHeightCalculator.BasicContinuous.visualPropertyType=NODE_HEIGHT
nodeHeightCalculator.BasicDiscrete.mapping.controller=GO Biological Process (level 4)
nodeHeightCalculator.BasicDiscrete.mapping.controllerType=-1
nodeHeightCalculator.BasicDiscrete.mapping.map.autophagy=50.0
nodeHeightCalculator.BasicDiscrete.mapping.map.biological_process\ unknown=10.0
nodeHeightCalculator.BasicDiscrete.mapping.map.cell\ cycle=60.0
nodeHeightCalculator.BasicDiscrete.mapping.type=DiscreteMapping
nodeHeightCalculator.BasicDiscrete.visualPropertyType=NODE_HEIGHT
nodeLabelCalculator.BasicContinuous.mapping.boundaryvalues=3
nodeLabelCalculator.BasicContinuous.mapping.bv0.domainvalue=-1.0
nodeLabelCalculator.BasicContinuous.mapping.bv0.equal=under
nodeLabelCalculator.BasicContinuous.mapping.bv0.greater=under
nodeLabelCalculator.BasicContinuous.mapping.bv0.lesser=under
nodeLabelCalculator.BasicContinuous.mapping.bv1.domainvalue=0.0
nodeLabelCalculator.BasicContinuous.mapping.bv1.equal=zero
nodeLabelCalculator.BasicContinuous.mapping.bv1.greater=over
nodeLabelCalculator.BasicContinuous.mapping.bv1.lesser=under
nodeLabelCalculator.BasicContinuous.mapping.bv2.domainvalue=1.0
nodeLabelCalculator.BasicContinuous.mapping.bv2.equal=over
nodeLabelCalculator.BasicContinuous.mapping.bv2.greater=over
nodeLabelCalculator.BasicContinuous.mapping.bv2.lesser=over
nodeLabelCalculator.BasicContinuous.mapping.controller=expression
nodeLabelCalculator.BasicContinuous.mapping.interpolator=FlatInterpolator
nodeLabelCalculator.BasicContinuous.mapping.type=ContinuousMapping
nodeLabelCalculator.BasicContinuous.visualPropertyType=NODE_LABEL
nodeLabelCalculator.BasicDiscrete.mapping.controller=GO Biological Process (level 4)
nodeLabelCalculator.BasicDiscrete.mapping.controllerType=-1
nodeLabelCalculator.BasicDiscrete.mapping.map.autophagy=autophagy
nodeLabelCalculator.BasicDiscrete.mapping.map.biological_process\ unknown=unknown
nodeLabelCalculator.BasicDiscrete.mapping.map.cell\ cycle=cell cycle
nodeLabelCalculator.BasicDiscrete.mapping.type=DiscreteMapping
nodeLabelCalculator.BasicDiscrete.visualPropertyType=NODE_LABEL
nodeLabelCalculator.BasicPassThrough.mapping.controller=label
nodeLabelCalculator.BasicPassThrough.mapping.type=PassThroughMapping
nodeLabelCalculator.BasicPassThrough.visualPropertyType=NODE_LABEL
nodeLabelCalculator.NodeLabel.mapping.controller=canonicalName
nodeLabelCalculator.NodeLabel.mapping.type=PassThroughMapping
nodeLabelCalculator.NodeLabel.visualPropertyType=NODE_LABEL
nodeLabelCalculator.Node\ Label-Passthrough\ Mapper.mapping.controller=canonicalName
nodeLabelCalculator.Node\ Label-Passthrough\ Mapper.mapping.type=PassThroughMapping
nodeLabelCalculator.Node\ Label-Passthrough\ Mapper.visualPropertyType=NODE_LABEL
nodeLabelCalculator.Solid-Node\ Label-Passthrough\ Mapper.mapping.controller=ID
nodeLabelCalculator.Solid-Node\ Label-Passthrough\ Mapper.mapping.type=PassThroughMapping
nodeLabelCalculator.Solid-Node\ Label-Passthrough\ Mapper.visualPropertyType=NODE_LABEL
nodeLabelCalculator.Universe-Node\ Label-Passthrough\ Mapper.mapping.controller=ID
nodeLabelCalculator.Universe-Node\ Label-Passthrough\ Mapper.mapping.type=PassThroughMapping
nodeLabelCalculator.Universe-Node\ Label-Passthrough\ Mapper.visualPropertyType=NODE_LABEL
nodeLabelCalculator.default-Node\ Label-Passthrough\ Mapper.mapping.controller=canonicalName
nodeLabelCalculator.default-Node\ Label-Passthrough\ Mapper.mapping.type=PassThroughMapping
nodeLabelCalculator.default-Node\ Label-Passthrough\ Mapper.visualPropertyType=NODE_LABEL
nodeLabelCalculator.id\ as\ node\ labels.mapping.controller=ID
nodeLabelCalculator.id\ as\ node\ labels.mapping.type=PassThroughMapping
nodeLabelCalculator.id\ as\ node\ labels.visualPropertyType=NODE_LABEL
nodeLabelCalculator.label.mapping.controller=ID
nodeLabelCalculator.label.mapping.type=PassThroughMapping
nodeLabelCalculator.label.visualPropertyType=NODE_LABEL
nodeLabelColor.ECM_Network-Node\ Label\ Color-Passthrough\ Mapper.mapping.controller=Node Label Color
nodeLabelColor.ECM_Network-Node\ Label\ Color-Passthrough\ Mapper.mapping.type=PassThroughMapping
nodeLabelColor.ECM_Network-Node\ Label\ Color-Passthrough\ Mapper.visualPropertyType=NODE_LABEL_COLOR
nodeLabelColor.ECM_Network2-Node\ Label\ Color-Discrete\ Mapper.mapping.controller=Node Label Color
nodeLabelColor.ECM_Network2-Node\ Label\ Color-Discrete\ Mapper.mapping.controllerType=4
nodeLabelColor.ECM_Network2-Node\ Label\ Color-Discrete\ Mapper.mapping.map.black=0,0,0
nodeLabelColor.ECM_Network2-Node\ Label\ Color-Discrete\ Mapper.mapping.map.white=255,255,255
nodeLabelColor.ECM_Network2-Node\ Label\ Color-Discrete\ Mapper.mapping.type=DiscreteMapping
nodeLabelColor.ECM_Network2-Node\ Label\ Color-Discrete\ Mapper.visualPropertyType=NODE_LABEL_COLOR
nodeLabelColor.Node\ Label\ Color-Discrete\ Mapper.mapping.controller=Node Label Color
nodeLabelColor.Node\ Label\ Color-Discrete\ Mapper.mapping.controllerType=4
nodeLabelColor.Node\ Label\ Color-Discrete\ Mapper.mapping.type=DiscreteMapping
nodeLabelColor.Node\ Label\ Color-Discrete\ Mapper.visualPropertyType=NODE_LABEL_COLOR
nodeLabelColor.Node\ Label\ Color-Passthrough\ Mapper.mapping.controller=Node Label Color
nodeLabelColor.Node\ Label\ Color-Passthrough\ Mapper.mapping.type=PassThroughMapping
nodeLabelColor.Node\ Label\ Color-Passthrough\ Mapper.visualPropertyType=NODE_LABEL_COLOR
nodeShapeCalculator.BasicContinuous.mapping.boundaryvalues=3
nodeShapeCalculator.BasicContinuous.mapping.bv0.domainvalue=-1.0
nodeShapeCalculator.BasicContinuous.mapping.bv0.equal=ellipse
nodeShapeCalculator.BasicContinuous.mapping.bv0.greater=ellipse
nodeShapeCalculator.BasicContinuous.mapping.bv0.lesser=ellipse
nodeShapeCalculator.BasicContinuous.mapping.bv1.domainvalue=0.0
nodeShapeCalculator.BasicContinuous.mapping.bv1.equal=diamond
nodeShapeCalculator.BasicContinuous.mapping.bv1.greater=rect
nodeShapeCalculator.BasicContinuous.mapping.bv1.lesser=ellipse
nodeShapeCalculator.BasicContinuous.mapping.bv2.domainvalue=1.0
nodeShapeCalculator.BasicContinuous.mapping.bv2.equal=rect
nodeShapeCalculator.BasicContinuous.mapping.bv2.greater=rect
nodeShapeCalculator.BasicContinuous.mapping.bv2.lesser=rect
nodeShapeCalculator.BasicContinuous.mapping.controller=expression
nodeShapeCalculator.BasicContinuous.mapping.interpolator=FlatInterpolator
nodeShapeCalculator.BasicContinuous.mapping.type=ContinuousMapping
nodeShapeCalculator.BasicContinuous.visualPropertyType=NODE_SHAPE
nodeShapeCalculator.BasicDiscrete.mapping.controller=GO Biological Process (level 4)
nodeShapeCalculator.BasicDiscrete.mapping.controllerType=-1
nodeShapeCalculator.BasicDiscrete.mapping.map.autophagy=rect
nodeShapeCalculator.BasicDiscrete.mapping.map.biological_process\ unknown=ellipse
nodeShapeCalculator.BasicDiscrete.mapping.map.cell\ cycle=diamond
nodeShapeCalculator.BasicDiscrete.mapping.type=DiscreteMapping
nodeShapeCalculator.BasicDiscrete.visualPropertyType=NODE_SHAPE
nodeShapeCalculator.default-Node\ Shape-Discrete\ Mapper.mapping.controller=Node Shape
nodeShapeCalculator.default-Node\ Shape-Discrete\ Mapper.mapping.controllerType=4
nodeShapeCalculator.default-Node\ Shape-Discrete\ Mapper.mapping.map.diamond=diamond
nodeShapeCalculator.default-Node\ Shape-Discrete\ Mapper.mapping.map.ellipse=ellipse
nodeShapeCalculator.default-Node\ Shape-Discrete\ Mapper.mapping.map.octagon=octagon
nodeShapeCalculator.default-Node\ Shape-Discrete\ Mapper.mapping.map.roundrect=roundrect
nodeShapeCalculator.default-Node\ Shape-Discrete\ Mapper.mapping.type=DiscreteMapping
nodeShapeCalculator.default-Node\ Shape-Discrete\ Mapper.visualPropertyType=NODE_SHAPE
nodeTooltipCalculator.BasicContinuous.mapping.boundaryvalues=3
nodeTooltipCalculator.BasicContinuous.mapping.bv0.domainvalue=-1.0
nodeTooltipCalculator.BasicContinuous.mapping.bv0.equal=less
nodeTooltipCalculator.BasicContinuous.mapping.bv0.greater=less
nodeTooltipCalculator.BasicContinuous.mapping.bv0.lesser=less
nodeTooltipCalculator.BasicContinuous.mapping.bv1.domainvalue=0.0
nodeTooltipCalculator.BasicContinuous.mapping.bv1.equal=same
nodeTooltipCalculator.BasicContinuous.mapping.bv1.greater=more
nodeTooltipCalculator.BasicContinuous.mapping.bv1.lesser=less
nodeTooltipCalculator.BasicContinuous.mapping.bv2.domainvalue=1.0
nodeTooltipCalculator.BasicContinuous.mapping.bv2.equal=more
nodeTooltipCalculator.BasicContinuous.mapping.bv2.greater=more
nodeTooltipCalculator.BasicContinuous.mapping.bv2.lesser=more
nodeTooltipCalculator.BasicContinuous.mapping.controller=expression
nodeTooltipCalculator.BasicContinuous.mapping.interpolator=FlatInterpolator
nodeTooltipCalculator.BasicContinuous.mapping.type=ContinuousMapping
nodeTooltipCalculator.BasicContinuous.visualPropertyType=NODE_TOOLTIP
nodeTooltipCalculator.BasicDiscrete.mapping.controller=GO Biological Process (level 4)
nodeTooltipCalculator.BasicDiscrete.mapping.controllerType=-1
nodeTooltipCalculator.BasicDiscrete.mapping.map.autophagy=autophagy Tip
nodeTooltipCalculator.BasicDiscrete.mapping.map.biological_process\ unknown=unknown Tip
nodeTooltipCalculator.BasicDiscrete.mapping.map.cell\ cycle=cell cycle Tip
nodeTooltipCalculator.BasicDiscrete.mapping.type=DiscreteMapping
nodeTooltipCalculator.BasicDiscrete.visualPropertyType=NODE_TOOLTIP
nodeUniformSizeCalculator.BasicContinuous.mapping.boundaryvalues=3
nodeUniformSizeCalculator.BasicContinuous.mapping.bv0.domainvalue=-1.0
nodeUniformSizeCalculator.BasicContinuous.mapping.bv0.equal=100.0
nodeUniformSizeCalculator.BasicContinuous.mapping.bv0.greater=100.0
nodeUniformSizeCalculator.BasicContinuous.mapping.bv0.lesser=100.0
nodeUniformSizeCalculator.BasicContinuous.mapping.bv1.domainvalue=0.0
nodeUniformSizeCalculator.BasicContinuous.mapping.bv1.equal=50.0
nodeUniformSizeCalculator.BasicContinuous.mapping.bv1.greater=50.0
nodeUniformSizeCalculator.BasicContinuous.mapping.bv1.lesser=50.0
nodeUniformSizeCalculator.BasicContinuous.mapping.bv2.domainvalue=1.0
nodeUniformSizeCalculator.BasicContinuous.mapping.bv2.equal=100.0
nodeUniformSizeCalculator.BasicContinuous.mapping.bv2.greater=100.0
nodeUniformSizeCalculator.BasicContinuous.mapping.bv2.lesser=100.0
nodeUniformSizeCalculator.BasicContinuous.mapping.controller=expression
nodeUniformSizeCalculator.BasicContinuous.mapping.interpolator=LinearNumberToNumberInterpolator
nodeUniformSizeCalculator.BasicContinuous.mapping.type=ContinuousMapping
nodeUniformSizeCalculator.BasicContinuous.visualPropertyType=NODE_SIZE
nodeUniformSizeCalculator.BasicDiscrete.mapping.controller=GO Biological Process (level 4)
nodeUniformSizeCalculator.BasicDiscrete.mapping.controllerType=-1
nodeUniformSizeCalculator.BasicDiscrete.mapping.map.autophagy=50.0
nodeUniformSizeCalculator.BasicDiscrete.mapping.map.biological_process\ unknown=10.0
nodeUniformSizeCalculator.BasicDiscrete.mapping.map.cell\ cycle=60.0
nodeUniformSizeCalculator.BasicDiscrete.mapping.type=DiscreteMapping
nodeUniformSizeCalculator.BasicDiscrete.visualPropertyType=NODE_SIZE
nodeUniformSizeCalculator.Node\ Size-Continuous\ Mapper.mapping.boundaryvalues=0
nodeUniformSizeCalculator.Node\ Size-Continuous\ Mapper.mapping.controller=Degree
nodeUniformSizeCalculator.Node\ Size-Continuous\ Mapper.mapping.interpolator=LinearNumberToNumberInterpolator
nodeUniformSizeCalculator.Node\ Size-Continuous\ Mapper.mapping.type=ContinuousMapping
nodeUniformSizeCalculator.Node\ Size-Continuous\ Mapper.visualPropertyType=NODE_SIZE
nodeWidthCalculator.BasicContinuous.mapping.boundaryvalues=3
nodeWidthCalculator.BasicContinuous.mapping.bv0.domainvalue=-1.0
nodeWidthCalculator.BasicContinuous.mapping.bv0.equal=100.0
nodeWidthCalculator.BasicContinuous.mapping.bv0.greater=100.0
nodeWidthCalculator.BasicContinuous.mapping.bv0.lesser=100.0
nodeWidthCalculator.BasicContinuous.mapping.bv1.domainvalue=0.0
nodeWidthCalculator.BasicContinuous.mapping.bv1.equal=50.0
nodeWidthCalculator.BasicContinuous.mapping.bv1.greater=50.0
nodeWidthCalculator.BasicContinuous.mapping.bv1.lesser=50.0
nodeWidthCalculator.BasicContinuous.mapping.bv2.domainvalue=1.0
nodeWidthCalculator.BasicContinuous.mapping.bv2.equal=100.0
nodeWidthCalculator.BasicContinuous.mapping.bv2.greater=100.0
nodeWidthCalculator.BasicContinuous.mapping.bv2.lesser=100.0
nodeWidthCalculator.BasicContinuous.mapping.controller=expression
nodeWidthCalculator.BasicContinuous.mapping.interpolator=LinearNumberToNumberInterpolator
nodeWidthCalculator.BasicContinuous.mapping.type=ContinuousMapping
nodeWidthCalculator.BasicContinuous.visualPropertyType=NODE_WIDTH
nodeWidthCalculator.BasicDiscrete.mapping.controller=GO Biological Process (level 4)
nodeWidthCalculator.BasicDiscrete.mapping.controllerType=-1
nodeWidthCalculator.BasicDiscrete.mapping.map.autophagy=50.0
nodeWidthCalculator.BasicDiscrete.mapping.map.biological_process\ unknown=10.0
nodeWidthCalculator.BasicDiscrete.mapping.map.cell\ cycle=60.0
nodeWidthCalculator.BasicDiscrete.mapping.type=DiscreteMapping
nodeWidthCalculator.BasicDiscrete.visualPropertyType=NODE_WIDTH
