# Supplementary material for: Adapted Boolean network models for extracellular matrix formation
Source: BMC Syst Biol. 2009 Jul 21;3:77. doi: 10.1186/1752-0509-3-77 (PMC2734845; doi:10.1186/1752-0509-3-77)
Supplement: Additional file 4 — List of probe sets used, processed microarray data, and visualisation of expression time courses for the genes analysed. Raw data are deposited under accession number GSE13837 at . [file 1752-0509-3-77-S4.xls]

## Sheet: Probe sets 
Gene	Probe sets used	Gene	Probe sets used
COL1A1	202310_s_at, 202311_s_at	COL1A2	202403_s_at, 202404_s_at
ETS1	1555355_a_at	FOS	209189_at
JUN	201464_x_at, 201466_s_at	JUNB	201473_at
JUND	203752_s_at	MMP1	204475_at
MMP3	205828_at	MMP9	203936_s_at
MMP13	205959_at	NFKB1	209239_at
SMAD3	205396_at, 205397_x_at, 205398_s_at	SMAD4	202527_s_at
SMAD7	204790_at	TGFB1	203085_s_at
TIMP1	201666_at	TNF	207113_s_at
Probe set names refer to Affymetrix® U133 Plus 2.0 RNA microarray

## Sheet: DataTimeCoursesPatients
Data for Diagrams											Data for single probesets if merged values were used for diagrams
Treatment	Gene	Probesets used	Patient	0	1	2	4	12			Treatment	Gene	Probeset	Patient	0	1	2	4	12		Treatment	Gene	Probeset	Patient	0	1	2	4	12
TGF	COL1A1	202310_s_at, 202311_s_at	OA1	100	127.605	161.654	147.145	641.857			TGF	COL1A1-a	202310_s_at	OA1	100	144.21	183.948	181.044	724.914		TGF	COL1A1-b	202311_s_at	OA1	100	111	139.36	113.247	558.8
TGF	COL1A1	202310_s_at, 202311_s_at	OA2	100	122.628	169.231	218.356	441.431			TGF	COL1A1-a	202310_s_at	OA2	100	119.594	130.795	211.354	292.41		TGF	COL1A1-b	202311_s_at	OA2	100	125.661	207.667	225.358	590.452
TGF	COL1A1	202310_s_at, 202311_s_at	OA3	100	142.758	166.116	198.634	68.9966			TGF	COL1A1-a	202310_s_at	OA3	100	117.875	132.843	129.224	74.2258		TGF	COL1A1-b	202311_s_at	OA3	100	167.641	199.39	268.043	63.7674
TGF	COL1A1	202310_s_at, 202311_s_at	RA1	100	96.1656	98.1088	116.36	191.702			TGF	COL1A1-a	202310_s_at	RA1	100	98.746	88.0529	88.602	103.036		TGF	COL1A1-b	202311_s_at	RA1	100	93.5852	108.165	144.119	280.367
TGF	COL1A1	202310_s_at, 202311_s_at	RA2	100	95.0027	97.2934	130.389	215.993			TGF	COL1A1-a	202310_s_at	RA2	100	101.704	90.3215	101.729	115.122		TGF	COL1A1-b	202311_s_at	RA2	100	88.3012	104.265	159.05	316.864
TGF	COL1A1	202310_s_at, 202311_s_at	RA3	100	107.783	123.41	138.098	333.11			TGF	COL1A1-a	202310_s_at	RA3	100	118.306	134.165	146.444	183.489		TGF	COL1A1-b	202311_s_at	RA3	100	97.2598	112.655	129.751	482.731
			avg	100	116.739	135.969	158.164	315.515						avg	100	116.739	126.688	143.066	248.866					avg	100	113.908	145.25	173.261	382.164
Treatment	Gene	Probesets used	Patient	0	1	2	4	12			Treatment	Gene	Probeset	Patient	0	1	2	4	12		Treatment	Gene	Probeset	Patient	0	1	2	4	12
TGF	COL1A2	202403_s_at, 202404_s_at	OA1	100	95.9252	90.2845	83.9589	157.71			TGF	COL1A2-a	202403_s_at	OA1	100	90.5131	94.2674	92.3132	123.355		TGF	COL1A2	202404_s_at	OA1	100	101.337	86.3017	75.6045	192.064
TGF	COL1A2	202403_s_at, 202404_s_at	OA2	100	97.8459	91.9376	121.189	135.584			TGF	COL1A2-a	202403_s_at	OA2	100	96.8074	92.0636	108.476	108.235		TGF	COL1A2	202404_s_at	OA2	100	98.8844	91.8117	133.902	162.933
TGF	COL1A2	202403_s_at, 202404_s_at	OA3	100	108.484	106.288	92.5241	99.4478			TGF	COL1A2-a	202403_s_at	OA3	100	115.613	109.682	94.6093	113.495		TGF	COL1A2	202404_s_at	OA3	100	101.355	102.894	90.4388	85.4009
TGF	COL1A2	202403_s_at, 202404_s_at	RA1	100	103.203	91.5334	106.688	100.431			TGF	COL1A2-a	202403_s_at	RA1	100	123.764	92.8647	107.024	86.1275		TGF	COL1A2	202404_s_at	RA1	100	82.6417	90.202	106.352	114.735
TGF	COL1A2	202403_s_at, 202404_s_at	RA2	100	108.194	99.5047	101.106	114.295			TGF	COL1A2-a	202403_s_at	RA2	100	108.388	98.0313	98.0653	102.556		TGF	COL1A2	202404_s_at	RA2	100	108	100.978	104.147	126.034
TGF	COL1A2	202403_s_at, 202404_s_at	RA3	100	103.463	115.674	112.445	126.625			TGF	COL1A2-a	202403_s_at	RA3	100	95.1639	141.662	119.779	99.5347		TGF	COL1A2	202404_s_at	RA3	100	111.762	89.685	105.111	153.716
			avg	100	102.853	99.2037	102.985	122.349						avg	100	105.042	104.762	103.378	105.551					avg	100	100.663	93.6455	102.593	139.147
Treatment	Gene	Probesets used	Patient	0	1	2	4	12
TGF	ETS1	1555355_a_at	OA1	100	107.809	161.356	105.421	175.608
TGF	ETS1	1555355_a_at	OA2	100	109.204	81.9858	60.2459	81.8299
TGF	ETS1	1555355_a_at	OA3	100	89.1881	79.7469	52.5513	89.3932
TGF	ETS1	1555355_a_at	RA1	100	91.8011	109.378	250.386	144.286
TGF	ETS1	1555355_a_at	RA2	100	110.111	92.6392	91.372	106.861
TGF	ETS1	1555355_a_at	RA3	100	100.677	86.7126	62.7031	121.33
			avg	100	101.465	101.97	103.78	119.885
Treatment	Gene	Probesets used	Patient	0	1	2	4	12
TGF	FOS	209189_at	OA1	100	364.869	68.7948	33.8784	64.0111
TGF	FOS	209189_at	OA2	100	344.37	75.0307	101.486	63.2922
TGF	FOS	209189_at	OA3 #	100	128.967	24.4301
TGF	FOS	209189_at	RA1 #	100	118.496	6.86461		9.23737
TGF	FOS	209189_at	RA2	100	2811.23	182.488	94.505	221.969
TGF	FOS	209189_at	RA3 #	100	471.009	57.2412		81.0532
			avg	100	706.49	69.1416	76.6233	87.9126
Treatment	Gene	Probesets used	Patient	0	1	2	4	12			Treatment	Gene	Probeset	Patient	0	1	2	4	12		Treatment	Gene	Probeset	Patient	0	1	2	4	12
TGF	JUN	201464_x_at, 201466_s_at	OA1	100	59.5115	67.3741	55.8586	46.513			TGF	JUN-a	201464_x_at	OA1	100	60.558	67.1724	61.0501	44.1175		TGF	JUN-b	201466_s_at	OA1	100	58.4649	67.5759	50.6672	48.9085
TGF	JUN	201464_x_at, 201466_s_at	OA2	100	94.0819	118.37	68.7131	52.5952			TGF	JUN-a	201464_x_at	OA2	100	85.9226	102.633	69.1127	51.3162		TGF	JUN-b	201466_s_at	OA2	100	102.241	134.107	68.3134	53.8743
TGF	JUN	201464_x_at, 201466_s_at	OA3	100	80.8439	96.4059	73.2088	91.3657			TGF	JUN-a	201464_x_at	OA3	100	80.3653	86.6892	66.4299	90.1668		TGF	JUN-b	201466_s_at	OA3	100	81.3226	106.123	79.9878	92.5645
TGF	JUN	201464_x_at, 201466_s_at	RA1	100	88.4375	74.59	52.3149	45.0313			TGF	JUN-a	201464_x_at	RA1	100	84.8194	77.4904	59.6095	41.7623		TGF	JUN-b	201466_s_at	RA1	100	92.0556	71.6895	45.0203	48.3002
TGF	JUN	201464_x_at, 201466_s_at	RA2	100	72.8006	60.4319	45.2822	34.0755			TGF	JUN-a	201464_x_at	RA2	100	62.1359	65.303	52.8603	37.4194		TGF	JUN-b	201466_s_at	RA2	100	83.4653	55.5608	37.7041	30.7317
TGF	JUN	201464_x_at, 201466_s_at	RA3	100	73.0039	62.6426	60.1628	46.7141			TGF	JUN-a	201464_x_at	RA3	100	74.0609	76.2849	66.1035	53.0452		TGF	JUN-b	201466_s_at	RA3	100	71.9468	49.0002	54.2222	40.3829
			avg	100	78.1132	79.9691	59.2567	52.7158						avg	100	74.6437	79.2621	62.5277	52.9712					avg	100	81.5827	80.676	55.9858	52.4603
Treatment	Gene	Probesets used	Patient	0	1	2	4	12
TGF	JUNB	201473_at	OA1	100	475.283	816.95	150.475	261.707
TGF	JUNB	201473_at	OA2	100	1067.74	1023.31	320.169	669.839
TGF	JUNB	201473_at	OA3	100	276.405	403.998	44.1458	99.4085
TGF	JUNB	201473_at	RA1	100	275.818	409.697	104.679	151.36
TGF	JUNB	201473_at	RA2	100	468.326	593.612	74.0188	252.401
TGF	JUNB	201473_at	RA3	100	860.632	687.964	192.817	436.387
			avg	100	570.7	655.921	147.717	311.85
Treatment	Gene	Probesets used	Patient	0	1	2	4	12
TGF	JUND	203752_s_at	OA1	100	108.997	104.484	105.047	91.4986
TGF	JUND	203752_s_at	OA2	100	116.652	95.7256	125.143	102.838
TGF	JUND	203752_s_at	OA3	100	98.5862	107.121	100.462	94.9703
TGF	JUND	203752_s_at	RA1	100	112.4	92.7526	98.0056	71.9279
TGF	JUND	203752_s_at	RA2	100	108.438	109.754	112.74	106.732
TGF	JUND	203752_s_at	RA3	100	110.094	77.1503	103.454	67.9121
			avg	100	109.195	97.8312	107.475	89.3132
Treatment	Gene	Probesets used	Patient	0	1	2	4	12
TGF	MMP1	204475_at	OA1	100	79.092	83.4287	364.721	836.491
TGF	MMP1	204475_at	OA2	100	75.2563	93.2168	132.278	171.387
TGF	MMP1	204475_at	OA3	100	84.7819	90.6932	90.3272	2918.43
TGF	MMP1	204475_at	RA1	100	86.7165	123.798	252.056	156.931
TGF	MMP1	204475_at	RA2	100	79.3527	69.5821	86.9982	84.6589
TGF	MMP1	204475_at	RA3	100	73.4056	81.8846	96.0307	87.7799
			avg	100	79.7675	90.4338	170.402	709.279
Treatment	Gene	Probesets used	Patient	0	1	2	4	12
TGF	MMP3	205828_at	OA1	100	76.6998	74.7997	246.468	547.181
TGF	MMP3	205828_at	OA2*
TGF	MMP3	205828_at	OA3#	100	53.4367	81.4646		2031.59
TGF	MMP3	205828_at	RA1	100	116.046	139.496	205.498	161.642
TGF	MMP3	205828_at	RA2	100	187.078	151.185	177.848	200.658
TGF	MMP3	205828_at	RA3	100	104.63	195.351	356.924	341.442
			avg	100	107.578	128.459	246.684	656.503
Treatment	Gene	Probesets used	Patient	0	1	2	4	12
TGF	MMP9	203936_s_at	OA1 #	100	88.5607	100.824	40.6487	---
TGF	MMP9	203936_s_at	OA2	100	115.219	95.0679	93.4733	133.928
TGF	MMP9	203936_s_at	OA3	100	114.142	151.554	138.492	258.726
TGF	MMP9	203936_s_at	RA1	100	65.1572	71.4879	67.5318	74.0627
TGF	MMP9	203936_s_at	RA2	100	68.9664	84.2173	69.3918	74.7157
TGF	MMP9	203936_s_at	RA3	100	106.395	194.215	166.785	62.6127
			avg	100	93.0732	116.228	96.0539	120.809
Treatment	Gene	Probesets used	Patient	0	1	2	4	12
TGF	MMP13	205959_at	OA1	100	1075.6	224.973	2205.13	142.117
TGF	MMP13	205959_at	OA2	100	119.165	92.5441	88.4482	61.7284
TGF	MMP13	205959_at	OA3	100	57.0909	58.9718	95.9971	316.038
TGF	MMP13	205959_at	RA1	100	80.7054	110.664	827.405	151.456
TGF	MMP13	205959_at	RA2	100	22.4209	18.0392	31.6325	69.7573
TGF	MMP13	205959_at	RA3	100	115.065	216.458	207.588	84.9597
			avg	100	245.008	120.275	576.034	137.676
Treatment	Gene	Probesets used	Patient	0	1	2	4	12
TGF	NFKB1	209239_at	OA1	100	96.9983	152.191	208.86	117.433
TGF	NFKB1	209239_at	OA2	100	89.433	119.055	160.672	119.796
TGF	NFKB1	209239_at	OA3	100	103.66	104.223	166.481	423.983
TGF	NFKB1	209239_at	RA1	100	91.3632	94.4204	180.203	113.035
TGF	NFKB1	209239_at	RA2	100	96.4212	95.1773	125.667	122.967
TGF	NFKB1	209239_at	RA3	100	108.053	107.967	156.84	116.581
			avg	100	97.6548	112.172	166.454	168.966
Treatment	Gene	Probesets used	Patient	0	1	2	4	12			Treatment	Gene	Probeset	Patient	0	1	2	4	12		Treatment	Gene	Probeset	Patient	0	1	2	4	12		Treatment	Gene	Probeset	Patient	0	1	2	4	12
TGF	SMAD3	205396_at, 205397_x_at, 205398_s_at	OA1 #	100	87.005	108.272	64.2051	---			TGF	SMAD3-a	205396_at	OA1#	100	78.2171	81.7095	75.3666			TGF	SMAD3-b	205397_x_at	OA1#	100	96.4808	128.12	73.9893			TGF	SMAD3-c	205398_s_at	OA1#	100	86.3172	114.985	43.2595
TGF	SMAD3	205396_at, 205397_x_at, 205398_s_at	OA2	100	101.008	109.298	94.5322	36.0129			TGF	SMAD3-a	205396_at	OA2	100	75.5605	97.0779	73.3311	59.3568		TGF	SMAD3-b	205397_x_at	OA2#	100	105.823	108.756	94.284			TGF	SMAD3-c	205398_s_at	OA2	100	121.641	122.06	115.981	48.682
TGF	SMAD3	205396_at, 205397_x_at, 205398_s_at	OA3	100	95.238	119.05	73.3313	61.4498			TGF	SMAD3-a	205396_at	OA3	100	117.298	142.397	86.3666	114.857		TGF	SMAD3-b	205397_x_at	OA3#	100	80.7993	101.845	71.8381			TGF	SMAD3-c	205398_s_at	OA3	100	87.6166	112.907	61.7892	69.4921
TGF	SMAD3	205396_at, 205397_x_at, 205398_s_at	RA1	100	104.592	138.734	110.271	21.1688			TGF	SMAD3-a	205396_at	RA1	100	94.5514	173.032	154.559	63.5065		TGF	SMAD3-b	205397_x_at	RA1#	100	91.9896	129.366	72.2531			TGF	SMAD3-c	205398_s_at	RA1#	100	127.236	113.805	104.002
TGF	SMAD3	205396_at, 205397_x_at, 205398_s_at	RA2	100	73.1607	85.5358	79.589	37.9773			TGF	SMAD3-a	205396_at	RA2	100	52.5484	80.363	73.5944	32.6393		TGF	SMAD3-b	205397_x_at	RA2	100	76.9661	79.7009	74.6859	37.3629		TGF	SMAD3-c	205398_s_at	RA2	100	89.9675	96.5436	90.4866	43.9297
TGF	SMAD3	205396_at, 205397_x_at, 205398_s_at	RA3	100	124.749	148.532	75.4855	20.9488			TGF	SMAD3-a	205396_at	RA3#	100	184.952	181.862	78.6461			TGF	SMAD3-b	205397_x_at	RA3	100	87.1785	124.812	61.1847	22.8449		TGF	SMAD3-c	205398_s_at	RA3	100	102.116	138.922	86.6257	40.0015
			avg	100	97.6255	118.237	82.9024	35.5115						avg	100	100.521	126.073	90.3106	67.59					avg	100	89.8729	112.1	74.7058	30.1039					avg	100	102.482	116.537	83.6908	50.5263
Treatment	Gene	Probesets used	Patient	0	1	2	4	12
TGF	SMAD4	202527_s_at	OA1	100	101.026	106.915	107.649	114.04
TGF	SMAD4	202527_s_at	OA2	100	99.2837	100.85	98.731	117.838
TGF	SMAD4	202527_s_at	OA3	100	97.8394	89.9225	115.822	128.924
TGF	SMAD4	202527_s_at	RA1	100	123.988	99.1114	95.5023	124.522
TGF	SMAD4	202527_s_at	RA2	100	113.589	102.992	116.236	118.422
TGF	SMAD4	202527_s_at	RA3	100	107.488	56.6237	91.1631	118.278
			avg	100	107.145	92.7358	104.184	120.337
Treatment	Gene	Probesets used	Patient	0	1	2	4	12
TGF	SMAD7	204790_at	OA1	100	360.319	441.095	149.135	153.448
TGF	SMAD7	204790_at	OA2	100	573.537	857.487	371.858	381.952
TGF	SMAD7	204790_at	OA3	100	185.557	373.023	87.3862	42.4696
TGF	SMAD7	204790_at	RA1	100	376.714	531.947	288.405	240.68
TGF	SMAD7	204790_at	RA2	100	260.928	437.179	170.999	141.793
TGF	SMAD7	204790_at	RA3	100	739.651	342.859	173.023	263.022
			avg	100	416.118	497.265	206.801	203.894
Treatment	Gene	Probesets used	Patient	0	1	2	4	12
TGF	TGFB1	203085_s_at	OA1	100	141.913	283.47	418.366	631.277
TGF	TGFB1	203085_s_at	OA2	100	88.1515	257.501	442.42	669.368
TGF	TGFB1	203085_s_at	OA3	100	119.364	222.997	450.554	119.284
TGF	TGFB1	203085_s_at	RA1	100	72.1044	143.086	236.656	271.171
TGF	TGFB1	203085_s_at	RA2	100	74.95	93.5792	167.731	216.929
TGF	TGFB1	203085_s_at	RA3	100	137.139	230.293	323.298	337.859
			avg	100	105.604	205.154	339.838	374.315
Treatment	Gene	Probesets used	Patient	0	1	2	4	12
TGF	TIMP1	201666_at	OA1	100	92.8724	101.409	110.476	136.943
TGF	TIMP1	201666_at	OA2	100	97.2626	100.025	117.021	133.233
TGF	TIMP1	201666_at	OA3	100	117.595	116.754	102.354	125.818
TGF	TIMP1	201666_at	RA1	100	104.43	92.9238	93.7358	85.4276
TGF	TIMP1	201666_at	RA2	100	93.4761	89.6474	87.6381	94.7443
TGF	TIMP1	201666_at	RA3	100	96.4199	120.659	109.691	101.085
			avg	100	100.343	103.57	103.486	112.875
Treatment	Gene	Probesets used	Patient	0	1	2	4	12
TGF	TNF	207113_s_at	OA1*
TGF	TNF	207113_s_at	OA2*
TGF	TNF	207113_s_at	OA3*
TGF	TNF	207113_s_at	RA1*
TGF	TNF	207113_s_at	RA2*
TGF	TNF	207113_s_at	RA3*		100	326.202	259.468
			avg
Treatment	Gene	Probesets used	Patient	0	1	2	4	12			Treatment	Gene	Probeset	Patient	0	1	2	4	12		Treatment	Gene	Probeset	Patient	0	1	2	4	12
TNF	COL1A1	202310_s_at, 202311_s_at	OA1	100	78.0136	69.4439	63.0578	57.3193			TNF	COL1A1-a	202310_s_at	OA1	100	80.2661	76.644	72.5108	60.9215		TNF	COL1A1-b	202311_s_at	OA1	100	75.7612	62.2438	53.6047	53.717
TNF	COL1A1	202310_s_at, 202311_s_at	OA2	100	99.4877	88.5077	98.0531	98.8116			TNF	COL1A1-a	202310_s_at	OA2	100	89.124	89.2055	101.301	87.0307		TNF	COL1A1-b	202311_s_at	OA2	100	109.851	87.8099	94.805	110.592
TNF	COL1A1	202310_s_at, 202311_s_at	OA3	100	95.192	88.5051	85.9379	333.139			TNF	COL1A1-a	202310_s_at	OA3	100	93.3775	92.2567	90.2458	183.265		TNF	COL1A1-b	202311_s_at	OA3	100	97.0065	84.7536	81.63	483.012
TNF	COL1A1	202310_s_at, 202311_s_at	RA1	100	99.1701	76.4334	62.2014	47.4595			TNF	COL1A1-a	202310_s_at	RA1	100	93.5105	72.7052	69.7511	50.1946		TNF	COL1A1-b	202311_s_at	RA1	100	104.83	80.1616	54.6518	44.7244
TNF	COL1A1	202310_s_at, 202311_s_at	RA2	100	103.18	124.511	96.6714	68.1094			TNF	COL1A1-a	202310_s_at	RA2	100	102.209	128.99	101.891	78.6681		TNF	COL1A1-b	202311_s_at	RA2	100	104.15	120.031	91.4523	57.5508
TNF	COL1A1	202310_s_at, 202311_s_at	RA3	100	102.825	115.158	95.0729	89.7779			TNF	COL1A1-a	202310_s_at	RA3	100	87.8026	100.696	98.7337	92.7554		TNF	COL1A1-b	202311_s_at	RA3	100	117.847	129.619	91.4121	86.8004
			avg	100	96.3113	93.7597	83.4991	115.769						aavg	100	91.0484	93.4162	89.0722	92.1392					avg	100	101.574	94.1032	77.926	139.4
Treatment	Gene	Probesets used	Patient	0	1	2	4	12			Treatment	Gene	Probeset	Patient	0	1	2	4	12		Treatment	Gene	Probeset	Patient	0	1	2	4	12
TNF	COL1A2	202403_s_at, 202404_s_at	OA1	100	101.292	100.613	102.486	103.541			TNF	COL1A2-a	202403_s_at	OA1	100	104.604	108.659	95.1848	94.5213		TNF	COL1A2-b	202404_s_at	OA1	100	97.9805	92.5679	109.787	112.56
TNF	COL1A2	202403_s_at, 202404_s_at	OA2	100	95.2682	91.0788	80.7204	93.3654			TNF	COL1A2-a	202403_s_at	OA2	100	97.666	95.5673	85.0737	91.1825		TNF	COL1A2-b	202404_s_at	OA2	100	92.8705	86.5903	76.3671	95.5483
TNF	COL1A2	202403_s_at, 202404_s_at	OA3	100	103.792	90.2607	106.111	116.399			TNF	COL1A2-a	202403_s_at	OA3	100	108.242	98.2899	129.373	103.401		TNF	COL1A2-b	202404_s_at	OA3	100	99.3422	82.2314	82.8487	129.397
TNF	COL1A2	202403_s_at, 202404_s_at	RA1	100	90.7727	95.9448	92.825	85.4917			TNF	COL1A2-a	202403_s_at	RA1	100	90.4221	99.0541	106.092	95.4139		TNF	COL1A2-b	202404_s_at	RA1	100	91.1233	92.8355	79.5575	75.5695
TNF	COL1A2	202403_s_at, 202404_s_at	RA2	100	100.794	102.517	100.554	91.7867			TNF	COL1A2-a	202403_s_at	RA2	100	98.5853	105.166	98.1854	96.2434		TNF	COL1A2-b	202404_s_at	RA2	100	103.003	99.8685	102.922	87.3301
TNF	COL1A2	202403_s_at, 202404_s_at	RA3	100	74.3857	130.237	132.036	90.4143			TNF	COL1A2-a	202403_s_at	RA3	100	67.3198	156.112	166.208	95.5619		TNF	COL1A2-b	202404_s_at	RA3	100	81.4516	104.363	97.8648	85.2667
			avg	100	94.3842	101.775	102.455	96.8329						avg	100	94.4733	110.475	113.353	96.054					avg	100	94.2951	93.0761	91.5578	97.6119
Treatment	Gene	Probesets used	Patient	0	1	2	4	12
TNF	ETS1	1555355_a_at	OA1	100	143.745	171.274	156.929	141.783
TNF	ETS1	1555355_a_at	OA2	100	179.714	244.137	221.764	161.452
TNF	ETS1	1555355_a_at	OA3	100	146.083	299.747	151.352	108.466
TNF	ETS1	1555355_a_at	RA1	100	177.996	402.651	432.326	244.751
TNF	ETS1	1555355_a_at	RA2	100	249.078	306.094	280.042	152.793
TNF	ETS1	1555355_a_at	RA3#	100	142.99		154.423	89.5583
			avg	100	173.268	284.781	232.806	149.801
Treatment	Gene	Probesets used	Patient	0	1	2	4	12
TNF	FOS	209189_at	OA1	100	270.787	47.3116	31.1573	101.492
TNF	FOS	209189_at	OA2 #	100	215.346	21.0949
TNF	FOS	209189_at	OA3	100	874.955	34.7021		32.0543
TNF	FOS	209189_at	RA1*
TNF	FOS	209189_at	RA2 #	100	1535.65	62.5014		50.1422
TNF	FOS	209189_at	RA3	100	328.623	6.81475	5.23394	33.4283
			avg	100	645.072	34.485	18.1956	54.2792
Treatment	Gene	Probesets used	Patient	0	1	2	4	12			Treatment	Gene	Probeset	Patient	0	1	2	4	12		Treatment	Gene	Probeset	Patient	0	1	2	4	12
TNF	JUN	201464_x_at, 201466_s_at	OA1	100	173.745	188.51	117.095	84.2819			TNF	JUN-a	201464_x_at	OA1	100	175.112	187.117	116.795	75.4599		TNF	JUN-b	201466_s_at	OA1	100	172.378	189.902	117.395	93.1039
TNF	JUN	201464_x_at, 201466_s_at	OA2	100	182.201	176.983	124.583	107.068			TNF	JUN-a	201464_x_at	OA2	100	161.562	152.846	124.254	103.329		TNF	JUN-b	201466_s_at	OA2	100	202.839	201.12	124.912	110.808
TNF	JUN	201464_x_at, 201466_s_at	OA3	100	230.299	192.311	139.516	61.2199			TNF	JUN-a	201464_x_at	OA3	100	197.716	159.282	153.017	71.4489		TNF	JUN-b	201466_s_at	OA3	100	262.882	225.34	126.015	50.9909
TNF	JUN	201464_x_at, 201466_s_at	RA1	100	446.928	333.693	171.197	133.458			TNF	JUN-a	201464_x_at	RA1	100	328.447	297.016	168.785	124.269		TNF	JUN-b	201466_s_at	RA1	100	565.408	370.37	173.609	142.647
TNF	JUN	201464_x_at, 201466_s_at	RA2	100	526.37	372.338	253.272	167.036			TNF	JUN-a	201464_x_at	RA2	100	573.736	404.445	269.378	172.742		TNF	JUN-b	201466_s_at	RA2	100	479.004	340.231	237.166	161.329
TNF	JUN	201464_x_at, 201466_s_at	RA3	100	189.24	96.5286	76.5879	97.9547			TNF	JUN-a	201464_x_at	RA3	100	158.143	113.615	95.798	87.4468		TNF	JUN-b	201466_s_at	RA3	100	220.338	79.4421	57.3779	108.463
			avg	100	291.464	226.727	147.042	108.503						avg	100	265.786	219.053	154.671	105.783					avg	100	317.142	234.401	139.412	111.224
Treatment	Gene	Probesets used	Patient	0	1	2	4	12
TNF	JUNB	201473_at	OA1	100	211.554	202.197	84.8797	122.891
TNF	JUNB	201473_at	OA2	100	727.449	124.374	156.158	287.065
TNF	JUNB	201473_at	OA3	100	496.799	292.003	128.103	295.777
TNF	JUNB	201473_at	RA1	100	906.565	193.117	93.4735	281.862
TNF	JUNB	201473_at	RA2	100	602.253	413.686	145.125	270.924
TNF	JUNB	201473_at	RA3	100	374.944	38.6137	27.9232	289.771
			avg	100	553.261	210.665	105.944	258.048
Treatment	Gene	Probesets used	Patient	0	1	2	4	12
TNF	JUND	203752_s_at	OA1	100	98.653	111.469	124.038	103.991
TNF	JUND	203752_s_at	OA2	100	103.973	106.646	107.536	88.4395
TNF	JUND	203752_s_at	OA3	100	111.227	122.609	125.989	107.105
TNF	JUND	203752_s_at	RA1	100	116.642	126.582	117.539	91.821
TNF	JUND	203752_s_at	RA2	100	103.01	116.412	116.702	90.841
TNF	JUND	203752_s_at	RA3	100	93.2926	113.371	119.918	90.2416
			avg	100	104.466	116.182	118.62	95.4066
Treatment	Gene	Probesets used	Patient	0	1	2	4	12
TNF	MMP1	204475_at	OA1	100	319.665	1395.11	2448.09	3105.41
TNF	MMP1	204475_at	OA2	100	454.774	1045.51	1776.08	2826.06
TNF	MMP1	204475_at	OA3	100	419.614	1474.53	2341.29	182.929
TNF	MMP1	204475_at	RA1	100	622.583	2866.11	7685.98	10001.7
TNF	MMP1	204475_at	RA2	100	274.034	544.004	1020.41	1385.14
TNF	MMP1	204475_at	RA3	100	416.999	206.319	293.649	1487.55
			avg	100	417.945	1255.26	2594.25	3164.79
Treatment	Gene	Probesets used	Patient	0	1	2	4	12
TNF	MMP3	205828_at	OA1	100	479.229	963.874	998.246	2317.09
TNF	MMP3	205828_at	OA2#		100	249.791	331.348	419.094
TNF	MMP3	205828_at	OA3	100	523.601	1522.49	1998.5	117.309
TNF	MMP3	205828_at	RA1	100	103.705	172.197	309.45	394.99
TNF	MMP3	205828_at	RA2	100	205.478	177.037	172.376	249.311
TNF	MMP3	205828_at	RA3#	100	1034.9		305.154	2918.09
			avg	100	469.383	617.078	685.845	1069.31
Treatment	Gene	Probesets used	Patient	0	1	2	4	12
TNF	MMP9	203936_s_at	OA1*
TNF	MMP9	203936_s_at	OA2	100	103.47	70.5789	115.061	129.085
TNF	MMP9	203936_s_at	OA3	100	92.7288	133.55	154.541	83.3374
TNF	MMP9	203936_s_at	RA1	100	80.689	104.352	165.798	327.451
TNF	MMP9	203936_s_at	RA2	100	211.276	189.778	172.121	457.755
TNF	MMP9	203936_s_at	RA3*
			avg	100	122.041	124.565	151.88	249.407
Treatment	Gene	Probesets used	Patient	0	1	2	4	12
TNF	MMP13	205959_at	OA1	100	212.406	250.346	1113.61	902.321
TNF	MMP13	205959_at	OA2	100	45.8943	12.2416	18.3659	30.2739
TNF	MMP13	205959_at	OA3	100	99.1241	67.0009	88.1953	86.0759
TNF	MMP13	205959_at	RA1	100	20.3154	78.9146	150.873	265.482
TNF	MMP13	205959_at	RA2	100	82.9644	13.0771	26.2419	27.515
TNF	MMP13	205959_at	RA3	100	229.441	40.8021	175.59	344.057
			avg	100	115.024	77.0636	262.146	275.954
Treatment	Gene	Probesets used	Patient	0	1	2	4	12
TNF	NFKB1	209239_at	OA1	100	126.358	550.75	825.585	227.713
TNF	NFKB1	209239_at	OA2	100	177.847	861.364	908.531	327.602
TNF	NFKB1	209239_at	OA3	100	165.053	785.354	914.289	135.815
TNF	NFKB1	209239_at	RA1	100	136.016	546.269	803.775	384.761
TNF	NFKB1	209239_at	RA2	100	171.814	433.872	765.596	407.286
TNF	NFKB1	209239_at	RA3	100	178.865	441.419	466.954	430.642
			avg	100	159.325	603.171	780.788	318.97
Treatment	Gene	Probesets used	Patient	0	1	2	4	12			Treatment	Gene	Probeset	Patient	0	1	2	4	12		Treatment	Gene	Probeset	Patient	0	1	2	4	12		Treatment	Gene	Probeset	Patient	0	1	2	4	12
TNF	SMAD3	205396_at, 205397_x_at, 205398_s_at	OA1	100	98.344	97.4678	97.3792	65.0835			TNF	SMAD3-a	205396_at	OA1	100	105.728	72.8298	69.5644	71.8214		TNF	SMAD3-b	205397_x_at	OA1	100	97.5738	114.905	122.329	72.173		TNF	SMAD3-c	205398_s_at	OA1	100	91.7298	104.668	100.244	51.2561
TNF	SMAD3	205396_at, 205397_x_at, 205398_s_at	OA2	100	113.943	141.665	132.98	98.9667			TNF	SMAD3-a	205396_at	OA2	100	156.861	154.259	131.794	103.34		TNF	SMAD3-b	205397_x_at	OA2	100	92.805	149.477	141.196	113.284		TNF	SMAD3-c	205398_s_at	OA2	100	92.1623	121.259	125.949	80.2759
TNF	SMAD3	205396_at, 205397_x_at, 205398_s_at	OA3	100	92.9559	155.903	149.813	23.1271			TNF	SMAD3-a	205396_at	OA3	100	72.8727	105.206	70.0876	23.6436		TNF	SMAD3-b	205397_x_at	OA3#	100	121.242	182.561	184.04			TNF	SMAD3-c	205398_s_at	OA3	100	84.7527	179.941	195.311	45.7377
TNF	SMAD3	205396_at, 205397_x_at, 205398_s_at	RA1	100	102.152	166.218	133.354	63.2781			TNF	SMAD3-a	205396_at	RA1	100	99.7837	148.423	109.543	95.362		TNF	SMAD3-b	205397_x_at	RA1#	100	122.727	183.317	157.818			TNF	SMAD3-c	205398_s_at	RA1	100	83.9447	166.913	132.703	94.4723
TNF	SMAD3	205396_at, 205397_x_at, 205398_s_at	RA2	100	124.928	177.875	150.775	73.6168			TNF	SMAD3-a	205396_at	RA2	100	173.472	179.931	137.452	95.4234		TNF	SMAD3-b	205397_x_at	RA2	100	110.135	202.951	169.161	72.52		TNF	SMAD3-c	205398_s_at	RA2	100	91.1768	150.744	145.714	52.9071
TNF	SMAD3	205396_at, 205397_x_at, 205398_s_at	RA3	100	144.608	134.015	146.282	48.3795			TNF	SMAD3-a	205396_at	RA3	100	216.643	128.335	139.895	22.408		TNF	SMAD3-b	205397_x_at	RA3	100	138.706	124.737	141.825	59.44		TNF	SMAD3-c	205398_s_at	RA3	100	78.4745	148.972	157.126	63.2906
			avg	100	112.822	145.524	135.097	62.0753						avg	100	137.56	131.497	109.723	68.6664					avg	100	113.865	159.658	152.728	79.3543					avg	100	87.0401	145.416	142.841	64.6566
Treatment	Gene	Probesets used	Patient	0	1	2	4	12
TNF	SMAD4	202527_s_at	OA1	100	92.3576	86.4938	104.286	123.883
TNF	SMAD4	202527_s_at	OA2	100	101.792	91.6351	95.386	106.198
TNF	SMAD4	202527_s_at	OA3	100	89.8687	87.9014	123.19	135.993
TNF	SMAD4	202527_s_at	RA1	100	104.082	100.783	105.96	134.871
TNF	SMAD4	202527_s_at	RA2	100	93.1749	98.4853	73.7336	105.195
TNF	SMAD4	202527_s_at	RA3	100	96.5553	97.6343	94.435	86.4618
			avg	100	96.3052	93.8222	99.4986	115.434
Treatment	Gene	Probesets used	Patient	0	1	2	4	12
TNF	SMAD7	204790_at	OA1	100	85.7136	121.325	93.7389	39.9339
TNF	SMAD7	204790_at	OA2	100	116.905	146.197	123.856	73.9597
TNF	SMAD7	204790_at	OA3	100	112.772	203.709	103.13	166.626
TNF	SMAD7	204790_at	RA1	100	283.549	248.177	117.816	118.006
TNF	SMAD7	204790_at	RA2	100	100.265	191.852	95.4978	43.1106
TNF	SMAD7	204790_at	RA3	100	96.1757	109.805	67.6361	64.6673
			avg	100	132.563	170.177	100.279	84.3839
Treatment	Gene	Probesets used	Patient	0	1	2	4	12
TNF	TGFB1	203085_s_at	OA1	100	93.2942	105.758	128.223	161.952
TNF	TGFB1	203085_s_at	OA2	100	99.7076	147.69	131.253	128.874
TNF	TGFB1	203085_s_at	OA3	100	70.671	72.3521	69.7529	444.449
TNF	TGFB1	203085_s_at	RA1	100	116.868	99.2862	98.4061	64.6249
TNF	TGFB1	203085_s_at	RA2	100	84.5398	113.617	110.529	91.5866
TNF	TGFB1	203085_s_at	RA3	100	76.6685	125.453	180.379	48.4043
			avg	100	90.2915	110.693	119.757	156.648
Treatment	Gene	Probesets used	Patient	0	1	2	4	12
TNF	TIMP1	201666_at	OA1	100	109.336	93.1328	119.837	103.057
TNF	TIMP1	201666_at	OA2	100	92.1722	85.6299	89.9026	85.8925
TNF	TIMP1	201666_at	OA3	100	106.215	101.286	106.592	112.297
TNF	TIMP1	201666_at	RA1	100	86.1773	91.4927	101.283	94.0581
TNF	TIMP1	201666_at	RA2	100	93.9898	106.093	106.318	98.2159
TNF	TIMP1	201666_at	RA3	100	73.7176	142.92	143.156	108.99
			avg	100	93.6012	103.426	111.181	100.418
Treatment	Gene	Probesets used	Patient	0	1	2	4	12
TNF	TNF	207113_s_at	OA1*
TNF	TNF	207113_s_at	OA2*
TNF	TNF	207113_s_at	OA3 #		100	56.8207	25.9199
TNF	TNF	207113_s_at	RA1 #		100	62.0101	20.8645
TNF	TNF	207113_s_at	RA2 #		100	94.6523	23.6548
TNF	TNF	207113_s_at	RA3*
			avg		100	71.161	23.4797
*	no data available for this patient
#	one or more time point values with p > 0.05
