# Supplementary material for: Adapted Boolean network models for extracellular matrix formation
Source: BMC Syst Biol. 2009 Jul 21;3:77. doi: 10.1186/1752-0509-3-77 (PMC2734845; doi:10.1186/1752-0509-3-77)
Supplement: Additional file 5 — Processed and visualisation of GEO Data. Data were extracted from GSE1742 (TGFβ1) and GSE2624 (TNFα) at . [file 1752-0509-3-77-S5.xls]

## Sheet: GSE1742 DATA
GENE	Exp	t=1h								Exp	t=5h								Exp	t=16h
		#ID	#GB_ACC	#CLONE-ID	#FLAGS	#VALUE	#PRE_ VALUE	avg (exp)	avg (gene)		#ID	#GB_ACC	#CLONE-ID	#FLAGS	#VALUE	#PRE_ VALUE	avg (exp)	avg (gene)		#ID	#GB_ACC	#CLONE-ID	#FLAGS	#VALUE	#PRE_ VALUE	avg (exp)	avg (gene)
COL1A1	WT1 – 1h – GPL1441 GSM30409	16086	AI839149	UI-M-AO0-ach-e-06-0-UI	0	-0.265345	0.832	0.9875	0.93375	WT1 – 5h – GPL1440 GSM30405	16086	AI839149	UI-M-AO0-ach-e-06-0-UI	0	-0.96016	0.514	0.5585	0.85775	WT1 – 16h – GPL1440 GSM30406	16086	AI839149	UI-M-AO0-ach-e-06-0-UI	0	-0.746616	0.596	0.575	1.17525
		25670	AI844874	UI-M-AH1-agx-e-07-0-UI	0	0.192825	1.143				25670	AI844874	UI-M-AH1-agx-e-07-0-UI	0	-0.72977	0.603				25670	AI844874	UI-M-AH1-agx-e-07-0-UI	0	-0.852042	0.554
	WT2 – 1h – GPL1441 GSM30410	16086	AI839149	UI-M-AO0-ach-e-06-0-UI	0	-0.26708	0.831	0.88		WT2 – 5h – GPL1441 GSM30408	16086	AI839149	UI-M-AO0-ach-e-06-0-UI	0	0.428678	1.346	1.157		WT2 – 16h – GPL1440 GSM30407	16086	AI839149	UI-M-AO0-ach-e-06-0-UI	0	1.18142	2.268	1.7755
		25670	AI844874	UI-M-AH1-agx-e-07-0-UI	0	-0.106249	0.929				25670	AI844874	UI-M-AH1-agx-e-07-0-UI	0	-0.0469213	0.968				25670	AI844874	UI-M-AH1-agx-e-07-0-UI	0	0.359521	1.283
COL1A2	WT1 – 1h – GPL1441 GSM30409	12150	AI841886	UI-M-AO0-acd-c-12-0-UI	0	-0.132894	0.912	0.9572	1.1689	WT1 – 5h – GPL1440 GSM30405	12150	AI841886	UI-M-AO0-acd-c-12-0-UI	0	-0.703689	0.614	0.6284	2.15311	WT1 – 16h – GPL1440 GSM30406	12150	AI841886	UI-M-AO0-acd-c-12-0-UI	0	-2.14561	0.226	0.3414	4.0125
		23320	AI849281	UI-M-AJ1-agz-h-07-0-UI	0	0.290424	1.223				23320	AI849281	UI-M-AJ1-agz-h-07-0-UI	0	-0.818579	0.567				23320	AI849281	UI-M-AJ1-agz-h-07-0-UI	0	-0.617056	0.652
		31749	AI838652	UI-M-AO0-aca-c-03-0-UI	0	-0.354759	0.782				31749	AI838652	UI-M-AO0-aca-c-03-0-UI	0	-0.76366	0.589				31749	AI838652	UI-M-AO0-aca-c-03-0-UI	0	-2.36587	0.194
		32413	AW553502	L0228A11	0	-0.16004	0.895				32413	AW553502	L0228A11	0	-0.336428	0.792				32413	AW553502	L0228A11	0	-2.37333	0.193
		36314	AW550799	L0069E05	0	-0.0380063	0.974				36314	AW550799	L0069E05	0	-0.785875	0.58				36314	AW550799	L0069E05	0	-1.17788	0.442
	WT2 – 1h – GPL1441 GSM30410	12150	AI841886	UI-M-AO0-acd-c-12-0-UI	0	0.196607	1.146	1.3806		WT2 – 5h – GPL1441 GSM30408	12150	AI841886	UI-M-AO0-acd-c-12-0-UI	0	1.43829	2.71	3.37		WT2 – 16h – GPL1440 GSM30407	12150	AI841886	UI-M-AO0-acd-c-12-0-UI	0	3.49787	11.297	7.6836
		23320	AI849281	UI-M-AJ1-agz-h-07-0-UI	0	0.0086303	1.006				23320	AI849281	UI-M-AJ1-agz-h-07-0-UI	0	-0.237864	0.848				23320	AI849281	UI-M-AJ1-agz-h-07-0-UI	0	0.121679	1.088
		31749	AI838652	UI-M-AO0-aca-c-03-0-UI	0	0.616358	1.533				31749	AI838652	UI-M-AO0-aca-c-03-0-UI	0	2.22959	4.69				31749	AI838652	UI-M-AO0-aca-c-03-0-UI	0	3.2242	9.345
		32413	AW553502	L0228A11	0	0.794936	1.735				32413	AW553502	L0228A11	0	2.6931	6.467				32413	AW553502	L0228A11	0	3.55729	11.772
		36314	AW550799	L0069E05	0	0.568519	1.483				36314	AW550799	L0069E05	0	1.09424	2.135				36314	AW550799	L0069E05	0	2.29749	4.916
ETS1	WT1 – 1h – GPL1441 GSM30409	22789	AW536746	G0108C06	0	1.23695	2.357	2.357	1.945	WT1 – 5h – GPL1440 GSM30405	22789	AW536746	G0108C06	0	0.0496313	1.035	1.035	1.0675	WT1 – 16h – GPL1440 GSM30406	22789	AW536746	G0108C06	0	0.764686	1.699	1.699	1.5905
	WT2 – 1h – GPL1441 GSM30410	22789	AW536746	G0108C06	0	0.616358	1.533	1.533		WT2 – 5h – GPL1441 GSM30408	22789	AW536746	G0108C06	0	0.137504	1.1	1.1		WT2 – 16h – GPL1440 GSM30407	22789	AW536746	G0108C06	0	0.567545	1.482	1.482
FOS	WT1 – 1h – GPL1441 GSM30409	19764	AU015150	J0708D02	0	-1.191	0.438	0.438	0.4335	WT1 – 5h – GPL1440 GSM30405	19764	AU015150	J0708D02	0	-1.24469	0.422	0.422	0.523	WT1 – 16h – GPL1440 GSM30406	19764	AU015150	J0708D02	---	---	---	---	0.753
	WT2 – 1h – GPL1441 GSM30410	19764	AU015150	J0708D02	0	-1.22095	0.429	0.429		WT2 – 5h – GPL1441 GSM30408	19764	AU015150	J0708D02	0	-0.680382	0.624	0.624		WT2 – 16h – GPL1440 GSM30407	19764	AU015150	J0708D02	0	-0.409278	0.753	0.753
JUN	WT1 – 1h – GPL1441 GSM30409	18934	C87532	J0247B11	0	0.468844	1.384	1.384	1.265	WT1 – 5h – GPL1440 GSM30405	18934	C87532	J0247B11	0	0.702214	1.627	1.627	2.211	WT1 – 16h – GPL1440 GSM30406	18934	C87532	J0247B11	0	-0.15682	0.897	0.897	2.4605
	WT2 – 1h – GPL1441 GSM30410	18934	C87532	J0247B11	0	0.196607	1.146	2.384		WT2 – 5h – GPL1441 GSM30408	18934	C87532	J0247B11	0	1.48285	2.795	2.795		WT2 – 16h – GPL1440 GSM30407	18934	C87532	J0247B11	0	2.00863	4.024	4.024
JUNB	WT1 – 1h – GPL1441 GSM30409	26500	AI850555	UI-M-BG1-aij-e-04-0-UI	0	0.368489	1.291	1.291	1.16333	WT1 – 5h – GPL1440 GSM30405	26500	AI850555	UI-M-BG1-aij-e-04-0-UI	0	0.382944	1.304	1.304	1.047	WT1 – 16h – GPL1440 GSM30406	26500	AI850555	UI-M-BG1-aij-e-04-0-UI	0	0.0922073	1.066	1.066	1.23
	WT2 – 1h – GPL1441 GSM30410	26500	AI850555	UI-M-BG1-aij-e-04-0-UI	0	-0.139236	0.908	0.908		WT2 – 5h – GPL1441 GSM30408	26500	AI850555	UI-M-BG1-aij-e-04-0-UI	0	-0.340075	0.79	0.79		WT2 – 16h – GPL1440 GSM30407	26500	AI850555	UI-M-BG1-aij-e-04-0-UI	0	0.479231	1.394	1.394
JUND	WT1 – 1h – GPL1441 GSM30409	27784	AI836074	UI-M-AJ0-abb-e-06-0-UI	0	0.0043223	1.003	1.0805	0.937	WT1 – 5h – GPL1440 GSM30405	27784	AI836074	UI-M-AJ0-abb-e-06-0-UI	0	-0.246395	0.843	0.765667	0.768	WT1 – 16h – GPL1440 GSM30406	27784	AI836074	UI-M-AJ0-abb-e-06-0-UI	0	-0.254978	0.838	0.823667	1.27967
		28208	AI836074	UI-M-AJ0-abb-e-06-0-UI	---	---	---				28208	AI836074	UI-M-AJ0-abb-e-06-0-UI	0	-1.34373	0.394				28208	AI836074	UI-M-AJ0-abb-e-06-0-UI	0	-0.428566	0.743
		31974	AI844316	UI-M-AL1-ahm-f-01-0-UI	0	0.211635	1.158				31974	AI844316	UI-M-AL1-ahm-f-01-0-UI	0	0.0840643	1.06				31974	AI844316	UI-M-AL1-ahm-f-01-0-UI	0	-0.168123	0.89
	WT2 – 1h – GPL1441 GSM30410	27784	AI836074	UI-M-AJ0-abb-e-06-0-UI	0	-0.384584	0.766	0.7935		WT2 – 5h – GPL1441 GSM30408	27784	AI836074	UI-M-AJ0-abb-e-06-0-UI	0	-0.53952	0.688	0.7715		WT2 – 16h – GPL1440 GSM30407	27784	AI836074	UI-M-AJ0-abb-e-06-0-UI	0	1.00576	2.008	1.73567
		28208	AI836074	UI-M-AJ0-abb-e-06-0-UI	---	---	---				28208	AI836074	UI-M-AJ0-abb-e-06-0-UI	---	---	---				28208	AI836074	UI-M-AJ0-abb-e-06-0-UI	0	0.809003	1.752
		31974	AI844316	UI-M-AL1-ahm-f-01-0-UI	0	-0.284546	0.821				31974	AI844316	UI-M-AL1-ahm-f-01-0-UI	0	-0.226004	0.855				31974	AI844316	UI-M-AL1-ahm-f-01-0-UI	0	0.533065	1.447
MMP13	WT1 – 1h – GPL1441 GSM30409	21556	AI841659	UI-M-AO0-acg-e-10-0-UI	0	-0.558517	0.679	0.679	0.6425	WT1 – 5h – GPL1440 GSM30405	21556	AI841659	UI-M-AO0-acg-e-10-0-UI	0	-0.788365	0.579	0.579	0.613	WT1 – 16h – GPL1440 GSM30406	21556	AI841659	UI-M-AO0-acg-e-10-0-UI	0	-1.13924	0.454	0.454	0.8455
	WT2 – 1h – GPL1441 GSM30410	21556	AI841659	UI-M-AO0-acg-e-10-0-UI	0	-0.72261	0.606	0.606		WT2 – 5h – GPL1441 GSM30408	21556	AI841659	UI-M-AO0-acg-e-10-0-UI	0	-0.628162	0.647	0.647		WT2 – 16h – GPL1440 GSM30407	21556	AI841659	UI-M-AO0-acg-e-10-0-UI	0	0.306846	1.237	1.237
NFKB1	WT1 – 1h – GPL1441 GSM30409	19743	AU024604	J0456E08	0	0.0129263	1.009	1.0565	0.93775	WT1 – 5h – GPL1440 GSM30405	19743	AU024604	J0456E08	0	-0.424688	0.745	0.8085	0.7665	WT1 – 16h – GPL1440 GSM30406	19743	AU024604	J0456E08	0	-0.268817	0.83	0.8295	0.891
		20328	AI851222	UI-M-BH0-ajx-h-01-0-UI	0	0.14274	1.104				20328	AI851222	UI-M-BH0-ajx-h-01-0-UI	0	-0.1976	0.872				20328	AI851222	UI-M-BH0-ajx-h-01-0-UI	0	-0.270556	0.829
	WT2 – 1h – GPL1441 GSM30410	19743	AU024604	J0456E08	0	-0.318326	0.802	0.819		WT2 – 5h – GPL1441 GSM30408	19743	AU024604	J0456E08	0	-0.351074	0.784	0.7245		WT2 – 16h – GPL1440 GSM30407	19743	AU024604	J0456E08	0	-0.0558913	0.962	0.9525
		20328	AI851222	UI-M-BH0-ajx-h-01-0-UI	0	-0.258425	0.836				20328	AI851222	UI-M-BH0-ajx-h-01-0-UI	0	-0.588574	0.665				20328	AI851222	UI-M-BH0-ajx-h-01-0-UI	0	-0.0846703	0.943
SMAD3	WT1 – 1h – GPL1441 GSM30409	21497	AW045951	UI-M-BH1-aku-g-03-0-UI	0	-0.0484123	0.967	0.891	0.821667	WT1 – 5h – GPL1440 GSM30405	21497	AW045951	UI-M-BH1-aku-g-03-0-UI	0	-0.608232	0.656	0.572	0.585333	WT1 – 16h – GPL1440 GSM30406	21497	AW045951	UI-M-BH1-aku-g-03-0-UI	0	0.222805	1.167	0.768333	0.858667
		25609	AW495157	UI-M-BH3-aur-g-07-0-UI	0	-0.749038	0.595				25609	AW495157	UI-M-BH3-aur-g-07-0-UI	0	-1.51457	0.35				25609	AW495157	UI-M-BH3-aur-g-07-0-UI	0	-0.99137	0.503
		28524	AW556706	L0272C02	0	0.151859	1.111				28524	AW556706	L0272C02	0	-0.494109	0.71				28524	AW556706	L0272C02	0	-0.655172	0.635
	WT2 – 1h – GPL1441 GSM30410	21497	AW045951	UI-M-BH1-aku-g-03-0-UI	0	-0.673463	0.627	0.752333		WT2 – 5h – GPL1441 GSM30408	21497	AW045951	UI-M-BH1-aku-g-03-0-UI	0	-1.49005	0.356	0.598667		WT2 – 16h – GPL1440 GSM30407	21497	AW045951	UI-M-BH1-aku-g-03-0-UI	0	-0.21927	0.859	0.949
		25609	AW495157	UI-M-BH3-aur-g-07-0-UI	0	-0.751465	0.594				25609	AW495157	UI-M-BH3-aur-g-07-0-UI	0	-0.486004	0.714				25609	AW495157	UI-M-BH3-aur-g-07-0-UI	0	0.0114963	1.008
		28524	AW556706	L0272C02	0	0.0510243	1.036				28524	AW556706	L0272C02	0	-0.461959	0.726				28524	AW556706	L0272C02	0	-0.0291463	0.98
SMAD4	WT1 – 1h – GPL1441 GSM30409	13578	AW551817	L0204C01	0	0.621056	1.538	1.341	1.134	WT1 – 5h – GPL1440 GSM30405	13578	AW551817	L0204C01	0	-0.254978	0.838	0.802	0.8645	WT1 – 16h – GPL1440 GSM30406	13578	AW551817	L0204C01	0	-0.128156	0.915	0.8455	1.03025
		14118	AA409925	C0012C03	0	0.194087	1.144				14118	AA409925	C0012C03	0	-0.384584	0.766				14118	AA409925	C0012C03	0	-0.365871	0.776
	WT2 – 1h – GPL1441 GSM30410	13578	AW551817	L0204C01	0	-0.0072323	0.995	0.927		WT2 – 5h – GPL1441 GSM30408	13578	AW551817	L0204C01	0	-0.0072323	0.995	0.927		WT2 – 16h – GPL1440 GSM30407	13578	AW551817	L0204C01	0	0.313826	1.243	1.215
		14118	AA409925	C0012C03	0	-0.21927	0.859				14118	AA409925	C0012C03	0	-0.21927	0.859				14118	AA409925	C0012C03	0	0.24732	1.187
SMAD7	WT1 – 1h – GPL1441 GSM30409	35202	AI854047	UI-M-BH0-ajm-e-04-0-UI	0	-0.0232703	0.984	0.984	0.847	WT1 – 5h – GPL1440 GSM30405	35202	AI854047	UI-M-BH0-ajm-e-04-0-UI	---	---	---	---	0.71	WT1 – 16h – GPL1440 GSM30406	35202	AI854047	UI-M-BH0-ajm-e-04-0-UI	0	-1.18443	0.44	0.44	0.725
	WT2 – 1h – GPL1441 GSM30410	35202	AI854047	UI-M-BH0-ajm-e-04-0-UI	0	-0.494109	0.71	0.71		WT2 – 5h – GPL1441 GSM30408	35202	AI854047	UI-M-BH0-ajm-e-04-0-UI	0	-0.494109	0.71	0.71		WT2 – 16h – GPL1440 GSM30407	35202	AI854047	UI-M-BH0-ajm-e-04-0-UI	0	0.0143553	1.01	1.01
TIMP1	WT1 – 1h – GPL1441 GSM30409	26375	AI842847	UI-M-AN1-afb-b-08-0-UI	0	1.16993	2.25	2.25	2.1865	WT1 – 5h – GPL1440 GSM30405	26375	AI842847	UI-M-AN1-afb-b-08-0-UI	0	1.44573	2.724	2.724	2.4235	WT1 – 16h – GPL1440 GSM30406	26375	AI842847	UI-M-AN1-afb-b-08-0-UI	0	0.529071	1.443	1.443	2.7515
	WT2 – 1h – GPL1441 GSM30410	26375	AI842847	UI-M-AN1-afb-b-08-0-UI	0	1.0861	2.123	2.123		WT2 – 5h – GPL1441 GSM30408	26375	AI842847	UI-M-AN1-afb-b-08-0-UI	0	1.0861	2.123	2.123		WT2 – 16h – GPL1440 GSM30407	26375	AI842847	UI-M-AN1-afb-b-08-0-UI	0	2.02148	4.06	4.06
Murine embryonic fibroblasts, wild type or Alk5 knock outs, stimulated and unstimulated with TGFbeta for 1, 5, 16h; chip: LUNDNIH_Mouse_37K_1 (GPL1440) & LUNDNIH_Mouse_37K_2 (GPL1441); bold values were used for the diagram.
http://www.ncbi.nlm.nih.gov/geo/query/acc.cgi?acc=GSE1742
#FLAGS = Spots flagged as poor in GenePix (0=OK)
#PRE_VALUE = Ratio of bkg subtracted medians (no sample normalization)
#VALUE = log ratio (log2 of PRE_VALUE)

## Sheet: GSE1742 DIAGRAM
														GENE	0	1	5	16
														COL1A1	1	0.93375	0.85775	1.17525
														COL1A2	1	1.1689	2.15311	4.0125
														ETS1	1	1.945	1.0675	1.5905
														FOS	1	0.4335	0.523	0.753
														JUN	1	1.265	2.211	2.4605
														JUNB	1	1.16333	1.047	1.23
														JUND	1	0.937	0.768	1.27967
														MMP13	1	0.6425	0.613	0.8455
														NFKB1	1	0.93775	0.7665	0.891
														SMAD3	1	0.821667	0.585333	0.858667
														SMAD4	1	1.134	0.8645	1.03025
														SMAD7	1	0.847	0.71	0.725
														TIMP1	1	2.1865	2.4235	2.7515

## Sheet: GSE2624 DATA
GENE	HG95	0h							1h							3h							6h
		180C0 GSM 50270	181C0 GSM 50331	220C0 GSM 50315	266C0 GSM 50323	avg (probeset)	avg (gene)	[%]	180C1 GSM 50297	181C1 GSM 50306	220C1 GSM 50316	266C1 GSM 50324	avg (probeset)	avg (gene)	[%] of t=0	180C3 GSM 50298	181C3 GSM 50308	220C3 GSM 50317	266C3 GSM 50325	avg (probeset)	avg (gene)	[%] of t=0	180C6 GSM 50299	181C6 GSM 50309	220C6 GSM 50318	266C6 GSM 50326	avg (probeset)	avg (gene)	[%] of t=0
COL1A1	35473_at	---	---	---	---	---	2598.05	100	---	---	---	---	---	2235.93	86.062	---	---	---	---	---	2697.5	103.828	---	---	---	---	---	2476.67	95.3279
	35474_s_at	3564.9	---	1631.2	---	2598.05			2434.9	2253.5	2019.4	---	2235.93			2968.5	---	2426.5	---	2697.5			3241.6	2418	1770.4	---	2476.67
COL1A2	32305_at	346	335.3	405.9	329.8	354.25	650.65	100	359.9	440.4	284.7	282.1	341.775	763.108	117.284	397	278.4	236.2	309.2	305.2	704.858	108.331	274.4	337.2	274.1	327.8	303.375	694.708	106.771
	32306_g_at	1079	732.7	916.7	1248	994.1			1354.3	1211.1	1019.2	1205.4	1197.5			1220.2	1112.9	960.5	1172.9	1116.62			1115.7	1015.3	1047	1218.3	1099.08
	32307_s_at	748.4	475.4	672	518.6	603.6			894.1	930.8	680.8	494.5	750.05			728.2	795.1	702.3	545.4	692.75			689.4	868.5	619.3	549.5	681.675
	32308_r_at	---	---	---	---	---			---	---	---	---	---			---	---	---	---	---			---	---	---	---	---
ETS1	1518_at	---	---	---	---	---	---	---	---	---	---	---	---	---	---	---	---	---	---	---	---	---	---	---	---	---	---	---	---
	1977_s_at	---	---	---	---	---			---	---	---	---	---			---	---	---	---	---			---	---	---	---	---
FOS	1915_s_at	257.1	298.1	199.5	643.7	349.6	292.462	100	517.3	705.6	457.8	1641.4	830.525	886.05	302.962	210.4	184.1	---	503.6	299.367	275.483	94.1944	301.6	206.8	168	290.5	241.725	199.196	68.1099
	1916_s_at	62.7	84.5	140.6	653.5	235.325			311.3	264.7	514	2230.9	830.225			90.1	107.3	---	557.4	251.6			---	115.5	139.9	214.6	156.667
	2094_s_at	---	---	---	---	---			---	---	---	997.4	997.4			---	---	---	---	---			---	---	---	---	---
JUN	1895_at	99.4	163.2	118.1	153.7	133.6	133.6	100	316.3	334.4	301.5	223.5	293.925	293.925	220.004	163.6	140.7	135.2	257.1	174.15	174.15	130.352	264.3	151.2	135.9	141.8	173.3	173.3	129.716
JUNB	2049_s_at	833	915.2	811.3	803.5	840.75	860.987	100	2367	2003.5	1814.2	3063.3	2312	2687.65	312.159	---	---	475.4	1169.9	822.65	807.988	93.8443	---	662.8	569.1	1530.6	920.833	921.879	107.072
	32786_at	773.6	829.5	896.3	1025.5	881.225			2674.8	2151	2066.9	5360.5	3063.3			561.5	548.2	557.6	1506	793.325			696.6	599.3	766.5	1629.3	922.925
JUND	1612_s_at	8901.2	7221.4	7413.6	10882.3	8604.62	5935.25	100	10717.2	8557.5	9450.7	13347.7	10518.3	7412.81	124.895	9317.1	12687.9	9198.8	9251.7	10113.9	7096.18	119.56	7941.9	7640.4	6369.1	6655.1	7151.62	6825.51	115
	41483_s_at	7655.1	6797.8	6411.7	9714.7	7644.83			10799	7997.1	8672.4	12601	10017.4			9718.2	11560	7822	8590.6	9422.7			7049.3	6931	5694.2	6323.1	6499.4
	41484_r_at	---	---	---	1556.3	1556.3			1724.8	---	1417.5	1966	1702.77			2099.8	1404.1	---	---	1751.95			---	---	---	---	---
MMP1	38428_at	---	---	---	---	---	---	---	83.8	---	---	---	83.8	---	---	---	---	---	---	---	---	---	---	---	---	---	---	---	---
MMP3	437_at	---	---	---	---	---			---	---	---	---	---			---	---	---	---	---			---	---	---	---	---
MMP9	31859_at	---	---	---	---	---			---	---	---	---	---			---	---	---	---	---			---	---	---	---	---
MMP13	39632_at	---	---	---	---	---			---	---	---	---	---			---	---	---	---	---			---	---	---	---	---
NFKB1	1377_at	727.2	589	763.5	614	673.425	678.6	100	593.6	705.6	652.5	918.7	717.6	702.65	103.544	609.6	1131	680.3	971	847.975	742.75	109.453	530.4	937.6	791.5	992.7	813.05	758.513	111.776
	1378_g_at	804.2	744.4	616.4	570.1	683.775			998.4	743.1	515.9	493.4	687.7			603.8	405.9	781.7	758.7	637.525			974.1	798	548.4	495.4	703.975
SMAD3	1433_g_at	---	---	---	362.3	362.3	349.05	100	---	---	---	422.8	422.8	383.875	109.977	297.1	320.1	---	361.2	326.133	331.867	95.0771	---	---	---	362.7	362.7	336.3	96.3472
	1454_at	---	---	---	---	---			---	---	---	---	---			---	---	---	---	---			---	---	---	---	---
	1950_s_at	327.7	452.3	245.1	318.1	335.8			334.5	---	---	355.4	344.95			465.4	---	261.7	285.7	337.6			333.7	271.9	289.2	344.8	309.9
SMAD4	36953_at	339.8	321.2	574.6	589.1	456.175	317.142	100	489.3	321.3	642.2	724.5	544.325	353.833	111.569	397.8	710.3	570.2	669.5	586.95	381.269	120.221	298	412.8	573.3	673.2	489.325	346.992	109.412
	509_at	213.3	167.5	231.4	270.8	220.75			241.2	187	246.9	253.6	232.175			245.1	---	200.8	340.5	262.133			207.3	201.2	319	288.8	254.075
	510_g_at	149	150.6	386.7	411.7	274.5			232.2	225.1	257	425.7	285			152.9	129	291.9	605.1	294.725			236.3	264	320.1	369.9	297.575
SMAD7	1857_at	346.8	249	488.5	133.9	304.55	293.988	100	547.4	652.7	466.2	112.3	444.65	600.05	204.107	325.6	221	260.1	170.3	244.25	244.25	83.0818	---	182.1	243.2	147.1	190.8	190.8	64.9007
TGFB1	1634_s_at	---	---	---	101.3	101.3	1032.59	100	---	---	---	---	---	2054.53	198.969	---	---	---	---	---	1744.17	168.913	---	---	---	---	---	1952.95	189.132
	1830_s_at	2219.8	1732.4	2256.5	1646.8	1963.88			2230.6	1987.3	2059.8	1940.4	2054.53			1839	1259.4	2198.1	1680.2	1744.17			2079.1	1668.9	1805.6	2258.2	1952.95
TIMP1	1693_s_at	3930.3	4287	3538.7	4060.5	3954.12	3954.12	100	3666.8	3224	4101.4	4200.2	3798.1	3798.1	96.0541	3962.8	3687.6	4614.5	4696.5	4240.35	4240.35	107.239	3854.1	4549.7	4273.4	3861.2	4134.6	4134.6	104.564
TNF	1852_at	---	279.8	138.2	---	209	757.933	100	180.4	---	---	146.5	163.45	---	---	269.6	---	---	137.1	203.35	436.475	57.5875	273.3	---	---	213.3	243.3	447.025	58.9795
	258_at	---	---	---	---	---			---	---	---	---	---			---	---	---	---	---			---	---	---	---	---
	259_s_at	911.6	887.6	474.6	---	757.933			---	---	---	---	---			773.6	565.6	---	---	669.6			---	736.7	564.8	---	650.75
HeLa cells expressing IkBa dominant negative cultured in absence of dox, TNF stimulation 0, 1, 3, 6h; HG95 chip; "---" value with detection call = ABSENT
http://www.ncbi.nlm.nih.gov/geo/query/acc.cgi?acc=GSE2624
Bold values were used for the diagram; values in italics were ignored.

## Sheet: GSE2624 DIAGRAM
														GENE	0	1	3	6
														COL1A1	100	86.062	103.828	95.3279
														COL1A2	100	117.284	108.331	106.771
														FOS	100	302.962	94.1944	68.1099
														JUN	100	220.004	130.352	129.716
														JUNB	100	312.159	93.8443	107.072
														JUND	100	124.895	119.56	115
														NFKB1	100	103.544	109.453	111.776
														SMAD3	100	109.977	95.0771	96.3472
														SMAD4	100	111.569	120.221	109.412
														SMAD7	100	204.107	83.0818	64.9007
														TGFB1	100	198.969	168.913	189.132
														TIMP1	100	96.0541	107.239	104.564
														TNF	100		57.5875	58.9795
