# Supplementary material for: Adapted Boolean network models for extracellular matrix formation
Source: BMC Syst Biol. 2009 Jul 21;3:77. doi: 10.1186/1752-0509-3-77 (PMC2734845; doi:10.1186/1752-0509-3-77)
Supplement: Additional file 6 — Discretised gene expression time courses. For the discretisation method, see Results and Discussion as well as Methods sections. [file 1752-0509-3-77-S6.xls]

## Sheet: ECMDataTgfDiscrete
	COL1A1	COL1A2	ETS1	FOS	JUN	JUNB	JUND	MMP1	MMP3	MMP9	MMP13	NFKB1	SMAD4	SMAD7	TGFB1	TIMP1	TNF
OA1_TGFbeta_0h	0	1	1	0	1	0	1	0	0	1	0	0	1	0	0	1	0
OA1_TGFbeta_1h	0	1	1	1	0	1	1	0	0	1	0	0	1	1	0	1	0
OA1_TGFbeta_2h	0	1	1	0	0	1	1	0	0	1	0	1	1	1	1	1	0
OA1_TGFbeta_4h	0	1	1	0	0	0	1	1	1	0	0	1	1	0	1	1	0
OA1_TGFbeta_12h	1	1	1	0	0	0	1	1	1	0	0	0	1	0	1	1	0
OA2_TGFbeta_0h	0	1	1	0	1	0	1	0	0	0	0	1	1	0	0	1	0
OA2_TGFbeta_1h	0	1	1	1	1	1	1	0	0	0	0	1	1	1	0	1	0
OA2_TGFbeta_2h	0	1	1	0	1	1	1	0	0	0	0	1	1	1	1	1	0
OA2_TGFbeta_4h	1	1	1	0	0	0	1	1	1	0	0	1	1	1	1	1	0
OA2_TGFbeta_12h	1	1	1	0	0	1	1	1	1	0	0	1	1	1	1	1	0
OA3_TGFbeta_0h	0	1	1	1	1	0	1	0	0	0	0	0	1	0	0	1	0
OA3_TGFbeta_1h	1	1	1	1	1	1	1	0	0	0	0	0	1	1	0	1	0
OA3_TGFbeta_2h	1	1	1	1	1	1	1	0	0	0	0	0	1	1	1	1	0
OA3_TGFbeta_4h	1	1	1	0	1	0	1	0	0	0	0	0	1	0	1	1	0
OA3_TGFbeta_12h	0	1	1	0	1	0	1	1	1	1	0	1	1	0	0	1	0
RA1_TGFbeta_0h	1	1	0	1	1	0	1	0	0	0	0	1	1	0	0	1	0
RA1_TGFbeta_1h	1	1	0	1	1	1	1	0	0	0	0	1	1	1	0	1	0
RA1_TGFbeta_2h	1	1	0	0	1	1	1	0	0	0	0	1	1	1	0	1	0
RA1_TGFbeta_4h	1	1	1	0	0	0	1	1	1	0	0	1	1	1	1	1	0
RA1_TGFbeta_12h	1	1	0	0	0	0	1	1	1	0	0	1	1	1	1	1	0
RA2_TGFbeta_0h	0	1	1	0	1	0	1	1	0	0	0	1	1	0	0	1	0
RA2_TGFbeta_1h	0	1	1	1	1	1	1	1	1	0	0	1	1	1	0	1	0
RA2_TGFbeta_2h	0	1	1	0	1	1	1	1	1	0	0	1	1	1	0	1	0
RA2_TGFbeta_4h	0	1	1	0	0	0	1	1	1	0	0	1	1	0	1	1	0
RA2_TGFbeta_12h	1	1	1	0	0	1	1	1	1	0	0	1	1	0	1	1	0
RA3_TGFbeta_0h	0	1	1	0	1	0	1	1	0	0	0	1	1	0	0	1	0
RA3_TGFbeta_1h	0	1	1	1	1	1	1	1	0	0	0	1	1	1	0	1	0
RA3_TGFbeta_2h	0	1	1	0	0	1	1	1	0	1	0	1	0	1	1	1	0
RA3_TGFbeta_4h	0	1	1	0	0	0	1	1	1	1	0	1	1	0	1	1	0
RA3_TGFbeta_12h	1	1	1	0	0	1	1	1	1	0	0	1	1	1	1	1	0

## Sheet: ECMDataTnfDiscrete
	COL1A1	COL1A2	ETS1	FOS	JUN	JUNB	JUND	MMP1	MMP3	MMP9	MMP13	NFKB1	SMAD4	SMAD7	TGFB1	TIMP1	TNF
OA1_TNFalpha_0h	1	1	1	1	0	0	1	0	0	1	0	0	1	1	1	1	0
OA1_TNFalpha_1h	1	1	1	1	1	1	1	0	1	1	0	0	1	1	1	1	1
OA1_TNFalpha_2h	1	1	1	0	1	1	1	1	1	0	0	1	1	1	1	1	1
OA1_TNFalpha_4h	1	1	1	0	0	0	1	1	1	0	0	1	1	1	1	1	0
OA1_TNFalpha_12h	1	1	1	1	0	0	1	1	1	0	0	0	1	0	1	1	0
OA2_TNFalpha_0h	1	1	0	1	1	0	1	0	0	0	0	0	1	1	1	1	0
OA2_TNFalpha_1h	1	1	1	1	1	1	1	0	1	0	0	0	1	1	1	1	1
OA2_TNFalpha_2h	1	1	1	0	1	0	1	1	1	0	0	1	1	1	1	1	0
OA2_TNFalpha_4h	1	1	1	0	1	0	1	1	1	0	0	1	1	1	1	1	0
OA2_TNFalpha_12h	1	1	1	0	1	1	1	1	1	0	0	0	1	1	1	1	0
OA3_TNFalpha_0h	0	1	0	1	0	0	1	0	0	0	0	0	1	0	0	1	0
OA3_TNFalpha_1h	0	1	0	1	1	1	1	0	1	0	0	0	1	0	0	1	1
OA3_TNFalpha_2h	0	1	1	1	1	1	1	1	1	0	0	1	1	1	0	1	1
OA3_TNFalpha_4h	0	1	0	0	1	0	1	1	1	0	0	1	1	0	0	1	0
OA3_TNFalpha_12h	1	1	0	1	0	1	1	0	0	0	0	0	1	1	1	1	0
RA1_TNFalpha_0h	1	1	0	1	0	0	1	0	0	0	0	0	1	0	1	1	0
RA1_TNFalpha_1h	1	1	0	1	1	1	1	0	0	0	0	0	1	1	1	1	1
RA1_TNFalpha_2h	1	1	1	0	1	0	1	1	0	0	0	1	1	1	1	1	1
RA1_TNFalpha_4h	0	1	1	0	0	0	1	1	1	1	0	1	1	0	1	1	1
RA1_TNFalpha_12h	0	1	1	0	0	0	1	1	1	1	0	1	1	0	1	1	0
RA2_TNFalpha_0h	1	1	0	0	0	0	1	0	0	0	0	0	1	1	1	1	0
RA2_TNFalpha_1h	1	1	1	1	1	1	1	0	1	0	0	0	1	1	1	1	1
RA2_TNFalpha_2h	1	1	1	0	1	1	1	1	1	0	0	1	1	1	1	1	1
RA2_TNFalpha_4h	1	1	1	0	1	0	1	1	1	0	0	1	1	1	1	1	1
RA2_TNFalpha_12h	1	1	0	0	0	1	1	1	1	1	0	1	1	0	1	1	0
RA3_TNFalpha_0h	1	1	0	1	1	0	1	0	0	0	0	0	1	1	1	1	0
RA3_TNFalpha_1h	1	1	1	1	1	1	1	1	1	0	0	0	1	1	1	1	1
RA3_TNFalpha_2h	1	1	1	0	1	0	1	1	1	1	0	1	1	1	1	1	1
RA3_TNFalpha_4h	1	1	1	0	1	0	1	1	1	0	0	1	1	1	1	1	1
RA3_TNFalpha_12h	1	1	0	0	1	1	1	1	1	1	0	1	1	1	0	1	0
