# Supplementary material for: Adapted Boolean network models for extracellular matrix formation
Source: BMC Syst Biol. 2009 Jul 21;3:77. doi: 10.1186/1752-0509-3-77 (PMC2734845; doi:10.1186/1752-0509-3-77)
Supplement: Additional file 7 — Histograms of gene expression simulation. The simulations for TGFβ1 (blue) and TNFα (red) were run for 12 time steps (x-axis) and for each initial state derived from the patients' data separately. A simulated expression of 100% (y-axis) means that in all six cases the gene was on. [file 1752-0509-3-77-S7.xls]

## Sheet: Simulation_Data
cases (n)
t (TGF)	0	1	2	3	4	5	6	7	8	9	10	11	12		t (TNF)	0	1	2	3	4	5	6	7	8	9	10	11	12
COL1A1	1	6	6	6	6	6	6	6	6	6	6	6	6		COL1A1	5	5	5	5	4	4	4	4	1	2	2	1	0
COL1A2	6	6	6	6	6	6	6	6	6	6	6	6	6		COL1A2	6	2	2	3	3	4	1	1	1	2	2	1	0
ETS1	5	0	0	4	4	6	2	2	0	0	0	0	0		ETS1	1	5	5	5	1	1	0	0	0	0	0	0	0
FOS	2	4	4	2	2	0	0	0	0	0	0	0	0		FOS	5	3	3	4	3	1	1	0	0	0	0	0	0
JUN	6	6	6	0	0	0	0	0	0	0	0	0	0		JUN	2	3	3	4	1	1	1	2	2	1	0	0	0
JUNB	0	4	4	0	0	0	0	0	0	1	1	1	1		JUNB	0	0	0	0	1	1	5	4	5	1	1	0	0
JUND	6	6	6	6	6	6	6	6	6	6	6	6	6		JUND	6	6	6	6	6	6	6	6	6	6	6	6	6
MMP1	2	4	4	2	2	0	4	4	6	6	6	6	6		MMP1	0	6	6	6	6	6	6	6	6	6	6	6	6
MMP3	0	2	2	4	4	6	2	2	0	0	0	0	0		MMP3	0	5	5	5	5	5	4	4	1	2	2	1	0
MMP9	1	0	0	0	0	0	0	0	0	0	0	0	0		MMP9	1	0	0	0	1	1	0	0	0	0	0	0	0
MMP13	0	2	2	4	4	6	2	2	0	0	0	0	0		MMP13	0	5	5	5	5	5	6	6	6	6	6	6	6
NFKB1	4	0	6	6	4	6	6	6	6	6	6	6	6		NFKB1	0	0	1	1	5	5	6	6	6	6	6	6	6
SMAD4	6	6	6	6	6	6	6	6	6	6	6	6	6		SMAD4	6	6	6	6	6	6	6	6	6	6	6	6	6
SMAD7	0	6	6	6	6	6	2	2	0	4	4	2	2		SMAD7	4	5	5	5	4	4	1	1	0	0	0	0	0
TGFB1	0	6	6	6	6	6	6	6	6	6	6	6	6		TGFB1	5	6	6	6	6	6	6	6	6	6	6	6	6
TIMP1	6	6	6	4	4	6	2	2	0	4	4	2	2		TIMP1	6	6	6	6	6	6	6	6	6	6	6	6	6
TNF	0	0	0	0	0	0	0	0	0	0	0	0	0		TNF	0	2	2	3	4	5	1	1	1	2	2	1	0
cases (%)
t (TGF)	0	1	2	3	4	5	6	7	8	9	10	11	12		t (TNF)	0	1	2	3	4	5	6	7	8	9	10	11	12
COL1A1	16.6667	100	100	100	100	100	100	100	100	100	100	100	100		COL1A1	83.3333	83.3333	83.3333	83.3333	66.6667	66.6667	66.6667	66.6667	16.6667	33.3333	33.3333	16.6667	0
COL1A2	100	100	100	100	100	100	100	100	100	100	100	100	100		COL1A2	100	33.3333	33.3333	50	50	66.6667	16.6667	16.6667	16.6667	33.3333	33.3333	16.6667	0
ETS1	83.3333	0	0	66.6667	66.6667	100	33.3333	33.3333	0	0	0	0	0		ETS1	16.6667	83.3333	83.3333	83.3333	16.6667	16.6667	0	0	0	0	0	0	0
FOS	33.3333	66.6667	66.6667	33.3333	33.3333	0	0	0	0	0	0	0	0		FOS	83.3333	50	50	66.6667	50	16.6667	16.6667	0	0	0	0	0	0
JUN	100	100	100	0	0	0	0	0	0	0	0	0	0		JUN	33.3333	50	50	66.6667	16.6667	16.6667	16.6667	33.3333	33.3333	16.6667	0	0	0
JUNB	0	66.6667	66.6667	0	0	0	0	0	0	16.6667	16.6667	16.6667	16.6667		JUNB	0	0	0	0	16.6667	16.6667	83.3333	66.6667	83.3333	16.6667	16.6667	0	0
JUND	100	100	100	100	100	100	100	100	100	100	100	100	100		JUND	100	100	100	100	100	100	100	100	100	100	100	100	100
MMP1	33.3333	66.6667	66.6667	33.3333	33.3333	0	66.6667	66.6667	100	100	100	100	100		MMP1	0	100	100	100	100	100	100	100	100	100	100	100	100
MMP3	0	33.3333	33.3333	66.6667	66.6667	100	33.3333	33.3333	0	0	0	0	0		MMP3	0	83.3333	83.3333	83.3333	83.3333	83.3333	66.6667	66.6667	16.6667	33.3333	33.3333	16.6667	0
MMP9	16.6667	0	0	0	0	0	0	0	0	0	0	0	0		MMP9	16.6667	0	0	0	16.6667	16.6667	0	0	0	0	0	0	0
MMP13	0	33.3333	33.3333	66.6667	66.6667	100	33.3333	33.3333	0	0	0	0	0		MMP13	0	83.3333	83.3333	83.3333	83.3333	83.3333	100	100	100	100	100	100	100
NFKB1	66.6667	0	100	100	66.6667	100	100	100	100	100	100	100	100		NFKB1	0	0	16.6667	16.6667	83.3333	83.3333	100	100	100	100	100	100	100
SMAD4	100	100	100	100	100	100	100	100	100	100	100	100	100		SMAD4	100	100	100	100	100	100	100	100	100	100	100	100	100
SMAD7	0	100	100	100	100	100	33.3333	33.3333	0	66.6667	66.6667	33.3333	33.3333		SMAD7	66.6667	83.3333	83.3333	83.3333	66.6667	66.6667	16.6667	16.6667	0	0	0	0	0
TGFB1	0	100	100	100	100	100	100	100	100	100	100	100	100		TGFB1	83.3333	100	100	100	100	100	100	100	100	100	100	100	100
TIMP1	100	100	100	66.6667	66.6667	100	33.3333	33.3333	0	66.6667	66.6667	33.3333	33.3333		TIMP1	100	100	100	100	100	100	100	100	100	100	100	100	100
TNF	0	0	0	0	0	0	0	0	0	0	0	0	0		TNF	0	33.3333	33.3333	50	66.6667	83.3333	16.6667	16.6667	16.6667	33.3333	33.3333	16.6667	0
