# Supplementary material for: Adapted Boolean network models for extracellular matrix formation
Source: BMC Syst Biol. 2009 Jul 21;3:77. doi: 10.1186/1752-0509-3-77 (PMC2734845; doi:10.1186/1752-0509-3-77)
Supplement: Additional file 8 — List of the top 500 occurring KN rules. Excel file containing the top 500 knowledge base rules valid for the simulations as well as for the data from stimulations with TGFβ1 and TNFα. [file 1752-0509-3-77-S8.xls]

## Sheet: Top500KN_TransTgf
#	occurence	COL1A1.in.on	COL1A1.in.off	COL1A1.out.on	COL1A1.out.off	COL1A2.in.on	COL1A2.in.off	COL1A2.out.on	COL1A2.out.off	ETS1.in.on	ETS1.in.off	ETS1.out.on	ETS1.out.off	FOS.in.on	FOS.in.off	FOS.out.on	FOS.out.off	JUN.in.on	JUN.in.off	JUN.out.on	JUN.out.off	JUNB.in.on	JUNB.in.off	JUNB.out.on	JUNB.out.off	JUND.in.on	JUND.in.off	JUND.out.on	JUND.out.off	MMP1.in.on	MMP1.in.off	MMP1.out.on	MMP1.out.off	MMP3.in.on	MMP3.in.off	MMP3.out.on	MMP3.out.off	MMP9.in.on	MMP9.in.off	MMP9.out.on	MMP9.out.off	MMP13.in.on	MMP13.in.off	MMP13.out.on	MMP13.out.off	NFKB1.in.on	NFKB1.in.off	NFKB1.out.on	NFKB1.out.off
1	341	-	-	-	-	-	-	-	-	-	-	-	-	-	-	-	-	-	-	-	-	-	-	-	-	-	-	-	-	-	-	-	-	-	-	-	-	-	-	-	-	-	-	-	-	-	-	-	-
2	316	-	-	COL1A1.out.on	-	-	-	-	-	-	-	-	-	-	-	-	-	-	-	-	-	-	-	-	-	-	-	-	-	-	-	-	-	-	-	-	-	-	-	-	-	-	-	-	-	-	-	-	-
3	303	-	-	-	-	-	-	-	-	-	-	-	-	-	-	-	-	-	-	-	-	-	-	-	-	-	-	-	-	-	-	-	-	-	-	-	-	-	-	-	MMP9.out.off	-	-	-	-	-	-	-	-
4	286	-	-	-	-	-	-	-	-	-	-	-	-	-	-	-	-	-	-	-	-	-	-	-	-	-	-	-	-	-	-	-	-	-	-	-	-	-	-	-	-	-	-	-	-	-	-	-	-
5	286	-	-	-	-	-	-	-	-	-	-	-	-	-	-	-	-	-	-	-	-	-	-	-	-	-	-	-	-	-	-	-	-	-	-	-	-	-	MMP9.in.off	-	-	-	-	-	-	-	-	-	-
6	275	-	-	COL1A1.out.on	-	-	-	-	-	-	-	-	-	-	-	-	-	-	-	-	JUN.out.off	-	-	-	-	-	-	-	-	-	-	-	-	-	-	-	-	-	-	-	-	-	-	-	-	-	-	-	-
7	271	-	-	COL1A1.out.on	-	-	-	-	-	-	-	-	-	-	-	-	-	-	-	-	-	-	-	-	-	-	-	-	-	-	-	-	-	-	-	-	-	-	MMP9.in.off	-	-	-	-	-	-	-	-	-	-
8	261	-	-	-	-	-	-	-	-	-	-	-	-	-	-	-	-	-	-	-	JUN.out.off	-	-	-	-	-	-	-	-	-	-	-	-	-	-	-	-	-	-	-	MMP9.out.off	-	-	-	-	-	-	-	-
9	254	-	-	-	-	-	-	-	-	-	-	-	-	-	-	-	-	-	-	-	-	-	-	-	JUNB.out.off	-	-	-	-	-	-	-	-	-	-	-	-	-	-	-	-	-	-	-	-	-	-	-	-
10	243	-	-	-	-	-	-	-	-	-	-	-	-	-	-	-	-	-	-	-	JUN.out.off	-	-	-	-	-	-	-	-	-	-	-	-	-	-	-	-	-	MMP9.in.off	-	-	-	-	-	-	-	-	-	-
11	241	-	-	-	-	-	-	-	-	-	-	-	-	-	-	-	-	-	-	-	JUN.out.off	-	-	-	-	-	-	-	-	-	-	-	-	-	-	-	-	-	-	-	-	-	-	-	-	-	-	NFKB1.out.on	-
12	241	-	-	-	-	-	-	-	-	-	-	-	-	-	-	-	-	-	-	-	JUN.out.off	-	-	-	JUNB.out.off	-	-	-	-	-	-	-	-	-	-	-	-	-	-	-	-	-	-	-	-	-	-	-	-
13	241	-	-	COL1A1.out.on	-	-	-	-	-	-	-	-	-	-	-	-	-	-	-	-	-	-	-	-	JUNB.out.off	-	-	-	-	-	-	-	-	-	-	-	-	-	-	-	-	-	-	-	-	-	-	-	-
14	240	-	-	-	-	-	-	-	-	-	-	-	-	-	-	-	-	-	-	-	-	-	-	-	-	-	-	-	-	-	-	-	-	-	MMP3.in.off	-	-	-	-	-	-	-	-	-	-	-	-	-	-
15	239	-	-	-	-	-	-	-	-	-	-	-	ETS1.out.off	-	-	-	-	-	-	-	-	-	-	-	-	-	-	-	-	-	-	-	-	-	-	-	-	-	-	-	-	-	-	-	-	-	-	-	-
16	239	-	-	-	-	-	-	-	-	-	-	-	-	-	-	-	-	-	-	-	-	-	JUNB.in.off	-	-	-	-	-	-	-	-	-	-	-	-	-	-	-	-	-	-	-	-	-	-	-	-	-	-
17	238	-	-	-	-	-	-	-	-	-	-	-	-	-	-	-	-	JUN.in.on	-	-	-	-	-	-	-	-	-	-	-	-	-	-	-	-	-	-	-	-	-	-	-	-	-	-	-	-	-	-	-
18	235	-	-	COL1A1.out.on	-	-	-	-	-	-	-	-	-	-	-	-	-	-	-	-	-	-	-	-	-	-	-	-	-	-	-	-	-	-	-	-	-	-	-	-	MMP9.out.off	-	-	-	-	-	-	NFKB1.out.on	-
19	234	-	-	-	-	-	-	-	-	-	-	-	-	-	-	-	-	-	-	-	-	-	-	-	JUNB.out.off	-	-	-	-	-	-	-	-	-	-	-	-	-	-	-	MMP9.out.off	-	-	-	-	-	-	-	-
20	230	-	-	-	-	-	-	-	-	-	-	-	-	-	-	-	-	-	-	-	-	-	-	-	-	-	-	-	-	-	-	-	-	-	-	-	-	-	-	-	MMP9.out.off	-	-	-	-	-	-	-	-
21	229	-	-	COL1A1.out.on	-	-	-	-	-	-	-	-	ETS1.out.off	-	-	-	-	-	-	-	-	-	-	-	-	-	-	-	-	-	-	-	-	-	-	-	-	-	-	-	MMP9.out.off	-	-	-	-	-	-	-	-
22	226	-	-	-	-	COL1A2.in.on	-	-	-	-	-	-	-	-	-	-	-	JUN.in.on	-	-	-	-	-	-	-	-	-	-	-	-	-	-	-	-	-	-	-	-	-	-	-	-	-	-	-	-	-	-	-
23	222	-	-	-	-	-	-	-	-	-	-	-	-	-	-	-	-	-	-	-	-	-	-	-	-	-	-	-	-	-	-	MMP1.out.on	-	-	-	-	-	-	-	-	-	-	-	-	-	-	-	-	-
24	221	-	-	-	-	-	-	-	-	-	-	-	-	-	-	-	-	-	-	-	-	-	-	-	-	-	-	-	-	-	-	-	-	-	-	-	-	-	MMP9.in.off	-	-	-	-	-	-	-	-	-	-
25	221	COL1A1.in.on	-	-	-	-	-	-	-	-	-	-	-	-	-	-	-	-	-	-	-	-	-	-	-	-	-	-	-	-	-	-	-	-	-	-	-	-	-	-	-	-	-	-	-	-	-	-	-
26	215	COL1A1.in.on	-	-	-	COL1A2.in.on	-	-	-	-	-	-	-	-	-	-	-	-	-	-	-	-	-	-	-	-	-	-	-	-	-	-	-	-	-	-	-	-	-	-	-	-	-	-	-	-	-	-	-
27	208	-	-	-	-	-	-	-	-	-	-	-	-	-	-	-	FOS.out.off	-	-	-	JUN.out.off	-	-	-	-	-	-	-	-	-	-	-	-	-	-	-	-	-	-	-	-	-	-	-	-	-	-	-	-
28	206	-	-	-	-	-	-	-	-	-	-	-	-	-	-	-	-	-	-	-	JUN.out.off	-	-	-	-	-	-	-	-	-	-	MMP1.out.on	-	-	-	-	-	-	-	-	-	-	-	-	MMP13.out.off	-	-	-	-
29	204	-	-	-	-	-	-	-	-	-	-	-	-	-	-	-	-	-	-	-	-	-	-	-	-	-	-	-	-	-	-	-	-	-	-	-	-	-	-	-	-	-	-	-	-	-	-	-	-
30	204	COL1A1.in.on	-	-	-	COL1A2.in.on	-	-	-	-	-	-	-	-	-	-	-	-	-	-	-	-	-	-	-	-	-	-	-	-	-	-	-	-	-	-	-	-	-	-	MMP9.out.off	-	-	-	-	-	-	-	-
31	203	-	-	COL1A1.out.on	-	-	-	-	-	-	-	-	-	-	-	-	-	-	-	-	-	-	-	-	-	-	-	-	-	-	-	MMP1.out.on	-	-	-	-	-	-	-	-	-	-	-	-	MMP13.out.off	-	-	-	-
32	202	-	-	COL1A1.out.on	-	-	-	-	-	-	-	-	-	-	-	-	FOS.out.off	-	-	-	-	-	-	-	-	-	-	-	-	-	-	-	-	-	-	-	-	-	-	-	MMP9.out.off	-	-	-	-	-	-	-	-
33	202	-	-	-	-	-	-	-	-	-	-	-	-	-	-	-	-	-	-	-	-	-	-	-	-	-	-	-	-	-	MMP1.in.off	-	-	-	-	-	-	-	-	-	-	-	-	-	-	-	-	-	-
34	200	-	-	-	-	-	-	-	-	-	-	-	-	-	-	-	-	-	-	-	JUN.out.off	-	-	-	-	-	-	-	-	-	-	-	-	-	-	-	-	-	-	-	-	-	-	-	-	-	-	-	-
35	200	-	-	COL1A1.out.on	-	COL1A2.in.on	-	-	-	-	-	-	-	-	-	-	-	-	-	-	-	-	-	-	-	-	-	-	-	-	-	-	-	-	-	-	-	-	-	-	-	-	-	-	-	-	-	-	-
36	198	-	-	COL1A1.out.on	-	-	-	-	-	-	-	-	-	-	-	-	-	-	-	-	-	-	-	-	-	-	-	-	-	-	-	-	-	-	-	-	-	-	-	-	MMP9.out.off	-	-	-	-	-	-	-	-
37	196	-	-	-	-	COL1A2.in.on	-	-	-	-	-	-	-	-	-	-	-	-	-	-	-	-	-	-	-	-	-	-	-	-	-	-	-	-	-	-	-	-	-	-	MMP9.out.off	-	-	-	-	-	-	-	-
38	195	-	-	COL1A1.out.on	-	-	-	-	-	-	-	-	-	-	-	-	-	-	-	-	JUN.out.off	-	-	-	-	-	-	-	-	-	-	-	-	-	-	-	-	-	-	-	-	-	-	-	MMP13.out.off	-	-	-	-
39	193	COL1A1.in.on	-	-	-	COL1A2.in.on	-	-	-	-	-	-	-	-	-	-	-	-	-	-	JUN.out.off	-	-	-	-	-	-	-	-	-	-	-	-	-	-	-	-	-	-	-	-	-	-	-	-	-	-	-	-
40	192	-	-	-	-	-	-	-	-	-	-	-	-	-	-	-	-	-	-	-	JUN.out.off	-	-	-	-	-	-	-	-	-	-	-	-	-	-	-	-	-	-	-	-	-	-	-	-	NFKB1.in.on	-	-	-
41	191	-	-	-	-	COL1A2.in.on	-	-	-	-	-	-	-	-	-	-	-	-	-	-	-	-	-	-	-	-	-	-	-	-	-	-	-	-	-	-	-	-	MMP9.in.off	-	-	-	-	-	-	-	-	-	-
42	190	-	-	-	-	COL1A2.in.on	-	-	-	-	-	-	-	-	-	-	-	-	-	-	-	-	-	-	-	-	-	-	-	-	MMP1.in.off	-	-	-	-	-	-	-	-	-	-	-	-	-	-	-	-	-	-
43	189	-	-	-	-	-	-	-	-	-	ETS1.in.off	-	-	-	-	-	-	-	-	-	-	-	-	-	-	-	-	-	-	-	-	-	-	-	-	-	-	-	-	-	-	-	-	-	-	-	-	-	-
44	186	-	-	-	-	-	-	-	-	-	-	-	-	-	-	-	-	-	-	-	-	-	-	-	JUNB.out.off	-	-	-	-	-	-	-	-	-	-	-	-	-	-	-	-	-	-	-	-	-	-	-	-
45	184	-	-	-	-	COL1A2.in.on	-	-	-	-	-	-	-	-	-	-	-	-	-	-	JUN.out.off	-	-	-	-	-	-	-	-	-	-	-	-	-	-	-	-	-	-	-	-	-	-	-	-	-	-	-	-
46	183	-	-	-	-	-	-	-	-	-	-	-	-	-	-	-	-	-	-	-	-	-	-	-	-	-	-	-	-	-	-	-	-	-	-	-	MMP3.out.off	-	-	-	-	-	-	-	-	-	-	-	-
47	181	-	-	-	-	-	-	-	-	-	-	-	-	-	-	-	-	-	-	-	JUN.out.off	-	-	-	-	-	-	-	-	-	-	-	-	-	-	-	-	-	-	-	MMP9.out.off	-	-	-	MMP13.out.off	-	-	-	-
48	181	COL1A1.in.on	-	-	-	COL1A2.in.on	-	-	-	-	-	-	-	-	-	-	-	-	-	-	-	-	-	-	-	-	-	-	-	-	-	-	-	-	-	-	-	-	-	-	-	-	-	-	-	-	-	-	-
49	180	-	-	COL1A1.out.on	-	-	-	-	-	-	-	-	-	-	-	-	-	-	-	-	-	-	-	-	-	-	-	-	-	-	-	-	-	-	-	-	-	-	-	-	MMP9.out.off	-	-	-	-	NFKB1.in.on	-	-	-
50	175	-	-	-	-	COL1A2.in.on	-	-	-	-	-	-	-	-	-	-	-	-	-	-	-	-	-	-	-	-	-	-	-	-	-	-	-	-	-	-	-	-	MMP9.in.off	-	-	-	-	-	-	-	-	-	-
51	173	-	-	COL1A1.out.on	-	-	-	-	-	-	-	-	-	-	-	-	-	-	-	-	-	-	-	-	-	-	-	-	-	-	-	-	-	-	-	-	-	-	-	-	-	-	-	-	MMP13.out.off	-	-	NFKB1.out.on	-
52	172	-	-	COL1A1.out.on	-	-	-	-	-	-	-	-	ETS1.out.off	-	-	-	-	-	-	-	-	-	-	-	-	-	-	-	-	-	-	-	-	-	-	-	-	-	-	-	-	-	-	-	MMP13.out.off	-	-	-	-
53	171	-	-	-	-	-	-	-	-	-	-	-	-	-	FOS.in.off	-	-	-	-	-	-	-	-	-	-	-	-	-	-	-	-	-	-	-	-	-	-	-	-	-	-	-	-	-	-	-	-	-	-
54	170	-	-	-	-	-	-	-	-	-	-	-	-	-	-	-	-	-	-	-	-	-	-	-	-	-	-	-	-	-	-	-	-	-	-	-	MMP3.out.off	-	-	-	MMP9.out.off	-	-	-	MMP13.out.off	-	-	-	-
55	170	-	-	COL1A1.out.on	-	-	-	-	-	-	-	-	-	-	-	-	-	-	-	-	-	-	-	-	-	-	-	-	-	-	-	-	-	-	-	-	MMP3.out.off	-	-	-	-	-	-	-	MMP13.out.off	-	-	-	-
56	170	-	-	-	-	-	-	-	-	-	-	-	-	FOS.in.on	-	-	-	-	-	-	-	-	-	-	-	-	-	-	-	-	-	-	-	-	-	-	-	-	-	-	-	-	-	-	-	-	-	-	-
57	167	-	-	-	-	-	-	-	-	-	-	-	-	-	-	-	-	-	-	-	JUN.out.off	-	-	-	-	-	-	-	-	-	-	-	-	-	-	-	-	-	MMP9.in.off	-	-	-	-	-	MMP13.out.off	-	-	-	-
58	166	-	-	-	-	-	-	-	-	-	-	-	-	-	-	-	-	-	-	-	-	-	-	-	-	-	-	-	-	-	-	MMP1.out.on	-	-	-	-	MMP3.out.off	-	-	-	-	-	-	-	MMP13.out.off	-	-	-	-
59	165	-	-	COL1A1.out.on	-	-	-	-	-	-	-	-	-	-	-	-	-	-	-	-	-	-	-	-	-	-	-	-	-	-	-	MMP1.out.on	-	-	-	-	MMP3.out.off	-	-	-	MMP9.out.off	-	-	-	MMP13.out.off	-	-	-	-
60	165	-	-	COL1A1.out.on	-	-	-	-	-	-	-	-	ETS1.out.off	-	-	-	-	-	-	-	-	-	-	-	-	-	-	-	-	-	-	MMP1.out.on	-	-	-	-	-	-	-	-	MMP9.out.off	-	-	-	MMP13.out.off	-	-	-	-
61	164	COL1A1.in.on	-	COL1A1.out.on	-	COL1A2.in.on	-	-	-	-	ETS1.in.off	-	-	-	-	-	-	-	-	-	-	-	-	-	-	-	-	-	-	-	-	-	-	-	-	-	-	-	-	-	-	-	-	-	-	-	-	-	-
62	163	-	-	-	-	-	-	-	-	-	-	-	-	-	-	-	-	-	-	-	-	-	-	-	-	-	-	-	-	-	-	-	-	-	-	-	-	-	-	-	MMP9.out.off	-	-	-	MMP13.out.off	-	-	NFKB1.out.on	-
63	163	-	-	-	-	-	-	-	-	-	-	-	-	-	-	-	-	-	-	-	-	-	-	-	-	-	-	-	-	-	-	-	-	-	-	-	MMP3.out.off	-	MMP9.in.off	-	-	-	-	-	MMP13.out.off	-	-	-	-
64	162	-	-	-	-	COL1A2.in.on	-	-	-	-	-	-	-	-	-	-	-	-	-	-	-	-	-	-	-	-	-	-	-	-	-	-	-	-	-	-	-	-	-	-	-	-	-	-	-	-	-	-	-
65	161	-	-	-	-	-	-	-	-	-	-	-	-	-	-	-	-	-	-	-	JUN.out.off	-	-	-	JUNB.out.off	-	-	-	-	-	-	-	-	-	-	-	-	-	-	-	-	-	-	-	MMP13.out.off	-	-	-	-
66	160	-	-	COL1A1.out.on	-	COL1A2.in.on	-	-	-	-	-	-	ETS1.out.off	-	-	-	-	-	-	-	-	-	-	-	-	-	-	-	-	-	-	-	-	-	-	-	-	-	-	-	MMP9.out.off	-	-	-	-	-	-	-	-
67	158	-	-	-	-	-	-	-	-	-	-	-	-	-	-	-	-	-	-	-	-	-	-	-	-	-	-	-	-	-	-	-	-	-	-	MMP3.out.on	-	-	-	-	-	-	-	-	-	-	-	-	-
68	157	-	-	COL1A1.out.on	-	-	-	-	-	-	-	-	ETS1.out.off	-	-	-	-	-	-	-	-	-	-	-	-	-	-	-	-	-	-	-	-	-	-	-	-	-	-	-	MMP9.out.off	-	-	-	-	-	-	-	-
69	157	-	-	-	-	-	-	-	-	-	-	-	-	-	-	-	-	-	-	-	-	-	-	-	JUNB.out.off	-	-	-	-	-	-	-	-	-	-	-	-	-	-	-	-	-	-	-	-	NFKB1.in.on	-	-	-
70	157	COL1A1.in.on	-	COL1A1.out.on	-	COL1A2.in.on	-	-	-	-	-	-	-	-	-	-	-	-	-	-	JUN.out.off	-	-	-	-	-	-	-	-	-	-	-	-	-	-	-	-	-	MMP9.in.off	-	MMP9.out.off	-	-	-	-	-	-	-	-
71	156	-	-	-	-	-	-	-	-	-	-	-	-	-	-	-	-	-	-	-	-	-	-	-	-	-	-	-	-	-	-	-	-	-	-	-	-	-	-	-	MMP9.out.off	-	-	-	-	-	-	-	-
72	156	-	-	-	-	-	-	-	-	-	-	-	-	-	-	-	-	-	-	-	-	-	-	-	-	-	-	-	-	-	-	-	-	-	-	-	-	-	MMP9.in.off	-	-	-	-	-	MMP13.out.off	-	-	NFKB1.out.on	-
73	156	-	-	COL1A1.out.on	-	COL1A2.in.on	-	-	-	-	-	-	-	-	FOS.in.off	-	-	-	-	-	-	-	-	-	-	-	-	-	-	-	-	-	-	-	-	-	-	-	-	-	-	-	-	-	-	-	-	-	-
74	155	-	-	COL1A1.out.on	-	COL1A2.in.on	-	-	-	-	-	-	-	-	-	-	-	-	-	-	-	-	-	-	-	-	-	-	-	-	-	-	-	-	-	-	-	-	MMP9.in.off	-	MMP9.out.off	-	-	-	-	-	-	-	-
75	154	-	-	COL1A1.out.on	-	-	-	-	-	-	-	-	ETS1.out.off	-	-	-	-	-	-	-	-	-	-	-	-	-	-	-	-	-	-	-	-	-	-	-	-	-	-	-	MMP9.out.off	-	MMP13.in.off	-	-	-	-	-	-
76	149	COL1A1.in.on	-	COL1A1.out.on	-	COL1A2.in.on	-	-	-	-	ETS1.in.off	-	-	-	-	-	-	-	-	-	-	-	-	-	-	-	-	-	-	-	-	-	-	-	-	-	-	-	MMP9.in.off	-	MMP9.out.off	-	-	-	-	-	-	-	-
77	148	-	-	-	-	-	-	-	-	-	-	-	-	-	-	-	-	-	-	-	-	-	-	-	-	-	-	-	-	-	MMP1.in.off	-	-	-	-	-	-	-	MMP9.in.off	-	MMP9.out.off	-	-	-	-	-	-	-	-
78	148	COL1A1.in.on	-	COL1A1.out.on	-	COL1A2.in.on	-	-	-	-	-	-	-	-	-	-	-	-	-	-	-	-	-	-	-	-	-	-	-	-	-	-	-	-	-	-	-	-	-	-	-	-	-	-	-	-	-	-	-
79	147	-	-	-	-	-	-	-	-	-	-	-	-	-	-	-	-	-	-	-	-	-	-	-	-	-	-	-	-	-	MMP1.in.off	-	-	-	-	-	-	-	MMP9.in.off	-	-	-	-	-	-	-	-	-	-
80	147	-	-	COL1A1.out.on	-	COL1A2.in.on	-	-	-	-	-	-	ETS1.out.off	-	-	-	-	-	-	-	-	-	-	-	-	-	-	-	-	-	-	-	-	-	-	-	-	-	MMP9.in.off	-	MMP9.out.off	-	-	-	-	-	-	-	-
81	147	COL1A1.in.on	-	COL1A1.out.on	-	COL1A2.in.on	-	-	-	-	-	-	-	-	-	-	-	-	-	-	-	-	-	-	-	-	-	-	-	-	-	-	-	-	-	-	-	-	MMP9.in.off	-	MMP9.out.off	-	-	-	-	-	-	NFKB1.out.on	-
82	146	-	-	-	-	-	-	-	-	-	-	-	-	-	-	-	FOS.out.off	-	-	-	-	-	-	-	-	-	-	-	-	-	-	MMP1.out.on	-	-	-	-	-	-	-	-	-	-	-	-	MMP13.out.off	-	-	-	-
83	145	-	-	COL1A1.out.on	-	-	-	-	-	-	-	-	-	-	-	-	-	-	-	-	-	-	-	-	-	-	-	-	-	-	-	-	-	-	-	-	MMP3.out.off	-	-	-	-	-	-	-	MMP13.out.off	-	-	NFKB1.out.on	-
84	144	-	-	-	-	-	-	-	-	-	-	-	-	-	-	-	-	-	-	-	-	-	-	-	-	-	-	-	-	-	-	MMP1.out.on	-	-	-	-	-	-	-	-	-	-	-	-	MMP13.out.off	-	-	-	-
85	144	-	-	-	-	-	-	-	-	-	-	-	-	-	-	-	-	-	-	-	JUN.out.off	-	-	-	-	-	-	-	-	-	-	-	-	-	-	-	-	-	-	-	-	-	-	-	-	NFKB1.in.on	-	-	-
86	144	-	-	-	-	-	-	-	-	-	-	-	-	-	-	-	-	-	-	-	JUN.out.off	-	-	-	-	-	-	-	-	-	-	-	-	-	-	-	-	-	-	-	-	-	-	-	MMP13.out.off	NFKB1.in.on	-	-	-
87	144	-	-	-	-	-	-	-	-	-	-	-	-	-	-	-	-	-	-	-	-	-	-	-	-	-	-	-	-	-	-	-	-	-	-	-	-	-	MMP9.in.off	-	-	-	MMP13.in.off	-	-	-	-	-	-
88	143	-	-	COL1A1.out.on	-	-	-	-	-	-	-	-	-	-	-	-	-	-	-	-	-	-	-	-	-	-	-	-	-	-	-	-	-	-	-	-	-	-	MMP9.in.off	-	MMP9.out.off	-	MMP13.in.off	-	-	-	-	-	-
89	142	-	-	COL1A1.out.on	-	-	-	-	-	-	-	-	-	-	-	-	-	-	-	-	-	-	-	-	-	-	-	-	-	-	-	-	-	-	-	MMP3.out.on	-	-	-	-	-	-	-	-	-	-	-	-	-
90	142	-	-	COL1A1.out.on	-	-	-	-	-	-	-	-	ETS1.out.off	-	-	-	-	-	-	-	-	-	-	-	-	-	-	-	-	-	-	-	-	-	-	-	-	-	-	-	MMP9.out.off	-	-	-	-	NFKB1.in.on	-	-	-
91	141	-	-	-	-	COL1A2.in.on	-	-	-	-	-	-	-	-	-	-	-	-	-	-	-	-	JUNB.in.off	-	-	-	-	-	-	-	-	-	-	-	-	-	-	-	-	-	-	-	-	-	-	-	-	-	-
92	140	-	-	-	-	-	-	-	-	-	-	-	-	-	-	-	-	-	-	-	-	-	-	-	JUNB.out.off	-	-	-	-	-	-	-	-	-	-	-	-	-	-	-	-	-	-	-	MMP13.out.off	-	-	NFKB1.out.on	-
93	140	-	-	-	-	-	-	-	-	-	-	-	-	FOS.in.on	-	-	-	-	-	-	JUN.out.off	-	-	-	-	-	-	-	-	-	-	-	-	-	-	-	-	-	-	-	-	-	-	-	-	-	-	-	-
94	140	-	-	-	-	COL1A2.in.on	-	-	-	ETS1.in.on	-	-	-	-	-	-	-	-	-	-	-	-	-	-	-	-	-	-	-	-	-	-	-	-	-	-	-	-	-	-	-	-	-	-	-	-	-	-	-
95	140	COL1A1.in.on	-	-	-	COL1A2.in.on	-	-	-	-	-	-	-	-	-	-	-	-	-	-	-	-	-	-	-	-	-	-	-	-	-	-	-	-	-	-	-	-	-	-	-	-	-	-	-	NFKB1.in.on	-	-	-
96	139	-	-	COL1A1.out.on	-	-	-	-	-	-	-	-	-	-	-	-	-	-	-	-	-	-	-	-	-	-	-	-	-	-	-	-	-	-	-	-	-	-	-	-	-	-	-	-	MMP13.out.off	NFKB1.in.on	-	-	-
97	139	-	-	-	-	-	-	-	-	-	-	-	-	-	-	-	-	-	-	-	-	-	-	-	-	-	-	-	-	MMP1.in.on	-	-	-	-	-	-	-	-	-	-	-	-	-	-	-	-	-	-	-
98	138	-	-	-	-	-	-	-	-	-	-	-	-	-	-	-	-	-	-	-	-	-	-	-	JUNB.out.off	-	-	-	-	-	-	-	-	-	-	-	MMP3.out.off	-	-	-	-	-	-	-	MMP13.out.off	-	-	-	-
99	138	-	-	-	-	-	-	-	-	-	-	-	-	-	-	-	-	JUN.in.on	-	-	-	-	-	-	-	-	-	-	-	-	-	-	-	-	-	-	-	-	-	-	-	-	MMP13.in.off	-	-	-	-	-	-
100	137	-	-	-	-	-	-	-	-	-	-	-	-	-	-	-	-	-	-	-	-	-	-	-	-	-	-	-	-	-	-	-	-	-	-	-	-	-	-	-	-	-	-	-	-	-	-	-	-
101	137	-	-	COL1A1.out.on	-	-	-	-	-	-	-	-	-	-	-	-	-	JUN.in.on	-	-	-	-	-	-	-	-	-	-	-	-	-	-	-	-	-	-	-	-	-	-	-	-	MMP13.in.off	-	-	-	-	-	-
102	134	-	-	-	-	-	-	-	-	-	-	-	-	-	-	-	-	-	-	-	-	-	-	-	-	-	-	-	-	-	MMP1.in.off	-	-	-	-	-	-	-	-	-	MMP9.out.off	-	-	-	-	-	-	-	-
103	134	-	-	-	-	-	-	-	-	-	-	-	-	-	-	-	-	-	-	-	-	-	-	-	-	-	-	-	-	-	MMP1.in.off	-	-	-	-	-	-	-	-	-	MMP9.out.off	-	-	-	-	-	-	NFKB1.out.on	-
104	132	-	-	COL1A1.out.on	-	-	-	-	-	-	-	-	ETS1.out.off	-	-	-	-	-	-	-	-	-	-	-	-	-	-	-	-	-	-	-	-	-	-	-	-	-	-	-	-	-	-	-	-	-	-	-	-
105	132	-	-	-	-	-	-	-	-	-	-	-	-	FOS.in.on	-	-	-	-	-	-	-	-	-	-	-	-	-	-	-	-	-	-	-	-	MMP3.in.off	-	-	-	MMP9.in.off	-	MMP9.out.off	-	MMP13.in.off	-	-	-	-	-	-
106	130	-	-	-	-	-	-	-	-	-	-	-	-	-	-	-	-	-	-	-	-	-	-	-	-	-	-	-	-	-	-	-	-	-	-	-	MMP3.out.off	-	-	-	-	-	MMP13.in.off	-	MMP13.out.off	-	-	-	-
107	130	COL1A1.in.on	-	-	-	COL1A2.in.on	-	-	-	-	-	-	-	-	-	-	-	-	-	-	-	-	-	-	-	-	-	-	-	-	-	-	-	-	-	-	MMP3.out.off	-	-	-	-	-	-	-	MMP13.out.off	-	-	-	-
108	128	-	-	-	-	-	-	-	-	-	-	-	-	-	-	-	-	-	-	-	-	-	-	-	-	-	-	-	-	-	-	-	-	-	-	MMP3.out.on	-	-	-	-	-	-	-	-	-	-	-	-	-
109	128	-	-	-	-	COL1A2.in.on	-	-	-	-	-	-	-	-	-	-	-	-	-	-	JUN.out.off	-	-	-	-	-	-	-	-	-	-	-	-	-	-	-	-	-	-	-	-	-	-	-	MMP13.out.off	-	-	-	-
110	128	-	-	-	-	COL1A2.in.on	-	-	-	-	-	-	-	-	-	-	-	-	-	-	-	-	-	-	JUNB.out.off	-	-	-	-	-	-	-	-	-	-	-	-	-	MMP9.in.off	-	-	-	-	-	-	-	-	NFKB1.out.on	-
111	127	-	-	-	-	-	-	-	-	-	-	-	-	-	-	-	-	-	-	-	JUN.out.off	-	-	-	-	-	-	-	-	-	-	-	-	-	-	MMP3.out.on	-	-	-	-	-	-	-	-	-	-	-	-	-
112	127	-	-	-	-	-	-	-	-	-	-	-	-	-	-	-	-	-	-	-	-	-	-	-	-	-	-	-	-	-	-	-	-	-	-	-	-	-	-	-	MMP9.out.off	-	-	-	MMP13.out.off	NFKB1.in.on	-	-	-
113	127	-	-	COL1A1.out.on	-	COL1A2.in.on	-	-	-	-	-	-	-	-	-	-	-	-	-	-	-	-	-	-	-	-	-	-	-	MMP1.in.on	-	-	-	-	-	-	-	-	-	-	-	-	MMP13.in.off	-	-	-	-	-	-
114	127	COL1A1.in.on	-	COL1A1.out.on	-	COL1A2.in.on	-	-	-	-	-	-	-	-	-	-	-	-	-	-	-	-	-	-	-	-	-	-	-	-	-	-	-	-	-	-	-	-	MMP9.in.off	-	MMP9.out.off	-	-	-	MMP13.out.off	-	-	-	-
115	126	-	-	-	-	-	-	-	-	-	-	-	-	-	-	-	-	-	-	-	-	-	-	-	-	-	-	-	-	-	-	-	-	-	-	-	-	-	MMP9.in.off	-	-	-	-	-	MMP13.out.off	NFKB1.in.on	-	-	-
116	126	-	-	COL1A1.out.on	-	COL1A2.in.on	-	-	-	-	-	-	-	-	-	-	-	-	-	-	-	-	-	-	JUNB.out.off	-	-	-	-	-	-	-	-	-	-	-	-	-	-	-	MMP9.out.off	-	-	-	-	-	-	NFKB1.out.on	-
117	126	-	-	-	-	COL1A2.in.on	-	-	-	-	-	-	-	-	-	-	-	-	-	-	-	-	-	-	-	-	-	-	-	-	-	-	-	-	-	-	-	-	-	-	-	-	-	-	-	NFKB1.in.on	-	-	-
118	125	-	-	COL1A1.out.on	-	COL1A2.in.on	-	-	-	-	-	-	ETS1.out.off	-	-	-	-	-	-	-	-	-	-	-	-	-	-	-	-	-	-	-	-	-	-	-	-	-	-	-	-	-	-	-	-	-	-	-	-
119	125	-	-	-	-	COL1A2.in.on	-	-	-	-	-	-	-	-	-	-	-	-	-	-	-	-	-	-	-	-	-	-	-	-	-	-	-	-	-	-	-	-	-	-	-	-	MMP13.in.off	-	-	-	-	-	-
120	125	-	-	-	-	COL1A2.in.on	-	-	-	-	-	-	-	-	-	-	-	-	-	-	-	-	-	-	-	-	-	-	-	MMP1.in.on	-	-	-	-	MMP3.in.off	-	-	-	-	-	-	-	MMP13.in.off	-	-	-	-	-	-
121	124	-	-	COL1A1.out.on	-	-	-	-	-	-	-	-	ETS1.out.off	-	-	-	FOS.out.off	-	-	-	JUN.out.off	-	-	-	-	-	-	-	-	-	-	-	-	-	-	-	-	-	-	-	-	-	-	-	-	-	-	-	-
122	124	-	-	COL1A1.out.on	-	-	-	-	-	-	-	-	-	-	-	-	-	-	-	-	-	-	-	-	JUNB.out.off	-	-	-	-	-	-	-	-	-	-	-	-	-	-	-	MMP9.out.off	-	-	-	-	-	-	NFKB1.out.on	-
123	124	COL1A1.in.on	-	COL1A1.out.on	-	COL1A2.in.on	-	-	-	-	ETS1.in.off	-	-	-	-	-	-	-	-	-	-	-	-	-	-	-	-	-	-	-	-	-	-	-	-	-	-	-	-	-	-	-	MMP13.in.off	-	-	-	-	-	-
124	123	-	-	-	-	COL1A2.in.on	-	-	-	-	-	-	-	-	-	-	-	-	-	-	JUN.out.off	-	-	-	-	-	-	-	-	MMP1.in.on	-	-	-	-	-	-	-	-	-	-	-	-	MMP13.in.off	-	-	-	-	-	-
125	123	-	-	-	-	COL1A2.in.on	-	-	-	-	-	-	-	-	-	-	-	-	-	-	-	-	JUNB.in.off	-	-	-	-	-	-	-	-	-	-	-	-	-	-	-	-	-	-	-	-	-	-	-	-	-	-
126	123	-	-	-	-	COL1A2.in.on	-	-	-	-	-	-	-	-	-	-	-	JUN.in.on	-	-	-	-	JUNB.in.off	-	-	-	-	-	-	-	-	-	-	-	-	-	-	-	-	-	-	-	MMP13.in.off	-	-	-	-	-	-
127	122	-	-	-	-	-	-	-	-	-	-	-	-	-	-	-	-	-	-	-	-	-	-	-	-	-	-	-	-	-	-	-	-	-	-	-	-	-	-	-	-	-	-	-	-	-	NFKB1.in.off	-	-
128	122	-	-	-	-	-	-	-	-	-	-	-	-	-	-	-	-	JUN.in.on	-	-	-	-	-	-	-	-	-	-	-	-	-	-	-	-	-	-	-	-	-	-	MMP9.out.off	-	-	-	-	-	-	-	-
129	121	-	-	COL1A1.out.on	-	-	-	-	-	-	-	-	-	FOS.in.on	-	-	-	-	-	-	-	-	-	-	-	-	-	-	-	-	-	-	-	-	-	-	-	-	-	-	-	-	MMP13.in.off	-	-	-	-	-	-
130	121	-	-	COL1A1.out.on	-	COL1A2.in.on	-	-	-	-	-	-	-	-	-	-	-	-	-	-	-	-	-	-	JUNB.out.off	-	-	-	-	-	-	-	-	-	-	-	-	-	-	-	MMP9.out.off	-	-	-	-	-	-	-	-
131	120	-	-	COL1A1.out.on	-	-	-	-	-	-	-	-	ETS1.out.off	-	-	-	-	JUN.in.on	-	-	-	-	-	-	-	-	-	-	-	-	-	-	-	-	-	-	-	-	-	-	-	-	MMP13.in.off	-	-	-	-	-	-
132	120	-	-	-	-	-	-	-	-	-	-	-	-	FOS.in.on	-	-	-	-	-	-	-	-	-	-	-	-	-	-	-	-	-	-	-	-	-	-	-	-	-	-	MMP9.out.off	-	-	-	-	-	-	-	-
133	120	-	-	-	-	-	-	-	-	-	-	-	-	FOS.in.on	-	-	-	-	-	-	-	-	-	-	-	-	-	-	-	-	-	-	-	-	-	-	-	-	-	-	-	-	MMP13.in.off	-	-	-	-	-	-
134	120	-	COL1A1.in.off	-	-	-	-	-	-	-	-	-	-	-	-	-	-	-	-	-	-	-	-	-	-	-	-	-	-	-	-	-	-	-	-	-	-	-	-	-	-	-	-	-	-	-	-	-	-
135	119	-	-	-	-	-	-	-	-	-	-	-	-	-	-	-	-	-	-	-	-	-	-	-	-	-	-	-	-	-	-	-	MMP1.out.off	-	-	-	-	-	-	-	-	-	-	-	-	-	-	-	-
136	119	COL1A1.in.on	-	COL1A1.out.on	-	COL1A2.in.on	-	-	-	-	ETS1.in.off	-	-	-	-	-	-	-	-	-	-	-	-	-	-	-	-	-	-	-	-	-	-	-	-	-	-	-	-	-	-	-	-	-	MMP13.out.off	-	-	-	-
137	118	-	-	-	-	-	-	-	-	-	-	-	-	-	-	-	-	-	-	-	-	-	-	-	-	-	-	-	-	-	-	-	-	-	-	-	MMP3.out.off	-	MMP9.in.off	-	-	-	-	-	MMP13.out.off	-	-	-	-
138	118	-	-	-	-	-	-	-	-	-	-	-	-	FOS.in.on	-	-	-	JUN.in.on	-	-	-	-	-	-	-	-	-	-	-	-	-	-	-	-	-	-	-	-	-	-	-	-	-	-	-	-	-	-	-
139	118	-	-	-	-	COL1A2.in.on	-	-	-	-	-	-	-	-	-	-	-	-	-	-	-	-	-	-	-	-	-	-	-	-	-	-	-	-	-	-	MMP3.out.off	-	-	-	-	-	-	-	MMP13.out.off	-	-	-	-
140	118	-	-	COL1A1.out.on	-	COL1A2.in.on	-	-	-	-	-	-	-	-	-	-	-	-	-	-	-	-	-	-	-	-	-	-	-	MMP1.in.on	-	-	-	-	MMP3.in.off	-	-	-	-	-	-	-	MMP13.in.off	-	-	-	-	-	-
141	118	COL1A1.in.on	-	-	-	COL1A2.in.on	-	-	-	-	-	-	-	-	-	-	-	-	-	-	-	-	-	-	-	-	-	-	-	-	-	-	-	-	-	-	-	-	MMP9.in.off	-	-	-	MMP13.in.off	-	-	-	-	-	-
142	117	-	-	-	-	-	-	-	-	-	-	-	-	-	-	-	-	-	-	-	-	-	-	-	-	-	-	-	-	-	-	-	-	-	-	-	MMP3.out.off	-	-	-	MMP9.out.off	-	-	-	MMP13.out.off	-	-	-	-
143	117	-	-	COL1A1.out.on	-	COL1A2.in.on	-	-	-	-	-	-	ETS1.out.off	-	-	-	-	-	-	-	-	-	JUNB.in.off	-	-	-	-	-	-	-	-	-	-	-	-	-	-	-	-	-	-	-	-	-	-	-	-	-	-
144	117	COL1A1.in.on	-	COL1A1.out.on	-	COL1A2.in.on	-	-	-	-	-	-	-	-	-	-	-	-	-	-	-	-	-	-	-	-	-	-	-	-	-	-	-	-	-	-	-	-	-	-	-	-	-	-	-	-	-	NFKB1.out.on	-
145	117	COL1A1.in.on	-	COL1A1.out.on	-	COL1A2.in.on	-	-	-	-	ETS1.in.off	-	-	-	-	-	-	-	-	-	-	-	-	-	-	-	-	-	-	-	-	-	-	-	-	-	-	-	-	-	-	-	-	-	-	-	-	-	-
146	116	-	-	-	-	-	-	-	-	-	-	-	-	-	-	-	-	-	-	-	-	-	-	-	-	-	-	-	-	-	-	-	-	-	-	-	-	-	-	-	-	-	-	-	-	-	-	-	-
147	116	-	-	COL1A1.out.on	-	-	-	-	-	-	-	-	-	-	-	-	-	-	-	-	-	-	-	-	JUNB.out.off	-	-	-	-	-	-	-	-	-	-	-	-	-	-	-	MMP9.out.off	-	MMP13.in.off	-	-	-	-	NFKB1.out.on	-
148	116	-	-	-	-	-	-	-	-	-	-	-	-	-	-	-	FOS.out.off	-	-	-	-	-	-	-	-	-	-	-	-	-	MMP1.in.off	-	-	-	-	-	-	-	-	-	MMP9.out.off	-	-	-	-	-	-	-	-
149	116	-	-	-	-	-	-	-	-	-	-	-	-	-	-	-	-	JUN.in.on	-	-	-	-	-	-	-	-	-	-	-	-	-	-	-	-	-	-	-	-	-	-	MMP9.out.off	-	-	-	-	NFKB1.in.on	-	-	-
150	116	-	-	-	-	COL1A2.in.on	-	-	-	-	-	-	-	-	-	-	-	-	-	-	-	-	-	-	-	-	-	-	-	-	-	-	-	-	-	-	-	-	-	-	-	-	-	-	MMP13.out.off	-	-	NFKB1.out.on	-
151	116	-	-	COL1A1.out.on	-	COL1A2.in.on	-	-	-	-	-	-	-	-	-	-	-	-	-	-	-	-	-	-	JUNB.out.off	-	-	-	-	-	-	-	-	-	-	-	-	-	MMP9.in.off	-	MMP9.out.off	-	-	-	-	-	-	NFKB1.out.on	-
152	115	-	-	-	-	-	-	-	-	-	-	-	-	-	-	-	-	-	-	-	-	-	-	-	-	-	-	-	-	-	-	MMP1.out.on	-	-	-	-	MMP3.out.off	-	-	-	-	-	-	-	MMP13.out.off	-	-	-	-
153	115	-	-	COL1A1.out.on	-	-	-	-	-	-	-	-	ETS1.out.off	FOS.in.on	-	-	-	-	-	-	-	-	-	-	-	-	-	-	-	-	-	-	-	-	-	-	-	-	-	-	MMP9.out.off	-	-	-	-	-	-	-	-
154	114	-	-	COL1A1.out.on	-	-	-	-	-	-	-	-	-	-	-	-	-	-	-	-	-	-	-	-	JUNB.out.off	-	-	-	-	-	-	MMP1.out.on	-	-	-	-	-	-	-	-	MMP9.out.off	-	-	-	MMP13.out.off	-	-	NFKB1.out.on	-
155	114	-	-	COL1A1.out.on	-	-	-	-	-	-	-	-	-	-	-	-	-	-	-	-	-	-	-	-	JUNB.out.off	-	-	-	-	-	-	-	-	-	-	-	-	-	-	-	MMP9.out.off	-	MMP13.in.off	-	-	-	-	-	-
156	114	-	-	-	-	-	-	-	-	-	-	-	-	-	-	-	-	JUN.in.on	-	-	JUN.out.off	-	-	-	-	-	-	-	-	-	-	-	-	-	-	-	-	-	-	-	-	-	MMP13.in.off	-	-	-	-	-	-
157	114	-	-	-	-	-	-	-	-	ETS1.in.on	-	-	-	-	-	-	-	JUN.in.on	-	-	-	-	-	-	-	-	-	-	-	-	-	-	-	-	-	-	-	-	-	-	-	-	-	-	-	-	-	-	-
158	113	-	-	-	-	-	-	-	-	-	-	-	-	-	-	-	-	-	-	-	-	-	-	-	-	-	-	-	-	-	MMP1.in.off	-	-	-	-	-	-	-	-	-	-	-	MMP13.in.off	-	-	-	-	-	-
159	113	-	-	COL1A1.out.on	-	COL1A2.in.on	-	-	-	-	-	-	-	-	-	-	-	-	-	-	-	-	-	-	-	-	-	-	-	-	-	-	-	-	-	-	-	-	-	-	-	-	-	-	-	-	NFKB1.in.off	-	-
160	113	-	-	COL1A1.out.on	-	COL1A2.in.on	-	-	-	-	-	-	-	-	-	-	-	-	-	-	-	-	JUNB.in.off	-	JUNB.out.off	-	-	-	-	-	-	-	-	-	-	-	-	-	-	-	MMP9.out.off	-	-	-	-	-	-	-	-
161	113	COL1A1.in.on	-	-	-	COL1A2.in.on	-	-	-	-	-	-	-	FOS.in.on	-	-	-	-	-	-	-	-	-	-	-	-	-	-	-	-	-	-	-	-	-	-	-	-	-	-	-	-	MMP13.in.off	-	-	-	-	-	-
162	113	COL1A1.in.on	-	COL1A1.out.on	-	COL1A2.in.on	-	-	-	-	ETS1.in.off	-	-	-	-	-	-	-	-	-	-	-	-	-	-	-	-	-	-	-	-	-	-	-	-	-	MMP3.out.off	-	-	-	-	-	-	-	MMP13.out.off	-	-	-	-
163	112	-	-	COL1A1.out.on	-	COL1A2.in.on	-	-	-	-	-	-	-	-	-	-	-	-	-	-	-	-	-	-	JUNB.out.off	-	-	-	-	-	-	-	-	-	-	-	-	-	MMP9.in.off	-	MMP9.out.off	-	-	-	-	-	-	-	-
164	112	-	-	-	-	COL1A2.in.on	-	-	-	-	-	-	-	-	-	-	-	-	-	-	-	-	JUNB.in.off	-	-	-	-	-	-	-	-	-	-	-	-	-	-	-	MMP9.in.off	-	-	-	MMP13.in.off	-	-	-	-	-	-
165	111	-	-	COL1A1.out.on	-	-	-	-	-	-	-	-	ETS1.out.off	FOS.in.on	-	-	-	-	-	-	-	-	-	-	-	-	-	-	-	-	-	-	-	-	-	-	-	-	-	-	-	-	MMP13.in.off	-	-	-	-	-	-
166	111	-	-	COL1A1.out.on	-	COL1A2.in.on	-	-	-	-	-	-	-	-	-	-	-	-	-	-	-	-	-	-	-	-	-	-	-	-	-	-	-	-	-	-	MMP3.out.off	-	-	-	-	-	-	-	MMP13.out.off	-	-	-	-
167	111	-	-	-	-	COL1A2.in.on	-	-	-	-	-	-	-	-	FOS.in.off	-	-	-	-	-	-	-	-	-	-	-	-	-	-	-	MMP1.in.off	-	-	-	-	-	-	-	-	-	MMP9.out.off	-	-	-	-	-	-	-	-
168	111	COL1A1.in.on	-	COL1A1.out.on	-	COL1A2.in.on	-	-	-	-	-	-	-	-	-	-	-	-	-	-	JUN.out.off	-	-	-	-	-	-	-	-	-	-	-	-	-	-	-	-	-	-	-	-	-	-	-	-	-	-	-	-
169	110	-	-	-	-	-	-	-	-	-	-	-	-	-	-	-	-	-	-	-	-	-	-	-	-	-	-	-	-	-	-	-	MMP1.out.off	-	-	-	-	-	-	-	MMP9.out.off	-	-	-	-	-	-	-	-
170	110	-	-	-	-	-	-	-	-	-	-	-	-	-	-	-	-	-	-	-	-	-	-	-	-	-	-	-	-	-	MMP1.in.off	-	-	-	-	-	-	-	-	-	MMP9.out.off	-	-	-	-	-	-	-	-
171	110	-	-	COL1A1.out.on	-	COL1A2.in.on	-	-	-	-	-	-	-	-	FOS.in.off	-	-	-	-	-	-	-	-	-	-	-	-	-	-	-	-	-	-	-	-	-	-	-	-	-	-	-	-	-	MMP13.out.off	-	-	-	-
172	110	COL1A1.in.on	-	COL1A1.out.on	-	COL1A2.in.on	-	-	-	-	-	-	-	-	-	-	-	-	-	-	JUN.out.off	-	-	-	-	-	-	-	-	-	-	-	-	-	MMP3.in.off	-	-	-	-	-	-	-	MMP13.in.off	-	-	-	-	-	-
173	109	-	-	COL1A1.out.on	-	-	-	-	-	-	-	-	-	-	-	-	-	-	-	-	-	-	-	-	-	-	-	-	-	-	-	-	MMP1.out.off	-	-	-	-	-	-	-	-	-	-	-	-	-	-	-	-
174	109	-	-	-	-	COL1A2.in.on	-	-	-	-	-	-	-	FOS.in.on	-	-	-	-	-	-	-	-	JUNB.in.off	-	-	-	-	-	-	-	-	-	-	-	-	-	-	-	-	-	-	-	-	-	-	-	-	-	-
175	108	-	-	-	-	-	-	-	-	-	-	-	-	-	-	-	-	-	-	-	-	-	-	-	-	-	-	-	-	-	-	MMP1.out.on	-	-	-	-	MMP3.out.off	-	-	-	-	-	-	-	MMP13.out.off	NFKB1.in.on	-	-	-
176	108	-	-	COL1A1.out.on	-	-	-	-	-	-	-	-	-	-	-	-	-	-	-	-	-	-	-	-	-	-	-	-	-	-	-	-	-	-	-	-	MMP3.out.off	-	-	-	-	-	-	-	MMP13.out.off	NFKB1.in.on	-	-	-
177	108	-	-	COL1A1.out.on	-	-	-	-	-	-	-	-	-	-	-	-	-	-	-	-	JUN.out.off	-	-	-	JUNB.out.off	-	-	-	-	-	-	-	-	-	-	-	-	-	-	-	MMP9.out.off	-	-	-	-	NFKB1.in.on	-	NFKB1.out.on	-
178	108	COL1A1.in.on	-	COL1A1.out.on	-	COL1A2.in.on	-	-	-	-	-	-	-	-	-	-	-	JUN.in.on	-	-	JUN.out.off	-	-	-	-	-	-	-	-	-	-	-	-	-	-	-	-	-	-	-	-	-	-	-	-	-	-	-	-
179	107	-	-	-	-	-	-	-	-	-	-	-	-	-	-	-	-	-	-	-	-	-	-	-	-	-	-	-	-	-	-	-	-	-	-	-	-	-	-	-	-	-	-	-	-	-	-	-	-
180	107	-	-	-	-	-	-	-	-	-	-	-	-	-	-	-	-	-	-	-	-	-	-	-	-	-	-	-	-	-	-	-	-	-	MMP3.in.off	-	-	-	-	-	MMP9.out.off	-	MMP13.in.off	-	-	-	-	-	-
181	107	COL1A1.in.on	-	COL1A1.out.on	-	COL1A2.in.on	-	-	-	-	-	-	-	-	-	-	-	-	-	-	-	-	-	-	-	-	-	-	-	-	-	-	-	-	MMP3.in.off	-	-	-	-	-	-	-	MMP13.in.off	-	-	-	-	NFKB1.out.on	-
182	106	-	-	-	-	-	-	-	-	-	-	-	-	-	-	-	FOS.out.off	-	-	-	-	-	-	-	-	-	-	-	-	-	-	-	-	-	-	-	-	-	-	-	-	-	-	-	MMP13.out.off	-	-	-	-
183	106	-	-	COL1A1.out.on	-	-	-	-	-	-	-	-	ETS1.out.off	-	-	-	FOS.out.off	-	-	-	-	-	-	-	-	-	-	-	-	-	-	-	-	-	-	-	-	-	-	-	-	-	-	-	MMP13.out.off	-	-	-	-
184	106	-	-	-	-	-	-	-	-	-	-	-	-	FOS.in.on	-	-	-	-	-	-	-	-	-	-	-	-	-	-	-	-	-	-	-	-	MMP3.in.off	-	-	-	-	-	MMP9.out.off	-	MMP13.in.off	-	-	-	-	NFKB1.out.on	-
185	106	-	-	-	-	COL1A2.in.on	-	-	-	-	-	-	-	-	-	-	-	-	-	-	-	-	-	-	-	-	-	-	-	MMP1.in.on	-	-	-	-	-	-	-	-	-	-	-	-	MMP13.in.off	-	-	-	-	-	-
186	106	-	-	-	-	COL1A2.in.on	-	-	-	-	-	-	-	-	FOS.in.off	-	-	-	-	-	-	-	-	-	-	-	-	-	-	-	-	-	-	-	-	-	-	-	-	-	MMP9.out.off	-	-	-	MMP13.out.off	-	-	-	-
187	105	-	-	COL1A1.out.on	-	-	-	-	-	-	-	-	ETS1.out.off	-	-	-	FOS.out.off	-	-	-	-	-	-	-	-	-	-	-	-	-	-	-	-	-	-	-	-	-	-	-	-	-	-	-	-	-	-	-	-
188	105	-	-	-	-	-	-	-	-	-	-	-	-	-	-	-	-	-	-	-	-	-	-	-	-	-	-	-	-	-	-	-	MMP1.out.off	-	-	-	-	-	MMP9.in.off	-	-	-	-	-	-	-	-	-	-
189	105	-	-	-	-	COL1A2.in.on	-	-	-	-	-	-	-	FOS.in.on	-	-	-	-	-	-	-	-	JUNB.in.off	-	-	-	-	-	-	-	-	-	-	-	-	-	-	-	-	-	-	-	-	-	-	-	-	-	-
190	105	COL1A1.in.on	-	COL1A1.out.on	-	COL1A2.in.on	-	-	-	-	-	-	-	-	-	-	-	JUN.in.on	-	-	-	-	-	-	-	-	-	-	-	-	-	-	-	-	-	-	-	-	-	-	-	-	-	-	-	-	-	NFKB1.out.on	-
191	105	COL1A1.in.on	-	COL1A1.out.on	-	COL1A2.in.on	-	-	-	-	-	-	-	FOS.in.on	-	-	-	-	-	-	JUN.out.off	-	-	-	-	-	-	-	-	-	-	-	-	-	-	-	-	-	-	-	-	-	-	-	-	-	-	-	-
192	104	-	-	-	-	-	-	-	-	-	-	-	-	-	-	-	-	-	-	-	-	-	-	-	-	-	-	-	-	-	-	-	-	-	-	-	-	-	-	-	-	-	-	MMP13.out.on	-	-	-	-	-
193	104	-	-	-	-	-	-	-	-	-	-	-	-	-	-	-	-	-	-	-	-	-	-	-	-	-	-	-	-	-	-	-	MMP1.out.off	-	-	MMP3.out.on	-	-	-	-	-	-	-	-	-	-	-	-	-
194	104	-	-	COL1A1.out.on	-	COL1A2.in.on	-	-	-	-	-	-	ETS1.out.off	-	-	-	FOS.out.off	-	-	-	-	-	-	-	-	-	-	-	-	-	-	-	-	-	-	-	-	-	-	-	-	-	-	-	-	-	-	-	-
195	104	-	-	-	-	COL1A2.in.on	-	-	-	-	-	-	-	-	-	-	-	-	-	-	-	-	-	-	-	-	-	-	-	MMP1.in.on	-	-	-	-	-	-	-	-	-	-	-	-	MMP13.in.off	-	-	-	-	-	-
196	103	-	-	COL1A1.out.on	-	-	-	-	-	-	-	-	-	-	-	-	-	-	-	-	-	-	-	-	JUNB.out.off	-	-	-	-	-	-	-	-	-	-	-	-	-	-	-	-	-	-	-	MMP13.out.off	-	-	-	-
197	103	-	-	COL1A1.out.on	-	-	-	-	-	-	-	-	-	-	-	-	-	-	-	-	JUN.out.off	-	-	-	JUNB.out.off	-	-	-	-	-	-	-	-	-	-	-	-	-	-	-	MMP9.out.off	-	-	-	-	NFKB1.in.on	-	-	-
198	103	-	-	-	-	-	-	-	-	-	-	-	-	-	-	-	-	-	JUN.in.off	-	-	-	-	-	-	-	-	-	-	-	-	-	-	-	-	-	-	-	-	-	-	-	-	-	-	-	-	-	-
199	103	-	-	-	-	COL1A2.in.on	-	-	-	-	-	-	-	-	-	-	-	-	-	-	-	-	-	-	-	-	-	-	-	MMP1.in.on	-	-	-	-	-	-	-	-	-	-	MMP9.out.off	-	MMP13.in.off	-	-	-	-	-	-
200	103	-	-	-	-	COL1A2.in.on	-	-	-	-	-	-	-	-	-	-	-	-	-	-	JUN.out.off	-	JUNB.in.off	-	JUNB.out.off	-	-	-	-	-	-	-	-	-	-	-	-	-	-	-	MMP9.out.off	-	-	-	-	NFKB1.in.on	-	-	-
201	103	-	-	-	-	COL1A2.in.on	-	-	-	-	-	-	-	-	-	-	-	JUN.in.on	-	-	-	-	-	-	-	-	-	-	-	-	-	-	-	-	-	-	-	-	-	-	-	-	-	-	-	-	-	-	-
202	103	-	-	-	-	COL1A2.in.on	-	-	-	-	-	-	-	FOS.in.on	-	-	-	-	-	-	-	-	JUNB.in.off	-	-	-	-	-	-	-	-	-	-	-	-	-	-	-	-	-	MMP9.out.off	-	-	-	-	-	-	-	-
203	103	-	-	-	-	COL1A2.in.on	-	-	-	-	-	-	-	-	FOS.in.off	-	-	-	-	-	-	-	-	-	-	-	-	-	-	-	-	-	-	-	-	-	-	-	-	-	-	-	-	-	-	-	-	-	-
204	102	-	-	-	-	-	-	-	-	-	-	ETS1.out.on	-	-	-	-	-	-	-	-	-	-	-	-	-	-	-	-	-	-	-	-	-	-	-	-	-	-	-	-	-	-	-	-	-	-	-	-	-
205	102	-	-	COL1A1.out.on	-	-	-	-	-	-	-	-	-	-	-	-	-	-	-	-	-	-	-	-	JUNB.out.off	-	-	-	-	-	-	-	-	-	-	-	-	-	-	-	-	-	-	-	-	-	-	NFKB1.out.on	-
206	102	-	-	-	-	-	-	-	-	-	-	-	-	-	-	-	-	-	-	-	-	JUNB.in.on	-	-	-	-	-	-	-	-	-	-	-	-	-	-	-	-	-	-	-	-	-	-	-	-	-	-	-
207	102	-	-	-	-	COL1A2.in.on	-	-	-	-	-	-	-	-	-	-	-	-	-	-	-	-	-	-	JUNB.out.off	-	-	-	-	-	-	-	-	-	-	-	-	-	-	-	-	-	-	-	-	-	-	NFKB1.out.on	-
208	102	-	-	-	-	COL1A2.in.on	-	-	-	-	-	-	-	-	-	-	-	-	-	-	-	-	-	-	-	-	-	-	-	-	-	-	-	-	MMP3.in.off	-	-	-	MMP9.in.off	-	-	-	MMP13.in.off	-	-	-	-	-	-
209	102	-	-	-	-	COL1A2.in.on	-	-	-	-	-	-	-	-	-	-	-	JUN.in.on	-	-	-	-	-	-	-	-	-	-	-	-	-	-	-	-	-	-	-	-	MMP9.in.off	-	-	-	-	-	-	-	-	-	-
210	102	COL1A1.in.on	-	COL1A1.out.on	-	COL1A2.in.on	-	-	-	-	-	-	-	-	-	-	FOS.out.off	-	-	-	-	-	-	-	-	-	-	-	-	-	-	-	-	-	-	-	-	-	MMP9.in.off	-	MMP9.out.off	-	-	-	-	-	-	-	-
211	102	COL1A1.in.on	-	COL1A1.out.on	-	COL1A2.in.on	-	-	-	-	-	-	ETS1.out.off	-	-	-	-	-	-	-	-	-	-	-	-	-	-	-	-	-	-	-	-	-	MMP3.in.off	-	-	-	-	-	-	-	MMP13.in.off	-	-	-	-	-	-
212	102	COL1A1.in.on	-	-	-	COL1A2.in.on	-	-	-	-	-	-	-	-	-	-	-	-	-	-	-	-	-	-	-	-	-	-	-	-	-	-	-	-	MMP3.in.off	-	-	-	-	-	-	-	MMP13.in.off	-	-	-	-	-	-
213	102	COL1A1.in.on	-	-	-	COL1A2.in.on	-	-	-	-	-	-	-	-	-	-	-	JUN.in.on	-	-	-	-	-	-	-	-	-	-	-	-	-	-	-	-	-	-	-	-	-	-	-	-	-	-	-	-	-	-	-
214	101	-	-	-	-	-	-	-	-	-	-	-	-	-	-	-	-	-	-	-	JUN.out.off	-	-	-	-	-	-	-	-	-	-	-	-	-	-	-	-	-	-	-	-	-	-	-	MMP13.out.off	-	-	-	-
215	101	-	-	-	-	-	-	-	-	-	-	-	-	-	-	-	FOS.out.off	-	-	-	JUN.out.off	-	-	-	-	-	-	-	-	-	-	-	-	-	-	-	MMP3.out.off	-	-	-	-	-	-	-	MMP13.out.off	-	-	-	-
216	101	-	-	-	-	-	-	-	-	-	-	-	-	-	-	-	-	-	-	-	-	-	-	-	-	-	-	-	-	-	-	-	-	MMP3.in.on	-	-	-	-	-	-	-	-	-	-	-	-	-	-	-
217	101	-	-	-	-	-	-	-	-	-	-	-	-	-	-	-	-	-	-	-	-	-	-	-	-	-	-	-	-	-	MMP1.in.off	MMP1.out.on	-	-	-	-	-	-	-	-	MMP9.out.off	-	-	-	MMP13.out.off	-	-	-	-
218	101	-	-	-	-	COL1A2.in.on	-	-	-	-	-	-	-	-	-	-	-	-	-	-	-	-	-	-	JUNB.out.off	-	-	-	-	MMP1.in.on	-	-	-	-	-	-	-	-	-	-	-	-	MMP13.in.off	-	-	-	-	-	-
219	101	COL1A1.in.on	-	-	-	COL1A2.in.on	-	-	-	-	-	-	-	-	-	-	-	-	-	-	-	-	-	-	-	-	-	-	-	MMP1.in.on	-	-	-	-	-	-	-	-	-	-	-	-	MMP13.in.off	-	-	-	-	-	-
220	101	COL1A1.in.on	-	COL1A1.out.on	-	COL1A2.in.on	-	-	-	-	-	-	-	FOS.in.on	-	-	-	-	-	-	-	-	-	-	-	-	-	-	-	-	-	-	-	-	-	-	-	-	-	-	-	-	-	-	-	-	-	NFKB1.out.on	-
221	100	-	-	-	-	-	-	-	-	-	-	-	-	-	-	-	FOS.out.off	-	-	-	-	-	-	-	-	-	-	-	-	-	-	-	-	-	-	-	MMP3.out.off	-	-	-	MMP9.out.off	-	-	-	MMP13.out.off	-	-	-	-
222	100	-	-	-	-	-	-	-	-	-	-	-	-	-	-	-	-	-	-	-	-	-	-	-	-	-	-	-	-	-	-	-	-	-	MMP3.in.off	-	-	-	MMP9.in.off	-	MMP9.out.off	-	MMP13.in.off	-	-	-	-	-	-
223	100	-	-	-	-	-	-	-	-	-	-	-	-	FOS.in.on	-	-	-	JUN.in.on	-	-	-	-	-	-	-	-	-	-	-	-	-	-	-	-	-	-	-	-	-	-	MMP9.out.off	-	MMP13.in.off	-	-	-	-	-	-
224	100	-	-	-	-	COL1A2.in.on	-	-	-	-	-	-	-	FOS.in.on	-	-	-	-	-	-	-	-	-	-	-	-	-	-	-	-	-	-	-	-	-	-	-	-	-	-	-	-	-	-	-	-	-	-	-
225	100	COL1A1.in.on	-	COL1A1.out.on	-	COL1A2.in.on	-	-	-	-	-	-	ETS1.out.off	-	-	-	-	JUN.in.on	-	-	-	-	-	-	-	-	-	-	-	-	-	-	-	-	-	-	-	-	-	-	-	-	-	-	-	-	-	-	-
226	99	-	-	-	-	-	-	-	-	-	-	-	-	-	-	-	FOS.out.off	-	-	-	-	-	-	-	-	-	-	-	-	-	-	MMP1.out.on	-	-	-	-	MMP3.out.off	-	-	-	-	-	-	-	MMP13.out.off	-	-	-	-
227	99	-	-	-	-	-	-	-	-	-	-	-	-	-	-	-	-	-	-	-	-	-	-	-	-	-	-	-	-	-	-	-	-	-	MMP3.in.off	-	-	-	-	-	MMP9.out.off	-	MMP13.in.off	-	-	NFKB1.in.on	-	-	-
228	99	-	-	-	-	COL1A2.in.on	-	-	-	-	-	-	-	-	-	-	-	-	-	-	-	-	-	-	-	-	-	-	-	MMP1.in.on	-	-	-	-	-	-	-	-	-	-	-	-	MMP13.in.off	-	-	-	-	-	-
229	99	-	-	-	-	COL1A2.in.on	-	-	-	-	-	-	-	-	-	-	-	-	-	-	-	-	-	-	-	-	-	-	-	MMP1.in.on	-	-	-	-	-	-	-	-	-	-	-	-	MMP13.in.off	-	MMP13.out.off	-	-	-	-
230	99	-	-	-	-	COL1A2.in.on	-	-	-	-	-	-	-	-	-	-	-	-	-	-	-	-	-	-	-	-	-	-	-	MMP1.in.on	-	-	-	-	MMP3.in.off	-	-	-	-	-	-	-	MMP13.in.off	-	-	-	-	-	-
231	99	COL1A1.in.on	-	COL1A1.out.on	-	COL1A2.in.on	-	-	-	-	-	-	-	-	-	-	-	-	-	-	-	-	-	-	-	-	-	-	-	MMP1.in.on	-	-	-	-	MMP3.in.off	-	-	-	MMP9.in.off	-	MMP9.out.off	-	MMP13.in.off	-	-	-	-	-	-
232	99	COL1A1.in.on	-	COL1A1.out.on	-	COL1A2.in.on	-	-	-	-	ETS1.in.off	-	-	-	-	-	-	-	-	-	-	-	-	-	-	-	-	-	-	-	-	-	-	-	MMP3.in.off	-	-	-	MMP9.in.off	-	MMP9.out.off	-	MMP13.in.off	-	-	-	-	-	-
233	98	-	-	-	-	-	-	-	-	-	-	-	-	-	-	-	-	-	-	-	-	-	-	-	-	-	-	-	-	-	-	MMP1.out.on	-	-	-	-	-	-	-	-	-	-	-	-	MMP13.out.off	NFKB1.in.on	-	-	-
234	98	-	-	-	-	-	-	-	-	-	-	-	-	-	-	-	FOS.out.off	-	-	-	-	-	-	-	-	-	-	-	-	-	-	-	-	-	-	-	MMP3.out.off	-	MMP9.in.off	-	-	-	-	-	MMP13.out.off	-	-	-	-
235	98	-	-	-	-	-	-	-	-	-	-	-	-	-	-	-	-	-	-	-	-	-	-	-	-	-	-	-	-	-	MMP1.in.off	-	-	-	-	-	MMP3.out.off	-	-	-	MMP9.out.off	-	-	-	MMP13.out.off	-	-	-	-
236	98	-	-	COL1A1.out.on	-	COL1A2.in.on	-	-	-	-	-	-	-	-	-	-	-	-	-	-	-	-	-	-	-	-	-	-	-	-	-	-	-	MMP3.in.on	-	-	-	-	-	-	-	-	-	-	-	-	-	-	-
237	98	-	-	-	-	COL1A2.in.on	-	-	-	-	-	-	-	-	-	-	-	-	-	-	-	-	-	-	-	-	-	-	-	-	-	-	-	MMP3.in.on	-	-	-	-	MMP9.in.off	-	-	-	-	-	-	-	-	-	-
238	98	-	-	-	-	COL1A2.in.on	-	-	-	-	-	-	-	-	-	-	-	-	-	-	-	-	JUNB.in.off	-	-	-	-	-	-	-	-	-	-	-	MMP3.in.off	-	-	-	-	-	-	-	MMP13.in.off	-	-	-	-	-	-
239	98	COL1A1.in.on	-	COL1A1.out.on	-	COL1A2.in.on	-	-	-	-	-	-	-	-	-	-	-	-	-	-	-	-	-	-	JUNB.out.off	-	-	-	-	-	-	MMP1.out.on	-	-	-	-	-	-	-	-	-	-	-	-	MMP13.out.off	-	-	-	-
240	98	COL1A1.in.on	-	COL1A1.out.on	-	COL1A2.in.on	-	-	-	-	-	-	-	-	-	-	-	-	-	-	-	-	-	-	-	-	-	-	-	-	-	-	-	-	-	-	-	-	MMP9.in.off	-	MMP9.out.off	-	-	-	-	NFKB1.in.on	-	-	-
241	98	COL1A1.in.on	-	COL1A1.out.on	-	COL1A2.in.on	-	-	-	-	-	-	ETS1.out.off	FOS.in.on	-	-	-	-	-	-	-	-	-	-	-	-	-	-	-	-	-	-	-	-	-	-	-	-	-	-	-	-	-	-	-	-	-	-	-
242	97	-	-	COL1A1.out.on	-	-	-	-	-	-	-	-	ETS1.out.off	-	-	-	-	-	-	-	JUN.out.off	-	-	-	-	-	-	-	-	-	-	-	-	-	-	-	-	-	-	-	-	-	-	-	-	-	-	-	-
243	97	-	-	COL1A1.out.on	-	COL1A2.in.on	-	-	-	-	-	-	-	-	-	-	-	-	-	-	-	-	-	-	JUNB.out.off	-	-	-	-	-	-	-	-	-	-	-	-	-	-	-	-	-	-	-	-	-	-	-	-
244	97	-	-	-	-	COL1A2.in.on	-	-	-	-	-	-	-	-	-	-	-	-	-	-	-	-	-	-	JUNB.out.off	-	-	-	-	MMP1.in.on	-	-	-	-	-	-	-	-	-	-	MMP9.out.off	-	MMP13.in.off	-	-	-	-	-	-
245	97	-	-	-	-	COL1A2.in.on	-	-	-	-	-	-	-	-	-	-	-	-	-	-	-	-	JUNB.in.off	-	-	-	-	-	-	-	-	-	-	-	-	-	-	-	-	-	-	-	MMP13.in.off	-	-	-	-	-	-
246	97	-	-	-	-	COL1A2.in.on	-	-	-	-	-	-	-	FOS.in.on	-	-	-	-	-	-	-	-	JUNB.in.off	-	-	-	-	-	-	-	-	-	-	-	-	-	-	-	-	-	-	-	MMP13.in.off	-	-	-	-	-	-
247	97	COL1A1.in.on	-	COL1A1.out.on	-	COL1A2.in.on	-	-	-	-	-	-	-	-	-	-	-	-	-	-	-	-	JUNB.in.off	-	-	-	-	-	-	-	-	-	-	-	-	-	-	-	-	-	-	-	-	-	MMP13.out.off	-	-	-	-
248	96	-	-	-	-	-	-	-	-	-	-	-	-	-	-	FOS.out.on	-	-	-	-	-	-	-	-	-	-	-	-	-	-	-	-	-	-	-	-	-	-	-	-	-	-	-	-	-	-	-	-	-
249	96	-	-	COL1A1.out.on	-	-	-	-	-	ETS1.in.on	-	-	-	-	-	-	-	-	-	-	-	-	-	-	-	-	-	-	-	-	-	-	-	-	-	-	-	-	-	-	-	-	-	-	-	-	-	NFKB1.out.on	-
250	96	-	-	-	-	COL1A2.in.on	-	-	-	-	-	-	-	-	-	-	-	-	-	-	-	-	-	-	-	-	-	-	-	-	-	-	-	MMP3.in.on	-	-	-	-	-	-	MMP9.out.off	-	-	-	-	-	-	-	-
251	96	-	-	-	-	COL1A2.in.on	-	-	-	-	-	-	-	-	-	-	-	-	-	-	-	-	-	-	-	-	-	-	-	-	MMP1.in.off	-	-	-	-	-	-	-	-	-	-	-	-	-	-	-	-	-	-
252	95	-	-	COL1A1.out.on	-	-	-	-	-	-	-	-	-	-	-	-	-	JUN.in.on	-	-	-	-	-	-	JUNB.out.off	-	-	-	-	-	-	-	-	-	-	-	-	-	-	-	-	-	MMP13.in.off	-	-	-	-	NFKB1.out.on	-
253	95	-	-	-	-	COL1A2.in.on	-	-	-	-	-	-	-	-	-	-	-	-	-	-	-	-	-	-	-	-	-	-	-	-	-	-	-	-	-	-	-	-	MMP9.in.off	-	MMP9.out.off	-	-	-	-	-	NFKB1.in.off	-	-
254	95	COL1A1.in.on	-	COL1A1.out.on	-	COL1A2.in.on	-	-	-	-	-	-	-	-	-	-	-	-	-	-	-	-	JUNB.in.off	-	-	-	-	-	-	-	-	-	-	-	-	-	-	-	-	-	-	-	-	-	-	-	-	-	-
255	94	-	-	-	-	-	-	-	-	-	-	-	-	-	-	-	-	-	-	-	-	-	-	-	-	-	-	-	-	-	-	-	-	-	-	-	-	-	-	-	-	-	MMP13.in.off	-	-	-	-	-	-
256	94	-	-	-	-	-	-	-	-	-	-	-	-	-	-	-	-	-	-	-	-	-	-	-	-	-	-	-	-	-	MMP1.in.off	-	-	-	-	-	-	-	-	-	MMP9.out.off	-	-	-	-	NFKB1.in.on	-	-	-
257	94	-	-	-	-	-	-	-	-	-	-	-	-	-	-	-	-	JUN.in.on	-	-	JUN.out.off	-	-	-	-	-	-	-	-	-	-	-	-	-	-	-	-	-	-	-	-	-	-	-	-	-	-	-	-
258	94	-	-	-	-	COL1A2.in.on	-	-	-	-	-	-	-	-	-	-	-	-	-	-	-	-	-	-	-	-	-	-	-	-	-	-	-	-	-	-	-	-	MMP9.in.off	-	-	-	-	-	-	-	NFKB1.in.off	-	-
259	94	-	-	-	-	COL1A2.in.on	-	-	-	-	-	-	-	-	-	-	-	-	-	-	-	-	-	-	-	-	-	-	-	-	-	-	-	MMP3.in.on	-	-	-	-	-	-	-	-	-	-	-	-	-	-	-
260	94	-	-	-	-	COL1A2.in.on	-	-	-	-	-	-	-	-	-	-	-	-	-	-	-	-	-	-	-	-	-	-	-	-	MMP1.in.off	-	-	-	-	-	-	-	MMP9.in.off	-	-	-	-	-	-	-	-	-	-
261	94	-	-	-	-	COL1A2.in.on	-	-	-	-	-	-	-	-	-	-	-	-	-	-	-	-	JUNB.in.off	-	JUNB.out.off	-	-	-	-	-	-	-	-	-	-	-	-	-	-	-	-	-	-	-	-	-	-	NFKB1.out.on	-
262	94	-	-	-	-	COL1A2.in.on	-	-	-	-	-	-	-	-	-	-	-	-	-	-	-	-	JUNB.in.off	-	-	-	-	-	-	-	-	-	-	-	MMP3.in.off	-	-	-	-	-	MMP9.out.off	-	MMP13.in.off	-	-	NFKB1.in.on	-	-	-
263	94	COL1A1.in.on	-	COL1A1.out.on	-	COL1A2.in.on	-	-	-	-	-	-	-	-	-	-	-	-	-	-	-	-	JUNB.in.off	-	-	-	-	-	-	-	-	-	-	-	-	-	MMP3.out.off	-	-	-	-	-	-	-	MMP13.out.off	-	-	-	-
264	93	-	-	-	-	-	-	-	-	-	-	-	-	-	-	-	-	-	-	-	-	-	-	-	-	-	-	-	-	-	-	-	-	-	-	-	-	-	-	-	-	-	MMP13.in.off	-	-	NFKB1.in.on	-	-	-
265	93	-	-	-	-	-	-	-	-	-	-	-	-	-	-	-	-	-	-	-	-	-	-	-	-	-	-	-	-	-	-	-	-	-	-	-	-	-	MMP9.in.off	-	-	-	MMP13.in.off	-	-	-	-	-	-
266	93	-	-	-	-	COL1A2.in.on	-	-	-	-	-	-	-	-	-	-	-	-	-	-	-	-	-	-	JUNB.out.off	-	-	-	-	-	-	-	-	-	-	-	-	-	-	-	-	-	-	-	-	-	NFKB1.in.off	-	-
267	93	-	-	-	-	COL1A2.in.on	-	-	-	-	-	-	-	FOS.in.on	-	-	-	-	-	-	-	-	-	-	-	-	-	-	-	-	-	-	-	-	-	-	-	-	MMP9.in.off	-	-	-	MMP13.in.off	-	-	-	-	-	-
268	93	-	-	-	-	COL1A2.in.on	-	-	-	-	-	-	-	FOS.in.on	-	-	-	-	-	-	-	-	-	-	-	-	-	-	-	MMP1.in.on	-	-	-	-	-	-	-	-	-	-	-	-	MMP13.in.off	-	-	-	-	-	-
269	93	COL1A1.in.on	-	-	-	COL1A2.in.on	-	-	-	-	-	-	-	-	-	-	-	-	-	-	-	-	JUNB.in.off	-	-	-	-	-	-	-	-	-	-	-	-	-	-	-	MMP9.in.off	-	-	-	-	-	MMP13.out.off	-	-	-	-
270	92	-	-	COL1A1.out.on	-	-	-	-	-	-	-	-	-	-	-	-	-	-	-	-	-	-	-	-	-	-	-	-	-	-	-	-	-	-	-	-	-	-	-	-	-	-	MMP13.in.off	-	-	-	-	-	-
271	92	-	-	COL1A1.out.on	-	COL1A2.in.on	-	-	-	-	-	-	-	-	-	-	-	-	-	-	JUN.out.off	-	-	-	-	-	-	-	-	-	-	-	-	-	-	-	-	-	MMP9.in.off	-	MMP9.out.off	-	MMP13.in.off	-	-	-	-	-	-
272	92	-	-	-	-	COL1A2.in.on	-	-	-	-	-	-	-	-	-	-	-	-	-	-	JUN.out.off	-	-	-	-	-	-	-	-	-	-	-	-	MMP3.in.on	-	-	-	-	-	-	-	-	-	-	-	-	-	-	-
273	92	-	-	-	-	COL1A2.in.on	-	-	-	-	-	-	-	-	-	-	-	-	-	-	-	-	-	-	-	-	-	-	-	MMP1.in.on	-	-	-	-	-	-	-	-	-	-	MMP9.out.off	-	MMP13.in.off	-	-	-	-	-	-
274	92	-	-	-	-	COL1A2.in.on	-	-	-	-	-	-	-	-	-	-	-	-	-	-	-	-	-	-	-	-	-	-	-	-	MMP1.in.off	-	-	-	-	-	-	-	MMP9.in.off	-	-	-	-	-	-	-	-	-	-
275	92	-	-	-	-	COL1A2.in.on	-	-	-	-	-	-	-	-	-	-	-	-	-	-	-	-	JUNB.in.off	-	JUNB.out.off	-	-	-	-	-	-	-	-	-	-	-	-	-	-	-	MMP9.out.off	-	MMP13.in.off	-	-	-	-	NFKB1.out.on	-
276	92	-	-	-	-	COL1A2.in.on	-	-	-	-	-	-	-	-	FOS.in.off	-	-	-	-	-	-	-	-	-	-	-	-	-	-	-	-	-	-	-	-	-	-	-	MMP9.in.off	-	-	-	-	-	MMP13.out.off	-	-	-	-
277	92	COL1A1.in.on	-	COL1A1.out.on	-	COL1A2.in.on	-	-	-	-	-	-	-	-	-	-	-	-	-	-	JUN.out.off	-	-	-	-	-	-	-	-	-	-	-	-	-	-	-	-	-	-	-	-	-	MMP13.in.off	-	-	-	-	-	-
278	92	COL1A1.in.on	-	-	-	COL1A2.in.on	-	-	-	-	-	-	-	-	-	-	-	-	-	-	-	-	-	-	-	-	-	-	-	-	MMP1.in.off	-	-	-	-	-	-	-	-	-	-	-	-	-	-	-	-	-	-
279	91	-	-	-	-	-	-	-	-	-	-	-	-	-	-	-	-	-	-	-	-	-	-	-	-	-	-	-	-	-	MMP1.in.off	-	-	-	-	-	-	-	MMP9.in.off	-	-	-	-	-	-	NFKB1.in.on	-	-	-
280	91	-	-	COL1A1.out.on	-	COL1A2.in.on	-	-	-	-	-	-	-	-	-	-	-	-	-	-	-	-	-	-	-	-	-	-	-	-	-	-	-	-	-	-	-	-	-	-	-	-	-	-	MMP13.out.off	-	-	-	-
281	91	-	-	COL1A1.out.on	-	COL1A2.in.on	-	-	-	-	-	-	-	-	-	-	-	-	-	-	-	-	-	-	-	-	-	-	-	-	-	-	-	MMP3.in.on	-	-	-	-	-	-	-	-	-	-	-	-	-	-	-
282	91	-	-	-	-	COL1A2.in.on	-	-	-	-	-	-	-	-	-	-	-	-	-	-	-	-	JUNB.in.off	-	-	-	-	-	-	-	-	-	-	-	-	-	-	-	-	-	-	-	-	-	MMP13.out.off	-	-	-	-
283	91	-	-	-	-	COL1A2.in.on	-	-	-	-	-	-	-	-	-	-	-	-	JUN.in.off	-	-	-	-	-	-	-	-	-	-	-	-	-	-	-	-	-	-	-	MMP9.in.off	-	-	-	-	-	-	-	-	-	-
284	91	-	-	-	-	COL1A2.in.on	-	-	-	-	-	-	-	-	-	-	-	-	JUN.in.off	-	-	-	JUNB.in.off	-	-	-	-	-	-	-	-	-	-	-	-	-	-	-	-	-	-	-	-	-	-	-	-	-	-
285	91	-	-	-	-	COL1A2.in.on	-	-	-	-	-	-	-	FOS.in.on	-	-	-	-	-	-	-	-	JUNB.in.off	-	-	-	-	-	-	-	-	-	-	-	-	-	-	-	-	-	-	-	-	-	-	-	-	-	-
286	91	COL1A1.in.on	-	-	-	COL1A2.in.on	-	-	-	-	-	-	-	-	-	-	FOS.out.off	-	-	-	-	-	-	-	-	-	-	-	-	-	-	MMP1.out.on	-	-	-	-	-	-	-	-	-	-	-	-	MMP13.out.off	-	-	-	-
287	91	COL1A1.in.on	-	COL1A1.out.on	-	COL1A2.in.on	-	-	-	-	-	-	-	-	-	-	-	-	-	-	-	-	-	-	-	-	-	-	-	-	-	MMP1.out.on	-	-	-	-	-	-	-	-	-	-	-	-	MMP13.out.off	NFKB1.in.on	-	-	-
288	91	COL1A1.in.on	-	-	-	COL1A2.in.on	-	-	-	-	-	-	-	-	-	-	-	-	-	-	-	-	-	-	-	-	-	-	-	-	-	-	-	MMP3.in.on	-	-	-	-	-	-	-	-	-	-	-	-	-	-	-
289	91	COL1A1.in.on	-	COL1A1.out.on	-	COL1A2.in.on	-	-	-	-	-	-	-	-	-	-	-	-	JUN.in.off	-	-	-	-	-	-	-	-	-	-	-	-	-	-	-	-	-	-	-	-	-	-	-	-	-	-	-	-	-	-
290	91	COL1A1.in.on	-	-	-	COL1A2.in.on	-	-	-	-	-	-	-	FOS.in.on	-	-	-	-	-	-	-	-	JUNB.in.off	-	-	-	-	-	-	-	-	-	-	-	-	-	-	-	-	-	-	-	-	-	-	-	-	-	-
291	91	COL1A1.in.on	-	-	-	COL1A2.in.on	-	-	-	-	-	-	-	-	FOS.in.off	-	-	-	-	-	-	-	-	-	-	-	-	-	-	-	-	-	-	-	-	-	-	-	MMP9.in.off	-	-	-	-	-	-	-	-	-	-
292	90	-	-	-	-	-	-	-	-	-	-	-	-	-	-	-	-	-	-	-	-	-	-	-	-	-	-	-	-	-	-	-	MMP1.out.off	-	-	-	-	-	-	-	-	-	-	-	-	-	-	NFKB1.out.on	-
293	90	-	-	-	-	-	-	-	-	-	-	-	-	-	-	FOS.out.on	-	-	-	-	-	-	-	-	-	-	-	-	-	-	-	-	-	-	-	-	-	-	-	-	-	-	-	-	-	-	-	-	-
294	90	-	-	COL1A1.out.on	-	-	-	-	-	-	-	-	-	-	-	-	-	-	-	-	-	-	-	-	JUNB.out.off	-	-	-	-	-	-	MMP1.out.on	-	-	-	-	-	-	-	-	MMP9.out.off	-	-	-	MMP13.out.off	-	-	-	-
295	90	-	-	COL1A1.out.on	-	-	-	-	-	-	-	-	-	FOS.in.on	-	-	-	-	-	-	-	-	-	-	JUNB.out.off	-	-	-	-	-	-	-	-	-	-	-	-	-	-	-	MMP9.out.off	-	-	-	-	-	-	NFKB1.out.on	-
296	90	-	-	-	-	-	-	-	-	-	-	-	-	FOS.in.on	-	-	-	-	-	-	-	-	-	-	-	-	-	-	-	-	-	-	-	-	-	-	-	-	-	-	MMP9.out.off	-	-	-	-	NFKB1.in.on	-	-	-
297	90	-	-	-	-	-	-	-	-	-	-	-	-	FOS.in.on	-	-	FOS.out.off	-	-	-	-	-	-	-	-	-	-	-	-	-	-	-	-	-	MMP3.in.off	-	-	-	-	-	MMP9.out.off	-	MMP13.in.off	-	-	-	-	-	-
298	90	-	-	COL1A1.out.on	-	-	-	-	-	ETS1.in.on	-	-	-	-	-	-	FOS.out.off	-	-	-	-	-	-	-	-	-	-	-	-	-	-	-	-	-	-	-	-	-	-	-	-	-	-	-	-	-	-	-	-
299	90	-	-	-	-	COL1A2.in.on	-	-	-	-	-	-	-	-	-	-	-	-	-	-	-	-	-	-	-	-	-	-	-	-	-	-	-	-	-	-	-	-	-	-	MMP9.out.off	-	-	-	-	-	NFKB1.in.off	-	-
300	90	-	-	-	-	COL1A2.in.on	-	-	-	-	-	-	-	-	-	-	-	-	-	-	-	JUNB.in.on	-	-	-	-	-	-	-	-	-	-	-	-	-	-	-	-	-	-	-	-	-	-	-	-	-	-	-
301	90	-	-	-	-	COL1A2.in.on	-	-	-	-	-	-	-	-	FOS.in.off	-	-	-	-	-	-	-	-	-	-	-	-	-	-	-	-	-	-	-	-	-	-	-	MMP9.in.off	-	-	-	-	-	-	-	-	-	-
302	89	-	-	-	-	-	-	-	-	-	-	-	-	-	-	-	-	-	-	-	-	-	-	-	-	-	-	-	-	-	-	-	-	-	-	-	-	-	-	-	-	MMP13.in.on	-	-	-	-	-	-	-
303	89	-	-	COL1A1.out.on	-	-	-	-	-	-	-	-	-	-	-	-	-	-	-	-	-	-	-	-	-	-	-	-	-	-	MMP1.in.off	-	-	-	-	-	-	-	MMP9.in.off	-	MMP9.out.off	-	-	-	MMP13.out.off	-	-	-	-
304	89	-	-	-	-	COL1A2.in.on	-	-	-	-	-	-	-	-	-	-	-	-	-	-	-	-	-	-	-	-	-	-	-	-	-	-	-	-	-	-	-	-	-	-	MMP9.out.off	-	-	-	-	-	NFKB1.in.off	NFKB1.out.on	-
305	89	-	-	-	-	COL1A2.in.on	-	-	-	-	-	-	-	-	-	-	-	-	-	-	-	-	-	-	-	-	-	-	-	-	-	-	-	-	-	-	-	-	-	-	MMP9.out.off	-	MMP13.in.off	-	-	-	-	-	-
306	89	-	-	-	-	COL1A2.in.on	-	-	-	-	-	-	-	-	-	-	-	-	-	-	-	-	-	-	-	-	-	-	-	MMP1.in.on	-	-	-	-	MMP3.in.off	-	-	-	-	-	-	-	MMP13.in.off	-	-	-	-	-	-
307	89	-	-	-	-	COL1A2.in.on	-	-	-	-	-	-	-	-	-	-	-	-	-	-	-	-	-	-	-	-	-	-	-	-	MMP1.in.off	-	-	MMP3.in.on	-	-	-	-	-	-	-	-	-	-	-	-	-	-	-
308	89	-	-	COL1A1.out.on	-	COL1A2.in.on	-	-	-	-	-	-	-	-	-	-	-	-	-	-	-	-	JUNB.in.off	-	JUNB.out.off	-	-	-	-	-	-	-	-	-	-	-	-	-	-	-	-	-	-	-	-	-	-	-	-
309	89	-	-	-	-	COL1A2.in.on	-	-	-	-	-	-	-	FOS.in.on	-	-	-	-	-	-	-	-	-	-	-	-	-	-	-	MMP1.in.on	-	-	-	-	MMP3.in.off	-	-	-	MMP9.in.off	-	-	-	MMP13.in.off	-	-	-	-	-	-
310	89	COL1A1.in.on	-	COL1A1.out.on	-	COL1A2.in.on	-	-	-	-	-	-	-	-	-	-	-	-	-	-	-	-	-	-	-	-	-	-	-	-	-	-	-	MMP3.in.on	-	-	-	-	MMP9.in.off	-	MMP9.out.off	-	-	-	-	-	-	-	-
311	89	COL1A1.in.on	-	COL1A1.out.on	-	COL1A2.in.on	-	-	-	-	-	-	-	-	-	-	-	-	-	-	-	-	JUNB.in.off	-	-	-	-	-	-	-	-	-	-	-	MMP3.in.off	-	-	-	-	-	-	-	MMP13.in.off	-	-	-	-	-	-
312	89	-	COL1A1.in.off	-	-	-	-	-	-	ETS1.in.on	-	-	-	-	-	-	-	JUN.in.on	-	-	-	-	-	-	-	-	-	-	-	-	-	-	-	-	-	-	-	-	-	-	MMP9.out.off	-	MMP13.in.off	-	-	-	-	-	-
313	88	-	-	COL1A1.out.on	-	-	-	-	-	-	-	-	-	FOS.in.on	-	-	-	-	-	-	-	-	-	-	JUNB.out.off	-	-	-	-	-	-	-	-	-	-	-	-	-	-	-	-	-	MMP13.in.off	-	-	-	-	NFKB1.out.on	-
314	88	-	-	-	-	COL1A2.in.on	-	-	-	-	-	-	-	-	-	-	-	JUN.in.on	-	-	-	-	JUNB.in.off	-	-	-	-	-	-	-	-	-	-	-	MMP3.in.off	-	-	-	-	-	-	-	MMP13.in.off	-	-	-	-	-	-
315	88	COL1A1.in.on	-	COL1A1.out.on	-	COL1A2.in.on	-	-	-	-	-	-	-	-	-	-	-	-	-	-	-	-	-	-	-	-	-	-	-	-	-	-	-	-	-	MMP3.out.on	-	-	-	-	-	-	-	-	-	-	-	-	-
316	88	COL1A1.in.on	-	COL1A1.out.on	-	COL1A2.in.on	-	-	-	-	-	-	-	-	-	-	-	-	-	-	-	-	-	-	-	-	-	-	-	-	-	-	-	-	-	-	-	-	-	-	-	-	-	-	-	NFKB1.in.on	-	-	-
317	88	COL1A1.in.on	-	COL1A1.out.on	-	COL1A2.in.on	-	-	-	-	-	-	-	-	FOS.in.off	-	-	-	-	-	-	-	-	-	-	-	-	-	-	-	-	-	-	-	-	-	-	-	-	-	-	-	-	-	-	-	-	-	-
318	87	-	-	-	-	-	-	-	-	-	-	-	-	-	-	-	-	-	-	-	-	-	-	JUNB.out.on	-	-	-	-	-	-	-	-	-	-	-	-	-	-	-	-	-	-	-	-	-	-	-	-	-
319	87	-	-	COL1A1.out.on	-	-	-	-	-	-	-	-	ETS1.out.off	-	-	-	-	-	-	-	-	-	-	-	-	-	-	-	-	-	-	-	-	-	-	-	-	-	-	-	-	-	-	-	-	-	-	-	-
320	87	-	-	-	-	-	-	-	-	-	-	-	-	-	-	FOS.out.on	-	-	-	-	-	-	-	-	-	-	-	-	-	-	-	-	-	-	-	-	-	-	MMP9.in.off	-	-	-	-	-	-	-	-	-	-
321	87	-	-	-	-	-	-	-	-	ETS1.in.on	-	-	-	-	-	-	-	-	-	-	JUN.out.off	-	-	-	-	-	-	-	-	-	-	-	-	-	MMP3.in.off	-	-	-	-	-	-	-	MMP13.in.off	-	-	-	-	-	-
322	87	-	-	-	-	COL1A2.in.on	-	-	-	-	-	-	-	-	FOS.in.off	-	-	-	-	-	-	-	-	-	JUNB.out.off	-	-	-	-	-	-	-	-	-	-	-	-	-	-	-	-	-	-	-	MMP13.out.off	-	-	-	-
323	87	COL1A1.in.on	-	COL1A1.out.on	-	COL1A2.in.on	-	-	-	-	-	-	-	-	-	-	-	-	-	-	-	-	-	-	-	-	-	-	-	-	-	-	-	-	-	-	-	-	-	-	-	-	MMP13.in.off	-	-	-	-	NFKB1.out.on	-
324	86	-	-	-	-	-	-	-	-	-	-	-	-	-	-	-	-	-	-	-	-	-	-	-	JUNB.out.off	-	-	-	-	-	-	-	MMP1.out.off	-	-	-	-	-	-	-	-	-	-	-	-	-	-	-	-
325	86	-	-	-	-	COL1A2.in.on	-	-	-	-	-	-	-	-	-	-	-	-	-	-	-	-	-	-	-	-	-	-	-	-	-	-	-	-	-	-	-	-	-	-	-	-	-	-	MMP13.out.off	NFKB1.in.on	-	-	-
326	86	-	-	COL1A1.out.on	-	COL1A2.in.on	-	-	-	-	-	-	-	-	-	-	-	-	-	-	-	-	-	-	-	-	-	-	-	-	-	-	-	-	-	-	-	-	MMP9.in.off	-	MMP9.out.off	-	MMP13.in.off	-	-	-	-	NFKB1.out.on	-
327	86	-	-	COL1A1.out.on	-	COL1A2.in.on	-	-	-	-	-	-	ETS1.out.off	-	-	-	-	-	-	-	-	-	-	-	-	-	-	-	-	MMP1.in.on	-	-	-	-	-	-	-	-	-	-	-	-	MMP13.in.off	-	-	-	-	-	-
328	86	-	-	COL1A1.out.on	-	COL1A2.in.on	-	-	-	-	-	-	-	-	-	-	-	-	-	-	-	-	-	-	-	-	-	-	-	MMP1.in.on	-	-	-	-	-	-	-	-	-	-	-	-	MMP13.in.off	-	-	-	-	-	-
329	86	-	-	-	-	COL1A2.in.on	-	-	-	-	-	-	-	-	-	-	-	-	-	-	-	-	-	-	-	-	-	-	-	MMP1.in.on	-	-	-	-	MMP3.in.off	-	-	-	-	-	MMP9.out.off	-	MMP13.in.off	-	-	-	-	-	-
330	86	COL1A1.in.on	-	COL1A1.out.on	-	COL1A2.in.on	-	-	-	-	-	-	ETS1.out.off	-	-	-	-	-	-	-	-	-	-	-	-	-	-	-	-	-	-	-	-	-	-	-	-	-	-	-	-	-	MMP13.in.off	-	-	-	-	-	-
331	86	COL1A1.in.on	-	COL1A1.out.on	-	COL1A2.in.on	-	-	-	-	-	-	-	-	-	-	-	-	-	-	-	-	-	-	-	-	-	-	-	-	-	-	-	-	MMP3.in.off	-	-	-	-	-	-	-	MMP13.in.off	-	-	NFKB1.in.on	-	-	-
332	85	-	-	-	-	-	-	-	-	-	-	-	-	-	-	-	-	-	-	-	-	-	-	-	-	-	-	-	-	-	MMP1.in.off	MMP1.out.on	-	-	-	-	-	-	-	-	-	-	-	-	MMP13.out.off	-	-	-	-
333	85	-	-	-	-	-	-	-	-	-	-	-	-	FOS.in.on	-	-	-	-	-	-	-	-	-	-	-	-	-	-	-	-	-	-	-	-	-	-	MMP3.out.off	-	-	-	MMP9.out.off	-	-	-	MMP13.out.off	-	-	-	-
334	85	-	-	-	-	-	-	-	-	-	-	-	-	FOS.in.on	-	-	-	-	-	-	-	-	-	-	-	-	-	-	-	-	-	-	-	-	MMP3.in.off	-	-	-	MMP9.in.off	-	-	-	MMP13.in.off	-	-	-	-	NFKB1.out.on	-
335	85	-	-	-	-	-	-	-	-	ETS1.in.on	-	-	-	-	-	-	-	-	-	-	JUN.out.off	-	-	-	-	-	-	-	-	-	-	-	-	-	-	-	-	-	-	-	-	-	MMP13.in.off	-	-	-	-	-	-
336	85	-	-	COL1A1.out.on	-	COL1A2.in.on	-	-	-	-	-	-	ETS1.out.off	-	-	-	-	-	-	-	-	-	-	-	-	-	-	-	-	-	-	-	-	-	-	-	-	-	-	-	-	-	-	-	-	-	-	-	-
337	85	-	-	-	-	COL1A2.in.on	-	-	-	-	-	-	-	-	-	-	-	-	-	-	-	-	-	-	-	-	-	-	-	-	-	-	-	-	-	-	-	-	-	-	-	-	MMP13.in.off	-	-	-	NFKB1.in.off	-	-
338	85	-	-	-	-	COL1A2.in.on	-	-	-	-	-	-	-	-	-	-	-	-	-	-	JUN.out.off	-	-	-	-	-	-	-	-	-	-	-	-	-	-	-	-	-	MMP9.in.off	-	-	-	MMP13.in.off	-	-	-	-	-	-
339	85	-	-	-	-	COL1A2.in.on	-	-	-	-	-	-	-	-	-	-	-	-	-	-	-	-	JUNB.in.off	-	JUNB.out.off	-	-	-	-	-	-	-	-	-	-	-	-	-	MMP9.in.off	-	-	-	MMP13.in.off	-	-	-	-	NFKB1.out.on	-
340	85	-	-	COL1A1.out.on	-	COL1A2.in.on	-	-	-	-	-	-	-	-	-	-	-	JUN.in.on	-	-	-	-	JUNB.in.off	-	-	-	-	-	-	-	-	-	-	-	MMP3.in.off	-	-	-	-	-	-	-	MMP13.in.off	-	-	-	-	-	-
341	85	-	-	-	-	COL1A2.in.on	-	-	-	-	-	-	-	-	FOS.in.off	-	-	-	-	-	-	-	-	-	-	-	-	-	-	-	-	-	-	MMP3.in.on	-	-	-	-	-	-	-	-	-	-	-	-	-	-	-
342	84	-	-	-	-	-	-	-	-	-	-	ETS1.out.on	-	-	-	-	-	-	-	-	JUN.out.off	-	-	-	-	-	-	-	-	-	-	-	-	-	-	-	-	-	-	-	-	-	-	-	-	-	-	-	-
343	84	-	-	COL1A1.out.on	-	-	-	-	-	-	-	-	-	-	-	-	FOS.out.off	-	-	-	-	-	-	-	-	-	-	-	-	-	-	-	MMP1.out.off	-	-	-	-	-	-	-	MMP9.out.off	-	-	-	-	-	-	-	-
344	84	-	-	-	-	-	-	-	-	-	-	-	-	-	-	-	-	JUN.in.on	-	-	JUN.out.off	-	-	-	-	-	-	-	-	-	-	-	-	-	-	-	-	-	-	-	-	-	-	-	MMP13.out.off	-	-	-	-
345	84	-	-	-	-	-	-	-	-	ETS1.in.on	-	-	-	-	-	-	-	JUN.in.on	-	-	JUN.out.off	-	-	-	-	-	-	-	-	-	-	-	-	-	-	-	-	-	-	-	-	-	MMP13.in.off	-	-	-	-	-	-
346	83	-	-	-	-	-	-	-	-	-	-	-	-	-	-	-	-	-	-	-	JUN.out.off	-	-	-	-	-	-	-	-	-	-	-	MMP1.out.off	-	-	-	-	-	-	-	-	-	-	-	-	-	-	-	-
347	83	-	-	-	-	-	-	-	-	-	-	-	-	-	-	FOS.out.on	-	-	-	-	-	-	-	-	JUNB.out.off	-	-	-	-	-	-	-	-	-	-	-	-	-	-	-	-	-	-	-	-	-	-	-	-
348	83	-	-	COL1A1.out.on	-	-	-	-	-	-	-	-	-	-	-	-	-	-	-	-	-	-	-	-	JUNB.out.off	-	-	-	-	-	-	-	-	-	-	MMP3.out.on	-	-	-	-	MMP9.out.off	-	-	-	-	-	-	-	-
349	83	-	-	COL1A1.out.on	-	-	-	-	-	-	-	-	-	-	-	-	-	-	-	-	-	-	-	-	JUNB.out.off	-	-	-	-	-	-	-	MMP1.out.off	-	-	-	-	-	-	-	MMP9.out.off	-	-	-	-	-	-	-	-
350	83	-	-	-	-	-	-	-	-	-	-	-	-	-	-	-	-	-	-	-	-	-	-	-	-	-	-	-	-	-	-	-	MMP1.out.off	-	-	-	-	-	-	-	-	-	MMP13.in.off	-	-	-	-	-	-
351	83	-	-	-	-	-	-	-	-	ETS1.in.on	-	-	-	-	-	-	-	-	-	-	-	-	-	-	-	-	-	-	-	-	-	-	-	-	MMP3.in.off	-	-	-	-	-	-	-	MMP13.in.off	-	-	-	-	NFKB1.out.on	-
352	83	-	-	COL1A1.out.on	-	COL1A2.in.on	-	-	-	-	-	-	-	-	-	-	-	-	-	-	-	-	-	-	-	-	-	-	-	-	-	-	-	-	-	-	-	-	-	-	MMP9.out.off	-	MMP13.in.off	-	-	-	-	-	-
353	83	-	-	-	-	COL1A2.in.on	-	-	-	-	-	-	-	-	-	-	-	JUN.in.on	-	-	-	-	-	-	-	-	-	-	-	MMP1.in.on	-	-	-	-	-	-	-	-	-	-	-	-	MMP13.in.off	-	-	-	-	-	-
354	83	COL1A1.in.on	-	-	-	COL1A2.in.on	-	-	-	-	-	-	-	-	-	-	-	-	-	-	-	-	-	-	-	-	-	-	-	-	-	-	MMP1.out.off	-	-	-	-	-	-	-	-	-	-	-	-	-	-	-	-
355	83	COL1A1.in.on	-	COL1A1.out.on	-	COL1A2.in.on	-	-	-	-	-	-	-	-	-	-	-	-	-	-	-	-	-	-	-	-	-	-	-	-	-	-	-	-	-	-	-	-	-	-	-	-	MMP13.in.off	-	-	-	-	-	-
356	83	COL1A1.in.on	-	COL1A1.out.on	-	COL1A2.in.on	-	-	-	-	-	-	-	-	-	-	-	JUN.in.on	-	-	-	-	-	-	-	-	-	-	-	-	-	-	-	-	-	-	-	-	MMP9.in.off	-	MMP9.out.off	-	-	-	-	-	-	-	-
357	82	-	-	COL1A1.out.on	-	-	-	-	-	-	-	-	-	-	-	-	-	-	-	-	-	-	-	-	-	-	-	-	-	-	-	-	MMP1.out.off	-	-	-	-	-	-	-	MMP9.out.off	-	-	-	-	-	-	NFKB1.out.on	-
358	82	-	-	COL1A1.out.on	-	-	-	-	-	-	-	-	-	-	-	-	-	-	-	-	-	-	-	-	-	-	-	-	-	-	-	-	-	-	-	-	-	-	-	-	MMP9.out.off	-	MMP13.in.off	-	-	-	-	-	-
359	82	-	-	-	-	-	-	-	-	-	-	-	-	-	-	-	-	-	-	-	-	-	-	-	-	-	-	-	-	-	-	-	-	-	MMP3.in.off	-	-	-	MMP9.in.off	-	-	-	MMP13.in.off	-	-	-	-	-	-
360	82	-	-	-	-	-	-	-	-	-	-	-	-	-	-	-	-	-	-	-	-	-	-	-	-	-	-	-	-	-	MMP1.in.off	-	-	-	-	MMP3.out.on	-	-	-	-	-	-	-	-	-	-	-	-	-
361	82	-	-	COL1A1.out.on	-	-	-	-	-	ETS1.in.on	-	-	ETS1.out.off	-	-	-	-	-	-	-	-	-	-	-	-	-	-	-	-	-	-	-	-	-	-	-	-	-	-	-	-	-	-	-	-	-	-	-	-
362	82	-	-	-	-	COL1A2.in.on	-	-	-	-	-	-	-	-	-	-	-	JUN.in.on	-	-	-	-	JUNB.in.off	-	-	-	-	-	-	-	-	-	-	-	MMP3.in.off	-	-	-	-	-	MMP9.out.off	-	MMP13.in.off	-	-	-	-	-	-
363	82	COL1A1.in.on	-	COL1A1.out.on	-	COL1A2.in.on	-	-	-	-	-	-	-	FOS.in.on	-	-	-	-	-	-	-	-	-	-	-	-	-	-	-	-	-	-	-	-	-	-	-	-	-	-	-	-	-	-	-	NFKB1.in.on	-	-	-
364	82	COL1A1.in.on	-	COL1A1.out.on	-	COL1A2.in.on	-	-	-	-	-	-	-	FOS.in.on	-	-	-	-	-	-	-	-	-	-	-	-	-	-	-	-	-	-	-	-	-	-	-	-	MMP9.in.off	-	MMP9.out.off	-	-	-	-	-	-	-	-
365	82	-	COL1A1.in.off	-	-	COL1A2.in.on	-	-	-	ETS1.in.on	-	-	-	-	-	-	-	-	-	-	-	-	JUNB.in.off	-	-	-	-	-	-	-	-	-	-	-	-	-	-	-	-	-	-	-	MMP13.in.off	-	-	-	-	-	-
366	81	-	-	COL1A1.out.on	-	-	-	-	-	-	-	-	-	-	-	-	-	-	-	-	-	-	-	-	-	-	-	-	-	-	MMP1.in.off	-	-	-	MMP3.in.off	-	-	-	-	-	-	-	MMP13.in.off	-	-	-	-	-	-
367	81	-	-	-	-	COL1A2.in.on	-	-	-	-	-	-	-	-	-	-	-	-	-	-	-	-	-	-	-	-	-	-	-	-	-	-	-	-	-	-	-	-	-	-	MMP9.out.off	-	-	-	-	-	NFKB1.in.off	-	-
368	81	-	-	COL1A1.out.on	-	COL1A2.in.on	-	-	-	-	-	-	-	FOS.in.on	-	-	-	-	-	-	-	-	-	-	-	-	-	-	-	-	-	-	-	-	MMP3.in.off	-	-	-	-	-	-	-	MMP13.in.off	-	-	-	-	-	-
369	81	COL1A1.in.on	-	-	-	COL1A2.in.on	-	-	-	-	-	-	-	-	-	-	-	-	-	-	-	-	-	-	-	-	-	-	-	-	-	-	-	-	-	-	-	-	-	-	-	-	-	-	-	-	NFKB1.in.off	-	-
370	81	COL1A1.in.on	-	COL1A1.out.on	-	COL1A2.in.on	-	-	-	-	-	-	-	-	-	-	-	-	-	-	JUN.out.off	-	-	-	-	-	-	-	-	-	MMP1.in.off	-	-	-	-	-	-	-	MMP9.in.off	-	MMP9.out.off	-	-	-	-	-	-	-	-
371	81	COL1A1.in.on	-	-	-	COL1A2.in.on	-	-	-	-	-	-	-	-	-	-	-	-	-	-	-	-	JUNB.in.off	-	JUNB.out.off	-	-	-	-	-	-	-	-	-	-	-	-	-	-	-	-	-	-	-	MMP13.out.off	-	-	-	-
372	81	COL1A1.in.on	-	-	-	COL1A2.in.on	-	-	-	-	-	-	-	-	-	-	-	JUN.in.on	-	-	-	-	-	-	-	-	-	-	-	-	-	-	-	-	-	-	-	-	-	-	-	-	MMP13.in.off	-	-	-	-	-	-
373	80	-	-	-	-	-	-	-	-	-	-	ETS1.out.on	-	-	-	-	-	-	-	-	-	-	-	-	-	-	-	-	-	-	-	-	-	-	-	MMP3.out.on	-	-	-	-	-	-	-	-	-	-	-	-	-
374	80	-	-	COL1A1.out.on	-	-	-	-	-	-	-	-	-	-	-	-	-	-	-	-	JUN.out.off	-	-	-	-	-	-	-	-	-	-	-	MMP1.out.off	-	-	-	-	-	-	-	MMP9.out.off	-	-	-	-	-	-	-	-
375	80	-	-	COL1A1.out.on	-	-	-	-	-	-	-	-	-	-	-	FOS.out.on	-	-	-	-	JUN.out.off	-	-	-	-	-	-	-	-	-	-	-	-	-	-	-	-	-	-	-	MMP9.out.off	-	-	-	-	-	-	-	-
376	80	-	-	-	-	-	-	-	-	-	-	-	-	FOS.in.on	-	-	-	-	-	-	-	-	-	-	-	-	-	-	-	-	-	MMP1.out.on	-	-	-	-	MMP3.out.off	-	-	-	-	-	-	-	MMP13.out.off	-	-	-	-
377	80	-	-	-	-	-	-	-	-	ETS1.in.on	-	-	-	-	-	-	-	-	-	-	-	-	-	-	-	-	-	-	-	-	-	-	-	-	-	-	-	-	-	-	-	-	MMP13.in.off	-	-	-	-	NFKB1.out.on	-
378	80	-	-	-	-	-	-	-	-	ETS1.in.on	-	-	-	-	-	-	-	JUN.in.on	-	-	-	-	-	-	-	-	-	-	-	-	-	-	-	-	-	-	-	-	-	-	-	-	MMP13.in.off	-	-	-	-	NFKB1.out.on	-
379	80	-	-	-	-	COL1A2.in.on	-	-	-	-	-	-	-	-	-	-	-	-	-	-	-	-	-	-	-	-	-	-	-	-	-	-	-	-	-	-	-	-	MMP9.in.off	-	-	-	-	-	-	-	NFKB1.in.off	-	-
380	80	-	-	-	-	COL1A2.in.on	-	-	-	-	-	-	-	-	-	-	-	-	-	-	-	-	-	-	JUNB.out.off	-	-	-	-	-	-	-	-	MMP3.in.on	-	-	-	-	-	-	-	-	-	-	-	-	-	-	-
381	80	-	-	-	-	COL1A2.in.on	-	-	-	-	-	-	-	-	FOS.in.off	-	-	-	-	-	-	-	-	-	-	-	-	-	-	-	-	-	-	-	-	-	-	-	-	-	-	-	-	-	-	-	-	-	-
382	80	-	-	-	-	COL1A2.in.on	-	-	-	-	-	-	-	-	FOS.in.off	-	-	-	-	-	-	-	-	-	-	-	-	-	-	-	MMP1.in.off	-	-	-	-	-	-	-	-	-	MMP9.out.off	-	-	-	-	-	-	-	-
383	80	-	-	-	-	COL1A2.in.on	-	-	-	ETS1.in.on	-	-	-	-	-	-	-	-	-	-	-	-	JUNB.in.off	-	-	-	-	-	-	-	-	-	-	-	MMP3.in.off	-	-	-	-	-	-	-	MMP13.in.off	-	-	-	-	-	-
384	80	COL1A1.in.on	-	COL1A1.out.on	-	COL1A2.in.on	-	-	-	-	-	-	-	-	-	-	-	-	-	-	-	-	-	-	-	-	-	-	-	-	-	MMP1.out.on	-	-	MMP3.in.off	-	-	-	-	-	-	-	MMP13.in.off	-	MMP13.out.off	-	-	-	-
385	80	COL1A1.in.on	-	COL1A1.out.on	-	COL1A2.in.on	-	-	-	-	-	-	-	-	-	-	-	JUN.in.on	-	-	-	-	-	-	JUNB.out.off	-	-	-	-	-	-	-	-	-	-	-	-	-	-	-	-	-	-	-	-	-	-	-	-
386	80	COL1A1.in.on	-	COL1A1.out.on	-	COL1A2.in.on	-	-	-	-	ETS1.in.off	-	-	-	-	-	FOS.out.off	-	-	-	-	-	-	-	-	-	-	-	-	-	-	-	-	-	-	-	-	-	-	-	-	-	-	-	MMP13.out.off	-	-	-	-
387	79	-	-	-	-	-	-	-	-	ETS1.in.on	-	-	-	-	-	-	-	-	-	-	JUN.out.off	-	-	-	-	-	-	-	-	-	-	-	-	-	-	-	-	-	-	-	MMP9.out.off	-	MMP13.in.off	-	-	-	-	-	-
388	79	-	-	-	-	COL1A2.in.on	-	-	-	-	-	-	-	-	-	-	-	-	-	-	-	-	-	-	-	-	-	-	-	-	-	-	-	-	-	-	-	-	MMP9.in.off	-	-	-	MMP13.in.off	-	-	-	-	NFKB1.out.on	-
389	79	-	-	-	-	COL1A2.in.on	-	-	-	-	-	-	-	-	-	-	-	-	-	-	-	-	-	-	JUNB.out.off	-	-	-	-	-	-	-	-	MMP3.in.on	-	-	-	-	-	-	MMP9.out.off	-	-	-	-	-	-	-	-
390	79	-	-	-	-	COL1A2.in.on	-	-	-	-	-	-	-	-	-	-	-	-	JUN.in.off	-	-	-	-	-	JUNB.out.off	-	-	-	-	-	-	-	-	-	-	-	-	-	-	-	-	-	-	-	-	-	-	-	-
391	79	-	-	-	-	COL1A2.in.on	-	-	-	-	-	-	-	-	FOS.in.off	-	-	-	-	-	-	-	-	-	-	-	-	-	-	-	-	-	-	-	-	MMP3.out.on	-	-	-	-	-	-	-	-	-	-	-	-	-
392	79	-	-	-	-	COL1A2.in.on	-	-	-	ETS1.in.on	-	-	-	-	-	-	-	JUN.in.on	-	-	-	-	JUNB.in.off	-	-	-	-	-	-	-	-	-	-	-	MMP3.in.off	-	-	-	-	-	-	-	MMP13.in.off	-	-	-	-	-	-
393	79	-	COL1A1.in.off	-	-	COL1A2.in.on	-	-	-	ETS1.in.on	-	-	-	-	-	-	-	JUN.in.on	-	-	-	-	JUNB.in.off	-	-	-	-	-	-	-	-	-	-	-	MMP3.in.off	-	-	-	-	-	-	-	MMP13.in.off	-	-	-	-	-	-
394	78	-	-	-	-	-	-	-	-	-	-	-	-	-	-	-	-	-	-	-	-	-	-	-	-	-	-	-	-	-	-	-	-	-	-	-	-	-	-	-	MMP9.out.off	-	MMP13.in.off	-	-	-	-	-	-
395	78	-	-	-	-	-	-	-	-	-	-	-	-	-	-	-	-	-	-	-	-	-	-	-	-	-	-	-	-	-	MMP1.in.off	MMP1.out.on	-	-	-	-	-	-	-	-	-	-	-	-	MMP13.out.off	-	-	-	-
396	78	-	-	-	-	COL1A2.in.on	-	-	-	-	-	-	-	-	-	-	-	-	-	-	-	-	-	-	-	-	-	-	-	-	-	-	-	-	-	-	-	-	-	-	-	-	-	-	-	-	NFKB1.in.off	-	-
397	78	-	-	-	-	COL1A2.in.on	-	-	-	-	-	-	-	-	-	-	-	-	-	-	-	-	-	-	-	-	-	-	-	-	-	-	-	-	-	-	-	-	MMP9.in.off	-	MMP9.out.off	-	MMP13.in.off	-	-	-	-	NFKB1.out.on	-
398	78	-	-	-	-	COL1A2.in.on	-	-	-	-	-	-	-	-	-	-	-	JUN.in.on	-	-	-	-	JUNB.in.off	-	-	-	-	-	-	-	-	-	-	-	MMP3.in.off	-	-	-	-	-	-	-	MMP13.in.off	-	-	-	-	-	-
399	78	-	-	COL1A1.out.on	-	COL1A2.in.on	-	-	-	-	-	-	ETS1.out.off	-	-	-	-	-	JUN.in.off	-	-	-	-	-	-	-	-	-	-	-	-	-	-	-	-	-	-	-	-	-	-	-	-	-	-	-	-	-	-
400	78	COL1A1.in.on	-	COL1A1.out.on	-	COL1A2.in.on	-	-	-	-	-	-	-	-	-	-	-	-	-	-	-	-	-	-	-	-	-	-	-	-	-	-	-	-	-	-	-	-	MMP9.in.off	-	MMP9.out.off	-	-	-	-	-	NFKB1.in.off	-	-
401	77	-	-	COL1A1.out.on	-	-	-	-	-	-	-	-	ETS1.out.off	-	-	-	-	-	-	-	-	-	-	-	-	-	-	-	-	-	-	-	-	-	-	-	-	-	-	-	-	-	MMP13.in.off	-	-	-	-	-	-
402	77	-	-	COL1A1.out.on	-	-	-	-	-	ETS1.in.on	-	-	-	-	-	-	-	-	-	-	-	-	-	-	-	-	-	-	-	-	-	-	-	-	-	-	-	-	-	-	-	-	-	-	-	NFKB1.in.on	-	-	-
403	77	-	-	-	-	COL1A2.in.on	-	-	-	-	-	-	-	-	-	-	-	-	-	-	-	-	-	-	-	-	-	-	-	-	-	-	-	MMP3.in.on	-	-	-	-	-	-	-	-	-	-	-	-	-	-	-
404	77	COL1A1.in.on	-	COL1A1.out.on	-	COL1A2.in.on	-	-	-	-	-	-	ETS1.out.off	-	-	-	FOS.out.off	-	-	-	-	-	-	-	JUNB.out.off	-	-	-	-	-	-	-	-	-	-	-	-	-	-	-	-	-	-	-	-	-	-	-	-
405	77	COL1A1.in.on	-	COL1A1.out.on	-	COL1A2.in.on	-	-	-	-	-	-	-	-	-	-	-	-	-	-	-	-	-	-	-	-	-	-	-	-	-	-	-	-	-	MMP3.out.on	-	-	MMP9.in.off	-	MMP9.out.off	-	-	-	-	-	-	-	-
406	77	COL1A1.in.on	-	COL1A1.out.on	-	COL1A2.in.on	-	-	-	-	-	-	-	-	-	-	FOS.out.off	-	-	-	-	-	-	-	-	-	-	-	-	-	-	-	-	-	MMP3.in.off	-	-	-	-	-	-	-	MMP13.in.off	-	-	-	-	-	-
407	77	COL1A1.in.on	-	COL1A1.out.on	-	COL1A2.in.on	-	-	-	-	-	-	-	FOS.in.on	-	-	-	-	-	-	-	-	-	-	JUNB.out.off	-	-	-	-	-	-	-	-	-	-	-	-	-	-	-	-	-	-	-	-	-	-	-	-
408	77	COL1A1.in.on	-	-	-	COL1A2.in.on	-	-	-	-	-	-	-	FOS.in.on	-	-	-	-	-	-	-	-	-	-	-	-	-	-	-	-	-	-	-	-	MMP3.in.off	-	-	-	-	-	-	-	MMP13.in.off	-	-	-	-	-	-
409	77	COL1A1.in.on	-	COL1A1.out.on	-	COL1A2.in.on	-	-	-	-	-	-	-	-	FOS.in.off	-	-	-	-	-	-	-	-	-	-	-	-	-	-	-	MMP1.in.off	-	-	-	-	-	-	-	MMP9.in.off	-	MMP9.out.off	-	-	-	-	-	-	-	-
410	77	-	COL1A1.in.off	-	-	-	-	-	-	ETS1.in.on	-	-	-	-	-	-	-	JUN.in.on	-	-	-	-	-	-	-	-	-	-	-	-	-	-	-	-	-	-	-	-	MMP9.in.off	-	-	-	MMP13.in.off	-	-	-	-	-	-
411	76	-	-	-	-	-	-	-	-	-	-	-	-	-	-	-	-	-	-	-	JUN.out.off	-	-	-	-	-	-	-	-	-	-	-	-	-	-	-	-	-	-	-	-	-	MMP13.in.off	-	-	-	-	-	-
412	76	-	-	-	-	-	-	-	-	-	-	-	-	-	-	-	-	-	-	-	-	-	-	-	-	-	-	-	-	-	MMP1.in.off	MMP1.out.on	-	-	-	-	-	-	-	-	-	-	-	-	MMP13.out.off	NFKB1.in.on	-	-	-
413	76	-	-	COL1A1.out.on	-	-	-	-	-	-	-	-	-	-	-	-	-	-	-	-	-	-	-	-	-	-	-	-	-	-	MMP1.in.off	-	-	-	-	-	-	-	-	-	MMP9.out.off	-	-	-	-	NFKB1.in.on	-	-	-
414	76	-	-	-	-	-	-	-	-	-	-	-	-	FOS.in.on	-	-	-	-	-	-	-	-	-	-	-	-	-	-	-	-	-	MMP1.out.on	-	-	MMP3.in.off	-	-	-	-	-	MMP9.out.off	-	MMP13.in.off	-	MMP13.out.off	-	-	-	-
415	76	-	-	-	-	-	-	-	-	-	-	-	-	FOS.in.on	-	-	-	-	-	-	-	-	-	-	-	-	-	-	-	-	-	-	-	-	MMP3.in.off	-	-	-	MMP9.in.off	-	-	-	MMP13.in.off	-	-	NFKB1.in.on	-	-	-
416	76	-	-	-	-	-	-	-	-	ETS1.in.on	-	-	-	-	-	-	-	-	-	-	-	-	-	-	-	-	-	-	-	-	-	-	-	-	MMP3.in.off	-	-	-	MMP9.in.off	-	-	-	MMP13.in.off	-	-	-	-	-	-
417	76	-	-	-	-	COL1A2.in.on	-	-	-	-	-	-	-	-	-	-	FOS.out.off	-	-	-	-	-	-	-	-	-	-	-	-	-	-	-	-	-	-	-	-	-	-	-	MMP9.out.off	-	-	-	-	-	NFKB1.in.off	-	-
418	76	-	-	COL1A1.out.on	-	COL1A2.in.on	-	-	-	-	-	-	ETS1.out.off	-	-	-	-	-	-	-	-	-	-	-	-	-	-	-	-	-	-	-	-	MMP3.in.on	-	-	-	-	-	-	-	-	-	-	-	-	-	-	-
419	76	-	-	COL1A1.out.on	-	COL1A2.in.on	-	-	-	-	-	-	-	-	-	-	-	-	-	-	-	-	JUNB.in.off	-	-	-	-	-	-	-	-	-	-	-	-	-	-	-	-	-	-	-	MMP13.in.off	-	-	-	-	-	-
420	76	-	-	COL1A1.out.on	-	COL1A2.in.on	-	-	-	-	-	-	ETS1.out.off	-	-	-	-	-	-	-	-	-	JUNB.in.off	-	-	-	-	-	-	-	-	-	-	-	-	-	-	-	-	-	-	-	MMP13.in.off	-	-	-	-	-	-
421	76	-	-	COL1A1.out.on	-	COL1A2.in.on	-	-	-	-	-	-	-	-	-	-	-	-	JUN.in.off	-	-	-	-	-	-	-	-	-	-	-	-	-	-	-	-	-	-	-	-	-	-	-	-	-	-	-	-	-	-
422	76	-	-	COL1A1.out.on	-	COL1A2.in.on	-	-	-	-	-	-	ETS1.out.off	-	FOS.in.off	-	FOS.out.off	-	-	-	-	-	-	-	-	-	-	-	-	-	-	-	-	-	-	-	-	-	-	-	-	-	-	-	-	-	-	-	-
423	76	COL1A1.in.on	-	COL1A1.out.on	-	COL1A2.in.on	-	-	-	-	-	-	-	-	-	-	-	-	-	-	-	-	-	-	JUNB.out.off	-	-	-	-	-	-	-	-	-	MMP3.in.off	-	-	-	-	-	-	-	MMP13.in.off	-	-	-	-	-	-
424	76	COL1A1.in.on	-	COL1A1.out.on	-	COL1A2.in.on	-	-	-	-	-	-	-	-	-	-	FOS.out.off	JUN.in.on	-	-	-	-	-	-	-	-	-	-	-	-	-	-	-	-	-	-	-	-	-	-	-	-	-	-	-	-	-	-	-
425	75	-	-	-	-	-	-	-	-	-	-	-	-	-	-	-	-	-	-	-	-	-	-	-	-	-	-	-	-	-	-	-	-	-	-	-	-	-	-	-	-	-	-	-	-	-	-	-	-
426	75	-	-	-	-	-	-	-	-	-	-	-	-	FOS.in.on	-	-	FOS.out.off	-	-	-	-	-	-	-	-	-	-	-	-	-	-	-	-	-	MMP3.in.off	-	-	-	MMP9.in.off	-	-	-	MMP13.in.off	-	-	-	-	-	-
427	75	-	-	-	-	-	-	-	-	ETS1.in.on	-	-	-	-	-	-	-	-	-	-	-	-	-	-	-	-	-	-	-	-	-	-	-	-	-	-	-	-	-	-	MMP9.out.off	-	MMP13.in.off	-	-	-	-	NFKB1.out.on	-
428	75	-	-	-	-	COL1A2.in.on	-	-	-	-	-	-	-	-	-	-	-	-	-	-	-	-	-	-	-	-	-	-	-	-	-	-	-	MMP3.in.on	-	-	-	-	MMP9.in.off	-	MMP9.out.off	-	-	-	-	-	-	-	-
429	75	-	-	-	-	COL1A2.in.on	-	-	-	-	-	-	-	-	-	-	-	-	-	-	-	-	JUNB.in.off	-	-	-	-	-	-	-	MMP1.in.off	-	-	-	MMP3.in.off	-	-	-	-	-	-	-	MMP13.in.off	-	-	-	-	-	-
430	75	-	-	-	-	COL1A2.in.on	-	-	-	-	-	-	-	-	-	-	-	-	JUN.in.off	-	-	-	-	-	-	-	-	-	-	-	-	-	-	-	-	-	-	-	-	-	-	-	-	-	-	NFKB1.in.on	-	-	-
431	75	-	-	-	-	COL1A2.in.on	-	-	-	ETS1.in.on	-	-	-	-	-	-	-	-	-	-	-	-	JUNB.in.off	-	-	-	-	-	-	-	-	-	-	-	-	-	-	-	-	-	-	-	MMP13.in.off	-	-	-	-	-	-
432	75	COL1A1.in.on	-	COL1A1.out.on	-	COL1A2.in.on	-	-	-	-	-	-	-	-	-	-	-	-	-	-	-	-	-	-	-	-	-	-	-	-	MMP1.in.off	-	-	-	-	-	-	-	MMP9.in.off	-	MMP9.out.off	-	-	-	-	-	-	NFKB1.out.on	-
433	75	COL1A1.in.on	-	COL1A1.out.on	-	COL1A2.in.on	-	-	-	-	-	-	ETS1.out.off	-	-	-	-	-	-	-	-	-	-	-	-	-	-	-	-	-	MMP1.in.off	-	-	-	-	-	-	-	MMP9.in.off	-	MMP9.out.off	-	-	-	-	-	-	-	-
434	74	-	-	COL1A1.out.on	-	-	-	-	-	-	-	ETS1.out.on	-	-	-	-	FOS.out.off	-	-	-	-	-	-	-	-	-	-	-	-	-	-	-	-	-	-	-	-	-	-	-	-	-	-	-	-	-	-	-	-
435	74	-	-	COL1A1.out.on	-	-	-	-	-	-	-	-	-	-	-	-	-	-	-	-	-	-	-	-	-	-	-	-	-	-	-	-	MMP1.out.off	-	-	-	-	-	-	-	MMP9.out.off	-	-	-	-	-	-	-	-
436	74	COL1A1.in.on	-	COL1A1.out.on	-	COL1A2.in.on	-	-	-	-	-	-	-	-	-	-	-	-	-	-	-	-	-	-	-	-	-	-	-	-	MMP1.in.off	-	-	-	-	-	-	-	MMP9.in.off	-	MMP9.out.off	-	-	-	-	-	-	-	-
437	74	COL1A1.in.on	-	COL1A1.out.on	-	COL1A2.in.on	-	-	-	-	-	-	-	-	-	-	-	JUN.in.on	-	-	-	-	-	-	-	-	-	-	-	-	-	MMP1.out.on	-	-	-	-	-	-	-	-	-	-	-	-	MMP13.out.off	-	-	-	-
438	73	-	-	-	-	-	-	-	-	-	-	-	-	-	-	-	-	-	-	-	-	-	-	-	-	-	-	-	-	-	MMP1.in.off	-	-	-	-	MMP3.out.on	-	-	-	-	MMP9.out.off	-	-	-	-	-	-	-	-
439	73	-	-	-	-	-	-	-	-	-	-	-	-	-	-	-	-	JUN.in.on	-	-	JUN.out.off	-	-	-	-	-	-	-	-	-	MMP1.in.off	-	-	-	-	-	-	-	-	-	-	-	-	-	-	NFKB1.in.on	-	-	-
440	73	-	-	-	-	-	-	-	-	-	-	-	-	FOS.in.on	-	-	-	JUN.in.on	-	-	JUN.out.off	-	-	-	-	-	-	-	-	-	-	-	-	-	MMP3.in.off	-	-	-	-	-	-	-	MMP13.in.off	-	-	-	-	-	-
441	73	-	-	COL1A1.out.on	-	COL1A2.in.on	-	-	-	-	-	-	ETS1.out.off	-	-	-	-	-	-	-	-	-	-	-	-	-	-	-	-	MMP1.in.on	-	-	-	-	-	-	-	-	-	-	-	-	MMP13.in.off	-	-	-	-	-	-
442	73	-	-	-	-	COL1A2.in.on	-	-	-	-	-	-	-	-	-	-	-	-	JUN.in.off	-	-	-	-	-	-	-	-	-	-	-	-	-	-	-	-	-	-	-	-	-	-	-	-	-	MMP13.out.off	-	-	-	-
443	73	-	-	-	-	COL1A2.in.on	-	-	-	-	-	-	-	-	FOS.in.off	-	-	-	-	-	-	-	-	-	-	-	-	-	-	-	-	-	-	-	-	-	-	-	-	-	-	-	-	-	MMP13.out.off	-	-	-	-
444	73	COL1A1.in.on	-	COL1A1.out.on	-	COL1A2.in.on	-	-	-	-	-	-	-	-	-	-	-	JUN.in.on	-	-	-	-	-	-	-	-	-	-	-	-	-	-	-	-	-	-	-	-	-	-	-	-	-	-	-	NFKB1.in.on	-	-	-
445	72	-	-	COL1A1.out.on	-	-	-	-	-	-	-	-	-	-	-	FOS.out.on	-	-	-	-	-	-	-	-	-	-	-	-	-	-	-	-	-	-	-	-	-	-	-	-	-	-	-	-	MMP13.out.off	-	-	-	-
446	72	-	-	COL1A1.out.on	-	-	-	-	-	ETS1.in.on	-	-	-	-	-	-	-	-	-	-	-	-	-	-	-	-	-	-	-	-	-	-	-	-	MMP3.in.off	-	-	-	-	-	-	-	MMP13.in.off	-	-	-	-	-	-
447	72	-	-	-	-	COL1A2.in.on	-	-	-	-	-	-	-	-	-	-	-	-	-	-	-	-	-	-	-	-	-	-	-	-	-	-	MMP1.out.off	-	-	-	-	-	-	-	-	-	-	-	-	-	-	-	-
448	72	-	-	-	-	COL1A2.in.on	-	-	-	-	-	-	-	-	-	-	-	-	-	-	-	-	JUNB.in.off	-	-	-	-	-	-	-	-	-	-	-	MMP3.in.off	-	-	-	-	-	-	-	MMP13.in.off	-	-	-	-	-	-
449	72	-	-	-	-	COL1A2.in.on	-	-	-	-	-	-	-	-	-	-	-	JUN.in.on	-	-	JUN.out.off	-	JUNB.in.off	-	-	-	-	-	-	-	-	-	-	-	MMP3.in.off	-	-	-	-	-	-	-	MMP13.in.off	-	-	-	-	-	-
450	72	-	-	COL1A1.out.on	-	COL1A2.in.on	-	-	-	-	-	-	ETS1.out.off	FOS.in.on	-	-	-	-	-	-	-	-	-	-	-	-	-	-	-	MMP1.in.on	-	-	-	-	MMP3.in.off	-	-	-	MMP9.in.off	-	MMP9.out.off	-	MMP13.in.off	-	-	-	-	-	-
451	72	-	-	-	-	COL1A2.in.on	-	-	-	-	-	-	-	-	FOS.in.off	-	-	-	-	-	-	-	-	-	-	-	-	-	-	-	-	MMP1.out.on	-	-	-	-	-	-	-	-	-	-	-	-	MMP13.out.off	-	-	-	-
452	72	-	-	-	-	COL1A2.in.on	-	-	-	-	-	-	-	-	FOS.in.off	-	-	-	-	-	-	-	-	-	-	-	-	-	-	-	-	-	-	-	-	-	-	-	-	-	-	-	-	-	MMP13.out.off	-	-	-	-
453	72	-	-	COL1A1.out.on	-	COL1A2.in.on	-	-	-	-	-	-	-	-	FOS.in.off	-	-	-	-	-	-	-	-	-	-	-	-	-	-	-	-	-	-	-	-	-	-	-	-	-	MMP9.out.off	-	-	-	-	-	-	-	-
454	72	-	-	-	-	COL1A2.in.on	-	-	-	ETS1.in.on	-	-	-	-	-	-	-	-	-	-	-	-	JUNB.in.off	-	-	-	-	-	-	-	-	-	-	-	-	-	-	-	-	-	MMP9.out.off	-	MMP13.in.off	-	-	-	-	-	-
455	72	COL1A1.in.on	-	COL1A1.out.on	-	COL1A2.in.on	-	-	-	-	-	-	-	FOS.in.on	-	-	FOS.out.off	-	-	-	-	-	-	-	-	-	-	-	-	-	-	-	-	-	-	-	-	-	-	-	-	-	-	-	-	-	-	-	-
456	71	-	-	COL1A1.out.on	-	-	-	-	-	-	-	ETS1.out.on	-	-	-	-	FOS.out.off	-	-	-	JUN.out.off	-	-	-	-	-	-	-	-	-	-	-	-	-	-	-	-	-	-	-	-	-	-	-	-	-	-	-	-
457	71	-	-	-	-	-	-	-	-	-	-	-	-	-	-	-	FOS.out.off	-	-	-	-	-	-	-	-	-	-	-	-	-	-	-	-	-	-	-	MMP3.out.off	-	-	-	-	-	-	-	MMP13.out.off	NFKB1.in.on	-	-	-
458	71	-	-	COL1A1.out.on	-	-	-	-	-	-	-	-	-	-	-	-	-	-	-	-	-	-	-	-	-	-	-	-	-	-	MMP1.in.off	-	-	-	-	-	-	-	MMP9.in.off	-	MMP9.out.off	-	-	-	-	-	-	NFKB1.out.on	-
459	71	-	-	-	-	-	-	-	-	ETS1.in.on	-	-	-	-	-	-	-	JUN.in.on	-	-	-	-	-	-	-	-	-	-	-	-	-	-	-	-	-	-	-	-	-	-	-	-	MMP13.in.off	-	-	NFKB1.in.on	-	-	-
460	71	-	-	-	-	COL1A2.in.on	-	-	-	-	-	-	-	-	-	-	-	-	-	-	-	-	-	-	-	-	-	-	-	-	-	-	-	-	-	-	-	-	-	-	-	-	-	-	-	-	NFKB1.in.off	NFKB1.out.on	-
461	71	-	-	COL1A1.out.on	-	COL1A2.in.on	-	-	-	-	-	-	ETS1.out.off	FOS.in.on	-	-	-	-	-	-	-	-	-	-	-	-	-	-	-	-	-	-	-	-	MMP3.in.off	-	-	-	-	-	-	-	MMP13.in.off	-	-	-	-	-	-
462	71	-	-	COL1A1.out.on	-	COL1A2.in.on	-	-	-	-	-	-	-	FOS.in.on	-	-	-	-	-	-	-	-	-	-	JUNB.out.off	-	-	-	-	MMP1.in.on	-	-	-	-	MMP3.in.off	-	-	-	MMP9.in.off	-	MMP9.out.off	-	MMP13.in.off	-	-	-	-	-	-
463	71	-	-	-	-	COL1A2.in.on	-	-	-	-	-	-	-	-	FOS.in.off	-	FOS.out.off	-	-	-	-	-	-	-	-	-	-	-	-	-	MMP1.in.off	-	-	-	-	-	-	-	-	-	-	-	-	-	-	-	-	-	-
464	71	COL1A1.in.on	-	COL1A1.out.on	-	COL1A2.in.on	-	-	-	-	-	-	-	-	-	-	-	-	-	-	-	-	-	-	-	-	-	-	-	-	-	-	MMP1.out.off	-	-	-	-	-	MMP9.in.off	-	MMP9.out.off	-	-	-	-	-	-	-	-
465	71	COL1A1.in.on	-	COL1A1.out.on	-	COL1A2.in.on	-	-	-	-	-	-	-	FOS.in.on	-	-	-	-	-	-	-	-	-	-	-	-	-	-	-	-	-	MMP1.out.on	-	-	-	-	-	-	-	-	-	-	-	-	MMP13.out.off	-	-	-	-
466	70	-	-	-	-	-	-	-	-	-	-	-	-	-	-	FOS.out.on	-	-	-	-	-	-	-	-	-	-	-	-	-	-	-	MMP1.out.on	-	-	-	-	-	-	-	-	-	-	-	-	MMP13.out.off	-	-	-	-
467	70	-	-	COL1A1.out.on	-	-	-	-	-	-	-	-	-	-	-	-	-	-	-	-	-	-	-	-	-	-	-	-	-	-	MMP1.in.off	-	-	-	-	-	-	-	-	-	MMP9.out.off	-	-	-	MMP13.out.off	-	-	-	-
468	70	-	-	-	-	-	-	-	-	-	-	-	-	-	-	-	-	JUN.in.on	-	-	-	-	-	-	-	-	-	-	-	-	-	-	-	-	MMP3.in.off	-	-	-	MMP9.in.off	-	-	-	MMP13.in.off	-	-	-	-	-	-
469	70	-	-	-	-	-	-	-	-	ETS1.in.on	-	-	-	-	-	-	-	-	-	-	-	-	-	-	-	-	-	-	-	-	-	MMP1.out.on	-	-	MMP3.in.off	-	-	-	-	-	-	-	MMP13.in.off	-	MMP13.out.off	-	-	-	-
470	70	-	-	COL1A1.out.on	-	COL1A2.in.on	-	-	-	-	-	-	-	-	-	-	-	-	-	-	-	-	-	-	-	-	-	-	-	-	-	-	MMP1.out.off	-	-	-	-	-	-	-	-	-	-	-	-	-	-	-	-
471	70	-	-	-	-	COL1A2.in.on	-	-	-	-	-	-	-	-	-	-	-	-	-	-	-	-	-	-	-	-	-	-	-	-	-	-	-	-	MMP3.in.off	MMP3.out.on	-	-	-	-	-	-	MMP13.in.off	-	-	-	-	-	-
472	70	-	-	COL1A1.out.on	-	COL1A2.in.on	-	-	-	-	-	-	-	-	-	-	-	-	-	-	-	-	-	-	JUNB.out.off	-	-	-	-	-	-	-	-	-	MMP3.in.off	-	-	-	MMP9.in.off	-	MMP9.out.off	-	MMP13.in.off	-	-	-	-	-	-
473	70	-	-	-	-	COL1A2.in.on	-	-	-	-	-	-	-	-	-	-	-	-	-	-	-	-	JUNB.in.off	-	-	-	-	-	-	-	-	-	-	MMP3.in.on	-	-	-	-	-	-	-	-	-	-	-	-	-	-	-
474	70	-	-	COL1A1.out.on	-	COL1A2.in.on	-	-	-	ETS1.in.on	-	-	-	-	-	-	-	-	-	-	-	-	JUNB.in.off	-	-	-	-	-	-	-	-	-	-	-	-	-	-	-	-	-	-	-	MMP13.in.off	-	-	-	-	-	-
475	69	-	-	-	-	-	-	-	-	-	-	ETS1.out.on	-	-	-	-	-	-	-	-	-	-	-	-	JUNB.out.off	-	-	-	-	-	-	-	-	-	-	-	-	-	-	-	-	-	-	-	-	-	-	-	-
476	69	-	-	COL1A1.out.on	-	-	-	-	-	-	-	-	ETS1.out.off	-	-	-	-	-	-	-	-	-	-	-	JUNB.out.off	-	-	-	-	-	MMP1.in.off	MMP1.out.on	-	-	-	-	MMP3.out.off	-	MMP9.in.off	-	MMP9.out.off	-	-	-	MMP13.out.off	-	-	-	-
477	69	-	-	-	-	-	-	-	-	ETS1.in.on	-	-	-	-	-	-	-	-	-	-	-	-	-	-	-	-	-	-	-	-	-	MMP1.out.on	-	-	-	-	-	-	-	-	MMP9.out.off	-	MMP13.in.off	-	MMP13.out.off	-	-	-	-
478	69	-	-	-	-	-	-	-	-	ETS1.in.on	-	-	-	-	-	-	-	-	-	-	-	-	-	-	-	-	-	-	-	-	-	-	-	-	MMP3.in.off	-	-	-	-	-	-	-	MMP13.in.off	-	-	NFKB1.in.on	-	-	-
479	69	COL1A1.in.on	-	COL1A1.out.on	-	COL1A2.in.on	-	-	-	-	-	-	-	-	-	-	-	-	-	-	-	-	-	-	-	-	-	-	-	-	MMP1.in.off	MMP1.out.on	-	-	-	-	-	-	-	-	-	-	-	-	MMP13.out.off	-	-	-	-
480	68	-	-	-	-	-	-	-	-	-	-	-	-	-	-	-	-	-	-	-	-	-	-	-	-	-	-	-	-	-	-	-	-	-	-	-	-	-	-	-	MMP9.out.off	-	-	-	MMP13.out.off	-	-	-	-
481	68	-	-	-	-	-	-	-	-	-	-	-	-	-	-	-	-	-	-	-	-	-	-	-	-	-	-	-	-	-	-	MMP1.out.on	-	-	-	-	-	-	-	-	-	-	-	-	MMP13.out.off	-	-	-	-
482	68	-	-	-	-	-	-	-	-	-	-	-	-	-	-	-	-	-	-	-	JUN.out.off	-	-	-	-	-	-	-	-	-	-	-	-	-	-	-	-	-	-	-	-	-	-	-	MMP13.out.off	-	-	-	-
483	68	-	-	-	-	-	-	-	-	-	-	-	-	-	-	FOS.out.on	-	-	-	-	-	-	-	-	-	-	-	-	-	-	-	-	-	-	-	-	-	-	-	-	-	-	MMP13.in.off	-	-	-	-	-	-
484	68	-	-	COL1A1.out.on	-	-	-	-	-	-	-	-	-	-	-	-	-	-	-	-	JUN.out.off	-	-	-	-	-	-	-	-	-	MMP1.in.off	-	-	-	-	-	-	-	MMP9.in.off	-	MMP9.out.off	-	-	-	-	-	-	-	-
485	68	-	-	-	-	-	-	-	-	ETS1.in.on	-	-	-	-	-	-	-	-	-	-	-	-	-	-	-	-	-	-	-	-	-	MMP1.out.on	-	-	-	-	-	-	-	-	-	-	MMP13.in.off	-	MMP13.out.off	-	-	-	-
486	68	-	-	-	-	-	-	-	-	ETS1.in.on	-	-	-	-	-	-	-	JUN.in.on	-	-	-	-	-	-	-	-	-	-	-	-	-	MMP1.out.on	-	-	-	-	-	-	-	-	-	-	MMP13.in.off	-	MMP13.out.off	-	-	-	-
487	68	-	-	-	-	COL1A2.in.on	-	-	-	-	-	-	-	-	-	-	FOS.out.off	-	-	-	-	-	-	-	JUNB.out.off	-	-	-	-	MMP1.in.on	-	-	-	-	-	-	-	-	-	-	-	-	MMP13.in.off	-	-	-	-	-	-
488	68	-	-	COL1A1.out.on	-	COL1A2.in.on	-	-	-	ETS1.in.on	-	-	ETS1.out.off	-	-	-	-	-	-	-	-	-	-	-	-	-	-	-	-	-	-	-	-	-	-	-	-	-	-	-	MMP9.out.off	-	-	-	-	-	-	-	-
489	68	COL1A1.in.on	-	COL1A1.out.on	-	COL1A2.in.on	-	-	-	-	-	-	-	-	-	-	-	JUN.in.on	-	-	-	-	JUNB.in.off	-	-	-	-	-	-	-	-	-	-	-	-	-	-	-	-	-	-	-	-	-	-	-	-	-	-
490	67	-	-	-	-	-	-	-	-	-	-	-	-	-	-	-	-	-	-	-	-	-	-	-	-	-	-	-	-	-	-	-	MMP1.out.off	-	-	-	-	-	-	-	-	-	-	-	-	NFKB1.in.on	-	-	-
491	67	-	-	-	-	-	-	-	-	-	-	-	-	-	-	-	-	JUN.in.on	-	-	JUN.out.off	-	-	-	-	-	-	-	-	-	MMP1.in.off	-	-	-	-	-	-	-	-	-	-	-	-	-	-	-	-	-	-
492	67	-	-	-	-	-	-	-	-	ETS1.in.on	-	-	-	-	-	-	-	JUN.in.on	-	-	-	-	-	-	-	-	-	-	-	-	-	-	-	-	-	-	-	-	-	-	MMP9.out.off	-	MMP13.in.off	-	-	-	-	-	-
493	67	-	-	-	-	COL1A2.in.on	-	-	-	-	-	-	-	-	-	-	-	-	-	-	-	-	-	-	JUNB.out.off	-	-	-	-	-	-	-	-	-	-	-	-	-	-	-	MMP9.out.off	-	MMP13.in.off	-	-	-	-	NFKB1.out.on	-
494	67	-	-	COL1A1.out.on	-	COL1A2.in.on	-	-	-	-	-	-	-	-	-	-	-	-	-	-	-	-	-	-	JUNB.out.off	-	-	-	-	MMP1.in.on	-	-	-	-	-	-	-	-	-	-	-	-	MMP13.in.off	-	-	-	-	NFKB1.out.on	-
495	67	-	-	-	-	COL1A2.in.on	-	-	-	-	-	-	-	-	-	-	-	-	-	-	-	-	JUNB.in.off	-	-	-	-	-	-	-	MMP1.in.off	-	-	-	-	-	-	-	-	-	MMP9.out.off	-	-	-	-	NFKB1.in.on	-	-	-
496	67	-	-	-	-	COL1A2.in.on	-	-	-	-	-	-	-	-	FOS.in.off	-	-	-	-	-	-	-	-	-	-	-	-	-	-	-	-	-	-	-	-	-	-	-	-	-	-	-	MMP13.in.off	-	-	-	-	-	-
497	67	COL1A1.in.on	-	COL1A1.out.on	-	COL1A2.in.on	-	-	-	-	ETS1.in.off	-	-	-	-	-	-	-	-	-	-	-	-	-	-	-	-	-	-	-	-	-	MMP1.out.off	-	-	-	-	-	MMP9.in.off	-	MMP9.out.off	-	-	-	-	-	-	-	-
498	66	-	-	-	-	-	-	-	-	-	-	-	-	-	-	-	-	-	-	-	-	-	-	-	-	-	-	-	-	-	-	-	-	-	-	-	MMP3.out.off	-	-	-	-	-	-	-	MMP13.out.off	-	-	NFKB1.out.on	-
499	66	-	-	COL1A1.out.on	-	-	-	-	-	-	-	-	-	-	-	FOS.out.on	-	-	-	-	-	-	-	-	-	-	-	-	-	-	-	-	-	-	-	-	-	-	-	-	-	-	-	-	-	-	-	NFKB1.out.on	-
500	66	-	-	COL1A1.out.on	-	-	-	-	-	-	-	-	ETS1.out.off	-	-	-	-	-	-	-	-	-	-	-	-	-	-	-	-	-	MMP1.in.off	-	-	-	MMP3.in.off	-	-	-	-	-	-	-	MMP13.in.off	-	-	-	-	-	-
[truncated: 89 more columns]

## Sheet: Top500KN_TransTnf
#	occurence	COL1A1.in.on	COL1A1.in.off	COL1A1.out.on	COL1A1.out.off	COL1A2.in.on	COL1A2.in.off	COL1A2.out.on	COL1A2.out.off	ETS1.in.on	ETS1.in.off	ETS1.out.on	ETS1.out.off	FOS.in.on	FOS.in.off	FOS.out.on	FOS.out.off	JUN.in.on	JUN.in.off	JUN.out.on	JUN.out.off	JUNB.in.on	JUNB.in.off	JUNB.out.on	JUNB.out.off	JUND.in.on	JUND.in.off	JUND.out.on	JUND.out.off	MMP1.in.on	MMP1.in.off	MMP1.out.on	MMP1.out.off	MMP3.in.on	MMP3.in.off	MMP3.out.on	MMP3.out.off	MMP9.in.on	MMP9.in.off	MMP9.out.on	MMP9.out.off	MMP13.in.on	MMP13.in.off	MMP13.out.on	MMP13.out.off	NFKB1.in.on	NFKB1.in.off	NFKB1.out.on	NFKB1.out.off
1	294	-	-	-	-	-	-	-	-	-	-	-	-	-	-	-	-	-	-	-	-	-	-	-	-	-	-	-	-	-	-	-	-	-	-	-	-	-	-	-	-	-	-	-	-	-	-	-	-
2	269	-	-	-	-	-	-	-	-	-	-	-	-	-	-	-	-	-	-	-	-	-	-	-	-	JUND.in.on	-	JUND.out.on	-	-	-	-	-	-	-	-	-	-	-	-	-	-	-	-	-	-	-	-	-
3	243	-	-	-	-	-	-	-	-	-	-	-	-	-	-	-	-	-	-	-	-	-	-	-	-	JUND.in.on	-	JUND.out.on	-	-	-	-	-	-	-	-	-	-	-	-	-	-	-	-	-	-	-	NFKB1.out.on	-
4	235	-	-	-	-	-	-	-	-	-	-	-	-	-	-	-	FOS.out.off	-	-	-	-	-	-	-	-	JUND.in.on	-	JUND.out.on	-	-	-	-	-	-	-	-	-	-	-	-	-	-	-	-	-	-	-	-	-
5	227	-	-	-	-	-	-	-	-	-	-	-	-	-	-	-	-	-	-	-	-	-	-	-	-	JUND.in.on	-	JUND.out.on	-	-	-	-	-	-	-	-	-	-	-	-	MMP9.out.off	-	-	-	-	-	-	-	-
6	215	-	-	-	-	-	-	-	-	-	-	-	-	-	-	-	-	-	-	-	-	-	JUNB.in.off	-	-	JUND.in.on	-	JUND.out.on	-	-	-	-	-	-	-	-	-	-	-	-	-	-	-	-	-	-	-	-	-
7	208	-	-	-	-	-	-	-	-	-	-	-	-	-	-	-	-	-	-	-	-	-	-	-	-	JUND.in.on	-	JUND.out.on	-	-	-	-	-	-	-	-	-	-	-	-	-	-	-	MMP13.out.on	-	-	-	-	-
8	207	COL1A1.in.on	-	-	-	-	-	-	-	-	-	-	-	-	-	-	-	-	-	-	-	-	-	-	-	JUND.in.on	-	JUND.out.on	-	-	-	-	-	-	-	-	-	-	-	-	-	-	-	-	-	-	-	-	-
9	203	-	-	-	-	-	-	-	-	-	-	-	-	-	-	-	-	-	-	-	-	-	-	-	JUNB.out.off	JUND.in.on	-	JUND.out.on	-	-	-	-	-	-	-	-	-	-	-	-	-	-	-	-	-	-	-	-	-
10	193	-	-	-	-	-	-	-	-	-	-	-	-	-	-	-	-	-	-	-	-	-	-	-	-	JUND.in.on	-	JUND.out.on	-	-	-	-	-	-	-	-	-	-	-	-	-	-	-	-	-	-	-	-	-
11	191	-	-	-	-	-	-	-	-	-	-	-	-	-	-	-	-	-	-	-	-	-	-	-	JUNB.out.off	JUND.in.on	-	JUND.out.on	-	-	-	MMP1.out.on	-	-	-	-	-	-	-	-	-	-	-	-	-	-	-	-	-
12	190	-	-	-	-	-	-	-	-	-	-	-	-	-	-	-	-	-	-	-	-	-	-	-	-	JUND.in.on	-	JUND.out.on	-	-	-	-	-	-	-	-	-	-	-	-	-	-	-	-	-	-	NFKB1.in.off	-	-
13	181	-	-	-	-	-	-	-	-	-	-	-	-	-	-	-	-	-	-	-	-	-	-	-	-	JUND.in.on	-	JUND.out.on	-	MMP1.in.on	-	-	-	-	-	-	-	-	-	-	-	-	-	-	-	-	-	-	-
14	179	-	-	-	-	-	-	-	-	-	-	-	ETS1.out.off	-	-	-	FOS.out.off	-	-	-	-	-	-	-	-	JUND.in.on	-	JUND.out.on	-	-	-	MMP1.out.on	-	-	-	-	-	-	-	-	-	-	-	-	-	-	-	-	-
15	179	-	-	-	-	-	-	-	-	-	-	-	-	-	-	-	-	-	-	-	-	-	-	-	-	JUND.in.on	-	JUND.out.on	-	-	-	-	-	-	-	-	-	-	-	-	-	-	-	-	-	-	-	-	-
16	178	-	-	-	-	-	-	-	-	-	-	-	-	-	-	-	-	-	-	-	-	-	-	-	-	JUND.in.on	-	JUND.out.on	-	MMP1.in.on	-	-	-	-	-	-	-	-	-	-	-	-	-	-	-	-	-	-	-
17	174	-	-	-	-	-	-	-	-	-	-	-	ETS1.out.off	-	-	-	-	-	-	-	-	-	-	-	-	JUND.in.on	-	JUND.out.on	-	-	-	MMP1.out.on	-	-	-	-	-	-	-	-	-	-	-	MMP13.out.on	-	-	-	-	-
18	174	-	-	-	-	-	-	-	-	-	-	-	-	-	-	-	-	-	-	-	-	-	-	-	-	JUND.in.on	-	JUND.out.on	-	MMP1.in.on	-	MMP1.out.on	-	-	-	-	-	-	-	-	-	-	-	-	-	-	-	-	-
19	172	-	-	-	-	-	-	-	-	-	-	-	-	-	-	-	-	-	-	-	JUN.out.off	-	-	-	-	JUND.in.on	-	JUND.out.on	-	-	-	-	-	-	-	-	-	-	-	-	-	-	-	-	-	-	-	-	-
20	170	-	-	-	-	-	-	-	-	-	-	-	-	-	-	-	-	-	-	-	-	-	-	-	-	JUND.in.on	-	JUND.out.on	-	-	-	-	-	-	-	-	-	-	-	-	-	-	-	-	-	-	-	-	-
21	167	-	-	-	-	COL1A2.in.on	-	-	-	-	-	-	-	-	-	-	-	-	-	-	-	-	-	-	-	JUND.in.on	-	JUND.out.on	-	-	-	-	-	-	-	-	-	-	-	-	-	-	-	-	-	-	-	-	-
22	166	-	-	COL1A1.out.on	-	-	-	-	-	-	-	-	-	-	-	-	-	-	-	-	-	-	-	-	-	JUND.in.on	-	JUND.out.on	-	-	-	-	-	-	-	-	-	-	-	-	MMP9.out.off	-	-	-	-	-	-	-	-
23	161	-	-	-	-	-	-	-	-	-	-	-	-	-	-	-	-	-	-	-	-	-	-	-	-	JUND.in.on	-	JUND.out.on	-	-	-	-	-	MMP3.in.on	-	-	-	-	-	-	-	-	-	-	-	-	-	-	-
24	159	-	-	-	-	-	-	-	-	-	-	-	-	-	-	-	-	-	-	-	-	-	-	-	-	JUND.in.on	-	JUND.out.on	-	-	-	-	-	-	-	MMP3.out.on	-	-	-	-	MMP9.out.off	-	-	-	-	-	-	-	-
25	159	-	-	-	-	-	-	COL1A2.out.on	-	-	-	-	-	-	-	-	-	-	-	-	-	-	-	-	-	JUND.in.on	-	JUND.out.on	-	-	-	-	-	-	-	-	-	-	-	-	-	-	-	-	-	-	-	-	-
26	159	-	-	-	-	-	-	-	-	-	-	-	-	-	-	-	-	-	-	-	JUN.out.off	-	-	-	-	JUND.in.on	-	JUND.out.on	-	-	-	-	-	-	-	-	-	-	-	-	-	-	-	-	-	-	-	-	-
27	158	-	-	-	-	-	-	-	-	-	-	-	-	-	-	-	-	-	-	-	-	-	-	-	-	JUND.in.on	-	JUND.out.on	-	-	-	MMP1.out.on	-	-	-	-	-	-	-	-	-	-	-	-	-	-	-	-	-
28	155	-	-	-	-	-	-	-	-	-	-	-	-	-	-	-	-	-	-	-	-	-	-	-	-	JUND.in.on	-	JUND.out.on	-	-	-	MMP1.out.on	-	-	-	-	-	-	-	-	-	-	-	MMP13.out.on	-	-	-	-	-
29	155	-	-	-	-	-	-	-	-	-	-	-	-	-	-	-	-	-	-	-	-	-	-	-	-	JUND.in.on	-	JUND.out.on	-	-	-	-	-	MMP3.in.on	-	-	-	-	-	-	-	-	-	-	-	-	-	-	-
30	155	-	-	-	-	-	-	-	-	-	-	-	-	-	-	-	-	-	JUN.in.off	-	-	-	-	-	-	JUND.in.on	-	JUND.out.on	-	-	-	-	-	-	-	-	-	-	-	-	-	-	-	-	-	-	-	-	-
31	153	-	-	-	-	-	-	-	-	-	ETS1.in.off	-	-	-	-	-	-	-	-	-	-	-	-	-	-	JUND.in.on	-	JUND.out.on	-	-	-	-	-	-	-	-	-	-	-	-	-	-	-	-	-	-	-	-	-
32	151	-	-	-	-	-	-	-	-	-	-	-	-	-	-	-	-	-	-	-	-	-	-	-	-	JUND.in.on	-	JUND.out.on	-	-	-	-	-	-	-	-	-	-	-	-	-	-	-	-	-	-	-	-	-
33	150	-	-	-	-	-	-	-	-	-	-	-	-	-	-	-	-	-	-	-	-	-	-	-	-	JUND.in.on	-	JUND.out.on	-	-	-	MMP1.out.on	-	-	-	-	-	-	-	-	MMP9.out.off	-	-	-	-	-	-	NFKB1.out.on	-
34	149	-	-	-	-	-	-	-	-	-	-	-	-	-	-	-	FOS.out.off	-	-	-	-	-	-	-	-	JUND.in.on	-	JUND.out.on	-	-	-	MMP1.out.on	-	-	-	-	-	-	-	-	MMP9.out.off	-	-	MMP13.out.on	-	-	-	NFKB1.out.on	-
35	149	-	-	-	-	-	-	-	-	-	-	-	ETS1.out.off	-	-	-	FOS.out.off	-	-	-	-	-	-	-	-	JUND.in.on	-	JUND.out.on	-	-	-	MMP1.out.on	-	-	-	-	-	-	-	-	MMP9.out.off	-	-	-	-	-	-	NFKB1.out.on	-
36	149	-	-	-	-	-	-	-	-	-	-	-	-	-	-	-	-	-	-	-	-	-	-	-	-	JUND.in.on	-	JUND.out.on	-	-	-	MMP1.out.on	-	MMP3.in.on	-	-	-	-	-	-	-	-	-	-	-	-	-	-	-
37	144	-	-	-	-	-	-	-	-	-	-	-	-	-	-	-	-	-	-	-	-	-	JUNB.in.off	-	-	JUND.in.on	-	JUND.out.on	-	-	-	-	-	-	-	-	-	-	-	-	-	-	-	-	-	-	-	-	-
38	143	-	-	-	-	-	-	-	-	-	-	-	-	-	-	-	-	-	-	-	-	-	-	-	-	JUND.in.on	-	JUND.out.on	-	-	-	MMP1.out.on	-	-	-	-	-	-	-	-	MMP9.out.off	-	-	MMP13.out.on	-	-	-	-	-
39	142	-	-	-	-	-	-	-	-	-	-	-	-	-	-	-	-	-	-	-	-	-	-	-	-	JUND.in.on	-	JUND.out.on	-	-	-	-	-	-	-	-	-	-	-	-	-	-	-	-	-	-	NFKB1.in.off	-	-
40	141	-	-	-	-	-	-	-	-	-	-	-	-	-	-	-	-	-	-	-	-	-	-	-	-	JUND.in.on	-	JUND.out.on	-	MMP1.in.on	-	-	-	-	-	-	-	-	-	-	-	-	-	-	-	-	-	-	-
41	135	-	-	-	-	-	-	-	COL1A2.out.off	-	-	-	-	-	-	-	-	-	-	-	-	-	-	-	-	JUND.in.on	-	JUND.out.on	-	-	-	-	-	-	-	-	-	-	-	-	-	-	-	-	-	-	-	-	-
42	134	-	-	-	-	-	-	-	-	-	-	-	-	-	-	-	-	-	-	-	-	-	-	-	-	JUND.in.on	-	JUND.out.on	-	-	-	-	-	-	-	-	-	-	-	-	-	-	-	-	-	-	NFKB1.in.off	-	-
43	133	-	-	-	-	-	-	-	-	-	-	-	-	-	-	-	-	-	-	-	-	-	-	-	-	JUND.in.on	-	JUND.out.on	-	-	-	-	-	-	-	-	-	-	-	-	-	MMP13.in.on	-	-	-	-	-	-	-
44	129	-	-	-	-	-	-	-	-	-	-	-	-	-	-	-	FOS.out.off	-	-	-	-	-	-	-	-	JUND.in.on	-	JUND.out.on	-	-	-	MMP1.out.on	-	-	-	-	-	-	MMP9.in.off	-	-	-	-	MMP13.out.on	-	-	-	NFKB1.out.on	-
45	128	-	-	-	-	-	-	-	-	-	-	-	ETS1.out.off	-	-	-	-	-	-	-	-	-	-	-	-	JUND.in.on	-	JUND.out.on	-	-	-	MMP1.out.on	-	-	-	MMP3.out.on	-	-	-	-	-	-	-	-	-	-	-	-	-
46	128	-	-	-	-	-	-	-	-	-	-	-	-	-	-	-	-	-	-	-	-	-	JUNB.in.off	-	-	JUND.in.on	-	JUND.out.on	-	MMP1.in.on	-	MMP1.out.on	-	-	-	-	-	-	-	-	-	-	-	-	-	-	-	-	-
47	127	-	-	-	-	-	COL1A2.in.off	-	-	-	-	-	-	-	-	-	-	-	-	-	-	-	-	-	-	JUND.in.on	-	JUND.out.on	-	-	-	-	-	-	-	-	-	-	-	-	-	-	-	-	-	-	-	-	-
48	126	-	-	-	-	-	-	-	-	-	-	-	-	-	FOS.in.off	-	-	-	-	-	-	-	-	-	-	JUND.in.on	-	JUND.out.on	-	-	-	-	-	-	-	-	-	-	-	-	-	-	-	-	-	-	-	-	-
49	125	-	-	-	-	-	-	-	-	-	-	-	-	-	-	-	-	-	-	-	-	-	-	-	-	JUND.in.on	-	JUND.out.on	-	-	-	-	-	-	-	-	-	-	-	-	-	-	-	-	-	-	-	-	-
50	125	-	-	COL1A1.out.on	-	-	-	-	-	-	-	-	-	-	-	-	-	-	-	-	-	-	-	-	JUNB.out.off	JUND.in.on	-	JUND.out.on	-	-	-	MMP1.out.on	-	-	-	-	-	-	-	-	-	-	-	-	-	-	-	-	-
51	125	-	-	-	-	-	-	COL1A2.out.on	-	-	-	-	-	-	-	-	-	-	-	-	-	-	-	-	-	JUND.in.on	-	JUND.out.on	-	-	-	-	-	-	-	-	-	-	-	-	MMP9.out.off	-	-	-	-	-	-	-	-
52	125	-	-	COL1A1.out.on	-	-	-	-	-	-	-	-	-	-	-	-	-	-	-	-	-	-	-	-	-	JUND.in.on	-	JUND.out.on	-	-	-	-	-	-	-	MMP3.out.on	-	-	-	-	-	-	-	-	-	-	-	-	-
53	125	-	-	-	-	-	-	-	-	-	-	-	-	-	-	-	-	-	-	-	-	-	-	-	JUNB.out.off	JUND.in.on	-	JUND.out.on	-	-	-	MMP1.out.on	-	-	-	-	-	-	MMP9.in.off	-	-	-	-	MMP13.out.on	-	-	-	-	-
54	124	-	-	-	-	-	-	-	-	-	-	-	-	-	FOS.in.off	-	-	-	-	-	-	-	-	-	-	JUND.in.on	-	JUND.out.on	-	-	-	MMP1.out.on	-	-	-	-	-	-	-	-	-	-	-	-	-	-	-	-	-
55	124	-	-	-	-	-	-	-	-	ETS1.in.on	-	-	-	-	-	-	-	-	-	-	-	-	-	-	-	JUND.in.on	-	JUND.out.on	-	-	-	MMP1.out.on	-	-	-	-	-	-	-	-	-	-	-	-	-	-	-	-	-
56	124	-	-	-	-	COL1A2.in.on	-	-	-	-	-	-	-	-	-	-	-	-	-	-	-	-	-	-	-	JUND.in.on	-	JUND.out.on	-	-	-	-	-	-	-	-	-	-	MMP9.in.off	-	-	-	-	-	-	-	-	-	-
57	123	-	-	-	-	-	-	-	-	-	-	-	-	-	-	-	-	-	-	-	-	-	-	-	-	JUND.in.on	-	JUND.out.on	-	-	-	-	-	-	-	MMP3.out.on	-	-	-	-	-	-	-	-	-	-	-	-	-
58	123	-	-	COL1A1.out.on	-	-	-	-	-	-	-	-	-	-	-	-	-	-	-	-	-	-	-	-	-	JUND.in.on	-	JUND.out.on	-	-	-	MMP1.out.on	-	-	-	-	-	-	-	-	-	-	-	-	-	-	-	-	-
59	123	-	-	-	-	-	-	-	-	-	-	-	-	-	-	-	-	-	-	-	-	-	-	-	-	JUND.in.on	-	JUND.out.on	-	-	-	MMP1.out.on	-	-	-	-	-	-	MMP9.in.off	-	-	-	-	MMP13.out.on	-	-	-	NFKB1.out.on	-
60	122	-	-	COL1A1.out.on	-	-	-	-	-	-	-	-	-	-	-	-	-	-	-	-	-	-	-	-	-	JUND.in.on	-	JUND.out.on	-	-	-	MMP1.out.on	-	-	-	-	-	-	-	-	-	-	-	MMP13.out.on	-	-	-	-	-
61	122	-	-	-	-	-	-	-	-	-	-	-	ETS1.out.off	-	-	-	-	-	-	-	-	-	-	-	-	JUND.in.on	-	JUND.out.on	-	-	-	MMP1.out.on	-	MMP3.in.on	-	-	-	-	-	-	-	-	-	-	-	-	-	-	-
62	121	-	-	-	-	-	-	-	-	-	-	-	-	-	-	-	-	-	-	-	-	-	-	-	-	JUND.in.on	-	JUND.out.on	-	-	-	MMP1.out.on	-	MMP3.in.on	-	-	-	-	-	-	-	-	-	MMP13.out.on	-	-	-	-	-
63	121	-	-	-	-	-	-	-	-	-	-	-	-	-	-	-	-	-	-	-	-	-	-	-	-	JUND.in.on	-	JUND.out.on	-	MMP1.in.on	-	-	-	-	-	MMP3.out.on	-	-	-	-	-	-	-	-	-	-	-	-	-
64	120	-	-	-	-	-	-	-	-	-	-	-	-	-	-	-	FOS.out.off	-	-	-	-	-	JUNB.in.off	-	-	JUND.in.on	-	JUND.out.on	-	-	-	MMP1.out.on	-	-	-	-	-	-	-	-	-	-	-	MMP13.out.on	-	-	-	NFKB1.out.on	-
65	120	-	-	-	-	COL1A2.in.on	-	-	-	-	-	-	-	-	-	-	-	-	-	-	-	-	-	-	-	JUND.in.on	-	JUND.out.on	-	-	-	-	-	-	-	-	-	-	-	-	MMP9.out.off	-	-	-	-	-	-	-	-
66	120	-	-	-	-	-	COL1A2.in.off	-	-	-	-	-	-	-	-	-	-	-	-	-	-	-	-	-	-	JUND.in.on	-	JUND.out.on	-	-	-	MMP1.out.on	-	-	-	-	-	-	-	-	-	-	-	-	-	-	-	-	-
67	119	-	-	-	-	-	-	-	-	-	-	-	-	-	-	-	-	-	-	-	-	-	-	-	-	JUND.in.on	-	JUND.out.on	-	-	-	MMP1.out.on	-	MMP3.in.on	-	-	-	-	MMP9.in.off	-	-	-	-	-	-	-	-	-	-
68	119	-	-	-	-	-	-	-	-	-	-	-	-	-	-	-	-	-	-	-	-	-	JUNB.in.off	-	-	JUND.in.on	-	JUND.out.on	-	MMP1.in.on	-	-	-	-	-	-	-	-	-	-	MMP9.out.off	-	-	-	-	-	-	-	-
69	118	-	-	-	-	-	-	-	-	-	-	-	-	-	-	-	-	-	-	-	-	-	-	-	-	JUND.in.on	-	JUND.out.on	-	-	-	-	-	-	-	-	-	-	-	-	-	-	-	-	-	-	-	-	-
70	118	-	-	-	-	-	-	-	-	-	-	-	ETS1.out.off	-	-	-	-	-	-	-	-	-	-	-	-	JUND.in.on	-	JUND.out.on	-	-	-	-	-	-	-	MMP3.out.on	-	-	-	-	-	-	-	-	-	-	-	-	-
71	118	-	-	-	-	-	-	-	-	-	-	-	ETS1.out.off	-	-	-	-	-	-	-	-	-	-	-	-	JUND.in.on	-	JUND.out.on	-	MMP1.in.on	-	MMP1.out.on	-	-	-	-	-	-	-	-	-	MMP13.in.on	-	-	-	-	-	-	-
72	118	-	-	-	-	-	-	-	-	-	-	-	-	-	-	-	-	JUN.in.on	-	-	-	-	-	-	-	JUND.in.on	-	JUND.out.on	-	-	-	MMP1.out.on	-	-	-	-	-	-	-	-	-	-	-	-	-	-	-	-	-
73	116	-	-	-	-	-	-	-	-	-	-	-	-	-	-	-	FOS.out.off	-	-	-	-	-	-	-	JUNB.out.off	JUND.in.on	-	JUND.out.on	-	-	-	MMP1.out.on	-	-	-	-	-	-	-	-	-	-	-	MMP13.out.on	-	-	-	NFKB1.out.on	-
74	116	-	-	-	-	-	-	-	-	-	-	-	ETS1.out.off	-	-	-	-	-	-	-	-	-	-	-	-	JUND.in.on	-	JUND.out.on	-	-	-	-	-	-	-	MMP3.out.on	-	-	-	-	-	-	-	-	-	-	-	-	-
75	116	-	-	-	-	-	-	-	-	-	-	-	ETS1.out.off	-	-	-	FOS.out.off	-	-	-	-	-	-	-	JUNB.out.off	JUND.in.on	-	JUND.out.on	-	-	-	MMP1.out.on	-	-	-	-	-	-	-	-	-	-	-	-	-	-	-	NFKB1.out.on	-
76	116	-	-	-	-	-	-	-	COL1A2.out.off	-	-	-	-	-	-	-	-	-	-	-	-	-	-	-	-	JUND.in.on	-	JUND.out.on	-	-	-	MMP1.out.on	-	-	-	-	-	-	-	-	-	-	-	-	-	-	-	-	-
77	116	-	-	-	-	-	-	-	COL1A2.out.off	-	-	-	-	-	-	-	-	-	-	-	-	-	-	-	-	JUND.in.on	-	JUND.out.on	-	-	-	MMP1.out.on	-	-	-	-	-	-	-	-	MMP9.out.off	-	-	-	-	-	-	-	-
78	116	-	-	-	-	-	-	-	-	-	ETS1.in.off	-	-	-	-	-	-	-	-	-	-	-	-	-	-	JUND.in.on	-	JUND.out.on	-	-	-	-	-	-	-	-	-	-	-	-	-	-	-	-	-	-	-	-	-
79	115	-	-	-	-	-	-	-	-	-	-	-	-	-	-	-	-	-	-	-	-	-	-	-	-	JUND.in.on	-	JUND.out.on	-	-	-	-	-	-	-	-	-	-	-	-	-	-	-	-	-	-	-	-	-
80	115	-	-	-	-	-	-	-	-	-	-	-	-	-	-	-	-	-	-	-	-	-	-	-	-	JUND.in.on	-	JUND.out.on	-	-	-	-	-	-	-	-	-	-	-	-	-	-	MMP13.in.off	-	-	-	-	-	-
81	115	-	-	-	-	-	-	-	-	-	-	-	-	-	-	-	-	-	-	-	-	-	-	-	-	JUND.in.on	-	JUND.out.on	-	-	-	-	-	MMP3.in.on	-	-	-	-	-	-	-	-	-	-	-	-	-	-	-
82	114	-	-	-	-	-	-	-	-	-	-	-	-	-	-	-	-	-	-	-	-	-	-	-	-	JUND.in.on	-	JUND.out.on	-	-	-	-	-	MMP3.in.on	-	MMP3.out.on	-	-	-	-	-	-	-	-	-	-	-	-	-
83	114	-	-	-	-	-	-	-	-	-	-	-	-	-	-	-	-	-	-	-	-	-	JUNB.in.off	-	-	JUND.in.on	-	JUND.out.on	-	-	-	MMP1.out.on	-	-	-	-	-	-	-	-	-	-	-	MMP13.out.on	-	-	-	NFKB1.out.on	-
84	113	-	-	-	-	-	-	-	-	-	-	-	-	-	-	-	FOS.out.off	-	-	-	JUN.out.off	-	-	-	-	JUND.in.on	-	JUND.out.on	-	-	-	MMP1.out.on	-	-	-	-	-	-	-	-	-	-	-	MMP13.out.on	-	-	-	NFKB1.out.on	-
85	113	-	-	-	-	-	-	-	COL1A2.out.off	-	-	-	ETS1.out.off	-	-	-	-	-	-	-	-	-	-	-	-	JUND.in.on	-	JUND.out.on	-	-	-	MMP1.out.on	-	-	-	-	-	-	-	-	-	-	-	-	-	-	-	-	-
86	113	-	-	-	-	-	-	-	-	-	-	-	-	-	-	-	-	-	-	-	-	-	-	-	-	JUND.in.on	-	JUND.out.on	-	-	MMP1.in.off	-	-	-	-	-	-	-	-	-	-	-	-	-	-	-	-	-	-
87	113	-	-	COL1A1.out.on	-	COL1A2.in.on	-	-	-	-	-	-	-	-	-	-	-	-	-	-	-	-	-	-	-	JUND.in.on	-	JUND.out.on	-	-	-	-	-	-	-	-	-	-	-	-	-	-	-	-	-	-	-	-	-
88	113	-	-	-	-	COL1A2.in.on	-	-	-	-	-	-	-	-	-	-	-	-	-	-	-	-	-	-	-	JUND.in.on	-	JUND.out.on	-	-	-	-	-	-	-	-	-	-	-	-	-	-	-	-	-	-	NFKB1.in.off	-	-
89	112	-	-	COL1A1.out.on	-	-	-	-	-	-	-	-	ETS1.out.off	-	-	-	-	-	-	-	-	-	-	-	-	JUND.in.on	-	JUND.out.on	-	-	-	-	-	-	-	MMP3.out.on	-	-	-	-	-	-	-	-	-	-	-	-	-
90	112	-	-	COL1A1.out.on	-	-	-	-	-	-	-	-	ETS1.out.off	-	-	-	-	-	-	-	-	-	-	-	-	JUND.in.on	-	JUND.out.on	-	-	-	MMP1.out.on	-	-	-	-	-	-	-	-	-	-	-	-	-	-	-	-	-
91	110	-	-	-	-	-	-	-	-	-	-	-	-	-	-	-	-	-	-	-	-	-	-	-	JUNB.out.off	JUND.in.on	-	JUND.out.on	-	-	-	MMP1.out.on	-	-	-	-	-	-	-	-	-	-	-	MMP13.out.on	-	-	-	-	-
92	110	-	-	-	-	-	-	-	-	-	-	-	-	-	-	-	-	-	-	-	JUN.out.off	-	-	-	-	JUND.in.on	-	JUND.out.on	-	-	-	-	-	-	-	MMP3.out.on	-	-	-	-	-	-	-	-	-	-	-	-	-
93	110	-	-	-	-	-	-	-	-	-	-	-	-	-	-	-	-	-	-	-	-	-	-	-	-	JUND.in.on	-	JUND.out.on	-	-	-	MMP1.out.on	-	-	-	-	-	-	MMP9.in.off	-	-	-	-	MMP13.out.on	-	-	NFKB1.in.off	-	-
94	110	-	-	-	-	-	-	-	-	-	-	-	-	-	-	-	FOS.out.off	-	-	-	-	-	-	-	-	JUND.in.on	-	JUND.out.on	-	MMP1.in.on	-	MMP1.out.on	-	-	-	-	-	-	-	-	-	MMP13.in.on	-	-	-	-	-	NFKB1.out.on	-
95	110	COL1A1.in.on	-	-	-	-	-	-	-	-	-	-	-	-	-	-	-	-	-	-	-	-	-	-	-	JUND.in.on	-	JUND.out.on	-	-	-	-	-	-	-	-	-	-	-	-	-	-	MMP13.in.off	-	-	-	-	-	-
96	110	COL1A1.in.on	-	-	-	-	-	-	-	ETS1.in.on	-	-	-	-	-	-	-	-	-	-	-	-	-	-	-	JUND.in.on	-	JUND.out.on	-	-	-	-	-	-	-	-	-	-	-	-	-	-	-	-	-	-	-	-	-
97	109	-	-	-	-	-	-	-	-	-	-	-	ETS1.out.off	-	-	-	-	-	-	-	-	-	-	-	-	JUND.in.on	-	JUND.out.on	-	-	-	MMP1.out.on	-	-	-	-	-	-	-	-	-	-	-	-	-	-	-	-	-
98	108	-	-	-	-	-	-	-	-	-	-	-	-	-	-	-	-	-	-	-	-	-	-	-	-	JUND.in.on	-	JUND.out.on	-	-	-	MMP1.out.on	-	-	-	-	-	-	-	-	-	-	-	MMP13.out.on	-	-	-	-	-
99	108	-	-	-	-	-	-	-	-	-	-	-	ETS1.out.off	-	-	-	-	-	-	-	-	-	-	-	JUNB.out.off	JUND.in.on	-	JUND.out.on	-	-	-	MMP1.out.on	-	-	-	-	-	-	MMP9.in.off	-	-	-	-	-	-	-	-	-	-
100	108	-	-	-	-	-	-	-	-	-	-	-	-	-	-	-	-	-	-	-	-	-	-	-	-	JUND.in.on	-	JUND.out.on	-	-	-	-	-	-	MMP3.in.off	-	-	-	-	-	-	-	-	-	-	-	NFKB1.in.off	-	-
101	107	-	-	-	-	-	-	-	-	-	-	-	-	-	-	-	-	-	-	-	JUN.out.off	-	-	-	-	JUND.in.on	-	JUND.out.on	-	-	-	MMP1.out.on	-	-	-	-	-	-	-	-	-	-	-	MMP13.out.on	-	-	-	-	-
102	107	-	-	-	-	-	-	-	-	-	-	-	-	-	FOS.in.off	-	-	-	-	-	-	-	-	-	-	JUND.in.on	-	JUND.out.on	-	-	-	-	-	-	-	-	-	-	-	-	MMP9.out.off	-	-	-	-	-	-	-	-
103	106	-	-	-	-	-	-	-	-	-	-	-	-	-	-	-	-	-	-	-	-	-	-	-	-	JUND.in.on	-	JUND.out.on	-	-	MMP1.in.off	-	-	-	-	-	-	-	-	-	-	-	MMP13.in.off	-	-	-	-	-	-
104	106	COL1A1.in.on	-	-	-	-	-	-	-	-	-	-	-	-	-	-	FOS.out.off	-	-	-	-	-	-	-	-	JUND.in.on	-	JUND.out.on	-	-	-	MMP1.out.on	-	-	-	-	-	-	-	-	-	-	-	MMP13.out.on	-	-	-	NFKB1.out.on	-
105	105	-	-	-	-	-	-	-	-	-	-	-	-	-	-	-	-	-	-	-	-	-	-	-	-	JUND.in.on	-	JUND.out.on	-	-	-	-	-	-	-	-	-	-	-	-	-	-	-	-	-	-	-	-	-
106	105	-	-	-	-	-	-	-	-	-	-	-	-	-	-	-	-	-	-	-	-	-	JUNB.in.off	-	-	JUND.in.on	-	JUND.out.on	-	-	-	-	-	-	-	-	-	-	-	-	-	-	MMP13.in.off	-	-	-	NFKB1.in.off	-	-
107	105	-	-	-	-	-	-	-	-	-	-	-	-	-	-	-	-	-	-	-	-	-	JUNB.in.off	-	-	JUND.in.on	-	JUND.out.on	-	-	-	-	-	-	MMP3.in.off	-	-	-	-	-	MMP9.out.off	-	-	-	-	-	-	-	-
108	105	COL1A1.in.on	-	-	-	-	-	-	-	-	-	-	-	-	-	-	-	-	-	-	-	-	-	-	JUNB.out.off	JUND.in.on	-	JUND.out.on	-	-	-	MMP1.out.on	-	-	-	-	-	-	-	-	-	-	-	MMP13.out.on	-	-	-	-	-
109	105	COL1A1.in.on	-	-	-	-	-	-	-	-	-	-	ETS1.out.off	-	-	-	-	-	-	-	-	-	-	-	-	JUND.in.on	-	JUND.out.on	-	-	-	-	-	-	-	-	-	-	-	-	-	-	-	-	-	-	-	-	-
110	104	-	-	-	-	-	-	-	-	-	-	-	-	-	-	-	-	-	-	JUN.out.on	-	-	-	-	-	JUND.in.on	-	JUND.out.on	-	-	-	-	-	-	-	-	-	-	-	-	MMP9.out.off	-	-	-	-	-	-	-	-
111	104	-	-	COL1A1.out.on	-	-	-	-	-	-	-	-	-	-	-	-	-	-	-	-	-	-	-	-	-	JUND.in.on	-	JUND.out.on	-	MMP1.in.on	-	MMP1.out.on	-	-	-	-	-	-	-	-	-	-	-	-	-	-	-	-	-
112	104	COL1A1.in.on	-	-	-	-	-	-	-	-	-	-	-	-	-	-	-	-	-	-	-	-	-	-	-	JUND.in.on	-	JUND.out.on	-	-	-	MMP1.out.on	-	-	-	-	-	-	-	-	-	-	-	MMP13.out.on	-	-	-	-	-
113	103	-	-	-	-	-	-	-	-	-	-	-	-	-	-	-	-	-	-	-	-	-	-	-	-	JUND.in.on	-	JUND.out.on	-	-	-	-	-	-	-	-	-	-	-	-	MMP9.out.off	-	-	-	-	-	-	-	-
114	103	-	-	-	-	-	-	-	-	-	-	-	ETS1.out.off	-	-	-	-	-	-	-	-	-	-	-	-	JUND.in.on	-	JUND.out.on	-	-	-	MMP1.out.on	-	-	-	-	-	-	-	-	MMP9.out.off	-	-	-	-	-	-	-	-
115	103	-	-	COL1A1.out.on	-	-	-	-	-	-	-	-	-	-	-	-	-	-	-	-	-	-	-	-	-	JUND.in.on	-	JUND.out.on	-	-	-	-	-	-	-	-	-	-	-	-	-	-	-	-	-	-	-	-	-
116	103	-	-	-	-	-	-	-	-	-	-	-	-	-	-	-	-	-	-	-	-	-	-	-	-	JUND.in.on	-	JUND.out.on	-	-	-	-	-	-	-	-	-	-	-	-	-	-	-	-	-	-	-	-	-
117	103	-	-	-	-	-	-	-	-	-	ETS1.in.off	-	-	-	-	-	-	-	-	-	-	-	-	-	-	JUND.in.on	-	JUND.out.on	-	-	-	-	-	-	MMP3.in.off	-	-	-	-	-	-	-	-	-	-	-	-	-	-
118	103	COL1A1.in.on	-	-	-	-	-	-	-	-	-	-	-	-	-	-	-	-	-	-	-	-	-	-	-	JUND.in.on	-	JUND.out.on	-	MMP1.in.on	-	MMP1.out.on	-	-	-	-	-	-	-	-	MMP9.out.off	-	-	-	-	-	-	-	-
119	102	-	-	-	-	-	-	-	-	-	-	-	-	-	-	-	-	-	-	-	-	-	-	-	-	JUND.in.on	-	JUND.out.on	-	-	-	-	-	-	-	-	-	-	-	-	-	-	-	-	-	-	-	-	-
120	102	-	-	-	-	-	-	-	-	-	ETS1.in.off	-	-	-	-	-	-	-	-	-	-	-	-	-	-	JUND.in.on	-	JUND.out.on	-	-	-	MMP1.out.on	-	-	-	-	-	-	MMP9.in.off	-	-	-	-	MMP13.out.on	-	-	-	-	-
121	102	COL1A1.in.on	-	COL1A1.out.on	-	-	-	-	-	-	-	-	-	-	-	-	-	-	-	-	-	-	JUNB.in.off	-	-	JUND.in.on	-	JUND.out.on	-	-	-	-	-	-	-	-	-	-	-	-	-	-	-	-	-	-	-	-	-
122	101	-	-	-	-	-	-	-	-	-	-	-	ETS1.out.off	-	-	-	-	-	-	-	-	-	-	-	JUNB.out.off	JUND.in.on	-	JUND.out.on	-	-	-	MMP1.out.on	-	-	-	-	-	-	-	-	MMP9.out.off	-	-	MMP13.out.on	-	-	-	NFKB1.out.on	-
123	101	-	-	-	-	-	-	-	COL1A2.out.off	-	-	-	-	-	-	-	FOS.out.off	-	-	-	-	-	-	-	-	JUND.in.on	-	JUND.out.on	-	-	-	MMP1.out.on	-	-	-	-	-	-	-	-	-	-	-	-	-	-	-	NFKB1.out.on	-
124	101	-	-	-	COL1A1.out.off	-	-	-	-	-	-	-	-	-	-	-	-	-	-	-	-	-	-	-	-	JUND.in.on	-	JUND.out.on	-	-	-	-	-	-	-	-	-	-	-	-	-	-	-	-	-	-	-	-	-
125	101	-	-	-	-	-	-	-	-	-	-	-	-	-	-	-	-	-	-	-	-	-	-	-	JUNB.out.off	JUND.in.on	-	JUND.out.on	-	-	-	MMP1.out.on	-	-	-	-	-	-	-	-	-	-	-	MMP13.out.on	-	-	-	-	-
126	101	-	-	-	-	-	-	-	-	-	-	-	-	-	-	-	FOS.out.off	-	-	-	-	-	-	-	-	JUND.in.on	-	JUND.out.on	-	-	-	MMP1.out.on	-	-	-	-	-	-	-	-	-	-	-	MMP13.out.on	-	-	-	NFKB1.out.on	-
127	101	-	-	-	-	-	-	-	-	ETS1.in.on	-	-	-	-	-	-	-	-	-	-	-	-	-	-	-	JUND.in.on	-	JUND.out.on	-	-	-	-	-	-	-	-	-	-	-	-	MMP9.out.off	-	-	-	-	-	-	-	-
128	101	-	-	-	-	-	COL1A2.in.off	-	-	-	-	-	-	-	-	-	-	-	-	-	-	-	-	-	-	JUND.in.on	-	JUND.out.on	-	-	-	MMP1.out.on	-	-	-	-	-	-	-	-	-	-	-	-	-	-	-	-	-
129	101	-	-	-	-	-	COL1A2.in.off	-	-	-	-	-	-	-	-	-	-	-	-	-	-	-	-	-	-	JUND.in.on	-	JUND.out.on	-	-	-	MMP1.out.on	-	-	-	-	-	-	MMP9.in.off	-	-	-	-	-	-	-	-	-	-
130	100	-	-	-	-	-	-	-	-	-	-	-	-	-	-	-	-	-	-	-	-	-	-	-	-	JUND.in.on	-	JUND.out.on	-	-	-	MMP1.out.on	-	-	-	-	-	-	-	-	-	-	-	MMP13.out.on	-	-	-	-	-
131	100	-	-	-	-	-	-	-	-	-	-	-	ETS1.out.off	-	-	-	-	-	-	-	-	-	-	-	-	JUND.in.on	-	JUND.out.on	-	-	-	MMP1.out.on	-	-	-	-	-	-	-	-	MMP9.out.off	-	-	-	-	-	-	-	-
132	100	-	-	-	-	-	-	-	-	ETS1.in.on	-	-	-	-	-	-	-	-	-	-	-	-	-	-	-	JUND.in.on	-	JUND.out.on	-	-	-	-	-	-	-	-	-	-	-	-	-	-	-	-	-	-	NFKB1.in.off	-	-
133	99	-	-	-	-	-	-	-	-	-	-	-	-	-	-	-	-	-	-	-	-	-	-	-	JUNB.out.off	JUND.in.on	-	JUND.out.on	-	-	-	MMP1.out.on	-	-	-	-	-	-	-	-	-	-	-	-	-	-	-	-	-
134	99	-	-	-	-	-	-	-	-	-	-	-	-	-	-	-	FOS.out.off	-	-	-	-	-	-	-	-	JUND.in.on	-	JUND.out.on	-	-	-	MMP1.out.on	-	-	-	MMP3.out.on	-	-	-	-	-	-	-	-	-	-	-	-	-
135	99	-	-	-	-	-	-	-	-	-	-	-	-	-	-	-	-	-	-	-	-	-	-	-	-	JUND.in.on	-	JUND.out.on	-	-	-	MMP1.out.on	-	-	-	-	-	-	-	-	-	-	-	MMP13.out.on	-	-	-	NFKB1.out.on	-
136	99	-	-	-	-	-	-	-	-	-	-	-	-	-	-	-	-	-	-	-	-	-	-	-	-	JUND.in.on	-	JUND.out.on	-	-	-	-	-	-	-	-	-	-	-	-	-	-	-	-	-	-	-	-	-
137	99	-	-	-	-	-	-	-	-	-	-	-	-	-	-	-	-	-	JUN.in.off	-	-	-	-	-	-	JUND.in.on	-	JUND.out.on	-	-	-	-	-	-	-	-	-	-	-	-	-	-	-	-	-	-	NFKB1.in.off	-	-
138	98	-	-	-	-	-	-	-	-	-	-	-	-	-	-	-	FOS.out.off	-	-	-	-	-	-	-	-	JUND.in.on	-	JUND.out.on	-	-	-	MMP1.out.on	-	-	-	-	-	-	-	-	-	-	-	-	-	-	-	-	-
139	98	-	-	-	-	-	-	-	-	-	-	-	-	-	-	-	-	-	-	-	-	-	-	-	-	JUND.in.on	-	JUND.out.on	-	-	-	-	-	-	-	-	-	-	-	-	-	-	-	-	-	-	-	-	-
140	98	-	-	-	-	-	-	-	-	-	-	-	ETS1.out.off	-	-	-	-	-	-	-	-	-	-	-	-	JUND.in.on	-	JUND.out.on	-	-	-	MMP1.out.on	-	MMP3.in.on	-	-	-	-	-	-	MMP9.out.off	-	-	-	-	-	-	NFKB1.out.on	-
141	98	-	-	-	-	-	-	-	-	-	-	-	-	-	-	-	-	-	-	-	-	-	-	-	-	JUND.in.on	-	JUND.out.on	-	MMP1.in.on	-	-	-	-	-	-	-	-	-	-	-	-	-	-	-	-	-	-	-
142	98	-	-	-	-	-	-	-	-	-	ETS1.in.off	-	-	-	-	-	-	-	-	-	-	-	-	-	-	JUND.in.on	-	JUND.out.on	-	-	-	MMP1.out.on	-	-	-	-	-	-	-	-	-	-	-	MMP13.out.on	-	-	-	NFKB1.out.on	-
143	98	-	-	-	-	COL1A2.in.on	-	-	-	-	ETS1.in.off	-	-	-	-	-	-	-	-	-	-	-	-	-	-	JUND.in.on	-	JUND.out.on	-	-	-	-	-	-	-	-	-	-	-	-	-	-	-	-	-	-	-	-	-
144	98	COL1A1.in.on	-	-	-	-	-	-	-	-	-	-	-	-	-	-	-	-	-	-	-	-	-	-	-	JUND.in.on	-	JUND.out.on	-	-	-	MMP1.out.on	-	-	-	-	-	-	-	-	-	-	-	MMP13.out.on	-	-	-	NFKB1.out.on	-
145	97	-	-	-	-	-	-	-	-	-	-	-	-	-	-	-	-	-	-	-	-	-	-	-	-	JUND.in.on	-	JUND.out.on	-	-	-	-	-	-	-	-	-	-	-	-	-	-	-	-	-	-	-	-	-
146	97	-	-	-	-	-	-	-	-	-	-	-	-	-	-	-	-	-	-	-	-	-	-	-	-	JUND.in.on	-	JUND.out.on	-	-	-	-	-	-	-	-	-	-	-	-	-	-	-	-	-	NFKB1.in.on	-	-	-
147	97	-	-	COL1A1.out.on	-	-	-	-	-	-	-	-	-	-	-	-	-	-	-	-	-	-	-	-	-	JUND.in.on	-	JUND.out.on	-	-	-	MMP1.out.on	-	MMP3.in.on	-	-	-	-	-	-	-	-	-	-	-	-	-	-	-
148	97	-	-	-	-	-	-	-	-	-	-	-	-	-	-	-	-	-	-	-	-	-	JUNB.in.off	-	-	JUND.in.on	-	JUND.out.on	-	-	-	-	-	MMP3.in.on	-	-	-	-	-	-	-	-	-	-	-	-	-	-	-
149	97	-	-	-	-	-	-	-	-	-	ETS1.in.off	-	-	-	-	-	-	-	-	-	-	-	-	-	-	JUND.in.on	-	JUND.out.on	-	-	-	-	-	-	-	-	-	-	-	-	-	-	MMP13.in.off	-	-	-	-	-	-
150	97	COL1A1.in.on	-	-	-	-	-	-	-	-	-	-	-	-	-	-	-	-	-	-	-	-	-	-	-	JUND.in.on	-	JUND.out.on	-	MMP1.in.on	-	MMP1.out.on	-	-	-	-	-	-	-	-	-	MMP13.in.on	-	-	-	-	-	-	-
151	97	COL1A1.in.on	-	-	-	-	-	-	-	-	ETS1.in.off	-	-	-	-	-	-	-	-	-	-	-	-	-	-	JUND.in.on	-	JUND.out.on	-	-	-	-	-	-	-	-	-	-	-	-	-	-	-	-	-	-	-	-	-
152	96	-	-	-	-	-	-	-	-	-	-	-	-	-	-	-	-	-	-	-	-	-	-	-	-	JUND.in.on	-	JUND.out.on	-	-	-	-	-	-	-	-	-	-	-	-	MMP9.out.off	-	-	-	-	-	-	-	-
153	96	-	-	-	-	-	-	-	-	-	-	-	-	-	-	-	-	-	-	-	-	-	-	-	-	JUND.in.on	-	JUND.out.on	-	-	-	-	-	-	-	-	-	-	-	-	-	-	MMP13.in.off	-	-	-	-	-	-
154	96	-	-	-	-	-	-	-	-	-	-	-	-	-	-	-	FOS.out.off	-	JUN.in.off	-	-	-	-	-	-	JUND.in.on	-	JUND.out.on	-	-	-	MMP1.out.on	-	-	-	-	-	-	-	-	-	-	-	MMP13.out.on	-	-	-	NFKB1.out.on	-
155	96	-	-	-	-	-	-	-	-	-	-	-	-	-	-	-	-	-	JUN.in.off	-	-	-	-	-	-	JUND.in.on	-	JUND.out.on	-	-	-	-	-	-	MMP3.in.off	-	-	-	-	-	-	-	-	-	-	-	-	-	-
156	96	-	-	-	-	-	-	-	-	ETS1.in.on	-	-	-	-	-	-	-	-	-	-	-	-	-	-	-	JUND.in.on	-	JUND.out.on	-	-	-	-	-	-	-	MMP3.out.on	-	-	-	-	-	-	-	-	-	-	-	-	-
157	95	-	-	-	-	-	-	-	-	-	-	-	-	-	-	-	-	-	JUN.in.off	-	-	-	-	-	-	JUND.in.on	-	JUND.out.on	-	-	-	MMP1.out.on	-	-	-	-	-	-	-	-	-	-	-	MMP13.out.on	-	-	-	NFKB1.out.on	-
158	95	-	-	-	-	-	-	-	-	-	-	-	ETS1.out.off	-	FOS.in.off	-	-	-	-	-	-	-	-	-	-	JUND.in.on	-	JUND.out.on	-	-	-	-	-	-	-	-	-	-	-	-	-	-	-	-	-	-	-	-	-
159	95	-	-	-	-	-	-	-	-	-	ETS1.in.off	-	-	-	-	-	-	-	-	-	-	-	JUNB.in.off	-	-	JUND.in.on	-	JUND.out.on	-	-	-	-	-	-	MMP3.in.off	-	-	-	MMP9.in.off	-	-	-	-	-	-	-	-	-	-
160	95	-	-	-	-	-	COL1A2.in.off	-	-	-	-	-	-	-	-	-	FOS.out.off	-	-	-	-	-	-	-	-	JUND.in.on	-	JUND.out.on	-	-	-	MMP1.out.on	-	-	-	-	-	-	-	-	-	-	-	-	-	-	-	NFKB1.out.on	-
161	95	COL1A1.in.on	-	-	-	-	-	-	-	-	-	-	-	-	-	-	-	-	-	-	-	-	-	-	-	JUND.in.on	-	JUND.out.on	-	-	-	MMP1.out.on	-	-	-	-	-	-	-	-	-	-	-	MMP13.out.on	-	-	NFKB1.in.off	-	-
162	95	COL1A1.in.on	-	-	-	-	-	-	-	-	-	-	-	-	-	-	-	-	-	-	-	-	-	-	-	JUND.in.on	-	JUND.out.on	-	MMP1.in.on	-	MMP1.out.on	-	-	-	-	-	-	-	-	-	-	-	MMP13.out.on	-	-	-	-	-
163	94	-	-	-	-	-	-	-	-	-	-	-	ETS1.out.off	-	-	-	-	-	-	-	JUN.out.off	-	-	-	-	JUND.in.on	-	JUND.out.on	-	-	-	MMP1.out.on	-	-	-	-	-	-	-	-	MMP9.out.off	-	-	MMP13.out.on	-	-	-	NFKB1.out.on	-
164	94	-	-	COL1A1.out.on	-	-	-	-	-	-	-	-	ETS1.out.off	-	-	-	-	-	-	-	-	-	-	-	-	JUND.in.on	-	JUND.out.on	-	-	-	MMP1.out.on	-	-	-	MMP3.out.on	-	-	-	-	MMP9.out.off	-	-	-	-	-	-	NFKB1.out.on	-
165	94	-	-	-	-	-	-	-	-	-	-	-	-	-	-	-	-	JUN.in.on	-	-	-	-	-	-	-	JUND.in.on	-	JUND.out.on	-	-	-	-	-	-	-	MMP3.out.on	-	-	-	-	-	-	-	-	-	-	-	-	-
166	94	-	-	-	-	-	-	-	-	-	-	-	-	-	FOS.in.off	-	-	-	-	-	-	-	-	-	-	JUND.in.on	-	JUND.out.on	-	-	-	-	-	-	-	-	-	-	-	-	-	-	-	-	-	-	-	-	-
167	94	-	-	-	-	-	-	-	-	ETS1.in.on	-	-	-	-	-	-	-	-	-	-	-	-	JUNB.in.off	-	-	JUND.in.on	-	JUND.out.on	-	-	-	-	-	-	-	-	-	-	-	-	-	-	-	-	-	-	-	-	-
168	93	-	-	COL1A1.out.on	-	-	-	-	-	-	-	-	-	-	-	-	-	-	-	JUN.out.on	-	-	-	-	-	JUND.in.on	-	JUND.out.on	-	-	-	-	-	-	-	-	-	-	-	-	-	-	-	-	-	-	-	-	-
169	93	-	-	-	-	-	-	-	-	-	-	-	-	-	-	-	-	-	-	-	-	-	-	-	-	JUND.in.on	-	JUND.out.on	-	-	MMP1.in.off	-	-	-	-	-	-	-	-	-	-	-	MMP13.in.off	-	-	-	-	-	-
170	93	-	-	-	-	-	-	-	-	-	-	-	-	-	-	-	-	-	-	-	-	-	JUNB.in.off	-	-	JUND.in.on	-	JUND.out.on	-	-	-	-	-	-	-	-	-	-	MMP9.in.off	-	MMP9.out.off	-	MMP13.in.off	-	-	-	-	-	-
171	93	-	-	-	-	-	-	-	-	-	-	-	-	FOS.in.on	-	-	-	-	-	-	-	-	-	-	-	JUND.in.on	-	JUND.out.on	-	-	-	-	-	-	MMP3.in.off	-	-	-	-	-	-	-	-	-	-	-	-	-	-
172	93	-	-	-	-	-	-	-	-	ETS1.in.on	-	-	-	-	-	-	-	-	-	-	-	-	-	-	-	JUND.in.on	-	JUND.out.on	-	-	-	-	-	-	-	-	-	-	-	-	-	-	-	-	-	-	-	-	-
173	93	-	-	-	-	-	-	-	-	ETS1.in.on	-	-	ETS1.out.off	-	-	-	-	-	-	-	-	-	-	-	-	JUND.in.on	-	JUND.out.on	-	-	-	MMP1.out.on	-	-	-	-	-	-	-	-	-	-	-	-	-	-	-	-	-
174	93	COL1A1.in.on	-	-	-	-	-	-	-	-	-	-	ETS1.out.off	-	-	-	-	-	-	-	-	-	-	-	-	JUND.in.on	-	JUND.out.on	-	MMP1.in.on	-	MMP1.out.on	-	-	-	-	-	-	-	-	-	-	-	-	-	-	-	-	-
175	92	-	-	-	-	-	-	-	-	-	-	-	-	-	-	-	FOS.out.off	-	-	-	-	-	-	-	-	JUND.in.on	-	JUND.out.on	-	-	-	MMP1.out.on	-	-	-	-	-	-	-	-	MMP9.out.off	-	-	-	-	-	-	-	-
176	92	-	-	COL1A1.out.on	-	-	-	-	-	-	-	-	-	-	-	-	-	-	-	-	-	-	-	-	-	JUND.in.on	-	JUND.out.on	-	-	-	-	-	-	-	-	-	-	-	-	-	-	-	-	-	-	-	-	-
177	92	-	-	-	-	-	-	-	-	-	-	-	-	-	-	-	-	-	-	-	-	-	-	-	-	JUND.in.on	-	JUND.out.on	-	-	-	MMP1.out.on	-	-	-	-	-	-	-	-	-	-	-	-	-	-	-	-	-
178	92	-	-	-	COL1A1.out.off	-	-	-	-	-	-	-	-	-	-	-	-	-	-	-	-	-	-	-	-	JUND.in.on	-	JUND.out.on	-	-	-	-	-	-	-	-	-	-	-	-	-	-	-	-	-	-	-	-	-
179	92	-	-	-	-	-	-	-	-	-	-	-	-	-	-	-	-	-	JUN.in.off	-	-	-	-	-	-	JUND.in.on	-	JUND.out.on	-	-	-	-	-	-	-	-	-	-	-	-	-	-	MMP13.in.off	-	-	-	-	-	-
180	92	-	-	-	-	-	-	-	-	ETS1.in.on	-	-	-	-	-	-	-	-	-	-	-	-	-	-	-	JUND.in.on	-	JUND.out.on	-	-	-	-	-	-	-	-	-	-	MMP9.in.off	-	-	-	-	-	-	-	-	-	-
181	91	-	-	-	COL1A1.out.off	-	-	-	-	-	-	-	-	-	-	-	FOS.out.off	-	-	-	-	-	-	-	-	JUND.in.on	-	JUND.out.on	-	-	-	MMP1.out.on	-	-	-	-	-	-	-	-	-	-	-	-	-	-	-	-	-
182	91	-	-	-	-	-	-	-	-	-	-	-	-	-	-	-	-	-	-	-	-	-	-	-	-	JUND.in.on	-	JUND.out.on	-	-	-	-	-	-	-	-	-	-	-	-	-	-	-	-	-	NFKB1.in.on	-	-	-
183	91	-	-	-	-	-	-	-	-	-	ETS1.in.off	-	-	-	-	-	-	-	-	-	-	-	JUNB.in.off	-	-	JUND.in.on	-	JUND.out.on	-	-	-	-	-	-	-	-	-	-	MMP9.in.off	-	-	-	MMP13.in.off	-	-	-	-	-	-
184	91	-	-	-	-	COL1A2.in.on	-	-	-	-	-	-	-	-	-	-	-	-	-	-	-	-	-	-	-	JUND.in.on	-	JUND.out.on	-	-	-	-	-	-	MMP3.in.off	-	-	-	-	-	-	-	-	-	-	-	-	-	-
185	90	-	-	COL1A1.out.on	-	-	-	-	-	-	-	-	-	-	-	-	-	-	-	-	JUN.out.off	-	-	-	-	JUND.in.on	-	JUND.out.on	-	-	-	MMP1.out.on	-	-	-	-	-	-	-	-	-	-	-	-	-	-	-	-	-
186	90	-	-	-	COL1A1.out.off	-	-	-	-	-	-	-	ETS1.out.off	-	-	-	-	-	-	-	-	-	-	-	-	JUND.in.on	-	JUND.out.on	-	-	-	-	-	-	-	-	-	-	-	-	-	-	-	-	-	-	-	-	-
187	90	-	-	-	-	-	-	-	-	-	-	-	-	-	-	-	-	-	-	-	-	-	-	-	-	JUND.in.on	-	JUND.out.on	-	-	-	-	-	-	-	-	-	-	-	-	-	-	-	-	-	-	-	-	-
188	90	-	-	-	-	-	-	-	-	-	-	-	-	-	-	-	-	-	JUN.in.off	-	-	-	-	-	-	JUND.in.on	-	JUND.out.on	-	MMP1.in.on	-	-	-	-	-	-	-	-	-	-	-	-	-	-	-	-	-	-	-
189	90	-	-	-	-	-	-	-	-	-	-	-	-	FOS.in.on	-	-	-	-	-	-	-	-	-	-	-	JUND.in.on	-	JUND.out.on	-	-	-	-	-	-	-	-	-	-	-	-	-	-	MMP13.in.off	-	-	-	-	-	-
190	90	-	-	-	-	-	-	-	-	-	ETS1.in.off	-	-	-	-	-	-	-	-	-	-	-	-	-	-	JUND.in.on	-	JUND.out.on	-	-	-	-	-	-	-	-	-	-	-	-	-	-	-	-	-	-	NFKB1.in.off	-	-
191	90	-	-	-	-	COL1A2.in.on	-	-	-	-	-	-	-	-	-	-	-	-	-	-	-	-	-	-	-	JUND.in.on	-	JUND.out.on	-	-	-	-	-	-	-	-	-	-	-	-	-	-	-	-	-	-	-	-	-
192	89	-	-	-	-	-	-	-	-	-	-	-	ETS1.out.off	-	-	-	-	-	-	-	-	-	-	-	-	JUND.in.on	-	JUND.out.on	-	-	-	MMP1.out.on	-	-	-	-	-	-	MMP9.in.off	-	MMP9.out.off	-	-	-	-	-	NFKB1.in.off	-	-
193	89	-	-	-	-	-	-	-	-	-	-	-	-	-	-	-	-	-	-	-	-	-	-	-	-	JUND.in.on	-	JUND.out.on	-	MMP1.in.on	-	MMP1.out.on	-	-	-	-	-	-	MMP9.in.off	-	-	-	-	MMP13.out.on	-	-	-	-	-
194	89	-	-	-	-	-	-	-	-	-	-	-	-	-	-	-	-	-	-	-	-	-	JUNB.in.off	-	JUNB.out.off	JUND.in.on	-	JUND.out.on	-	-	-	MMP1.out.on	-	-	-	-	-	-	-	-	-	-	-	MMP13.out.on	-	-	NFKB1.in.off	-	-
195	89	-	-	-	-	COL1A2.in.on	-	-	-	-	-	-	-	-	-	-	-	-	-	-	-	-	-	-	-	JUND.in.on	-	JUND.out.on	-	-	-	-	-	-	MMP3.in.off	-	-	-	-	-	-	-	MMP13.in.off	-	-	-	NFKB1.in.off	-	-
196	88	-	-	-	-	-	-	COL1A2.out.on	-	-	-	-	ETS1.out.off	-	-	-	-	-	-	-	-	-	-	-	-	JUND.in.on	-	JUND.out.on	-	-	-	MMP1.out.on	-	-	-	-	-	-	-	-	-	-	-	-	-	-	-	-	-
197	88	-	-	COL1A1.out.on	-	-	-	-	-	-	-	-	-	-	-	-	-	JUN.in.on	-	-	-	-	-	-	-	JUND.in.on	-	JUND.out.on	-	-	-	-	-	-	-	MMP3.out.on	-	-	-	-	-	-	-	-	-	-	-	-	-
198	88	-	-	COL1A1.out.on	-	-	-	-	-	-	-	-	-	-	-	-	-	JUN.in.on	-	-	-	-	-	-	-	JUND.in.on	-	JUND.out.on	-	-	-	MMP1.out.on	-	-	-	-	-	-	-	-	-	-	-	-	-	-	-	-	-
199	88	-	-	COL1A1.out.on	-	-	-	-	-	ETS1.in.on	-	-	-	-	-	-	-	-	-	-	-	-	-	-	-	JUND.in.on	-	JUND.out.on	-	-	-	MMP1.out.on	-	-	-	-	-	-	-	-	-	-	-	-	-	-	-	-	-
200	88	-	-	COL1A1.out.on	-	-	-	-	-	ETS1.in.on	-	-	-	-	-	-	-	-	-	-	-	-	-	-	-	JUND.in.on	-	JUND.out.on	-	-	-	-	-	-	-	MMP3.out.on	-	-	-	-	-	-	-	-	-	-	-	-	-
201	88	-	-	-	-	-	-	-	-	ETS1.in.on	-	-	ETS1.out.off	-	-	-	-	-	-	-	-	-	-	-	-	JUND.in.on	-	JUND.out.on	-	-	-	-	-	-	-	-	-	-	-	-	-	-	-	-	-	-	-	-	-
202	88	-	-	COL1A1.out.on	-	-	-	-	-	ETS1.in.on	-	-	-	-	-	-	-	-	-	-	-	-	-	-	-	JUND.in.on	-	JUND.out.on	-	-	-	-	-	-	-	-	-	-	-	-	-	-	-	-	-	-	-	-	-
203	88	-	-	-	-	-	-	-	-	-	ETS1.in.off	-	-	-	-	-	FOS.out.off	-	-	-	-	-	-	-	-	JUND.in.on	-	JUND.out.on	-	-	-	MMP1.out.on	-	-	-	-	-	-	-	-	-	-	-	-	-	-	-	-	-
204	88	-	-	-	-	COL1A2.in.on	-	-	-	-	-	-	-	FOS.in.on	-	-	-	-	-	-	-	-	-	-	-	JUND.in.on	-	JUND.out.on	-	-	-	-	-	-	-	-	-	-	-	-	-	-	-	-	-	-	-	-	-
205	87	-	-	-	-	-	-	-	-	-	-	-	-	-	-	-	-	-	-	-	-	-	-	-	-	JUND.in.on	-	JUND.out.on	-	-	-	-	-	-	-	MMP3.out.on	-	-	-	-	-	-	-	-	-	-	-	-	-
206	87	-	-	-	-	-	-	-	-	-	-	-	ETS1.out.off	-	-	-	-	-	-	-	-	-	-	-	-	JUND.in.on	-	JUND.out.on	-	-	-	MMP1.out.on	-	-	-	-	-	-	-	-	-	-	-	-	-	NFKB1.in.on	-	-	-
207	87	-	-	-	-	-	-	-	-	-	-	-	-	-	-	-	FOS.out.off	-	-	-	-	-	-	-	-	JUND.in.on	-	JUND.out.on	-	-	-	MMP1.out.on	-	MMP3.in.on	-	-	-	-	-	-	MMP9.out.off	-	-	-	-	-	-	-	-
208	87	-	-	-	-	-	-	-	-	-	-	-	-	-	-	-	-	-	-	-	-	-	-	-	-	JUND.in.on	-	JUND.out.on	-	-	-	MMP1.out.on	-	-	MMP3.in.off	-	-	-	-	-	-	-	-	MMP13.out.on	-	-	-	-	-
209	87	-	-	-	-	-	-	-	-	-	-	-	ETS1.out.off	-	-	-	-	JUN.in.on	-	-	-	-	-	-	-	JUND.in.on	-	JUND.out.on	-	-	-	MMP1.out.on	-	-	-	-	-	-	-	-	-	-	-	-	-	-	-	-	-
210	87	-	-	-	-	-	-	-	-	-	-	-	-	-	FOS.in.off	-	-	-	-	-	-	-	-	-	-	JUND.in.on	-	JUND.out.on	-	-	-	-	-	-	-	MMP3.out.on	-	-	-	-	-	-	-	-	-	-	-	-	-
211	87	-	-	-	-	-	-	-	-	ETS1.in.on	-	-	-	-	-	-	-	JUN.in.on	-	-	-	-	-	-	-	JUND.in.on	-	JUND.out.on	-	-	-	-	-	-	-	-	-	-	-	-	-	-	-	-	-	-	-	-	-
212	86	-	-	-	-	-	-	-	-	-	-	-	-	-	-	-	-	-	-	-	-	-	-	-	-	JUND.in.on	-	JUND.out.on	-	-	-	-	-	-	-	-	-	-	-	-	-	-	-	-	MMP13.out.off	-	-	-	-
213	86	-	-	-	COL1A1.out.off	-	-	-	-	-	-	-	-	-	-	-	-	-	-	-	-	-	-	-	-	JUND.in.on	-	JUND.out.on	-	-	-	MMP1.out.on	-	-	-	-	-	-	-	-	-	-	-	MMP13.out.on	-	-	-	-	-
214	86	-	-	-	COL1A1.out.off	-	-	-	-	-	-	-	ETS1.out.off	-	-	-	-	-	-	-	-	-	-	-	-	JUND.in.on	-	JUND.out.on	-	-	-	MMP1.out.on	-	-	-	-	-	-	-	-	-	-	-	-	-	-	-	-	-
215	86	-	-	-	-	-	-	-	-	-	-	-	-	-	-	-	-	-	-	-	-	-	-	-	-	JUND.in.on	-	JUND.out.on	-	-	-	-	-	-	-	-	-	-	-	-	-	-	-	-	-	-	-	-	-
216	86	-	-	-	-	-	-	-	-	-	-	-	-	FOS.in.on	-	-	-	-	JUN.in.off	-	-	-	-	-	-	JUND.in.on	-	JUND.out.on	-	-	-	-	-	-	-	-	-	-	-	-	-	-	-	-	-	-	-	-	-
217	86	-	-	-	-	-	-	-	-	-	-	-	-	-	FOS.in.off	-	-	-	-	-	-	-	-	-	-	JUND.in.on	-	JUND.out.on	-	-	-	-	-	MMP3.in.on	-	-	-	-	-	-	-	-	-	-	-	-	-	-	-
218	86	-	-	-	-	-	-	-	-	ETS1.in.on	-	-	-	-	-	-	-	-	-	-	-	-	-	-	-	JUND.in.on	-	JUND.out.on	-	-	-	-	-	MMP3.in.on	-	-	-	-	MMP9.in.off	-	-	-	-	-	-	-	-	-	-
219	86	-	-	-	-	COL1A2.in.on	-	-	-	-	-	-	ETS1.out.off	-	-	-	-	-	-	-	-	-	-	-	-	JUND.in.on	-	JUND.out.on	-	-	-	-	-	-	-	-	-	-	-	-	-	-	-	-	-	-	-	-	-
220	86	-	-	-	-	COL1A2.in.on	-	-	-	-	-	-	-	-	-	-	-	-	-	-	-	-	JUNB.in.off	-	-	JUND.in.on	-	JUND.out.on	-	-	-	-	-	-	MMP3.in.off	-	-	-	-	-	-	-	MMP13.in.off	-	-	-	-	-	-
221	85	-	-	-	-	-	-	-	COL1A2.out.off	-	-	-	-	-	-	-	-	-	-	-	JUN.out.off	-	-	-	-	JUND.in.on	-	JUND.out.on	-	-	-	MMP1.out.on	-	-	-	-	-	-	-	-	-	-	-	-	-	-	-	NFKB1.out.on	-
222	85	-	-	COL1A1.out.on	-	-	-	-	-	-	-	-	-	-	-	-	-	-	-	-	-	-	-	-	-	JUND.in.on	-	JUND.out.on	-	-	-	MMP1.out.on	-	-	-	MMP3.out.on	-	-	-	-	-	-	-	-	-	-	-	NFKB1.out.on	-
223	85	-	-	-	-	-	-	-	-	-	-	-	-	-	-	-	-	-	-	-	-	-	-	-	-	JUND.in.on	-	JUND.out.on	-	MMP1.in.on	-	MMP1.out.on	-	-	-	-	-	-	MMP9.in.off	-	-	MMP13.in.on	-	-	-	-	-	NFKB1.out.on	-
224	85	-	-	-	-	-	-	-	-	-	ETS1.in.off	-	-	-	-	-	-	-	-	-	-	-	JUNB.in.off	-	-	JUND.in.on	-	JUND.out.on	-	-	-	MMP1.out.on	-	-	-	-	-	-	MMP9.in.off	-	-	-	MMP13.in.off	-	-	-	-	-	-
225	85	-	-	-	-	-	COL1A2.in.off	-	-	-	-	-	-	-	-	-	-	-	-	-	-	-	-	-	-	JUND.in.on	-	JUND.out.on	-	MMP1.in.on	-	MMP1.out.on	-	MMP3.in.on	-	-	-	-	-	-	-	-	-	-	-	-	-	-	-
226	85	COL1A1.in.on	-	-	-	-	-	COL1A2.out.on	-	-	-	-	-	-	-	-	-	-	-	-	-	-	JUNB.in.off	-	-	JUND.in.on	-	JUND.out.on	-	-	-	-	-	-	-	-	-	-	-	-	-	-	-	-	-	-	-	-	-
227	84	-	-	-	-	-	-	COL1A2.out.on	-	-	-	-	ETS1.out.off	-	-	-	-	-	-	-	-	-	-	-	-	JUND.in.on	-	JUND.out.on	-	-	-	-	-	-	-	-	-	-	-	-	-	-	-	-	-	-	-	-	-
228	84	-	-	-	-	-	-	-	-	-	-	-	ETS1.out.off	-	-	-	-	-	-	-	-	-	-	-	-	JUND.in.on	-	JUND.out.on	-	-	-	-	-	-	-	-	-	-	MMP9.in.off	-	MMP9.out.off	-	-	-	-	-	NFKB1.in.off	-	-
229	84	-	-	-	-	-	-	-	-	-	-	-	-	-	-	-	-	-	-	-	-	-	-	-	-	JUND.in.on	-	JUND.out.on	-	MMP1.in.on	-	-	-	-	-	-	-	-	-	-	MMP9.out.off	-	-	-	-	-	-	-	-
230	84	-	-	-	-	-	-	-	-	-	-	-	-	-	-	-	-	-	-	-	-	-	-	-	-	JUND.in.on	-	JUND.out.on	-	MMP1.in.on	-	-	-	-	-	-	-	-	-	-	-	-	-	-	-	-	-	-	-
231	84	-	-	-	-	-	-	-	-	-	-	-	-	-	-	-	-	-	-	-	-	-	-	-	-	JUND.in.on	-	JUND.out.on	-	MMP1.in.on	-	-	-	-	-	-	-	-	-	-	-	-	-	-	-	-	NFKB1.in.off	-	-
232	84	-	-	-	-	-	-	-	-	-	-	-	-	-	-	-	-	JUN.in.on	-	-	-	-	-	-	-	JUND.in.on	-	JUND.out.on	-	-	-	-	-	-	-	-	-	-	-	-	-	-	-	-	-	-	-	-	-
233	84	-	-	-	-	-	-	-	-	-	-	-	ETS1.out.off	-	FOS.in.off	-	-	-	-	-	-	-	-	-	-	JUND.in.on	-	JUND.out.on	-	MMP1.in.on	-	MMP1.out.on	-	-	-	-	-	-	-	-	-	-	-	-	-	-	-	-	-
234	84	-	-	-	-	-	-	-	-	-	ETS1.in.off	-	-	-	-	-	-	-	-	-	-	-	-	-	-	JUND.in.on	-	JUND.out.on	-	-	-	MMP1.out.on	-	-	-	-	-	-	MMP9.in.off	-	-	-	MMP13.in.off	-	-	-	-	-	-
235	84	COL1A1.in.on	-	-	-	-	-	-	-	-	-	-	ETS1.out.off	-	-	-	-	-	-	-	-	-	-	-	JUNB.out.off	JUND.in.on	-	JUND.out.on	-	-	-	MMP1.out.on	-	-	-	-	-	-	-	-	-	-	-	-	-	-	-	-	-
236	84	COL1A1.in.on	-	-	-	-	-	-	-	-	-	-	ETS1.out.off	-	-	-	-	-	-	-	-	-	-	-	-	JUND.in.on	-	JUND.out.on	-	-	-	MMP1.out.on	-	-	-	-	-	-	-	-	MMP9.out.off	-	-	-	-	-	-	-	-
237	83	-	-	-	-	-	-	-	-	-	-	-	-	-	-	-	-	-	-	-	-	-	-	-	JUNB.out.off	JUND.in.on	-	JUND.out.on	-	-	-	MMP1.out.on	-	-	-	-	-	-	MMP9.in.off	-	-	-	-	-	-	-	-	-	-
238	83	-	-	COL1A1.out.on	-	-	-	-	-	-	-	-	-	-	-	-	-	-	-	-	-	-	-	-	-	JUND.in.on	-	JUND.out.on	-	-	-	-	-	-	MMP3.in.off	MMP3.out.on	-	-	-	-	-	-	-	-	-	-	-	-	-
239	83	-	-	-	-	-	-	-	-	-	-	-	-	-	-	-	-	-	-	-	-	-	-	-	-	JUND.in.on	-	JUND.out.on	-	MMP1.in.on	-	MMP1.out.on	-	-	-	MMP3.out.on	-	-	-	-	-	MMP13.in.on	-	-	-	-	-	-	-
240	83	-	-	COL1A1.out.on	-	-	-	-	-	-	-	-	-	-	-	-	-	-	-	-	-	-	JUNB.in.off	-	-	JUND.in.on	-	JUND.out.on	-	-	-	-	-	-	MMP3.in.off	-	-	-	-	-	-	-	-	-	-	-	-	-	-
241	83	-	-	-	-	-	-	-	-	-	-	-	-	-	-	-	-	-	JUN.in.off	-	-	-	JUNB.in.off	-	-	JUND.in.on	-	JUND.out.on	-	-	-	-	-	-	-	-	-	-	-	-	MMP9.out.off	-	MMP13.in.off	-	-	-	-	-	-
242	83	-	-	-	-	-	-	-	-	-	-	-	-	FOS.in.on	-	-	-	-	-	-	-	-	JUNB.in.off	-	-	JUND.in.on	-	JUND.out.on	-	-	-	-	-	-	-	-	-	-	-	-	-	-	MMP13.in.off	-	-	-	-	-	-
243	83	-	-	-	-	COL1A2.in.on	-	-	-	-	-	-	-	-	-	-	-	-	JUN.in.off	-	-	-	-	-	-	JUND.in.on	-	JUND.out.on	-	-	-	-	-	-	-	-	-	-	-	-	-	-	-	-	-	-	-	-	-
244	83	-	-	-	-	-	COL1A2.in.off	-	-	-	-	-	-	-	-	-	-	-	-	-	-	-	-	-	-	JUND.in.on	-	JUND.out.on	-	-	-	MMP1.out.on	-	-	-	MMP3.out.on	-	-	-	-	-	-	-	-	-	-	-	-	-
245	82	-	-	-	-	-	-	-	-	-	-	-	-	-	-	-	-	-	-	-	-	-	-	-	-	JUND.in.on	-	JUND.out.on	-	-	-	-	-	-	-	-	MMP3.out.off	-	-	-	-	-	-	-	-	-	-	-	-
246	82	-	-	-	COL1A1.out.off	-	-	-	-	-	-	-	-	-	-	-	-	-	-	-	-	-	-	-	-	JUND.in.on	-	JUND.out.on	-	-	-	-	-	-	-	-	-	-	-	-	-	-	-	-	-	-	-	-	-
247	82	-	-	-	-	-	-	-	-	-	-	-	ETS1.out.off	-	-	-	-	-	-	-	-	-	-	-	JUNB.out.off	JUND.in.on	-	JUND.out.on	-	-	-	MMP1.out.on	-	-	-	-	-	-	-	-	-	-	-	-	-	-	-	-	-
248	82	-	-	-	-	-	-	-	COL1A2.out.off	-	-	-	-	-	-	-	-	-	-	-	-	-	-	-	-	JUND.in.on	-	JUND.out.on	-	-	-	MMP1.out.on	-	-	-	-	-	-	MMP9.in.off	-	-	-	-	-	-	-	-	NFKB1.out.on	-
249	82	-	-	-	-	-	-	-	-	-	-	-	ETS1.out.off	-	-	-	-	-	-	-	-	-	-	-	JUNB.out.off	JUND.in.on	-	JUND.out.on	-	-	-	MMP1.out.on	-	MMP3.in.on	-	-	-	-	-	-	-	-	-	-	-	-	-	NFKB1.out.on	-
250	82	-	-	-	-	-	-	-	-	-	-	-	ETS1.out.off	-	-	-	-	-	-	-	-	-	-	-	-	JUND.in.on	-	JUND.out.on	-	-	-	-	-	-	MMP3.in.off	-	-	-	-	-	-	-	-	-	-	-	-	-	-
251	82	-	-	-	-	-	-	-	-	-	-	-	-	-	-	-	-	-	-	-	-	-	-	-	JUNB.out.off	JUND.in.on	-	JUND.out.on	-	MMP1.in.on	-	MMP1.out.on	-	-	-	-	-	-	MMP9.in.off	-	-	MMP13.in.on	-	-	-	-	-	-	-
252	82	COL1A1.in.on	-	-	-	-	-	-	-	-	-	-	-	-	-	-	-	JUN.in.on	-	-	-	-	-	-	-	JUND.in.on	-	JUND.out.on	-	-	-	-	-	-	-	-	-	-	-	-	-	-	-	-	-	-	NFKB1.in.off	-	-
253	81	-	-	COL1A1.out.on	-	-	-	-	-	-	-	-	-	-	-	-	FOS.out.off	-	-	-	-	-	-	-	-	JUND.in.on	-	JUND.out.on	-	-	-	MMP1.out.on	-	-	-	MMP3.out.on	-	-	-	-	-	-	-	-	-	-	-	-	-
254	81	-	-	-	-	-	-	COL1A2.out.on	-	-	-	-	-	-	-	-	-	-	-	-	-	-	-	-	-	JUND.in.on	-	JUND.out.on	-	-	-	MMP1.out.on	-	-	-	-	-	-	-	-	-	-	-	MMP13.out.on	-	-	-	-	-
255	81	-	-	-	-	-	-	COL1A2.out.on	-	-	-	-	ETS1.out.off	-	-	-	-	-	-	-	-	-	-	-	-	JUND.in.on	-	JUND.out.on	-	-	-	-	-	-	-	-	-	-	-	-	-	-	-	-	-	-	-	-	-
256	81	-	-	-	-	-	-	-	-	-	-	-	-	-	-	-	-	-	-	-	-	-	-	-	-	JUND.in.on	-	JUND.out.on	-	-	-	MMP1.out.on	-	MMP3.in.on	-	-	-	-	MMP9.in.off	-	-	-	-	-	-	-	-	NFKB1.out.on	-
257	81	-	-	-	-	-	-	-	-	-	-	-	-	-	-	-	-	-	-	-	-	-	-	-	JUNB.out.off	JUND.in.on	-	JUND.out.on	-	MMP1.in.on	-	MMP1.out.on	-	-	-	-	-	-	-	-	-	MMP13.in.on	-	-	-	-	-	NFKB1.out.on	-
258	81	-	-	-	-	-	-	-	-	-	-	-	ETS1.out.off	-	-	-	-	JUN.in.on	-	-	-	-	-	-	-	JUND.in.on	-	JUND.out.on	-	-	-	-	-	-	-	-	-	-	-	-	-	-	-	-	-	-	-	-	-
259	81	-	-	-	-	-	-	-	-	-	ETS1.in.off	-	-	-	-	-	-	-	-	-	-	-	-	-	-	JUND.in.on	-	JUND.out.on	-	-	-	-	-	-	-	-	-	-	MMP9.in.off	-	-	-	MMP13.in.off	-	-	-	-	-	-
260	81	-	-	-	-	COL1A2.in.on	-	-	-	-	-	-	-	-	-	-	-	-	-	-	-	-	-	-	-	JUND.in.on	-	JUND.out.on	-	-	-	-	-	-	-	-	-	-	-	-	-	-	-	-	MMP13.out.off	-	-	-	-
261	81	COL1A1.in.on	-	-	-	-	-	-	-	-	-	-	-	-	-	-	-	-	-	-	-	-	-	-	-	JUND.in.on	-	JUND.out.on	-	-	-	MMP1.out.on	-	MMP3.in.on	-	-	-	-	-	-	-	-	-	-	-	-	-	NFKB1.out.on	-
262	80	-	-	-	-	-	-	-	-	-	-	-	ETS1.out.off	-	-	-	-	-	-	-	-	-	-	-	-	JUND.in.on	-	JUND.out.on	-	-	-	MMP1.out.on	-	-	-	-	-	-	-	-	-	-	-	-	-	-	-	-	-
263	80	-	-	COL1A1.out.on	-	-	-	-	-	-	-	-	-	-	-	-	-	-	-	-	-	-	-	-	-	JUND.in.on	-	JUND.out.on	-	-	-	MMP1.out.on	-	-	-	-	-	-	-	-	-	-	-	-	-	-	-	-	-
264	80	-	-	-	-	-	-	-	-	-	-	ETS1.out.on	-	-	-	-	-	-	-	-	-	-	-	-	-	JUND.in.on	-	JUND.out.on	-	-	-	-	-	-	-	-	-	-	-	-	-	-	-	-	-	-	-	-	-
265	80	-	-	-	-	-	-	COL1A2.out.on	-	-	-	-	-	-	-	-	-	-	-	-	-	-	-	-	-	JUND.in.on	-	JUND.out.on	-	-	-	MMP1.out.on	-	MMP3.in.on	-	-	-	-	-	-	-	-	-	-	-	-	-	-	-
266	80	-	-	-	-	-	-	COL1A2.out.on	-	-	-	-	-	-	-	-	-	-	-	-	-	-	-	-	-	JUND.in.on	-	JUND.out.on	-	MMP1.in.on	-	MMP1.out.on	-	-	-	-	-	-	-	-	-	-	-	-	-	-	-	-	-
267	80	-	-	-	-	-	-	-	-	-	-	-	ETS1.out.off	-	-	-	-	-	-	-	-	-	-	-	-	JUND.in.on	-	JUND.out.on	-	MMP1.in.on	-	MMP1.out.on	-	-	-	-	-	-	MMP9.in.off	-	-	-	-	-	-	-	-	-	-
268	80	-	-	-	-	-	-	-	COL1A2.out.off	-	-	-	-	-	-	-	-	-	-	-	-	-	JUNB.in.off	-	-	JUND.in.on	-	JUND.out.on	-	-	-	MMP1.out.on	-	-	-	-	-	-	-	-	-	-	-	-	-	-	-	NFKB1.out.on	-
269	80	-	-	-	-	COL1A2.in.on	-	-	-	-	-	-	-	-	-	-	-	-	-	-	-	-	-	-	-	JUND.in.on	-	JUND.out.on	-	-	-	MMP1.out.on	-	-	-	-	-	-	-	-	-	-	-	MMP13.out.on	-	-	-	-	-
270	79	-	-	-	-	-	-	-	-	-	-	-	-	-	-	-	-	-	-	-	-	-	-	-	-	JUND.in.on	-	JUND.out.on	-	-	-	-	-	-	-	-	-	-	-	-	-	-	-	-	-	-	-	-	-
271	79	-	-	-	-	-	-	-	-	-	-	-	-	-	-	-	-	-	-	-	-	-	-	-	-	JUND.in.on	-	JUND.out.on	-	-	-	MMP1.out.on	-	MMP3.in.on	-	-	-	-	-	-	-	-	-	-	-	-	NFKB1.in.off	-	-
272	79	-	-	-	-	-	-	-	-	-	-	-	-	-	FOS.in.off	-	-	-	-	-	-	-	-	-	-	JUND.in.on	-	JUND.out.on	-	-	-	MMP1.out.on	-	-	-	-	-	-	-	-	MMP9.out.off	-	-	MMP13.out.on	-	-	-	NFKB1.out.on	-
273	79	-	-	-	-	-	-	-	-	ETS1.in.on	-	-	-	-	-	-	-	JUN.in.on	-	-	-	-	-	-	-	JUND.in.on	-	JUND.out.on	-	-	-	-	-	-	-	MMP3.out.on	-	-	-	-	-	-	-	-	-	-	-	-	-
274	79	-	-	-	-	COL1A2.in.on	-	-	-	-	-	-	-	-	-	-	-	-	-	-	-	-	-	-	-	JUND.in.on	-	JUND.out.on	-	-	-	-	-	-	MMP3.in.off	-	-	-	-	-	-	-	MMP13.in.off	-	-	-	-	-	-
275	79	COL1A1.in.on	-	-	-	-	-	-	-	-	-	-	-	-	-	-	-	-	-	-	-	-	-	-	-	JUND.in.on	-	JUND.out.on	-	-	-	-	-	-	MMP3.in.off	-	-	-	-	-	-	-	-	-	-	-	-	-	-
276	78	-	-	-	COL1A1.out.off	-	-	-	-	-	-	-	-	-	-	-	-	-	-	-	-	-	-	-	-	JUND.in.on	-	JUND.out.on	-	-	-	MMP1.out.on	-	-	-	-	-	-	-	-	MMP9.out.off	-	-	-	-	-	-	-	-
277	78	-	-	-	COL1A1.out.off	-	-	-	-	-	-	-	-	-	-	-	-	-	-	-	-	-	-	-	JUNB.out.off	JUND.in.on	-	JUND.out.on	-	-	-	MMP1.out.on	-	-	-	-	-	-	-	-	-	-	-	-	-	-	-	-	-
278	78	-	-	-	-	-	-	COL1A2.out.on	-	-	-	-	-	-	-	-	-	-	-	-	-	-	-	-	-	JUND.in.on	-	JUND.out.on	-	-	-	-	-	-	-	-	-	-	-	-	-	-	-	-	MMP13.out.off	-	-	-	-
279	78	-	-	-	-	-	-	-	-	-	-	-	-	-	-	-	-	-	-	-	-	-	-	-	-	JUND.in.on	-	JUND.out.on	-	-	-	-	-	-	-	-	-	-	-	-	-	-	-	-	-	-	-	-	-
280	78	-	-	COL1A1.out.on	-	-	-	-	-	-	-	-	-	-	-	-	-	-	-	-	-	-	-	-	-	JUND.in.on	-	JUND.out.on	-	-	-	-	-	-	-	-	-	-	-	-	-	-	-	-	-	-	-	-	-
281	78	-	-	-	-	-	-	-	-	-	-	-	ETS1.out.off	-	-	-	-	-	-	-	JUN.out.off	-	-	-	-	JUND.in.on	-	JUND.out.on	-	-	-	MMP1.out.on	-	-	-	-	-	-	MMP9.in.off	-	-	-	-	MMP13.out.on	-	-	-	NFKB1.out.on	-
282	78	-	-	-	-	-	-	-	COL1A2.out.off	-	-	-	-	-	-	-	-	-	-	-	-	-	-	-	-	JUND.in.on	-	JUND.out.on	-	-	-	MMP1.out.on	-	MMP3.in.on	-	-	-	-	-	-	-	-	-	-	-	-	-	-	-
283	78	-	-	-	-	-	-	-	-	-	-	-	-	-	-	-	-	-	-	-	-	-	-	-	-	JUND.in.on	-	JUND.out.on	-	-	-	-	-	-	MMP3.in.off	MMP3.out.on	-	-	-	-	MMP9.out.off	-	-	-	-	-	-	-	-
284	78	-	-	-	-	-	-	-	-	-	-	-	-	-	-	-	-	-	-	-	JUN.out.off	-	-	-	-	JUND.in.on	-	JUND.out.on	-	MMP1.in.on	-	MMP1.out.on	-	-	-	-	-	-	-	-	-	MMP13.in.on	-	-	-	-	-	NFKB1.out.on	-
285	78	-	-	-	-	-	-	-	-	-	-	-	-	FOS.in.on	-	-	FOS.out.off	-	-	-	-	-	-	-	-	JUND.in.on	-	JUND.out.on	-	-	-	MMP1.out.on	-	-	-	-	-	-	-	-	-	-	-	MMP13.out.on	-	-	-	NFKB1.out.on	-
286	78	-	-	-	-	COL1A2.in.on	-	-	-	-	-	-	-	-	-	-	-	-	-	-	-	-	-	-	-	JUND.in.on	-	JUND.out.on	-	-	-	MMP1.out.on	-	-	-	-	-	-	MMP9.in.off	-	-	-	-	MMP13.out.on	-	-	-	-	-
287	78	-	-	-	-	COL1A2.in.on	-	-	-	-	-	-	-	-	-	-	-	JUN.in.on	-	-	-	-	-	-	-	JUND.in.on	-	JUND.out.on	-	-	-	-	-	-	-	-	-	-	-	-	-	-	-	-	-	-	-	-	-
288	77	-	-	-	-	-	-	-	-	-	-	-	ETS1.out.off	-	-	-	-	-	-	-	-	-	-	-	JUNB.out.off	JUND.in.on	-	JUND.out.on	-	-	-	MMP1.out.on	-	-	-	MMP3.out.on	-	-	-	-	-	-	-	-	-	-	-	NFKB1.out.on	-
289	77	-	-	-	-	-	-	-	-	-	-	-	-	-	-	-	-	-	-	-	-	-	-	-	-	JUND.in.on	-	JUND.out.on	-	-	-	-	-	-	-	MMP3.out.on	-	-	-	-	-	-	-	-	-	-	-	-	-
290	77	-	-	-	-	-	-	-	-	-	-	-	-	-	-	-	-	-	-	-	-	-	-	-	-	JUND.in.on	-	JUND.out.on	-	-	-	-	-	-	-	-	-	-	-	-	-	-	-	-	-	-	-	-	-
291	77	-	-	-	-	-	-	-	-	-	-	-	-	-	-	-	-	-	-	-	-	-	-	-	-	JUND.in.on	-	JUND.out.on	-	-	-	MMP1.out.on	-	-	-	-	-	-	-	-	MMP9.out.off	-	-	MMP13.out.on	-	-	-	NFKB1.out.on	-
292	77	-	-	-	-	-	-	-	-	-	-	-	ETS1.out.off	-	-	-	FOS.out.off	-	-	-	-	-	-	-	-	JUND.in.on	-	JUND.out.on	-	-	-	MMP1.out.on	-	-	-	-	-	-	-	-	-	-	-	-	-	-	-	NFKB1.out.on	-
293	77	-	-	-	-	-	-	-	-	-	-	-	-	-	-	-	-	-	-	-	-	-	-	-	-	JUND.in.on	-	JUND.out.on	-	-	-	MMP1.out.on	-	-	-	-	-	-	-	-	-	-	MMP13.in.off	MMP13.out.on	-	-	-	-	-
294	77	-	-	-	-	-	-	-	-	-	-	-	-	-	-	-	-	-	-	-	-	-	-	-	-	JUND.in.on	-	JUND.out.on	-	MMP1.in.on	-	-	-	-	-	-	-	-	-	-	-	-	-	-	-	-	-	-	-
295	77	-	-	-	-	-	-	-	-	-	-	-	-	-	-	-	FOS.out.off	-	-	-	-	-	-	-	-	JUND.in.on	-	JUND.out.on	-	MMP1.in.on	-	MMP1.out.on	-	-	-	-	-	-	-	-	-	-	-	-	-	NFKB1.in.on	-	-	-
296	77	-	-	-	-	-	-	-	-	-	-	-	-	-	-	-	-	-	-	-	-	-	-	-	-	JUND.in.on	-	JUND.out.on	-	MMP1.in.on	-	MMP1.out.on	-	-	-	-	-	-	-	-	-	-	-	MMP13.out.on	-	NFKB1.in.on	-	-	-
297	77	-	-	-	-	-	-	-	-	-	-	-	-	FOS.in.on	-	-	FOS.out.off	-	-	-	-	-	-	-	-	JUND.in.on	-	JUND.out.on	-	-	-	MMP1.out.on	-	-	-	-	-	-	-	-	-	-	-	-	-	-	-	-	-
298	77	-	-	-	-	-	-	-	-	-	-	-	-	-	FOS.in.off	-	-	-	-	-	-	-	-	-	-	JUND.in.on	-	JUND.out.on	-	-	-	MMP1.out.on	-	-	-	-	-	-	MMP9.in.off	-	-	-	-	MMP13.out.on	-	-	-	-	-
299	77	-	-	-	-	-	-	-	-	ETS1.in.on	-	-	-	-	-	-	-	-	-	-	-	-	-	-	-	JUND.in.on	-	JUND.out.on	-	MMP1.in.on	-	MMP1.out.on	-	-	-	-	-	-	-	-	-	MMP13.in.on	-	-	-	-	-	-	-
300	77	-	-	-	-	COL1A2.in.on	-	-	-	-	-	-	-	-	-	-	-	-	-	-	-	-	JUNB.in.off	-	-	JUND.in.on	-	JUND.out.on	-	-	-	-	-	-	-	-	-	-	-	-	-	-	MMP13.in.off	-	-	-	-	-	-
301	77	-	-	-	-	COL1A2.in.on	-	-	-	-	ETS1.in.off	-	-	-	-	-	-	-	-	-	-	-	-	-	-	JUND.in.on	-	JUND.out.on	-	-	-	-	-	-	-	-	-	-	MMP9.in.off	-	-	-	MMP13.in.off	-	-	-	NFKB1.in.off	-	-
302	76	-	-	-	COL1A1.out.off	-	-	-	-	-	-	-	ETS1.out.off	-	-	-	-	-	-	-	-	-	-	-	-	JUND.in.on	-	JUND.out.on	-	-	-	MMP1.out.on	-	-	-	-	-	-	-	-	-	-	-	-	-	-	-	-	-
303	76	-	-	-	-	-	-	COL1A2.out.on	-	-	-	-	-	-	-	-	-	-	-	-	-	-	-	-	-	JUND.in.on	-	JUND.out.on	-	-	-	-	-	-	-	-	-	-	-	-	-	-	-	-	-	-	-	-	-
304	76	-	-	-	-	-	-	-	-	-	-	-	-	-	-	-	-	-	-	-	-	-	-	-	JUNB.out.off	JUND.in.on	-	JUND.out.on	-	-	-	MMP1.out.on	-	-	-	-	-	-	-	-	-	-	-	-	-	-	-	-	-
305	76	-	-	-	-	-	-	-	-	-	-	-	-	-	-	-	-	-	-	JUN.out.on	-	-	-	-	-	JUND.in.on	-	JUND.out.on	-	-	-	-	-	-	-	MMP3.out.on	-	-	MMP9.in.off	-	-	-	-	-	-	-	-	-	-
306	76	-	-	-	-	-	-	-	-	-	-	-	ETS1.out.off	-	-	-	-	-	-	-	-	-	JUNB.in.off	-	JUNB.out.off	JUND.in.on	-	JUND.out.on	-	-	-	MMP1.out.on	-	-	-	-	-	-	-	-	-	-	-	MMP13.out.on	-	-	-	NFKB1.out.on	-
307	76	-	-	-	-	-	-	-	-	-	-	-	-	-	-	-	-	JUN.in.on	-	-	-	-	-	-	-	JUND.in.on	-	JUND.out.on	-	-	-	-	-	-	-	-	-	-	MMP9.in.off	-	-	-	-	-	-	-	NFKB1.in.off	-	-
308	76	-	-	-	-	-	-	-	-	-	-	-	-	-	-	-	-	-	JUN.in.off	-	-	-	JUNB.in.off	-	-	JUND.in.on	-	JUND.out.on	-	-	-	-	-	-	-	-	-	-	MMP9.in.off	-	-	-	MMP13.in.off	-	-	-	-	-	-
309	76	-	-	COL1A1.out.on	-	-	-	-	-	-	-	-	-	-	FOS.in.off	-	-	-	-	-	-	-	-	-	-	JUND.in.on	-	JUND.out.on	-	-	-	-	-	-	-	-	-	-	-	-	-	-	-	-	-	-	-	-	-
310	76	-	-	-	-	-	-	-	-	ETS1.in.on	-	-	-	-	-	-	-	-	-	-	-	-	-	-	-	JUND.in.on	-	JUND.out.on	-	-	-	-	-	-	-	MMP3.out.on	-	-	MMP9.in.off	-	-	-	-	-	-	-	-	-	-
311	76	-	-	-	-	-	-	-	-	-	ETS1.in.off	-	-	-	-	-	-	-	-	-	-	-	-	-	-	JUND.in.on	-	JUND.out.on	-	MMP1.in.on	-	-	-	-	-	-	-	-	-	-	-	-	-	-	-	-	-	-	-
312	76	-	-	-	-	COL1A2.in.on	-	-	-	-	-	-	-	-	-	-	-	-	-	-	-	-	-	-	-	JUND.in.on	-	JUND.out.on	-	-	-	-	-	-	MMP3.in.off	-	-	-	-	-	MMP9.out.off	-	MMP13.in.off	-	-	-	-	-	-
313	76	COL1A1.in.on	-	COL1A1.out.on	-	-	-	-	-	-	-	-	-	-	-	-	-	-	-	-	-	-	-	-	-	JUND.in.on	-	JUND.out.on	-	MMP1.in.on	-	MMP1.out.on	-	-	-	MMP3.out.on	-	-	-	-	-	-	-	-	-	-	-	-	-
314	76	COL1A1.in.on	-	-	-	-	-	-	-	-	-	-	-	-	-	-	-	-	-	-	-	-	-	-	-	JUND.in.on	-	JUND.out.on	-	MMP1.in.on	-	MMP1.out.on	-	MMP3.in.on	-	-	-	-	-	-	MMP9.out.off	-	-	-	-	-	-	-	-
315	76	COL1A1.in.on	-	-	-	-	-	-	-	-	-	-	-	-	-	-	-	-	-	-	-	-	-	-	-	JUND.in.on	-	JUND.out.on	-	MMP1.in.on	-	MMP1.out.on	-	MMP3.in.on	-	-	-	-	MMP9.in.off	-	-	MMP13.in.on	-	-	-	-	-	-	-
316	75	-	-	-	-	-	-	-	-	-	-	-	-	-	-	-	-	-	-	-	-	-	-	-	-	JUND.in.on	-	JUND.out.on	-	-	-	MMP1.out.on	-	-	-	-	MMP3.out.off	-	-	-	MMP9.out.off	-	-	-	-	-	-	-	-
317	75	-	-	-	-	-	-	-	-	-	-	-	-	-	-	-	-	-	-	-	-	-	-	-	-	JUND.in.on	-	JUND.out.on	-	-	-	MMP1.out.on	-	-	-	-	MMP3.out.off	-	-	-	MMP9.out.off	-	-	-	-	-	-	-	-
318	75	-	-	-	-	-	-	-	-	-	-	-	-	-	-	-	-	-	-	JUN.out.on	-	-	-	-	JUNB.out.off	JUND.in.on	-	JUND.out.on	-	-	-	MMP1.out.on	-	-	-	-	-	-	-	-	-	-	-	-	-	-	-	-	-
319	75	-	-	-	-	-	-	-	-	-	-	-	-	-	-	-	FOS.out.off	-	-	-	-	-	-	-	-	JUND.in.on	-	JUND.out.on	-	-	-	MMP1.out.on	-	-	-	MMP3.out.on	-	-	-	-	MMP9.out.off	-	-	-	-	-	-	-	-
320	75	-	-	-	COL1A1.out.off	-	-	-	-	-	-	-	-	-	-	-	-	-	-	-	-	-	-	-	-	JUND.in.on	-	JUND.out.on	-	-	-	MMP1.out.on	-	-	-	-	-	-	-	-	MMP9.out.off	-	-	-	-	-	-	-	-
321	75	-	-	-	-	-	-	-	-	-	-	-	ETS1.out.off	-	-	-	-	-	-	-	-	-	-	-	-	JUND.in.on	-	JUND.out.on	-	-	-	-	-	-	-	-	-	-	-	-	-	-	-	-	-	-	-	-	-
322	75	-	-	-	-	-	-	COL1A2.out.on	-	-	-	-	-	-	-	-	-	-	-	JUN.out.on	-	-	-	-	-	JUND.in.on	-	JUND.out.on	-	-	-	-	-	-	-	-	-	-	-	-	-	-	-	-	-	-	-	-	-
323	75	-	-	-	-	-	-	-	-	-	-	-	-	-	-	-	FOS.out.off	-	-	-	-	-	-	-	-	JUND.in.on	-	JUND.out.on	-	-	-	MMP1.out.on	-	-	-	-	-	-	-	-	-	-	-	-	-	-	-	-	-
324	75	-	-	-	COL1A1.out.off	-	-	-	-	-	-	-	-	-	-	-	-	-	-	-	-	-	-	-	-	JUND.in.on	-	JUND.out.on	-	MMP1.in.on	-	-	-	-	-	-	-	-	-	-	-	-	-	-	-	-	-	-	-
325	75	-	-	-	-	-	-	-	-	-	-	-	-	-	-	-	-	JUN.in.on	-	-	-	-	JUNB.in.off	-	-	JUND.in.on	-	JUND.out.on	-	-	-	MMP1.out.on	-	-	-	-	-	-	-	-	-	-	-	-	-	-	-	-	-
326	75	-	-	-	-	-	-	-	-	-	-	-	-	FOS.in.on	-	-	-	-	-	-	-	-	-	-	-	JUND.in.on	-	JUND.out.on	-	-	-	MMP1.out.on	-	-	-	-	-	-	-	-	-	-	-	MMP13.out.on	-	-	-	NFKB1.out.on	-
327	75	-	-	-	-	-	-	-	-	-	-	-	-	FOS.in.on	-	-	-	-	-	-	-	-	-	-	-	JUND.in.on	-	JUND.out.on	-	-	-	MMP1.out.on	-	-	-	-	-	-	-	-	-	-	-	MMP13.out.on	-	-	NFKB1.in.off	-	-
328	75	-	-	-	-	-	-	-	-	ETS1.in.on	-	-	-	-	-	-	-	-	-	-	-	-	-	-	-	JUND.in.on	-	JUND.out.on	-	-	-	-	-	-	-	-	-	-	MMP9.in.off	-	MMP9.out.off	-	-	-	-	-	-	-	-
329	75	-	-	-	-	-	-	-	-	ETS1.in.on	-	-	-	-	-	-	-	-	-	-	-	-	JUNB.in.off	-	-	JUND.in.on	-	JUND.out.on	-	-	-	MMP1.out.on	-	-	-	-	-	-	MMP9.in.off	-	-	-	-	-	-	-	-	-	-
330	75	COL1A1.in.on	-	-	-	-	-	-	-	-	-	-	-	-	-	-	-	-	-	-	-	-	-	-	JUNB.out.off	JUND.in.on	-	JUND.out.on	-	-	-	MMP1.out.on	-	-	-	-	-	-	-	-	-	-	-	-	-	-	-	-	-
331	74	-	-	COL1A1.out.on	-	-	-	COL1A2.out.on	-	-	-	-	-	-	-	-	-	-	-	-	-	-	-	-	-	JUND.in.on	-	JUND.out.on	-	-	-	-	-	-	-	MMP3.out.on	-	-	-	-	-	-	-	-	-	-	-	-	-
332	74	-	-	-	-	-	-	-	-	-	-	-	ETS1.out.off	-	-	-	-	-	-	-	-	-	-	-	-	JUND.in.on	-	JUND.out.on	-	MMP1.in.on	-	-	-	-	-	-	-	-	-	-	-	-	-	-	-	-	-	-	-
333	74	-	-	-	-	-	-	-	-	-	-	-	ETS1.out.off	-	-	-	-	-	-	-	JUN.out.off	-	JUNB.in.off	-	-	JUND.in.on	-	JUND.out.on	-	-	-	MMP1.out.on	-	-	-	-	-	-	-	-	-	-	-	MMP13.out.on	-	-	-	NFKB1.out.on	-
334	74	-	-	-	-	-	-	-	-	-	-	-	-	-	-	-	-	-	-	-	-	-	JUNB.in.off	-	-	JUND.in.on	-	JUND.out.on	-	MMP1.in.on	-	MMP1.out.on	-	-	-	-	-	-	-	-	-	-	-	-	-	-	NFKB1.in.off	-	-
335	74	-	-	-	-	-	-	-	-	-	-	-	-	-	-	-	-	-	JUN.in.off	-	-	-	-	-	-	JUND.in.on	-	JUND.out.on	-	-	-	-	-	-	-	-	-	-	-	-	-	-	-	-	-	-	-	-	-
336	74	-	-	-	-	-	-	-	-	ETS1.in.on	-	-	-	-	-	-	-	-	-	-	-	-	-	-	-	JUND.in.on	-	JUND.out.on	-	-	-	-	-	-	-	MMP3.out.on	-	-	-	-	MMP9.out.off	-	-	-	-	-	-	-	-
337	74	-	-	-	-	COL1A2.in.on	-	-	-	-	-	-	-	-	-	-	-	-	-	-	-	-	-	-	-	JUND.in.on	-	JUND.out.on	-	-	MMP1.in.off	-	-	-	MMP3.in.off	-	-	-	MMP9.in.off	-	-	-	MMP13.in.off	-	-	-	NFKB1.in.off	-	-
338	74	-	-	-	-	COL1A2.in.on	-	-	-	-	ETS1.in.off	-	-	-	-	-	-	-	-	-	-	-	-	-	-	JUND.in.on	-	JUND.out.on	-	-	-	-	-	-	MMP3.in.off	-	-	-	MMP9.in.off	-	-	-	MMP13.in.off	-	-	-	-	-	-
339	74	COL1A1.in.on	-	-	-	-	-	-	-	-	-	-	ETS1.out.off	-	-	-	-	-	-	-	-	-	-	-	-	JUND.in.on	-	JUND.out.on	-	-	-	-	-	-	-	-	-	-	-	-	MMP9.out.off	-	-	-	-	-	NFKB1.in.off	-	-
340	74	COL1A1.in.on	-	-	-	-	-	COL1A2.out.on	-	-	-	-	-	-	-	-	-	-	-	-	-	-	-	-	-	JUND.in.on	-	JUND.out.on	-	-	-	MMP1.out.on	-	MMP3.in.on	-	MMP3.out.on	-	-	-	-	-	-	-	-	-	-	-	-	-
341	73	-	-	-	-	-	-	-	-	-	-	-	ETS1.out.off	-	-	-	-	-	-	-	-	-	-	-	-	JUND.in.on	-	JUND.out.on	-	-	-	MMP1.out.on	-	-	-	-	MMP3.out.off	-	-	-	MMP9.out.off	-	-	-	-	-	-	-	-
342	73	-	-	-	-	-	-	COL1A2.out.on	-	-	-	-	-	-	-	-	-	-	-	-	JUN.out.off	-	-	-	-	JUND.in.on	-	JUND.out.on	-	-	-	MMP1.out.on	-	-	-	-	-	-	-	-	-	-	-	-	-	-	-	-	-
343	73	-	-	COL1A1.out.on	-	-	-	COL1A2.out.on	-	-	-	-	-	-	-	-	-	-	-	-	-	-	-	-	-	JUND.in.on	-	JUND.out.on	-	-	-	MMP1.out.on	-	-	-	-	-	-	-	-	-	-	-	-	-	-	-	-	-
344	73	-	-	-	-	-	-	-	-	-	-	-	ETS1.out.off	-	-	-	-	-	-	-	-	-	-	-	-	JUND.in.on	-	JUND.out.on	-	-	-	-	-	-	-	MMP3.out.on	-	-	-	-	-	-	-	-	-	-	-	-	-
345	73	-	-	-	-	-	-	-	-	-	-	-	-	-	-	-	-	-	-	-	-	-	-	-	-	JUND.in.on	-	JUND.out.on	-	-	-	-	-	-	-	-	-	-	-	-	-	-	-	-	-	-	-	-	-
346	73	-	-	-	-	-	-	-	-	-	-	-	-	-	-	-	-	-	-	JUN.out.on	-	-	-	-	-	JUND.in.on	-	JUND.out.on	-	-	-	-	-	-	-	MMP3.out.on	-	-	MMP9.in.off	-	-	-	-	-	-	-	-	-	-
347	73	-	-	-	-	-	-	-	-	-	-	-	ETS1.out.off	-	-	-	-	-	-	-	-	-	-	-	-	JUND.in.on	-	JUND.out.on	-	-	-	-	-	-	-	-	-	-	MMP9.in.off	-	-	-	-	-	-	-	-	-	-
348	73	-	-	-	-	-	-	-	-	-	-	-	-	-	-	-	-	-	-	-	-	-	-	-	JUNB.out.off	JUND.in.on	-	JUND.out.on	-	-	-	MMP1.out.on	-	MMP3.in.on	-	-	-	-	-	-	-	-	-	-	-	-	-	NFKB1.out.on	-
349	73	-	-	-	-	-	-	-	-	-	-	-	-	-	-	-	-	-	-	-	-	-	-	-	-	JUND.in.on	-	JUND.out.on	-	MMP1.in.on	-	MMP1.out.on	-	-	-	-	-	-	MMP9.in.off	-	-	-	-	-	-	-	-	NFKB1.out.on	-
350	73	-	-	-	-	-	-	COL1A2.out.on	-	ETS1.in.on	-	-	-	-	-	-	-	-	-	-	-	-	-	-	-	JUND.in.on	-	JUND.out.on	-	-	-	MMP1.out.on	-	-	-	-	-	-	-	-	-	-	-	-	-	-	-	-	-
351	73	-	-	-	-	-	-	COL1A2.out.on	-	ETS1.in.on	-	-	-	-	-	-	-	-	-	-	-	-	-	-	-	JUND.in.on	-	JUND.out.on	-	-	-	-	-	-	-	-	-	-	-	-	-	-	-	-	-	-	-	-	-
352	73	-	-	-	-	COL1A2.in.on	-	-	-	-	-	-	-	FOS.in.on	-	-	-	-	-	-	-	-	-	-	-	JUND.in.on	-	JUND.out.on	-	-	-	MMP1.out.on	-	-	-	-	-	-	-	-	-	-	MMP13.in.off	-	-	-	-	-	-
353	73	-	-	-	-	-	COL1A2.in.off	-	-	-	-	-	-	-	-	-	-	-	-	-	-	-	-	-	JUNB.out.off	JUND.in.on	-	JUND.out.on	-	-	-	MMP1.out.on	-	-	-	-	-	-	-	-	-	-	-	-	-	-	-	NFKB1.out.on	-
354	73	COL1A1.in.on	-	-	-	-	-	-	-	-	-	-	-	-	-	-	-	-	-	JUN.out.on	-	-	-	-	-	JUND.in.on	-	JUND.out.on	-	-	-	-	-	-	-	MMP3.out.on	-	-	-	-	-	-	-	-	-	-	-	-	-
355	73	COL1A1.in.on	-	-	-	COL1A2.in.on	-	-	-	-	-	-	-	FOS.in.on	-	-	-	-	-	-	-	-	-	-	-	JUND.in.on	-	JUND.out.on	-	-	-	-	-	-	-	-	-	-	-	-	-	-	MMP13.in.off	-	-	-	-	-	-
356	72	-	-	-	-	-	-	-	-	-	-	-	-	-	-	-	-	-	-	-	-	-	-	-	-	JUND.in.on	-	JUND.out.on	-	-	-	-	-	-	-	-	-	-	-	-	-	-	-	-	-	-	-	-	-
357	72	-	-	-	-	-	-	-	-	-	-	-	-	-	-	-	-	-	-	JUN.out.on	-	-	-	-	JUNB.out.off	JUND.in.on	-	JUND.out.on	-	-	-	MMP1.out.on	-	-	-	-	-	-	-	-	-	-	-	-	-	-	-	-	-
358	72	-	-	-	-	-	-	-	-	-	-	-	-	-	-	-	-	-	-	-	-	-	-	-	-	JUND.in.on	-	JUND.out.on	-	-	-	-	-	-	-	-	-	-	-	-	-	-	-	-	-	-	-	-	-
359	72	-	-	-	-	-	-	-	-	-	-	-	-	-	-	-	-	-	-	-	-	-	-	-	-	JUND.in.on	-	JUND.out.on	-	-	-	MMP1.out.on	-	-	MMP3.in.off	-	-	-	MMP9.in.off	-	-	-	-	MMP13.out.on	-	-	-	-	-
360	72	-	-	-	-	-	-	-	-	-	-	-	-	-	-	-	FOS.out.off	-	-	-	-	-	-	-	-	JUND.in.on	-	JUND.out.on	-	MMP1.in.on	-	MMP1.out.on	-	-	-	-	-	-	-	-	-	-	-	MMP13.out.on	-	NFKB1.in.on	-	NFKB1.out.on	-
361	72	-	-	-	-	-	-	-	-	-	-	-	-	-	-	-	-	-	-	-	-	-	-	-	-	JUND.in.on	-	JUND.out.on	-	MMP1.in.on	-	MMP1.out.on	-	-	-	-	-	-	-	-	-	MMP13.in.on	-	-	-	NFKB1.in.on	-	-	-
362	72	-	-	-	-	-	-	-	-	-	-	-	-	-	-	-	-	JUN.in.on	-	-	-	-	-	-	-	JUND.in.on	-	JUND.out.on	-	-	-	-	-	MMP3.in.on	-	-	-	-	-	-	-	-	-	-	-	-	-	-	-
363	72	-	-	-	-	-	-	-	-	-	-	-	ETS1.out.off	-	-	-	FOS.out.off	-	JUN.in.off	-	-	-	-	-	-	JUND.in.on	-	JUND.out.on	-	MMP1.in.on	-	MMP1.out.on	-	-	-	-	-	-	-	-	-	-	-	-	-	-	-	NFKB1.out.on	-
364	72	-	-	-	-	-	-	-	-	-	-	-	-	-	FOS.in.off	-	-	-	-	-	-	-	-	-	-	JUND.in.on	-	JUND.out.on	-	-	-	-	-	-	-	-	-	-	-	-	-	-	-	-	-	-	-	-	-
365	72	-	-	-	-	-	-	-	-	ETS1.in.on	-	-	-	-	-	-	-	JUN.in.on	-	-	-	-	-	-	-	JUND.in.on	-	JUND.out.on	-	-	-	-	-	-	-	-	-	-	MMP9.in.off	-	-	-	-	-	-	-	-	-	-
366	71	-	-	-	-	-	-	-	-	-	-	-	-	-	-	-	-	-	-	-	-	-	-	-	-	JUND.in.on	-	JUND.out.on	-	-	-	MMP1.out.on	-	-	-	MMP3.out.on	-	-	-	-	-	-	-	-	-	-	-	-	-
367	71	-	-	-	-	-	-	-	-	-	-	ETS1.out.on	-	-	-	-	-	-	-	-	-	-	-	-	-	JUND.in.on	-	JUND.out.on	-	-	-	-	-	-	-	-	-	-	-	-	MMP9.out.off	-	-	-	-	-	-	-	-
368	71	-	-	-	-	-	-	-	COL1A2.out.off	-	-	-	-	-	-	-	-	-	-	-	-	-	-	-	JUNB.out.off	JUND.in.on	-	JUND.out.on	-	-	-	MMP1.out.on	-	-	-	-	-	-	-	-	-	-	-	-	-	-	-	NFKB1.out.on	-
369	71	-	-	-	-	-	-	-	-	-	-	-	-	-	-	-	-	-	-	-	-	-	-	-	-	JUND.in.on	-	JUND.out.on	-	-	-	-	-	-	-	MMP3.out.on	-	-	-	-	-	-	-	-	MMP13.out.off	-	-	-	-
370	71	-	-	-	-	-	-	-	-	-	-	-	-	-	-	-	-	-	-	-	-	-	-	-	-	JUND.in.on	-	JUND.out.on	-	-	-	MMP1.out.on	-	-	-	-	-	-	-	-	MMP9.out.off	-	-	-	-	-	-	-	-
371	71	-	-	-	-	-	-	-	-	-	-	-	-	-	-	-	-	-	-	-	-	-	-	-	-	JUND.in.on	-	JUND.out.on	-	-	-	MMP1.out.on	-	-	-	-	-	-	-	-	MMP9.out.off	-	-	MMP13.out.on	-	NFKB1.in.on	-	-	-
372	71	-	-	-	-	-	-	-	-	-	-	-	-	-	-	-	-	-	-	-	-	-	-	-	-	JUND.in.on	-	JUND.out.on	-	-	-	MMP1.out.on	-	-	-	-	-	-	MMP9.in.off	-	-	-	-	MMP13.out.on	-	-	-	-	-
373	71	-	-	-	-	-	-	-	-	-	-	-	-	-	-	-	-	-	-	-	-	-	-	-	-	JUND.in.on	-	JUND.out.on	-	MMP1.in.on	-	MMP1.out.on	-	-	-	-	-	-	-	-	-	MMP13.in.on	-	-	-	-	-	-	-
374	71	-	-	-	-	-	-	-	-	-	-	-	-	-	-	-	-	-	-	-	-	-	-	-	JUNB.out.off	JUND.in.on	-	JUND.out.on	-	MMP1.in.on	-	MMP1.out.on	-	-	-	-	-	-	MMP9.in.off	-	-	-	-	-	-	-	-	-	-
375	71	-	-	-	-	-	-	-	-	-	-	-	-	FOS.in.on	-	-	-	-	-	-	-	-	-	-	-	JUND.in.on	-	JUND.out.on	-	-	-	-	-	-	MMP3.in.off	-	-	-	MMP9.in.off	-	-	-	MMP13.in.off	-	-	-	-	-	-
376	71	-	-	-	-	-	-	-	-	-	-	-	-	-	FOS.in.off	-	-	-	-	-	-	-	-	-	-	JUND.in.on	-	JUND.out.on	-	-	-	-	-	-	-	-	-	-	-	-	-	-	-	-	-	-	-	-	-
377	71	-	-	-	-	-	-	-	-	-	ETS1.in.off	-	-	-	-	-	FOS.out.off	-	-	-	JUN.out.off	-	-	-	-	JUND.in.on	-	JUND.out.on	-	-	-	MMP1.out.on	-	-	-	-	-	-	-	-	-	-	-	-	-	-	-	-	-
378	71	-	-	-	-	COL1A2.in.on	-	-	-	-	ETS1.in.off	-	-	-	-	-	-	-	-	-	-	-	-	-	-	JUND.in.on	-	JUND.out.on	-	-	-	MMP1.out.on	-	-	-	-	-	-	MMP9.in.off	-	-	-	MMP13.in.off	-	-	-	-	-	-
379	71	COL1A1.in.on	-	-	-	-	-	-	-	-	-	-	-	-	-	-	-	-	-	-	-	-	-	-	-	JUND.in.on	-	JUND.out.on	-	-	-	MMP1.out.on	-	-	-	-	-	-	-	-	-	-	-	-	-	-	-	-	-
380	71	COL1A1.in.on	-	-	-	-	-	-	-	-	-	-	ETS1.out.off	FOS.in.on	-	-	-	-	-	-	-	-	-	-	-	JUND.in.on	-	JUND.out.on	-	-	-	MMP1.out.on	-	-	-	-	-	-	-	-	-	-	-	-	-	-	-	-	-
381	70	-	-	-	-	-	-	-	-	-	-	-	-	-	-	-	-	-	-	-	-	-	-	-	JUNB.out.off	JUND.in.on	-	JUND.out.on	-	-	-	MMP1.out.on	-	-	-	MMP3.out.on	-	-	-	-	-	-	-	MMP13.out.on	-	-	-	NFKB1.out.on	-
382	70	-	-	-	-	-	-	-	-	-	-	-	ETS1.out.off	-	-	-	-	-	-	-	-	-	-	JUNB.out.on	-	JUND.in.on	-	JUND.out.on	-	-	-	-	-	-	-	-	-	-	-	-	-	-	-	-	-	-	-	-	-
383	70	-	-	COL1A1.out.on	-	-	-	-	-	-	-	-	-	-	-	-	-	-	-	-	JUN.out.off	-	-	-	JUNB.out.off	JUND.in.on	-	JUND.out.on	-	-	-	MMP1.out.on	-	-	-	MMP3.out.on	-	-	-	-	-	-	-	-	-	-	-	-	-
384	70	-	-	COL1A1.out.on	-	-	-	-	-	-	-	ETS1.out.on	-	-	-	-	-	-	-	-	-	-	-	-	-	JUND.in.on	-	JUND.out.on	-	-	-	-	-	-	-	-	-	-	-	-	-	-	-	-	-	-	-	-	-
385	70	-	-	-	-	-	-	-	-	-	-	-	-	-	-	-	FOS.out.off	-	-	-	-	-	-	-	JUNB.out.off	JUND.in.on	-	JUND.out.on	-	-	-	MMP1.out.on	-	MMP3.in.on	-	-	-	-	-	-	-	-	-	-	-	-	-	-	-
386	70	-	-	-	-	-	-	-	-	-	-	-	-	-	-	-	-	-	-	-	-	-	-	-	-	JUND.in.on	-	JUND.out.on	-	-	-	-	-	-	MMP3.in.off	-	-	-	-	-	-	-	-	-	-	-	-	-	-
387	70	-	-	-	-	-	-	-	-	-	-	-	-	-	-	-	-	-	-	-	-	-	JUNB.in.off	-	-	JUND.in.on	-	JUND.out.on	-	MMP1.in.on	-	MMP1.out.on	-	-	-	-	-	-	-	-	-	MMP13.in.on	-	-	-	-	-	NFKB1.out.on	-
388	70	-	-	-	-	-	-	-	-	-	-	-	-	-	-	-	-	JUN.in.on	-	-	-	-	-	-	-	JUND.in.on	-	JUND.out.on	-	MMP1.in.on	-	MMP1.out.on	-	-	-	-	-	-	-	-	-	-	-	MMP13.out.on	-	-	-	-	-
389	70	-	-	-	-	-	-	-	-	-	-	-	-	-	-	-	-	JUN.in.on	-	-	-	-	-	-	-	JUND.in.on	-	JUND.out.on	-	MMP1.in.on	-	MMP1.out.on	-	-	-	-	-	-	-	-	-	MMP13.in.on	-	-	-	-	-	-	-
390	70	-	-	-	-	-	-	-	-	-	ETS1.in.off	-	-	-	-	-	-	-	-	-	-	-	-	-	-	JUND.in.on	-	JUND.out.on	-	MMP1.in.on	-	MMP1.out.on	-	-	-	-	-	-	-	-	-	-	-	-	-	-	-	NFKB1.out.on	-
391	70	-	-	-	-	COL1A2.in.on	-	-	-	-	-	-	-	-	-	-	-	-	-	-	-	-	-	-	-	JUND.in.on	-	JUND.out.on	-	-	-	MMP1.out.on	-	-	-	-	-	-	-	-	-	-	-	-	-	-	-	NFKB1.out.on	-
392	70	-	-	-	-	COL1A2.in.on	-	-	-	-	-	-	-	-	-	-	FOS.out.off	-	-	-	-	-	-	-	-	JUND.in.on	-	JUND.out.on	-	-	-	MMP1.out.on	-	-	-	-	-	-	-	-	-	-	-	-	-	-	-	-	-
393	70	-	-	-	-	-	COL1A2.in.off	-	-	-	-	-	-	-	-	-	-	-	-	-	JUN.out.off	-	-	-	-	JUND.in.on	-	JUND.out.on	-	-	-	MMP1.out.on	-	-	-	-	-	-	-	-	-	-	-	-	-	-	-	NFKB1.out.on	-
394	70	-	COL1A1.in.off	-	-	-	-	-	-	-	-	-	-	-	-	-	-	-	-	-	-	-	-	-	-	JUND.in.on	-	JUND.out.on	-	-	-	MMP1.out.on	-	-	-	-	-	-	-	-	-	-	-	-	-	-	-	-	-
395	69	-	-	-	-	-	-	-	-	-	-	-	-	-	-	-	FOS.out.off	-	-	-	JUN.out.off	-	-	-	-	JUND.in.on	-	JUND.out.on	-	-	-	MMP1.out.on	-	-	-	MMP3.out.on	-	-	-	-	-	-	-	-	-	-	-	-	-
396	69	-	-	-	-	-	-	COL1A2.out.on	-	-	-	-	ETS1.out.off	-	-	-	-	-	-	-	-	-	-	-	-	JUND.in.on	-	JUND.out.on	-	-	-	-	-	-	-	-	-	-	-	-	-	-	-	-	-	-	-	-	-
397	69	-	-	-	-	-	-	-	-	-	-	-	ETS1.out.off	-	-	-	-	-	-	-	-	-	-	-	-	JUND.in.on	-	JUND.out.on	-	-	-	MMP1.out.on	-	-	-	-	-	-	-	-	-	-	MMP13.in.off	-	-	-	-	-	-
398	69	-	-	-	-	-	-	-	-	-	-	-	-	-	-	-	-	-	-	-	-	-	-	-	-	JUND.in.on	-	JUND.out.on	-	MMP1.in.on	-	MMP1.out.on	-	-	-	-	-	-	MMP9.in.off	-	-	MMP13.in.on	-	-	-	-	-	-	-
399	69	-	-	-	-	-	-	-	-	-	-	-	-	-	FOS.in.off	-	-	-	JUN.in.off	-	-	-	-	-	-	JUND.in.on	-	JUND.out.on	-	-	-	-	-	-	-	-	-	-	-	-	-	-	-	-	-	-	-	-	-
400	69	-	-	-	-	-	-	-	-	-	ETS1.in.off	-	-	-	-	-	FOS.out.off	-	-	-	-	-	-	-	-	JUND.in.on	-	JUND.out.on	-	MMP1.in.on	-	MMP1.out.on	-	-	-	-	-	-	-	-	-	-	-	-	-	-	-	-	-
401	69	-	-	-	-	-	-	-	-	-	ETS1.in.off	-	-	-	-	-	-	-	JUN.in.off	-	-	-	JUNB.in.off	-	-	JUND.in.on	-	JUND.out.on	-	-	-	-	-	-	-	-	-	-	MMP9.in.off	-	-	-	MMP13.in.off	-	-	-	-	-	-
402	69	-	-	-	-	-	COL1A2.in.off	-	-	-	-	-	-	-	-	-	-	-	-	-	-	-	-	-	-	JUND.in.on	-	JUND.out.on	-	-	-	MMP1.out.on	-	-	-	-	-	-	-	-	-	-	-	-	-	-	-	-	-
403	68	-	-	-	-	-	-	-	-	-	-	-	-	-	-	-	-	-	-	-	-	-	-	-	JUNB.out.off	JUND.in.on	-	JUND.out.on	-	-	-	MMP1.out.on	-	-	-	-	-	-	-	-	-	-	-	-	-	-	-	-	-
404	68	-	-	-	-	-	-	COL1A2.out.on	-	-	-	-	-	-	-	-	-	-	-	-	-	-	-	-	-	JUND.in.on	-	JUND.out.on	-	-	-	MMP1.out.on	-	-	-	MMP3.out.on	-	-	-	-	-	-	-	-	-	-	-	NFKB1.out.on	-
405	68	-	-	-	-	-	-	-	-	-	-	ETS1.out.on	-	-	-	-	-	-	-	-	-	-	-	-	-	JUND.in.on	-	JUND.out.on	-	-	-	-	-	-	-	-	-	-	-	-	-	-	-	-	-	-	-	-	-
406	68	-	-	-	-	-	-	-	-	-	-	-	-	-	-	-	-	-	-	-	-	-	-	-	-	JUND.in.on	-	JUND.out.on	-	-	-	-	-	-	-	MMP3.out.on	-	-	-	-	-	-	-	-	-	-	-	-	-
407	68	-	-	-	-	-	-	-	-	-	-	-	-	-	-	-	-	-	-	-	-	-	-	-	-	JUND.in.on	-	JUND.out.on	-	-	-	-	-	-	-	MMP3.out.on	-	-	-	-	-	-	-	-	-	NFKB1.in.on	-	-	-
408	68	-	-	-	-	-	-	-	-	-	-	-	-	-	-	-	FOS.out.off	-	-	-	-	-	-	-	-	JUND.in.on	-	JUND.out.on	-	-	-	MMP1.out.on	-	-	-	-	-	-	-	-	MMP9.out.off	-	-	-	-	NFKB1.in.on	-	-	-
409	68	-	-	-	-	-	-	-	-	-	-	-	-	-	-	-	FOS.out.off	-	-	-	-	-	-	-	-	JUND.in.on	-	JUND.out.on	-	MMP1.in.on	-	MMP1.out.on	-	-	-	-	-	-	MMP9.in.off	-	-	-	-	-	-	-	-	-	-
410	68	-	-	-	-	-	-	-	-	-	-	-	-	-	-	-	-	-	-	JUN.out.on	-	-	JUNB.in.off	-	-	JUND.in.on	-	JUND.out.on	-	-	-	-	-	-	-	MMP3.out.on	-	-	-	-	-	-	-	-	-	-	-	-	-
411	68	-	-	-	-	-	-	-	-	-	-	-	ETS1.out.off	-	-	-	-	-	-	-	-	-	JUNB.in.off	-	JUNB.out.off	JUND.in.on	-	JUND.out.on	-	-	-	MMP1.out.on	-	-	-	-	-	-	-	-	-	-	-	-	-	-	NFKB1.in.off	-	-
412	68	-	-	-	-	-	-	-	-	-	-	-	-	-	-	-	FOS.out.off	JUN.in.on	-	-	-	-	-	-	-	JUND.in.on	-	JUND.out.on	-	-	-	MMP1.out.on	-	-	-	-	-	-	-	-	-	-	-	-	-	-	-	-	-
413	68	-	-	-	-	-	-	-	-	-	-	-	-	-	-	-	-	JUN.in.on	-	-	-	-	JUNB.in.off	-	-	JUND.in.on	-	JUND.out.on	-	-	-	-	-	-	-	-	-	-	-	-	MMP9.out.off	-	-	-	-	-	-	-	-
414	68	-	-	-	-	-	-	-	COL1A2.out.off	-	-	-	-	-	-	-	-	-	JUN.in.off	-	-	-	-	-	-	JUND.in.on	-	JUND.out.on	-	-	-	MMP1.out.on	-	-	-	-	-	-	-	-	-	-	-	-	-	-	-	NFKB1.out.on	-
415	68	-	-	-	-	-	-	-	-	-	-	-	-	-	-	-	FOS.out.off	-	JUN.in.off	-	-	-	-	-	-	JUND.in.on	-	JUND.out.on	-	MMP1.in.on	-	MMP1.out.on	-	-	-	-	-	-	-	-	MMP9.out.off	-	-	-	-	-	-	NFKB1.out.on	-
416	68	-	-	-	-	-	-	-	-	ETS1.in.on	-	-	-	-	-	-	-	-	-	-	-	-	-	-	-	JUND.in.on	-	JUND.out.on	-	-	-	-	-	-	-	-	-	-	-	-	-	-	-	-	-	-	-	-	-
417	68	-	-	-	-	-	-	-	-	-	ETS1.in.off	-	-	-	-	-	-	-	-	-	-	-	JUNB.in.off	-	-	JUND.in.on	-	JUND.out.on	-	-	-	-	-	-	-	MMP3.out.on	-	-	MMP9.in.off	-	-	-	MMP13.in.off	-	-	-	-	-	-
418	68	-	-	-	-	-	-	-	-	-	ETS1.in.off	-	-	FOS.in.on	-	-	-	-	-	-	-	-	JUNB.in.off	-	-	JUND.in.on	-	JUND.out.on	-	-	-	-	-	-	-	-	-	-	MMP9.in.off	-	-	-	-	-	-	-	-	-	-
419	68	COL1A1.in.on	-	-	-	-	-	-	-	-	-	-	-	-	-	-	FOS.out.off	-	-	-	-	-	-	-	-	JUND.in.on	-	JUND.out.on	-	-	-	MMP1.out.on	-	-	-	-	-	-	-	-	MMP9.out.off	-	-	-	-	-	-	-	-
420	67	-	-	-	-	-	-	-	-	-	-	-	-	-	-	-	-	-	-	-	-	-	-	-	-	JUND.in.on	-	JUND.out.on	-	-	-	MMP1.out.on	-	-	-	-	MMP3.out.off	-	-	-	MMP9.out.off	-	-	MMP13.out.on	-	-	-	-	-
421	67	-	-	-	-	-	-	-	-	-	-	-	ETS1.out.off	-	-	-	-	-	-	-	-	-	-	-	JUNB.out.off	JUND.in.on	-	JUND.out.on	-	-	-	MMP1.out.on	-	-	-	-	-	-	-	-	-	-	-	-	-	-	-	-	-
422	67	-	-	-	-	-	-	COL1A2.out.on	-	-	-	-	-	-	-	-	-	-	-	JUN.out.on	-	-	-	-	-	JUND.in.on	-	JUND.out.on	-	-	-	-	-	-	-	-	-	-	-	-	-	-	-	-	-	-	-	-	-
423	67	-	-	COL1A1.out.on	-	-	-	COL1A2.out.on	-	-	-	-	-	-	-	-	-	-	-	-	-	-	-	-	-	JUND.in.on	-	JUND.out.on	-	-	-	MMP1.out.on	-	-	-	MMP3.out.on	-	-	-	-	MMP9.out.off	-	-	MMP13.out.on	-	-	-	NFKB1.out.on	-
424	67	-	-	-	-	-	-	-	COL1A2.out.off	-	-	-	-	-	-	-	-	-	-	-	-	-	-	-	-	JUND.in.on	-	JUND.out.on	-	-	-	MMP1.out.on	-	-	-	-	-	-	-	-	-	-	-	-	-	-	-	NFKB1.out.on	-
425	67	-	-	-	-	-	-	-	-	-	-	-	ETS1.out.off	-	-	-	-	-	-	-	-	-	-	-	-	JUND.in.on	-	JUND.out.on	-	-	-	-	-	-	-	-	-	-	-	-	-	-	-	-	-	-	-	-	-
426	67	-	-	-	-	-	-	-	-	-	-	-	-	-	-	-	-	-	-	JUN.out.on	-	-	-	-	-	JUND.in.on	-	JUND.out.on	-	-	-	-	-	-	-	-	-	-	-	-	-	-	-	-	-	-	-	-	-
427	67	-	-	-	-	-	-	-	-	-	-	-	-	-	-	-	-	-	-	-	-	-	-	-	-	JUND.in.on	-	JUND.out.on	-	-	-	-	-	-	-	-	-	-	-	-	-	-	-	-	-	-	-	-	-
428	67	-	-	-	-	-	-	-	-	-	-	-	-	-	-	-	FOS.out.off	-	-	-	-	-	-	-	JUNB.out.off	JUND.in.on	-	JUND.out.on	-	-	-	MMP1.out.on	-	-	-	-	-	-	-	-	-	-	-	-	-	NFKB1.in.on	-	-	-
429	67	-	-	-	-	-	-	-	-	-	-	-	-	-	-	-	-	-	-	JUN.out.on	-	-	-	-	-	JUND.in.on	-	JUND.out.on	-	-	-	MMP1.out.on	-	-	-	-	-	-	MMP9.in.off	-	-	-	-	MMP13.out.on	-	-	-	-	-
430	67	-	-	-	-	-	-	-	-	-	-	-	-	-	-	-	-	-	-	-	-	-	-	-	-	JUND.in.on	-	JUND.out.on	-	-	-	-	-	-	-	-	-	-	MMP9.in.off	-	-	-	-	-	-	-	-	-	-
431	67	-	-	-	-	-	-	-	-	-	-	-	-	-	-	-	FOS.out.off	-	-	-	-	-	-	-	-	JUND.in.on	-	JUND.out.on	-	-	-	MMP1.out.on	-	-	-	-	-	-	MMP9.in.off	-	MMP9.out.off	-	-	-	-	-	NFKB1.in.off	-	-
432	67	-	-	-	-	-	-	-	-	-	-	-	-	-	-	-	-	-	-	-	-	-	-	-	-	JUND.in.on	-	JUND.out.on	-	-	-	-	-	MMP3.in.on	-	-	-	-	-	-	-	-	-	-	-	-	-	-	-
433	67	-	-	-	-	-	-	-	-	-	-	-	-	-	-	-	-	-	-	-	-	-	-	-	-	JUND.in.on	-	JUND.out.on	-	-	-	-	-	-	MMP3.in.off	-	-	-	-	-	MMP9.out.off	-	-	-	-	-	-	-	-
434	67	-	-	-	-	-	-	-	-	-	-	-	-	-	-	-	-	-	-	-	-	JUNB.in.on	-	-	-	JUND.in.on	-	JUND.out.on	-	-	-	-	-	-	-	-	-	-	-	-	-	-	-	-	-	-	-	-	-
435	67	-	-	-	-	-	-	-	-	-	-	-	-	-	FOS.in.off	-	-	-	-	-	-	-	-	-	-	JUND.in.on	-	JUND.out.on	-	MMP1.in.on	-	MMP1.out.on	-	-	-	-	-	-	-	-	MMP9.out.off	MMP13.in.on	-	-	-	-	-	NFKB1.out.on	-
436	67	-	-	-	-	-	-	-	-	-	ETS1.in.off	-	-	-	-	-	-	-	-	-	JUN.out.off	-	-	-	-	JUND.in.on	-	JUND.out.on	-	-	-	MMP1.out.on	-	-	-	-	-	-	-	-	-	-	-	MMP13.out.on	-	-	-	-	-
437	67	-	-	-	-	-	-	-	-	-	ETS1.in.off	-	-	-	-	-	-	-	-	-	-	-	-	-	-	JUND.in.on	-	JUND.out.on	-	MMP1.in.on	-	MMP1.out.on	-	-	-	-	-	-	-	-	-	-	-	-	-	-	-	-	-
438	67	-	-	-	-	-	-	COL1A2.out.on	-	-	ETS1.in.off	-	-	-	-	-	-	-	-	-	-	-	JUNB.in.off	-	-	JUND.in.on	-	JUND.out.on	-	-	-	-	-	-	-	-	-	-	-	-	-	-	-	-	-	-	-	-	-
439	67	-	-	-	-	COL1A2.in.on	-	-	-	-	-	-	-	-	-	-	-	-	-	-	-	-	-	-	JUNB.out.off	JUND.in.on	-	JUND.out.on	-	-	-	MMP1.out.on	-	-	-	-	-	-	-	-	-	-	-	MMP13.out.on	-	-	-	-	-
440	67	-	-	-	-	COL1A2.in.on	-	-	-	-	-	-	-	-	-	-	-	-	-	JUN.out.on	-	-	-	-	-	JUND.in.on	-	JUND.out.on	-	-	-	-	-	-	-	-	-	-	-	-	-	-	-	-	-	-	-	-	-
441	67	-	-	-	-	COL1A2.in.on	-	-	-	-	-	-	-	-	-	-	FOS.out.off	-	-	-	JUN.out.off	-	-	-	-	JUND.in.on	-	JUND.out.on	-	-	-	MMP1.out.on	-	-	-	-	-	-	-	-	-	-	-	-	-	-	-	-	-
442	67	-	-	-	-	COL1A2.in.on	-	-	-	-	-	-	-	FOS.in.on	-	-	-	-	-	-	-	-	-	-	-	JUND.in.on	-	JUND.out.on	-	-	-	-	-	-	MMP3.in.off	-	-	-	-	-	-	-	MMP13.in.off	-	-	-	-	-	-
443	67	COL1A1.in.on	-	-	-	-	-	COL1A2.out.on	-	-	-	-	-	-	-	-	-	-	-	-	-	-	JUNB.in.off	-	-	JUND.in.on	-	JUND.out.on	-	-	-	-	-	-	-	MMP3.out.on	-	-	-	-	-	-	-	-	-	-	NFKB1.in.off	-	-
444	67	COL1A1.in.on	-	-	-	-	-	-	-	ETS1.in.on	-	-	-	-	-	-	-	-	-	-	-	-	-	-	-	JUND.in.on	-	JUND.out.on	-	-	-	MMP1.out.on	-	-	-	-	-	-	MMP9.in.off	-	-	-	-	-	-	-	NFKB1.in.off	-	-
445	66	-	-	-	-	-	-	-	-	-	-	ETS1.out.on	-	-	-	-	-	-	-	-	-	-	-	-	JUNB.out.off	JUND.in.on	-	JUND.out.on	-	-	-	MMP1.out.on	-	-	-	-	-	-	-	-	-	-	-	-	-	-	-	-	-
446	66	-	-	-	-	-	-	-	-	-	-	-	-	-	-	-	-	-	-	-	-	-	-	-	-	JUND.in.on	-	JUND.out.on	-	-	-	MMP1.out.on	-	-	-	MMP3.out.on	-	-	-	-	-	-	-	-	-	-	-	-	-
447	66	-	-	-	-	-	-	-	-	-	-	-	-	-	-	-	-	-	-	-	-	-	-	-	-	JUND.in.on	-	JUND.out.on	-	-	-	-	-	-	-	-	-	-	-	-	-	-	-	-	-	-	-	-	-
448	66	-	-	COL1A1.out.on	-	-	-	COL1A2.out.on	-	-	-	-	ETS1.out.off	-	-	-	-	-	-	-	-	-	-	-	-	JUND.in.on	-	JUND.out.on	-	-	-	-	-	-	-	-	-	-	-	-	MMP9.out.off	-	-	-	-	-	-	-	-
449	66	-	-	-	-	-	-	-	-	-	-	-	-	-	-	-	-	-	-	-	-	-	-	-	-	JUND.in.on	-	JUND.out.on	-	MMP1.in.on	-	MMP1.out.on	-	-	-	-	-	-	-	-	MMP9.out.off	-	-	-	-	-	-	NFKB1.out.on	-
450	66	-	-	-	-	-	-	-	-	-	-	-	-	-	-	-	-	-	-	JUN.out.on	-	-	JUNB.in.off	-	-	JUND.in.on	-	JUND.out.on	-	-	-	-	-	-	-	MMP3.out.on	-	-	-	-	-	-	-	-	-	-	-	-	-
451	66	-	-	-	-	-	-	-	-	-	-	-	-	-	-	-	-	-	JUN.in.off	-	-	-	JUNB.in.off	-	-	JUND.in.on	-	JUND.out.on	-	-	-	-	-	-	MMP3.in.off	MMP3.out.on	-	-	-	-	-	-	-	-	-	-	-	-	-
452	66	-	-	-	-	COL1A2.in.on	-	-	-	-	-	-	-	-	-	-	-	-	-	-	-	-	-	-	-	JUND.in.on	-	JUND.out.on	-	-	-	MMP1.out.on	-	-	-	-	-	-	-	-	-	-	-	MMP13.out.on	-	-	NFKB1.in.off	-	-
453	66	COL1A1.in.on	-	-	-	-	-	-	-	-	-	-	ETS1.out.off	-	-	-	-	-	-	-	JUN.out.off	-	-	-	-	JUND.in.on	-	JUND.out.on	-	-	-	MMP1.out.on	-	-	-	-	-	-	-	-	-	-	-	MMP13.out.on	-	-	-	NFKB1.out.on	-
454	66	COL1A1.in.on	-	-	-	-	-	-	-	-	-	-	-	-	-	-	-	-	-	-	JUN.out.off	-	-	-	-	JUND.in.on	-	JUND.out.on	-	MMP1.in.on	-	MMP1.out.on	-	MMP3.in.on	-	-	-	-	-	-	MMP9.out.off	-	-	-	-	-	-	-	-
455	66	COL1A1.in.on	-	-	-	-	-	-	-	-	-	-	-	-	-	-	-	-	-	-	-	-	JUNB.in.off	-	JUNB.out.off	JUND.in.on	-	JUND.out.on	-	MMP1.in.on	-	MMP1.out.on	-	MMP3.in.on	-	-	-	-	-	-	-	-	-	-	-	-	-	-	-
456	65	-	-	-	-	-	-	-	-	-	-	-	-	-	-	-	FOS.out.off	-	-	-	-	-	-	-	JUNB.out.off	JUND.in.on	-	JUND.out.on	-	-	-	MMP1.out.on	-	-	-	MMP3.out.on	-	-	-	-	-	-	-	-	-	-	-	-	-
457	65	-	-	COL1A1.out.on	-	-	-	-	-	-	-	-	-	-	-	-	-	-	-	-	-	-	-	-	-	JUND.in.on	-	JUND.out.on	-	-	-	-	-	-	-	-	-	-	-	-	-	-	-	-	MMP13.out.off	-	-	-	-
458	65	-	-	-	-	-	-	-	-	-	-	ETS1.out.on	-	-	-	-	-	-	-	-	-	-	-	-	-	JUND.in.on	-	JUND.out.on	-	-	-	-	-	-	-	-	-	-	-	-	-	-	-	-	-	-	-	-	-
459	65	-	-	COL1A1.out.on	-	-	-	-	-	-	-	-	-	-	-	-	-	-	-	JUN.out.on	-	-	-	-	-	JUND.in.on	-	JUND.out.on	-	-	-	-	-	-	-	-	-	-	-	-	-	-	-	-	-	-	-	-	-
460	65	-	-	-	-	-	-	-	-	-	-	-	-	-	-	-	-	-	-	-	-	-	-	-	-	JUND.in.on	-	JUND.out.on	-	-	-	MMP1.out.on	-	-	-	MMP3.out.on	-	-	MMP9.in.off	-	-	-	-	MMP13.out.on	-	-	-	NFKB1.out.on	-
461	65	-	-	-	-	-	-	-	-	-	-	-	-	-	-	-	-	-	-	-	-	-	-	-	-	JUND.in.on	-	JUND.out.on	-	-	-	-	-	-	MMP3.in.off	-	-	-	-	-	-	-	MMP13.in.off	-	-	-	-	-	-
462	65	-	-	COL1A1.out.on	-	-	-	-	-	-	-	-	-	-	-	-	-	-	-	-	-	-	-	-	-	JUND.in.on	-	JUND.out.on	-	MMP1.in.on	-	-	-	-	-	-	-	-	-	-	-	-	-	-	-	-	-	-	-
463	65	-	-	-	-	-	-	-	-	-	-	-	-	-	-	-	-	JUN.in.on	-	-	-	-	-	-	-	JUND.in.on	-	JUND.out.on	-	-	-	MMP1.out.on	-	-	-	-	-	-	MMP9.in.off	-	-	-	-	MMP13.out.on	-	-	-	-	-
464	65	-	-	COL1A1.out.on	-	-	-	-	-	-	-	-	-	-	-	-	-	-	JUN.in.off	-	-	-	-	-	JUNB.out.off	JUND.in.on	-	JUND.out.on	-	-	-	MMP1.out.on	-	-	-	-	-	-	-	-	-	-	-	-	-	-	-	-	-
465	65	-	-	-	-	-	-	-	-	-	-	-	-	-	-	-	-	-	JUN.in.off	-	-	-	JUNB.in.off	-	-	JUND.in.on	-	JUND.out.on	-	-	-	MMP1.out.on	-	-	-	-	-	-	-	-	-	-	MMP13.in.off	-	-	-	-	NFKB1.out.on	-
466	65	-	-	-	-	-	-	-	-	-	-	-	-	FOS.in.on	-	-	FOS.out.off	-	-	-	JUN.out.off	-	-	-	-	JUND.in.on	-	JUND.out.on	-	-	-	MMP1.out.on	-	-	-	-	-	-	-	-	-	-	-	-	-	-	-	-	-
467	65	-	-	-	-	-	-	-	-	ETS1.in.on	-	-	-	-	-	-	-	-	-	-	-	-	-	-	-	JUND.in.on	-	JUND.out.on	-	-	-	MMP1.out.on	-	-	-	-	-	-	MMP9.in.off	-	-	-	-	MMP13.out.on	-	-	-	-	-
468	65	-	-	-	-	-	-	-	-	ETS1.in.on	-	-	-	-	-	-	-	-	-	-	-	-	JUNB.in.off	-	-	JUND.in.on	-	JUND.out.on	-	MMP1.in.on	-	MMP1.out.on	-	-	-	-	-	-	-	-	-	-	-	MMP13.out.on	-	-	-	-	-
469	65	-	-	-	-	-	-	-	-	ETS1.in.on	-	-	-	-	-	-	-	JUN.in.on	-	-	-	-	-	-	-	JUND.in.on	-	JUND.out.on	-	-	-	-	-	-	-	-	-	-	-	-	MMP9.out.off	-	-	-	-	-	-	-	-
470	65	-	-	-	-	-	-	-	-	-	ETS1.in.off	-	-	-	-	-	-	-	-	-	-	-	-	-	-	JUND.in.on	-	JUND.out.on	-	-	-	-	-	-	-	MMP3.out.on	-	-	MMP9.in.off	-	-	-	MMP13.in.off	-	-	-	-	-	-
471	65	-	-	-	-	-	-	-	-	-	ETS1.in.off	-	-	-	-	-	-	-	-	-	-	-	-	-	-	JUND.in.on	-	JUND.out.on	-	MMP1.in.on	-	-	-	-	-	-	-	-	MMP9.in.off	-	-	-	-	-	-	-	-	-	-
472	65	-	-	-	-	COL1A2.in.on	-	-	-	-	-	-	-	-	-	-	FOS.out.off	-	-	-	-	-	-	-	-	JUND.in.on	-	JUND.out.on	-	-	-	MMP1.out.on	-	-	-	-	-	-	-	-	-	-	-	MMP13.out.on	-	-	-	NFKB1.out.on	-
473	65	-	-	-	-	COL1A2.in.on	-	-	-	-	-	-	-	-	-	-	-	-	-	-	-	-	-	-	-	JUND.in.on	-	JUND.out.on	-	-	-	-	-	-	-	-	-	-	-	-	-	-	-	-	-	-	-	-	-
474	65	-	-	-	-	COL1A2.in.on	-	-	-	-	-	-	-	-	-	-	-	-	-	-	-	-	-	-	-	JUND.in.on	-	JUND.out.on	-	-	-	MMP1.out.on	-	-	-	-	-	-	MMP9.in.off	-	MMP9.out.off	-	-	MMP13.out.on	-	-	-	NFKB1.out.on	-
475	65	-	-	COL1A1.out.on	-	COL1A2.in.on	-	-	-	-	-	-	-	-	-	-	-	-	-	-	-	-	-	-	-	JUND.in.on	-	JUND.out.on	-	-	-	-	-	-	MMP3.in.off	-	-	-	-	-	-	-	MMP13.in.off	-	-	-	-	-	-
476	65	-	-	COL1A1.out.on	-	-	COL1A2.in.off	-	-	-	-	-	-	-	-	-	-	-	-	-	-	-	-	-	-	JUND.in.on	-	JUND.out.on	-	-	-	MMP1.out.on	-	-	-	-	-	-	-	-	-	-	-	-	-	-	-	-	-
477	65	COL1A1.in.on	-	-	-	-	-	-	-	-	-	-	-	-	-	-	-	JUN.in.on	-	-	-	-	-	-	-	JUND.in.on	-	JUND.out.on	-	-	-	MMP1.out.on	-	MMP3.in.on	-	MMP3.out.on	-	-	-	-	-	-	-	-	-	-	-	-	-
478	65	COL1A1.in.on	-	-	-	COL1A2.in.on	-	-	-	-	-	-	ETS1.out.off	-	-	-	-	-	-	-	-	-	-	-	-	JUND.in.on	-	JUND.out.on	-	-	-	MMP1.out.on	-	-	-	-	-	-	-	-	MMP9.out.off	-	-	-	-	-	-	NFKB1.out.on	-
479	64	-	-	-	-	-	-	-	-	-	-	-	ETS1.out.off	-	-	-	-	-	-	-	-	-	-	JUNB.out.on	-	JUND.in.on	-	JUND.out.on	-	-	-	MMP1.out.on	-	-	-	-	-	-	-	-	-	-	-	-	-	-	-	-	-
480	64	-	-	-	-	-	-	COL1A2.out.on	-	-	-	-	ETS1.out.off	-	-	-	-	-	-	-	-	-	-	-	JUNB.out.off	JUND.in.on	-	JUND.out.on	-	-	-	MMP1.out.on	-	-	-	MMP3.out.on	-	-	-	-	-	-	-	-	-	-	-	NFKB1.out.on	-
481	64	-	-	-	-	-	-	-	-	-	-	-	-	-	-	-	FOS.out.off	-	-	-	-	-	-	-	-	JUND.in.on	-	JUND.out.on	-	-	-	MMP1.out.on	-	-	-	-	-	-	-	-	-	-	-	-	-	-	-	-	-
482	64	-	-	-	-	-	-	-	-	-	-	-	-	-	-	-	-	-	-	JUN.out.on	-	-	-	-	-	JUND.in.on	-	JUND.out.on	-	-	-	-	-	-	-	MMP3.out.on	-	-	-	-	-	-	-	-	-	-	-	-	-
483	64	-	-	-	-	-	-	-	-	-	-	-	-	-	-	-	-	-	-	-	-	-	-	-	-	JUND.in.on	-	JUND.out.on	-	-	-	MMP1.out.on	-	-	-	-	-	-	-	-	-	-	-	MMP13.out.on	-	-	-	-	-
484	64	-	-	-	-	-	-	-	-	-	-	-	-	-	-	-	-	-	-	JUN.out.on	-	-	-	-	-	JUND.in.on	-	JUND.out.on	-	-	-	-	-	-	-	MMP3.out.on	-	-	-	-	-	-	-	-	-	-	-	-	-
485	64	-	-	-	-	-	-	-	-	-	-	-	-	-	-	-	-	-	-	-	-	-	-	-	-	JUND.in.on	-	JUND.out.on	-	-	-	MMP1.out.on	-	-	-	-	-	-	-	-	-	-	-	-	-	-	-	-	-
486	64	-	-	-	-	-	-	-	-	-	-	-	-	-	-	-	-	-	-	-	-	-	-	-	JUNB.out.off	JUND.in.on	-	JUND.out.on	-	-	-	MMP1.out.on	-	-	-	-	-	-	-	-	-	-	-	MMP13.out.on	-	-	-	NFKB1.out.on	-
487	64	-	-	-	-	-	-	-	-	-	-	-	ETS1.out.off	-	-	-	-	-	-	-	-	-	-	-	-	JUND.in.on	-	JUND.out.on	-	-	-	-	-	MMP3.in.on	-	-	-	-	-	-	MMP9.out.off	-	-	-	-	-	-	-	-
488	64	-	-	-	-	-	-	COL1A2.out.on	-	-	-	-	-	-	-	-	-	-	-	-	-	-	-	-	-	JUND.in.on	-	JUND.out.on	-	-	-	-	-	MMP3.in.on	-	-	-	-	MMP9.in.off	-	-	-	-	-	-	-	-	-	-
489	64	-	-	-	-	-	-	-	-	-	-	-	-	-	-	-	-	-	-	JUN.out.on	-	-	-	-	-	JUND.in.on	-	JUND.out.on	-	MMP1.in.on	-	-	-	-	-	-	-	-	-	-	-	-	-	-	-	-	-	-	-
490	64	-	-	-	-	-	-	-	-	-	-	-	-	-	-	-	-	-	-	-	-	-	-	-	-	JUND.in.on	-	JUND.out.on	-	MMP1.in.on	-	MMP1.out.on	-	-	-	-	-	-	-	-	-	MMP13.in.on	-	-	-	-	-	-	-
491	64	-	-	-	-	-	-	-	-	-	-	-	-	-	-	-	-	JUN.in.on	-	-	-	-	-	-	-	JUND.in.on	-	JUND.out.on	-	-	-	-	-	-	-	-	-	-	-	-	-	-	-	-	-	-	-	-	-
492	64	-	-	-	-	-	-	-	-	-	-	-	-	-	-	-	-	-	JUN.in.off	-	-	-	-	-	-	JUND.in.on	-	JUND.out.on	-	MMP1.in.on	-	MMP1.out.on	-	-	-	-	-	-	MMP9.in.off	-	-	-	-	-	-	-	-	NFKB1.out.on	-
493	64	-	-	COL1A1.out.on	-	-	-	-	-	-	-	-	-	-	-	-	-	-	JUN.in.off	-	-	-	JUNB.in.off	-	-	JUND.in.on	-	JUND.out.on	-	-	-	-	-	-	-	-	-	-	-	-	-	-	MMP13.in.off	-	-	-	-	-	-
494	64	-	-	-	-	-	-	-	-	-	-	-	ETS1.out.off	FOS.in.on	-	-	-	-	-	-	-	-	-	-	-	JUND.in.on	-	JUND.out.on	-	-	-	MMP1.out.on	-	-	-	-	-	-	-	-	-	-	-	-	-	-	-	-	-
495	64	-	-	-	-	-	-	-	-	-	-	-	-	-	FOS.in.off	-	-	-	-	-	-	-	-	-	JUNB.out.off	JUND.in.on	-	JUND.out.on	-	-	-	MMP1.out.on	-	-	-	-	-	-	-	-	-	-	-	MMP13.out.on	-	-	-	NFKB1.out.on	-
496	64	-	-	-	-	-	-	-	-	ETS1.in.on	-	-	ETS1.out.off	-	-	-	-	-	-	-	-	-	-	-	-	JUND.in.on	-	JUND.out.on	-	-	-	-	-	-	-	MMP3.out.on	-	-	-	-	-	-	-	-	-	-	-	-	-
497	64	-	-	-	-	-	-	-	-	ETS1.in.on	-	-	-	-	-	-	-	-	-	-	-	-	-	-	-	JUND.in.on	-	JUND.out.on	-	-	-	-	-	-	-	-	-	-	-	-	MMP9.out.off	-	-	-	-	-	-	-	-
498	64	-	-	-	-	-	-	-	-	ETS1.in.on	-	-	-	-	-	-	-	-	-	-	-	-	JUNB.in.off	-	-	JUND.in.on	-	JUND.out.on	-	MMP1.in.on	-	MMP1.out.on	-	MMP3.in.on	-	-	-	-	-	-	MMP9.out.off	-	-	-	-	-	-	-	-
499	64	-	-	-	-	-	-	-	-	ETS1.in.on	-	-	-	-	-	-	-	JUN.in.on	-	-	-	-	-	-	-	JUND.in.on	-	JUND.out.on	-	-	-	MMP1.out.on	-	-	-	-	-	-	-	-	-	-	-	-	-	-	NFKB1.in.off	-	-
500	64	COL1A1.in.on	-	-	-	-	-	-	COL1A2.out.off	-	-	-	-	-	-	-	-	-	-	-	-	-	-	-	-	JUND.in.on	-	JUND.out.on	-	-	-	MMP1.out.on	-	-	-	-	-	-	-	-	-	-	-	-	-	-	-	NFKB1.out.on	-
[truncated: 89 more columns]
