# Supplementary material for: Adapted Boolean network models for extracellular matrix formation
Source: BMC Syst Biol. 2009 Jul 21;3:77. doi: 10.1186/1752-0509-3-77 (PMC2734845; doi:10.1186/1752-0509-3-77)
Supplement: Additional file 9 — Temporal rules after TGFβ1 stimulation. Complete lists, valid for the simulation and the observed time series. [file 1752-0509-3-77-S9.txt]

1 < 341 > { } ==> JUND.in.on TNF.in.off COL1A2.out.on JUND.out.on TNF.out.off
2 < 316 > COL1A1.out.on ==> SMAD4.out.on
3 < 303 > MMP9.out.off ==> SMAD4.out.on
4 < 286 > TIMP1.in.on ==> COL1A2.in.on
5 < 286 > MMP9.in.off ==> SMAD4.in.on
6 < 275 > COL1A1.out.on JUN.out.off SMAD4.out.on ==> TGFB1.out.on
7 < 271 > MMP9.in.off SMAD4.in.on COL1A1.out.on SMAD4.out.on ==> MMP9.out.off
8 < 261 > JUN.out.off MMP9.out.off SMAD4.out.on ==> TGFB1.out.on
9 < 254 > JUNB.out.off ==> SMAD4.out.on
10 < 243 > MMP9.in.off SMAD4.in.on JUN.out.off ==> TGFB1.out.on
11 < 241 > JUN.out.off NFKB1.out.on ==> TGFB1.out.on
12 < 241 > JUN.out.off JUNB.out.off SMAD4.out.on ==> TGFB1.out.on
13 < 241 > COL1A1.out.on JUNB.out.off SMAD4.out.on ==> SMAD4.in.on TGFB1.out.on
14 < 240 > MMP3.in.off ==> MMP13.in.off
15 < 239 > ETS1.out.off ==> SMAD4.in.on COL1A1.out.on SMAD4.out.on
16 < 239 > JUNB.in.off ==> COL1A2.in.on SMAD4.in.on
17 < 238 > JUN.in.on ==> SMAD4.in.on
18 < 235 > COL1A1.out.on MMP9.out.off NFKB1.out.on SMAD4.out.on ==> TGFB1.out.on
19 < 234 > JUNB.out.off MMP9.out.off SMAD4.out.on ==> SMAD4.in.on TGFB1.out.on
20 < 230 > MMP9.out.off SMAD4.out.on SMAD7.out.on TGFB1.out.on ==> COL1A1.out.on
21 < 229 > SMAD4.in.on COL1A1.out.on ETS1.out.off MMP9.out.off SMAD4.out.on ==> TGFB1.out.on
22 < 226 > COL1A2.in.on JUN.in.on SMAD4.in.on ==> TIMP1.in.on
23 < 222 > MMP1.out.on ==> MMP13.out.off
24 < 221 > MMP9.in.off SMAD4.in.on SMAD4.out.on SMAD7.out.on ==> MMP9.out.off
25 < 221 > COL1A1.in.on ==> COL1A2.in.on SMAD4.in.on SMAD4.out.on
26 < 215 > COL1A1.in.on COL1A2.in.on SMAD4.in.on SMAD4.out.on TGFB1.out.on ==> COL1A1.out.on
27 < 208 > FOS.out.off JUN.out.off ==> TGFB1.out.on
28 < 206 > JUN.out.off MMP1.out.on MMP13.out.off ==> TGFB1.out.on
29 < 204 > TGFB1.in.on ==> COL1A2.in.on SMAD4.out.on
30 < 204 > COL1A1.in.on COL1A2.in.on SMAD4.in.on MMP9.out.off SMAD4.out.on ==> MMP9.in.off COL1A1.out.on TGFB1.out.on
31 < 203 > COL1A1.out.on MMP1.out.on MMP13.out.off SMAD4.out.on ==> TGFB1.out.on
32 < 202 > COL1A1.out.on FOS.out.off MMP9.out.off SMAD4.out.on ==> TGFB1.out.on
33 < 202 > MMP1.in.off ==> SMAD4.in.on SMAD4.out.on
34 < 200 > SMAD7.in.on JUN.out.off ==> TGFB1.out.on
35 < 200 > COL1A2.in.on TGFB1.in.on COL1A1.out.on SMAD4.out.on ==> TGFB1.out.on
36 < 198 > SMAD7.in.on COL1A1.out.on MMP9.out.off SMAD4.out.on ==> TGFB1.out.on
37 < 196 > COL1A2.in.on TGFB1.in.on MMP9.out.off SMAD4.out.on ==> TGFB1.out.on
38 < 195 > COL1A1.out.on JUN.out.off MMP13.out.off SMAD4.out.on TGFB1.out.on ==> MMP1.out.on
39 < 193 > COL1A1.in.on COL1A2.in.on SMAD4.in.on JUN.out.off SMAD4.out.on ==> COL1A1.out.on TGFB1.out.on
40 < 192 > NFKB1.in.on JUN.out.off ==> TGFB1.out.on
41 < 191 > COL1A2.in.on MMP9.in.off SMAD4.in.on TGFB1.in.on SMAD4.out.on TGFB1.out.on ==> COL1A1.out.on MMP9.out.off
42 < 190 > COL1A2.in.on MMP1.in.off SMAD4.in.on SMAD4.out.on ==> TIMP1.in.on
43 < 189 > ETS1.in.off ==> COL1A1.in.on COL1A2.in.on SMAD4.in.on COL1A1.out.on SMAD4.out.on
44 < 186 > JUNB.out.off SMAD4.out.on SMAD7.out.on ==> SMAD4.in.on COL1A1.out.on TGFB1.out.on
45 < 184 > COL1A2.in.on TGFB1.in.on JUN.out.off SMAD4.out.on ==> TGFB1.out.on
46 < 183 > MMP3.out.off ==> SMAD4.in.on MMP13.out.off
47 < 181 > JUN.out.off MMP9.out.off MMP13.out.off SMAD4.out.on TGFB1.out.on ==> MMP1.out.on
48 < 181 > COL1A1.in.on COL1A2.in.on SMAD4.in.on SMAD4.out.on SMAD7.out.on ==> COL1A1.out.on
49 < 180 > NFKB1.in.on COL1A1.out.on MMP9.out.off SMAD4.out.on ==> TGFB1.out.on
50 < 175 > COL1A2.in.on MMP9.in.off SMAD4.in.on SMAD7.in.on TGFB1.in.on SMAD4.out.on ==> COL1A1.in.on
51 < 173 > COL1A1.out.on MMP13.out.off NFKB1.out.on SMAD4.out.on TGFB1.out.on ==> MMP1.out.on
52 < 172 > SMAD4.in.on COL1A1.out.on ETS1.out.off MMP13.out.off SMAD4.out.on TGFB1.out.on ==> MMP1.out.on
53 < 171 > FOS.in.off ==> COL1A2.in.on
54 < 170 > SMAD4.in.on MMP3.out.off MMP9.out.off MMP13.out.off SMAD4.out.on TGFB1.out.on ==> COL1A1.out.on
55 < 170 > SMAD4.in.on COL1A1.out.on MMP3.out.off MMP13.out.off SMAD4.out.on TGFB1.out.on ==> MMP9.out.off
56 < 170 > FOS.in.on ==> SMAD4.in.on
57 < 167 > MMP9.in.off SMAD4.in.on JUN.out.off MMP13.out.off TGFB1.out.on ==> MMP1.out.on
58 < 166 > SMAD4.in.on MMP1.out.on MMP3.out.off MMP13.out.off SMAD4.out.on ==> MMP9.out.off
59 < 165 > SMAD4.in.on COL1A1.out.on MMP1.out.on MMP3.out.off MMP9.out.off MMP13.out.off SMAD4.out.on TGFB1.out.on ==> ETS1.out.off
60 < 165 > SMAD4.in.on COL1A1.out.on ETS1.out.off MMP1.out.on MMP9.out.off MMP13.out.off SMAD4.out.on TGFB1.out.on ==> MMP3.out.off
61 < 164 > COL1A1.in.on COL1A2.in.on ETS1.in.off SMAD4.in.on TGFB1.in.on COL1A1.out.on SMAD4.out.on TGFB1.out.on ==> MMP9.in.off MMP9.out.off
62 < 163 > MMP9.out.off MMP13.out.off NFKB1.out.on SMAD4.out.on ==> MMP1.out.on
63 < 163 > MMP9.in.off SMAD4.in.on MMP3.out.off MMP13.out.off SMAD4.out.on ==> MMP9.out.off
64 < 162 > COL1A2.in.on TGFB1.in.on SMAD4.out.on SMAD7.out.on ==> COL1A1.out.on TGFB1.out.on
65 < 161 > JUN.out.off JUNB.out.off MMP13.out.off SMAD4.out.on TGFB1.out.on ==> MMP1.out.on
66 < 160 > COL1A2.in.on SMAD4.in.on TGFB1.in.on COL1A1.out.on ETS1.out.off MMP9.out.off SMAD4.out.on TGFB1.out.on ==> COL1A1.in.on MMP9.in.off
67 < 158 > MMP3.out.on ==> SMAD4.out.on TIMP1.out.on
68 < 157 > SMAD4.in.on SMAD7.in.on COL1A1.out.on ETS1.out.off MMP9.out.off SMAD4.out.on TGFB1.out.on ==> MMP9.in.off
69 < 157 > NFKB1.in.on JUNB.out.off SMAD4.out.on ==> JUN.out.off TGFB1.out.on
70 < 157 > COL1A1.in.on COL1A2.in.on MMP9.in.off SMAD4.in.on SMAD7.in.on COL1A1.out.on JUN.out.off MMP9.out.off SMAD4.out.on TGFB1.out.on ==> TGFB1.in.on
71 < 156 > SMAD4.in.on SMAD7.in.on MMP9.out.off SMAD4.out.on SMAD7.out.on ==> MMP9.in.off
72 < 156 > MMP9.in.off SMAD4.in.on MMP13.out.off NFKB1.out.on ==> MMP1.out.on
73 < 156 > COL1A2.in.on FOS.in.off COL1A1.out.on SMAD4.out.on ==> TGFB1.out.on
74 < 155 > COL1A2.in.on MMP9.in.off SMAD4.in.on TGFB1.in.on COL1A1.out.on MMP9.out.off SMAD4.out.on SMAD7.out.on TGFB1.out.on ==> COL1A1.in.on
75 < 154 > MMP13.in.off SMAD4.in.on COL1A1.out.on ETS1.out.off MMP9.out.off SMAD4.out.on TGFB1.out.on ==> MMP3.in.off
76 < 149 > COL1A1.in.on COL1A2.in.on ETS1.in.off MMP9.in.off SMAD4.in.on SMAD7.in.on COL1A1.out.on MMP9.out.off SMAD4.out.on TGFB1.out.on ==> TGFB1.in.on
77 < 148 > MMP1.in.off MMP9.in.off SMAD4.in.on MMP9.out.off SMAD4.out.on ==> COL1A1.out.on
78 < 148 > COL1A1.in.on COL1A2.in.on SMAD4.in.on TGFB1.in.on TIMP1.in.on COL1A1.out.on SMAD4.out.on TGFB1.out.on ==> SMAD7.in.on
79 < 147 > MMP1.in.off MMP9.in.off SMAD4.in.on SMAD4.out.on TGFB1.out.on ==> COL1A1.out.on MMP9.out.off
80 < 147 > COL1A2.in.on MMP9.in.off SMAD4.in.on SMAD7.in.on COL1A1.out.on ETS1.out.off MMP9.out.off SMAD4.out.on TGFB1.out.on ==> COL1A1.in.on TGFB1.in.on
81 < 147 > COL1A1.in.on COL1A2.in.on MMP9.in.off SMAD4.in.on SMAD7.in.on COL1A1.out.on MMP9.out.off NFKB1.out.on SMAD4.out.on TGFB1.out.on ==> TGFB1.in.on
82 < 146 > FOS.out.off MMP1.out.on MMP13.out.off TGFB1.out.on ==> JUN.out.off
83 < 145 > SMAD4.in.on COL1A1.out.on MMP3.out.off MMP13.out.off NFKB1.out.on SMAD4.out.on ==> ETS1.out.off
84 < 144 > MMP1.out.on MMP13.out.off SMAD4.out.on SMAD7.out.on TGFB1.out.on ==> COL1A1.out.on
85 < 144 > NFKB1.in.on JUN.out.off SMAD4.out.on SMAD7.out.on TGFB1.out.on ==> COL1A1.out.on
86 < 144 > NFKB1.in.on JUN.out.off MMP13.out.off TGFB1.out.on ==> MMP1.out.on
87 < 144 > MMP9.in.off MMP13.in.off SMAD4.in.on SMAD7.out.on TGFB1.out.on ==> MMP3.in.off
88 < 143 > MMP9.in.off MMP13.in.off SMAD4.in.on COL1A1.out.on MMP9.out.off SMAD4.out.on SMAD7.out.on ==> MMP3.in.off
89 < 142 > COL1A1.out.on MMP3.out.on SMAD4.out.on TIMP1.out.on ==> TGFB1.out.on
90 < 142 > NFKB1.in.on SMAD4.in.on COL1A1.out.on ETS1.out.off MMP9.out.off SMAD4.out.on TGFB1.out.on ==> MMP9.in.off
91 < 141 > COL1A2.in.on JUNB.in.off SMAD4.in.on TGFB1.in.on SMAD4.out.on TGFB1.out.on ==> COL1A1.out.on
92 < 140 > JUNB.out.off MMP13.out.off NFKB1.out.on SMAD4.out.on ==> MMP1.out.on
93 < 140 > FOS.in.on SMAD4.in.on JUN.out.off ==> TGFB1.out.on
94 < 140 > COL1A2.in.on ETS1.in.on ==> TIMP1.in.on
95 < 140 > COL1A1.in.on COL1A2.in.on NFKB1.in.on SMAD4.in.on SMAD4.out.on ==> COL1A1.out.on
96 < 139 > NFKB1.in.on COL1A1.out.on MMP13.out.off SMAD4.out.on TGFB1.out.on ==> MMP1.out.on
97 < 139 > MMP1.in.on ==> COL1A2.in.on MMP13.in.off
98 < 138 > SMAD4.in.on JUNB.out.off MMP3.out.off MMP13.out.off SMAD4.out.on ==> COL1A1.out.on MMP9.out.off TGFB1.out.on
99 < 138 > JUN.in.on MMP13.in.off SMAD4.in.on SMAD7.out.on TGFB1.out.on ==> MMP3.in.off
100 < 137 > TGFB1.in.off ==> MMP13.in.off SMAD4.in.on
101 < 137 > JUN.in.on MMP13.in.off SMAD4.in.on COL1A1.out.on SMAD4.out.on SMAD7.out.on ==> MMP3.in.off
102 < 134 > MMP1.in.off SMAD4.in.on MMP9.out.off SMAD4.out.on SMAD7.out.on ==> COL1A1.out.on
103 < 134 > MMP1.in.off SMAD4.in.on MMP9.out.off NFKB1.out.on SMAD4.out.on ==> TGFB1.out.on
104 < 132 > SMAD4.in.on COL1A1.out.on ETS1.out.off SMAD4.out.on TIMP1.out.on ==> SMAD7.out.on
105 < 132 > FOS.in.on MMP3.in.off MMP9.in.off MMP13.in.off SMAD4.in.on MMP9.out.off SMAD4.out.on ==> COL1A1.out.on
106 < 130 > MMP13.in.off SMAD4.in.on MMP3.out.off MMP13.out.off ==> MMP3.in.off
107 < 130 > COL1A1.in.on COL1A2.in.on SMAD4.in.on MMP3.out.off MMP13.out.off SMAD4.out.on ==> COL1A1.out.on
108 < 128 > MMP3.out.on SMAD4.out.on SMAD7.out.on TGFB1.out.on TIMP1.out.on ==> COL1A1.out.on
109 < 128 > COL1A2.in.on TGFB1.in.on JUN.out.off MMP13.out.off SMAD4.out.on TGFB1.out.on ==> MMP1.out.on
110 < 128 > COL1A2.in.on MMP9.in.off SMAD4.in.on TGFB1.in.on JUNB.out.off NFKB1.out.on SMAD4.out.on ==> COL1A1.in.on
111 < 127 > JUN.out.off MMP3.out.on SMAD4.out.on TIMP1.out.on ==> TGFB1.out.on
112 < 127 > NFKB1.in.on MMP9.out.off MMP13.out.off SMAD4.out.on ==> MMP1.out.on
113 < 127 > COL1A2.in.on MMP1.in.on MMP13.in.off COL1A1.out.on SMAD4.out.on ==> TGFB1.out.on
114 < 127 > COL1A1.in.on COL1A2.in.on MMP9.in.off SMAD4.in.on COL1A1.out.on MMP9.out.off MMP13.out.off SMAD4.out.on TGFB1.out.on ==> MMP3.out.off
115 < 126 > MMP9.in.off NFKB1.in.on SMAD4.in.on MMP13.out.off ==> MMP1.out.on
116 < 126 > COL1A2.in.on SMAD4.in.on TGFB1.in.on COL1A1.out.on JUNB.out.off MMP9.out.off NFKB1.out.on SMAD4.out.on TGFB1.out.on ==> COL1A1.in.on MMP9.in.off
117 < 126 > COL1A2.in.on NFKB1.in.on TGFB1.in.on SMAD4.out.on ==> TGFB1.out.on
118 < 125 > COL1A2.in.on SMAD4.in.on TGFB1.in.on TIMP1.in.on COL1A1.out.on ETS1.out.off SMAD4.out.on TGFB1.out.on ==> SMAD7.in.on
119 < 125 > COL1A2.in.on MMP13.in.off SMAD4.in.on TGFB1.in.off ==> TIMP1.in.on
120 < 125 > COL1A2.in.on MMP1.in.on MMP3.in.off MMP13.in.off SMAD4.in.on ==> MMP9.in.off
121 < 124 > SMAD4.in.on COL1A1.out.on ETS1.out.off FOS.out.off JUN.out.off SMAD4.out.on TGFB1.out.on ==> NFKB1.out.on
122 < 124 > SMAD4.in.on SMAD7.in.on COL1A1.out.on JUNB.out.off MMP9.out.off NFKB1.out.on SMAD4.out.on TGFB1.out.on ==> MMP9.in.off
123 < 124 > COL1A1.in.on COL1A2.in.on ETS1.in.off MMP13.in.off SMAD4.in.on COL1A1.out.on SMAD4.out.on ==> MMP3.in.off
124 < 123 > COL1A2.in.on MMP1.in.on MMP13.in.off JUN.out.off ==> TGFB1.out.on
125 < 123 > COL1A2.in.on JUNB.in.off SMAD4.in.on SMAD7.in.on ==> COL1A1.in.on TGFB1.in.on COL1A1.out.on SMAD4.out.on TGFB1.out.on
126 < 123 > COL1A2.in.on JUN.in.on JUNB.in.off MMP13.in.off SMAD4.in.on TIMP1.in.on ==> MMP3.in.off
127 < 122 > NFKB1.in.off ==> COL1A2.in.on SMAD4.in.on SMAD4.out.on
128 < 122 > JUN.in.on SMAD4.in.on SMAD7.in.on MMP9.out.off SMAD4.out.on ==> MMP9.in.off
129 < 121 > FOS.in.on MMP13.in.off SMAD4.in.on COL1A1.out.on SMAD4.out.on SMAD7.out.on ==> MMP3.in.off
130 < 121 > COL1A2.in.on SMAD4.in.on TGFB1.in.on COL1A1.out.on JUNB.out.off MMP9.out.off SMAD4.out.on SMAD7.out.on TGFB1.out.on ==> COL1A1.in.on MMP9.in.off
131 < 120 > JUN.in.on MMP13.in.off SMAD4.in.on COL1A1.out.on ETS1.out.off SMAD4.out.on ==> MMP3.in.off
132 < 120 > FOS.in.on SMAD4.in.on MMP9.out.off SMAD4.out.on SMAD7.out.on ==> MMP9.in.off
133 < 120 > FOS.in.on MMP13.in.off SMAD4.in.on SMAD7.out.on TGFB1.out.on ==> MMP3.in.off
134 < 120 > COL1A1.in.off ==> ETS1.in.on MMP13.in.off
135 < 119 > MMP1.out.off ==> SMAD4.in.on SMAD4.out.on TIMP1.out.on
136 < 119 > COL1A1.in.on COL1A2.in.on ETS1.in.off SMAD4.in.on COL1A1.out.on MMP13.out.off SMAD4.out.on TGFB1.out.on ==> MMP1.out.on
137 < 118 > MMP9.in.off SMAD4.in.on SMAD7.in.on MMP3.out.off MMP13.out.off ==> TGFB1.out.on
138 < 118 > FOS.in.on JUN.in.on SMAD4.in.on ==> MMP13.in.off
139 < 118 > COL1A2.in.on SMAD4.in.on TGFB1.in.on MMP3.out.off MMP13.out.off SMAD4.out.on ==> COL1A1.in.on MMP9.in.off COL1A1.out.on MMP9.out.off TGFB1.out.on
140 < 118 > COL1A2.in.on MMP1.in.on MMP3.in.off MMP13.in.off COL1A1.out.on SMAD4.out.on TGFB1.out.on ==> MMP9.out.off
141 < 118 > COL1A1.in.on COL1A2.in.on MMP9.in.off MMP13.in.off SMAD4.in.on SMAD4.out.on ==> MMP3.in.off
142 < 117 > SMAD4.in.on SMAD7.in.on MMP3.out.off MMP9.out.off MMP13.out.off SMAD4.out.on ==> MMP9.in.off COL1A1.out.on TGFB1.out.on
143 < 117 > COL1A2.in.on JUNB.in.off SMAD4.in.on TGFB1.in.on COL1A1.out.on ETS1.out.off SMAD4.out.on TGFB1.out.on ==> COL1A1.in.on
144 < 117 > COL1A1.in.on COL1A2.in.on SMAD4.in.on COL1A1.out.on NFKB1.out.on SMAD4.out.on TIMP1.out.on ==> SMAD7.out.on
145 < 117 > COL1A1.in.on COL1A2.in.on ETS1.in.off SMAD4.in.on COL1A1.out.on SMAD4.out.on TIMP1.out.on ==> SMAD7.out.on
146 < 116 > SMAD7.in.off ==> COL1A2.in.on JUNB.in.off MMP13.in.off SMAD4.in.on
147 < 116 > MMP13.in.off SMAD4.in.on COL1A1.out.on JUNB.out.off MMP9.out.off NFKB1.out.on SMAD4.out.on TGFB1.out.on ==> MMP3.in.off
148 < 116 > MMP1.in.off SMAD4.in.on FOS.out.off MMP9.out.off SMAD4.out.on ==> TGFB1.out.on
149 < 116 > JUN.in.on NFKB1.in.on SMAD4.in.on MMP9.out.off SMAD4.out.on ==> MMP9.in.off
150 < 116 > COL1A2.in.on TGFB1.in.on MMP13.out.off NFKB1.out.on SMAD4.out.on ==> MMP1.out.on
151 < 116 > COL1A2.in.on MMP9.in.off SMAD4.in.on SMAD7.in.on COL1A1.out.on JUNB.out.off MMP9.out.off NFKB1.out.on SMAD4.out.on TGFB1.out.on ==> COL1A1.in.on TGFB1.in.on
152 < 115 > SMAD4.in.on SMAD7.in.on MMP1.out.on MMP3.out.off MMP13.out.off ==> MMP9.in.off TGFB1.out.on
153 < 115 > FOS.in.on SMAD4.in.on COL1A1.out.on ETS1.out.off MMP9.out.off SMAD4.out.on TGFB1.out.on ==> MMP9.in.off
154 < 114 > SMAD4.in.on COL1A1.out.on JUNB.out.off MMP1.out.on MMP9.out.off MMP13.out.off NFKB1.out.on SMAD4.out.on TGFB1.out.on ==> ETS1.out.off MMP3.out.off
155 < 114 > MMP13.in.off SMAD4.in.on COL1A1.out.on JUNB.out.off MMP9.out.off SMAD4.out.on SMAD7.out.on TGFB1.out.on ==> MMP3.in.off
156 < 114 > JUN.in.on MMP13.in.off SMAD4.in.on JUN.out.off SMAD7.out.on ==> MMP3.in.off
157 < 114 > ETS1.in.on JUN.in.on SMAD4.in.on ==> MMP13.in.off
158 < 113 > MMP1.in.off MMP13.in.off SMAD4.in.on SMAD4.out.on ==> MMP3.in.off
159 < 113 > COL1A2.in.on NFKB1.in.off SMAD4.in.on COL1A1.out.on SMAD4.out.on ==> MMP9.out.off
160 < 113 > COL1A2.in.on JUNB.in.off SMAD4.in.on TGFB1.in.on COL1A1.out.on JUNB.out.off MMP9.out.off SMAD4.out.on TGFB1.out.on ==> MMP9.in.off
161 < 113 > COL1A1.in.on COL1A2.in.on FOS.in.on MMP13.in.off SMAD4.in.on SMAD4.out.on ==> MMP3.in.off
162 < 113 > COL1A1.in.on COL1A2.in.on ETS1.in.off SMAD4.in.on COL1A1.out.on MMP3.out.off MMP13.out.off SMAD4.out.on ==> ETS1.out.off
163 < 112 > COL1A2.in.on MMP9.in.off SMAD4.in.on SMAD7.in.on COL1A1.out.on JUNB.out.off MMP9.out.off SMAD4.out.on SMAD7.out.on TGFB1.out.on ==> COL1A1.in.on TGFB1.in.on
164 < 112 > COL1A2.in.on JUNB.in.off MMP9.in.off MMP13.in.off SMAD4.in.on SMAD7.out.on ==> MMP3.in.off
165 < 111 > FOS.in.on MMP13.in.off SMAD4.in.on COL1A1.out.on ETS1.out.off SMAD4.out.on ==> MMP3.in.off
166 < 111 > COL1A2.in.on SMAD4.in.on SMAD7.in.on COL1A1.out.on MMP3.out.off MMP13.out.off SMAD4.out.on ==> COL1A1.in.on
167 < 111 > COL1A2.in.on FOS.in.off MMP1.in.off SMAD4.in.on TIMP1.in.on MMP9.out.off SMAD4.out.on ==> TGFB1.out.on
168 < 111 > COL1A1.in.on COL1A2.in.on SMAD4.in.on COL1A1.out.on JUN.out.off SMAD4.out.on TGFB1.out.on TIMP1.out.on ==> SMAD7.out.on
169 < 110 > SMAD4.in.on MMP1.out.off MMP9.out.off SMAD4.out.on TIMP1.out.on ==> COL1A1.out.on
170 < 110 > MMP1.in.off SMAD4.in.on SMAD7.in.on MMP9.out.off SMAD4.out.on ==> TGFB1.out.on
171 < 110 > COL1A2.in.on FOS.in.off COL1A1.out.on MMP13.out.off SMAD4.out.on TGFB1.out.on ==> MMP1.out.on
172 < 110 > COL1A1.in.on COL1A2.in.on MMP3.in.off MMP13.in.off SMAD4.in.on COL1A1.out.on JUN.out.off SMAD4.out.on TGFB1.out.on ==> ETS1.in.off
173 < 109 > SMAD4.in.on COL1A1.out.on MMP1.out.off SMAD4.out.on TGFB1.out.on TIMP1.out.on ==> MMP9.out.off
174 < 109 > COL1A2.in.on FOS.in.on JUNB.in.off SMAD4.in.on ==> SMAD4.out.on
175 < 108 > NFKB1.in.on SMAD4.in.on MMP1.out.on MMP3.out.off MMP13.out.off ==> MMP9.in.off
176 < 108 > NFKB1.in.on SMAD4.in.on COL1A1.out.on MMP3.out.off MMP13.out.off SMAD4.out.on ==> ETS1.out.off
177 < 108 > NFKB1.in.on SMAD4.in.on COL1A1.out.on JUN.out.off JUNB.out.off MMP9.out.off NFKB1.out.on SMAD4.out.on TGFB1.out.on ==> MMP9.in.off
178 < 108 > COL1A1.in.on COL1A2.in.on JUN.in.on SMAD4.in.on TIMP1.in.on COL1A1.out.on JUN.out.off SMAD4.out.on TGFB1.out.on ==> ETS1.in.off
179 < 107 > TIMP1.out.off ==> SMAD4.in.on COL1A1.out.on ETS1.out.off JUN.out.off JUNB.out.off MMP1.out.on MMP3.out.off MMP9.out.off MMP13.out.off SMAD4.out.on TGFB1.out.on
180 < 107 > MMP3.in.off MMP13.in.off SMAD7.in.on MMP9.out.off SMAD4.out.on ==> TGFB1.out.on
181 < 107 > COL1A1.in.on COL1A2.in.on MMP3.in.off MMP13.in.off SMAD4.in.on COL1A1.out.on NFKB1.out.on SMAD4.out.on ==> ETS1.in.off
182 < 106 > FOS.out.off MMP13.out.off SMAD7.out.on ==> NFKB1.out.on
183 < 106 > SMAD4.in.on COL1A1.out.on ETS1.out.off FOS.out.off MMP13.out.off SMAD4.out.on ==> NFKB1.out.on
184 < 106 > FOS.in.on MMP3.in.off MMP13.in.off SMAD4.in.on MMP9.out.off NFKB1.out.on SMAD4.out.on ==> TGFB1.out.on
185 < 106 > COL1A2.in.on MMP1.in.on MMP13.in.off TGFB1.in.on SMAD4.out.on ==> TGFB1.out.on
186 < 106 > COL1A2.in.on FOS.in.off MMP9.out.off MMP13.out.off SMAD4.out.on ==> MMP1.out.on
187 < 105 > SMAD4.in.on SMAD7.in.on COL1A1.out.on ETS1.out.off FOS.out.off SMAD4.out.on ==> NFKB1.out.on
188 < 105 > MMP9.in.off SMAD4.in.on MMP1.out.off SMAD4.out.on TIMP1.out.on ==> COL1A1.out.on MMP9.out.off
189 < 105 > COL1A2.in.on FOS.in.on JUNB.in.off SMAD4.in.on SMAD4.out.on TGFB1.out.on ==> COL1A1.out.on
190 < 105 > COL1A1.in.on COL1A2.in.on JUN.in.on SMAD4.in.on TIMP1.in.on COL1A1.out.on NFKB1.out.on SMAD4.out.on ==> ETS1.in.off
191 < 105 > COL1A1.in.on COL1A2.in.on FOS.in.on SMAD4.in.on COL1A1.out.on JUN.out.off SMAD4.out.on TGFB1.out.on ==> ETS1.in.off
192 < 104 > MMP13.out.on ==> SMAD4.in.on COL1A1.out.on MMP1.out.off MMP3.out.on MMP9.out.off SMAD4.out.on SMAD7.out.on TGFB1.out.on TIMP1.out.on
193 < 104 > SMAD4.in.on MMP1.out.off MMP3.out.on SMAD4.out.on TIMP1.out.on ==> COL1A1.out.on MMP9.out.off MMP13.out.on SMAD7.out.on TGFB1.out.on
194 < 104 > COL1A2.in.on SMAD4.in.on TGFB1.in.on COL1A1.out.on ETS1.out.off FOS.out.off SMAD4.out.on TGFB1.out.on ==> NFKB1.out.on
195 < 104 > COL1A2.in.on MMP1.in.on MMP13.in.off SMAD4.in.on TGFB1.in.on SMAD4.out.on TGFB1.out.on ==> COL1A1.out.on
196 < 103 > SMAD4.in.on COL1A1.out.on JUNB.out.off MMP13.out.off SMAD4.out.on SMAD7.out.on TGFB1.out.on ==> MMP1.out.on
197 < 103 > NFKB1.in.on SMAD4.in.on COL1A1.out.on JUN.out.off JUNB.out.off MMP9.out.off SMAD4.out.on SMAD7.out.on TGFB1.out.on ==> MMP9.in.off
198 < 103 > JUN.in.off ==> COL1A2.in.on SMAD4.out.on TGFB1.out.on
199 < 103 > COL1A2.in.on MMP1.in.on MMP13.in.off TGFB1.in.on MMP9.out.off SMAD4.out.on TGFB1.out.on ==> COL1A1.out.on
200 < 103 > COL1A2.in.on JUNB.in.off NFKB1.in.on SMAD4.in.on JUN.out.off JUNB.out.off MMP9.out.off SMAD4.out.on TGFB1.out.on ==> MMP9.in.off
201 < 103 > COL1A2.in.on JUN.in.on SMAD4.in.on TGFB1.in.on TIMP1.in.on SMAD4.out.on TGFB1.out.on ==> SMAD7.in.on COL1A1.out.on
202 < 103 > COL1A2.in.on FOS.in.on JUNB.in.off SMAD4.in.on MMP9.out.off SMAD4.out.on ==> MMP9.in.off COL1A1.out.on
203 < 103 > COL1A2.in.on FOS.in.off SMAD7.in.on ==> SMAD4.out.on TGFB1.out.on
204 < 102 > ETS1.out.on ==> TIMP1.out.on
205 < 102 > SMAD4.in.on COL1A1.out.on JUNB.out.off NFKB1.out.on SMAD4.out.on TGFB1.out.on TIMP1.out.on ==> SMAD7.out.on
206 < 102 > JUNB.in.on ==> SMAD7.in.on
207 < 102 > COL1A2.in.on TGFB1.in.on TIMP1.in.on JUNB.out.off NFKB1.out.on SMAD4.out.on TGFB1.out.on ==> SMAD7.in.on
208 < 102 > COL1A2.in.on MMP3.in.off MMP9.in.off MMP13.in.off SMAD4.in.on TGFB1.in.on SMAD4.out.on ==> COL1A1.in.on
209 < 102 > COL1A2.in.on JUN.in.on MMP9.in.off SMAD4.in.on TGFB1.in.on TIMP1.in.on SMAD4.out.on ==> COL1A1.in.on
210 < 102 > COL1A1.in.on COL1A2.in.on MMP9.in.off SMAD4.in.on SMAD7.in.on COL1A1.out.on FOS.out.off MMP9.out.off SMAD4.out.on SMAD7.out.on TGFB1.out.on ==> TGFB1.in.on
211 < 102 > COL1A1.in.on COL1A2.in.on MMP3.in.off MMP13.in.off SMAD4.in.on COL1A1.out.on ETS1.out.off SMAD4.out.on ==> ETS1.in.off
212 < 102 > COL1A1.in.on COL1A2.in.on MMP3.in.off MMP13.in.off SMAD4.in.on TGFB1.in.on SMAD4.out.on ==> MMP9.in.off
213 < 102 > COL1A1.in.on COL1A2.in.on JUN.in.on SMAD4.in.on TGFB1.in.on TIMP1.in.on SMAD4.out.on ==> MMP9.in.off
214 < 101 > JUN.out.off MMP13.out.off TGFB1.out.on TIMP1.out.on ==> FOS.out.off
215 < 101 > SMAD4.in.on FOS.out.off JUN.out.off MMP3.out.off MMP13.out.off TGFB1.out.on ==> NFKB1.out.on
216 < 101 > MMP3.in.on ==> COL1A2.in.on SMAD4.in.on TIMP1.in.on SMAD4.out.on
217 < 101 > MMP1.in.off SMAD4.in.on MMP1.out.on MMP9.out.off MMP13.out.off SMAD4.out.on ==> TGFB1.out.on
218 < 101 > COL1A2.in.on MMP1.in.on MMP13.in.off JUNB.out.off SMAD4.out.on ==> TGFB1.out.on
219 < 101 > COL1A1.in.on COL1A2.in.on MMP1.in.on MMP13.in.off SMAD4.in.on SMAD4.out.on ==> TGFB1.in.on COL1A1.out.on TGFB1.out.on
220 < 101 > COL1A1.in.on COL1A2.in.on FOS.in.on SMAD4.in.on COL1A1.out.on NFKB1.out.on SMAD4.out.on ==> ETS1.in.off
221 < 100 > SMAD4.in.on FOS.out.off MMP3.out.off MMP9.out.off MMP13.out.off SMAD4.out.on ==> COL1A1.out.on TGFB1.out.on
222 < 100 > MMP3.in.off MMP9.in.off MMP13.in.off SMAD4.in.on SMAD7.in.on MMP9.out.off SMAD4.out.on TGFB1.out.on ==> COL1A1.out.on
223 < 100 > FOS.in.on JUN.in.on MMP13.in.off SMAD4.in.on MMP9.out.off SMAD4.out.on ==> MMP9.in.off
224 < 100 > COL1A2.in.on FOS.in.on SMAD4.in.on TGFB1.in.on SMAD4.out.on ==> COL1A1.in.on MMP9.in.off
225 < 100 > COL1A1.in.on COL1A2.in.on JUN.in.on SMAD4.in.on TIMP1.in.on COL1A1.out.on ETS1.out.off SMAD4.out.on ==> ETS1.in.off
226 < 99 > SMAD4.in.on FOS.out.off MMP1.out.on MMP3.out.off MMP13.out.off ==> JUN.out.off NFKB1.out.on TGFB1.out.on
227 < 99 > MMP3.in.off MMP13.in.off NFKB1.in.on SMAD4.in.on MMP9.out.off SMAD4.out.on SMAD7.out.on ==> MMP9.in.off
228 < 99 > COL1A2.in.on MMP1.in.on MMP13.in.off SMAD4.out.on SMAD7.out.on TGFB1.out.on ==> COL1A1.out.on
229 < 99 > COL1A2.in.on MMP1.in.on MMP13.in.off MMP13.out.off ==> MMP1.out.on
230 < 99 > COL1A2.in.on MMP1.in.on MMP3.in.off MMP13.in.off SMAD4.out.on SMAD7.out.on ==> MMP9.out.off
231 < 99 > COL1A1.in.on COL1A2.in.on MMP1.in.on MMP3.in.off MMP9.in.off MMP13.in.off SMAD4.in.on TGFB1.in.on COL1A1.out.on MMP9.out.off SMAD4.out.on TGFB1.out.on ==> ETS1.in.off
232 < 99 > COL1A1.in.on COL1A2.in.on ETS1.in.off MMP3.in.off MMP9.in.off MMP13.in.off SMAD4.in.on TGFB1.in.on COL1A1.out.on MMP9.out.off SMAD4.out.on TGFB1.out.on ==> MMP1.in.on
233 < 98 > NFKB1.in.on SMAD7.in.on MMP1.out.on MMP13.out.off TGFB1.out.on ==> JUN.out.off
234 < 98 > MMP9.in.off SMAD4.in.on FOS.out.off MMP3.out.off MMP13.out.off ==> TGFB1.out.on
235 < 98 > MMP1.in.off SMAD4.in.on MMP3.out.off MMP9.out.off MMP13.out.off SMAD4.out.on ==> COL1A1.out.on
236 < 98 > COL1A2.in.on MMP3.in.on SMAD4.in.on TIMP1.in.on COL1A1.out.on SMAD4.out.on ==> TGFB1.out.on
237 < 98 > COL1A2.in.on MMP3.in.on MMP9.in.off SMAD4.in.on TIMP1.in.on SMAD4.out.on ==> MMP9.out.off
238 < 98 > COL1A2.in.on JUNB.in.off MMP3.in.off MMP13.in.off SMAD4.in.on SMAD7.in.off TIMP1.in.on ==> JUN.in.on
239 < 98 > COL1A1.in.on COL1A2.in.on SMAD4.in.on TGFB1.in.on COL1A1.out.on JUNB.out.off MMP1.out.on MMP13.out.off SMAD4.out.on TGFB1.out.on ==> ETS1.out.off
240 < 98 > COL1A1.in.on COL1A2.in.on MMP9.in.off NFKB1.in.on SMAD4.in.on SMAD7.in.on COL1A1.out.on MMP9.out.off SMAD4.out.on TGFB1.out.on ==> TGFB1.in.on
241 < 98 > COL1A1.in.on COL1A2.in.on FOS.in.on SMAD4.in.on COL1A1.out.on ETS1.out.off SMAD4.out.on ==> ETS1.in.off
242 < 97 > SMAD4.in.on COL1A1.out.on ETS1.out.off JUN.out.off SMAD4.out.on SMAD7.out.on TGFB1.out.on TIMP1.out.on ==> NFKB1.out.on
243 < 97 > COL1A2.in.on SMAD4.in.on TGFB1.in.on TIMP1.in.on COL1A1.out.on JUNB.out.off SMAD4.out.on SMAD7.out.on TGFB1.out.on ==> SMAD7.in.on
244 < 97 > COL1A2.in.on MMP1.in.on MMP13.in.off SMAD4.in.on JUNB.out.off MMP9.out.off SMAD4.out.on TGFB1.out.on ==> MMP9.in.off
245 < 97 > COL1A2.in.on JUNB.in.off MMP13.in.off SMAD4.in.on TGFB1.in.off TIMP1.in.on ==> JUN.in.on MMP3.in.off SMAD7.in.off
246 < 97 > COL1A2.in.on FOS.in.on JUNB.in.off MMP13.in.off SMAD4.in.on SMAD4.out.on ==> MMP3.in.off
247 < 97 > COL1A1.in.on COL1A2.in.on JUNB.in.off SMAD4.in.on COL1A1.out.on MMP13.out.off SMAD4.out.on TGFB1.out.on ==> MMP1.out.on
248 < 96 > FOS.out.on ==> SMAD4.in.on SMAD4.out.on
249 < 96 > ETS1.in.on COL1A1.out.on NFKB1.out.on SMAD4.out.on ==> TGFB1.out.on
250 < 96 > COL1A2.in.on MMP3.in.on SMAD4.in.on SMAD7.in.on TIMP1.in.on MMP9.out.off SMAD4.out.on ==> MMP9.in.off
251 < 96 > COL1A2.in.on MMP1.in.off SMAD4.in.on TGFB1.in.on TIMP1.in.on SMAD4.out.on TGFB1.out.on ==> SMAD7.in.on
252 < 95 > JUN.in.on MMP13.in.off SMAD4.in.on COL1A1.out.on JUNB.out.off NFKB1.out.on SMAD4.out.on TGFB1.out.on ==> MMP3.in.off
253 < 95 > COL1A2.in.on MMP9.in.off NFKB1.in.off SMAD4.in.on MMP9.out.off SMAD4.out.on ==> COL1A1.out.on
254 < 95 > COL1A1.in.on COL1A2.in.on JUNB.in.off SMAD4.in.on COL1A1.out.on SMAD4.out.on TIMP1.out.on ==> SMAD7.out.on
255 < 94 > MMP13.in.off SMAD4.in.on TGFB1.in.off SMAD7.out.on TGFB1.out.on ==> MMP3.in.off
256 < 94 > MMP1.in.off NFKB1.in.on SMAD4.in.on MMP9.out.off SMAD4.out.on ==> TGFB1.out.on
257 < 94 > JUN.in.on SMAD4.in.on SMAD7.in.on JUN.out.off SMAD4.out.on SMAD7.out.on TGFB1.out.on ==> COL1A1.out.on
258 < 94 > COL1A2.in.on MMP9.in.off NFKB1.in.off SMAD4.in.on SMAD4.out.on TGFB1.out.on ==> COL1A1.out.on MMP9.out.off
259 < 94 > COL1A2.in.on MMP3.in.on SMAD4.in.on TGFB1.in.on TIMP1.in.on SMAD4.out.on ==> COL1A1.out.on TGFB1.out.on
260 < 94 > COL1A2.in.on MMP1.in.off MMP9.in.off SMAD4.in.on SMAD7.in.on TIMP1.in.on SMAD4.out.on ==> COL1A1.in.on
261 < 94 > COL1A2.in.on JUNB.in.off SMAD4.in.on TGFB1.in.on JUNB.out.off NFKB1.out.on SMAD4.out.on ==> COL1A1.in.on
262 < 94 > COL1A2.in.on JUNB.in.off MMP3.in.off MMP13.in.off NFKB1.in.on SMAD4.in.on MMP9.out.off SMAD4.out.on ==> MMP9.in.off
263 < 94 > COL1A1.in.on COL1A2.in.on JUNB.in.off SMAD4.in.on COL1A1.out.on MMP3.out.off MMP13.out.off SMAD4.out.on ==> ETS1.out.off
264 < 93 > MMP13.in.off NFKB1.in.on SMAD4.in.on TGFB1.in.off ==> JUN.in.on
265 < 93 > MMP9.in.off MMP13.in.off SMAD4.in.on TGFB1.in.off ==> JUN.in.on
266 < 93 > COL1A2.in.on NFKB1.in.off SMAD4.in.on JUNB.out.off SMAD4.out.on TGFB1.out.on ==> MMP9.out.off
267 < 93 > COL1A2.in.on FOS.in.on MMP9.in.off MMP13.in.off SMAD4.in.on TIMP1.in.on ==> JUN.in.on
268 < 93 > COL1A2.in.on FOS.in.on MMP1.in.on MMP13.in.off SMAD4.in.on ==> MMP9.in.off
269 < 93 > COL1A1.in.on COL1A2.in.on JUNB.in.off MMP9.in.off SMAD4.in.on MMP13.out.off SMAD4.out.on ==> MMP1.out.on
270 < 92 > MMP13.in.off SMAD4.in.on TGFB1.in.off COL1A1.out.on SMAD4.out.on SMAD7.out.on ==> JUN.in.on MMP3.in.off
271 < 92 > COL1A2.in.on MMP9.in.off MMP13.in.off SMAD4.in.on TGFB1.in.on COL1A1.out.on JUN.out.off MMP9.out.off SMAD4.out.on TGFB1.out.on ==> MMP1.in.on
272 < 92 > COL1A2.in.on MMP3.in.on SMAD4.in.on TIMP1.in.on JUN.out.off SMAD4.out.on ==> TGFB1.out.on
273 < 92 > COL1A2.in.on MMP1.in.on MMP13.in.off SMAD4.in.on SMAD7.in.on MMP9.out.off SMAD4.out.on ==> MMP9.in.off
274 < 92 > COL1A2.in.on MMP1.in.off MMP9.in.off SMAD4.in.on TGFB1.in.on TIMP1.in.on SMAD4.out.on ==> COL1A1.in.on
275 < 92 > COL1A2.in.on JUNB.in.off MMP13.in.off SMAD4.in.on JUNB.out.off MMP9.out.off NFKB1.out.on SMAD4.out.on TGFB1.out.on ==> MMP3.in.off
276 < 92 > COL1A2.in.on FOS.in.off MMP9.in.off SMAD4.in.on MMP13.out.off ==> MMP1.out.on
277 < 92 > COL1A1.in.on COL1A2.in.on MMP13.in.off SMAD4.in.on TGFB1.in.on COL1A1.out.on JUN.out.off SMAD4.out.on TGFB1.out.on ==> MMP1.in.on
278 < 92 > COL1A1.in.on COL1A2.in.on MMP1.in.off SMAD4.in.on TGFB1.in.on TIMP1.in.on SMAD4.out.on ==> MMP9.in.off
279 < 91 > MMP1.in.off MMP9.in.off NFKB1.in.on SMAD4.in.on SMAD4.out.on ==> COL1A1.out.on MMP9.out.off TGFB1.out.on
280 < 91 > COL1A2.in.on TGFB1.in.on COL1A1.out.on MMP13.out.off SMAD4.out.on SMAD7.out.on TGFB1.out.on ==> MMP1.out.on
281 < 91 > COL1A2.in.on MMP3.in.on SMAD4.in.on SMAD7.in.on TGFB1.in.on TIMP1.in.on COL1A1.out.on SMAD4.out.on TGFB1.out.on ==> COL1A1.in.on
282 < 91 > COL1A2.in.on JUNB.in.off SMAD4.in.on TGFB1.in.on MMP13.out.off SMAD4.out.on ==> MMP1.out.on
283 < 91 > COL1A2.in.on JUN.in.off MMP9.in.off SMAD4.in.on SMAD4.out.on TGFB1.out.on ==> TGFB1.in.on COL1A1.out.on MMP9.out.off
284 < 91 > COL1A2.in.on JUN.in.off JUNB.in.off SMAD4.in.on SMAD4.out.on TGFB1.out.on ==> TGFB1.in.on COL1A1.out.on
285 < 91 > COL1A2.in.on FOS.in.on JUNB.in.off SMAD4.in.on SMAD4.out.on SMAD7.out.on ==> COL1A1.out.on
286 < 91 > COL1A1.in.on COL1A2.in.on SMAD4.in.on FOS.out.off MMP1.out.on MMP13.out.off SMAD4.out.on ==> NFKB1.out.on
287 < 91 > COL1A1.in.on COL1A2.in.on NFKB1.in.on SMAD4.in.on COL1A1.out.on MMP1.out.on MMP13.out.off SMAD4.out.on TGFB1.out.on ==> JUN.out.off
288 < 91 > COL1A1.in.on COL1A2.in.on MMP3.in.on SMAD4.in.on TIMP1.in.on SMAD4.out.on ==> SMAD7.in.on TGFB1.in.on COL1A1.out.on TGFB1.out.on
289 < 91 > COL1A1.in.on COL1A2.in.on JUN.in.off SMAD4.in.on COL1A1.out.on SMAD4.out.on TGFB1.out.on ==> TGFB1.in.on
290 < 91 > COL1A1.in.on COL1A2.in.on FOS.in.on JUNB.in.off SMAD4.in.on SMAD4.out.on ==> ETS1.in.off COL1A1.out.on
291 < 91 > COL1A1.in.on COL1A2.in.on FOS.in.off MMP9.in.off SMAD4.in.on SMAD4.out.on ==> TGFB1.in.on
292 < 90 > SMAD4.in.on MMP1.out.off NFKB1.out.on SMAD4.out.on TIMP1.out.on ==> SMAD7.out.on
293 < 90 > SMAD4.in.on FOS.out.on SMAD4.out.on TGFB1.out.on ==> COL1A1.out.on MMP9.out.off
294 < 90 > SMAD4.in.on COL1A1.out.on JUNB.out.off MMP1.out.on MMP9.out.off MMP13.out.off SMAD4.out.on SMAD7.out.on TGFB1.out.on ==> ETS1.out.off MMP3.out.off
295 < 90 > FOS.in.on SMAD4.in.on COL1A1.out.on JUNB.out.off MMP9.out.off NFKB1.out.on SMAD4.out.on TGFB1.out.on ==> MMP9.in.off
296 < 90 > FOS.in.on NFKB1.in.on SMAD4.in.on MMP9.out.off SMAD4.out.on ==> MMP9.in.off
297 < 90 > FOS.in.on MMP3.in.off MMP13.in.off SMAD4.in.on FOS.out.off MMP9.out.off SMAD4.out.on ==> TGFB1.out.on
298 < 90 > ETS1.in.on COL1A1.out.on FOS.out.off SMAD4.out.on ==> TGFB1.out.on
299 < 90 > COL1A2.in.on NFKB1.in.off SMAD4.in.on MMP9.out.off SMAD4.out.on SMAD7.out.on ==> COL1A1.out.on
300 < 90 > COL1A2.in.on JUNB.in.on SMAD7.in.on ==> TIMP1.in.on
301 < 90 > COL1A2.in.on FOS.in.off MMP9.in.off SMAD4.in.on SMAD7.in.on SMAD4.out.on TGFB1.out.on ==> MMP9.out.off
302 < 89 > MMP13.in.on ==> COL1A1.in.on COL1A2.in.on MMP1.in.off MMP3.in.on MMP9.in.off SMAD4.in.on SMAD7.in.on TGFB1.in.on TIMP1.in.on COL1A1.out.on MMP9.out.off SMAD4.out.on TGFB1.out.on
303 < 89 > MMP1.in.off MMP9.in.off SMAD4.in.on COL1A1.out.on MMP9.out.off MMP13.out.off SMAD4.out.on ==> MMP3.out.off
304 < 89 > COL1A2.in.on NFKB1.in.off SMAD4.in.on MMP9.out.off NFKB1.out.on SMAD4.out.on ==> TGFB1.out.on
305 < 89 > COL1A2.in.on MMP13.in.off SMAD7.in.on TGFB1.in.on MMP9.out.off SMAD4.out.on TGFB1.out.on ==> MMP3.in.off
306 < 89 > COL1A2.in.on MMP1.in.on MMP3.in.off MMP13.in.off SMAD7.in.on ==> TGFB1.out.on
307 < 89 > COL1A2.in.on MMP1.in.off MMP3.in.on SMAD4.in.on TIMP1.in.on SMAD4.out.on ==> COL1A1.in.on MMP9.in.off MMP13.in.on SMAD7.in.on TGFB1.in.on COL1A1.out.on MMP9.out.off TGFB1.out.on
308 < 89 > COL1A2.in.on JUNB.in.off SMAD4.in.on TGFB1.in.on COL1A1.out.on JUNB.out.off SMAD4.out.on SMAD7.out.on TGFB1.out.on ==> COL1A1.in.on
309 < 89 > COL1A2.in.on FOS.in.on MMP1.in.on MMP3.in.off MMP9.in.off MMP13.in.off SMAD4.in.on ==> TGFB1.out.on
310 < 89 > COL1A1.in.on COL1A2.in.on MMP3.in.on MMP9.in.off SMAD4.in.on SMAD7.in.on TGFB1.in.on TIMP1.in.on COL1A1.out.on MMP9.out.off SMAD4.out.on TGFB1.out.on ==> MMP1.in.off MMP13.in.on
311 < 89 > COL1A1.in.on COL1A2.in.on JUNB.in.off MMP3.in.off MMP13.in.off SMAD4.in.on COL1A1.out.on SMAD4.out.on ==> ETS1.in.off
312 < 89 > COL1A1.in.off ETS1.in.on JUN.in.on MMP13.in.off SMAD4.in.on MMP9.out.off SMAD4.out.on ==> TGFB1.in.off
313 < 88 > FOS.in.on MMP13.in.off SMAD4.in.on COL1A1.out.on JUNB.out.off NFKB1.out.on SMAD4.out.on TGFB1.out.on ==> MMP3.in.off
314 < 88 > COL1A2.in.on JUN.in.on JUNB.in.off MMP3.in.off MMP13.in.off SMAD4.in.on SMAD7.in.off TIMP1.in.on TGFB1.out.on ==> TGFB1.in.off
315 < 88 > COL1A1.in.on COL1A2.in.on SMAD4.in.on COL1A1.out.on MMP3.out.on SMAD4.out.on TGFB1.out.on TIMP1.out.on ==> SMAD7.out.on
316 < 88 > COL1A1.in.on COL1A2.in.on NFKB1.in.on SMAD4.in.on COL1A1.out.on SMAD4.out.on TIMP1.out.on ==> SMAD7.out.on
317 < 88 > COL1A1.in.on COL1A2.in.on FOS.in.off SMAD4.in.on TIMP1.in.on COL1A1.out.on SMAD4.out.on TGFB1.out.on ==> SMAD7.in.on
318 < 87 > JUNB.out.on ==> TIMP1.out.on
319 < 87 > SMAD4.in.on SMAD7.in.on COL1A1.out.on ETS1.out.off SMAD4.out.on SMAD7.out.on TIMP1.out.on ==> NFKB1.out.on
320 < 87 > MMP9.in.off SMAD4.in.on FOS.out.on SMAD4.out.on ==> MMP9.out.off
321 < 87 > ETS1.in.on MMP3.in.off MMP13.in.off JUN.out.off ==> COL1A1.in.off
322 < 87 > COL1A2.in.on FOS.in.off JUNB.out.off MMP13.out.off SMAD4.out.on ==> MMP1.out.on
323 < 87 > COL1A1.in.on COL1A2.in.on MMP13.in.off SMAD4.in.on TGFB1.in.on COL1A1.out.on NFKB1.out.on SMAD4.out.on TGFB1.out.on ==> MMP1.in.on
324 < 86 > SMAD4.in.on JUNB.out.off MMP1.out.off SMAD4.out.on TIMP1.out.on ==> COL1A1.out.on MMP9.out.off TGFB1.out.on
325 < 86 > COL1A2.in.on NFKB1.in.on TGFB1.in.on MMP13.out.off SMAD4.out.on TGFB1.out.on ==> JUN.out.off MMP1.out.on
326 < 86 > COL1A2.in.on MMP9.in.off MMP13.in.off SMAD4.in.on TGFB1.in.on COL1A1.out.on MMP9.out.off NFKB1.out.on SMAD4.out.on TGFB1.out.on ==> MMP1.in.on
327 < 86 > COL1A2.in.on MMP1.in.on MMP13.in.off SMAD4.in.on TGFB1.in.on COL1A1.out.on ETS1.out.off SMAD4.out.on TGFB1.out.on ==> COL1A1.in.on
328 < 86 > COL1A2.in.on MMP1.in.on MMP13.in.off SMAD4.in.on SMAD7.in.on TGFB1.in.on COL1A1.out.on SMAD4.out.on TGFB1.out.on ==> COL1A1.in.on
329 < 86 > COL1A2.in.on MMP1.in.on MMP3.in.off MMP13.in.off SMAD7.in.on MMP9.out.off SMAD4.out.on TGFB1.out.on ==> COL1A1.out.on
330 < 86 > COL1A1.in.on COL1A2.in.on MMP13.in.off SMAD4.in.on TGFB1.in.on COL1A1.out.on ETS1.out.off SMAD4.out.on TGFB1.out.on ==> MMP1.in.on
331 < 86 > COL1A1.in.on COL1A2.in.on MMP3.in.off MMP13.in.off NFKB1.in.on SMAD4.in.on COL1A1.out.on SMAD4.out.on ==> ETS1.in.off
332 < 85 > MMP1.in.off SMAD4.in.on MMP1.out.on MMP13.out.off SMAD4.out.on SMAD7.out.on ==> COL1A1.out.on TGFB1.out.on
333 < 85 > FOS.in.on SMAD4.in.on MMP3.out.off MMP9.out.off MMP13.out.off SMAD4.out.on ==> MMP9.in.off COL1A1.out.on
334 < 85 > FOS.in.on MMP3.in.off MMP9.in.off MMP13.in.off SMAD4.in.on NFKB1.out.on SMAD7.out.on ==> TGFB1.out.on
335 < 85 > ETS1.in.on MMP13.in.off SMAD4.in.on TGFB1.in.off JUN.out.off ==> COL1A1.in.off
336 < 85 > COL1A2.in.on SMAD4.in.on TGFB1.in.on COL1A1.out.on ETS1.out.off SMAD4.out.on SMAD7.out.on TGFB1.out.on TIMP1.out.on ==> NFKB1.out.on
337 < 85 > COL1A2.in.on MMP13.in.off NFKB1.in.off SMAD4.in.on SMAD4.out.on ==> MMP3.in.off
338 < 85 > COL1A2.in.on MMP9.in.off MMP13.in.off SMAD4.in.on SMAD7.in.on JUN.out.off TGFB1.out.on ==> MMP1.in.on
339 < 85 > COL1A2.in.on JUNB.in.off MMP9.in.off MMP13.in.off SMAD4.in.on JUNB.out.off NFKB1.out.on SMAD4.out.on ==> MMP3.in.off
340 < 85 > COL1A2.in.on JUN.in.on JUNB.in.off MMP3.in.off MMP13.in.off SMAD4.in.on SMAD7.in.off TIMP1.in.on COL1A1.out.on SMAD4.out.on ==> TGFB1.in.off
341 < 85 > COL1A2.in.on FOS.in.off MMP3.in.on SMAD4.in.on TIMP1.in.on SMAD4.out.on ==> TGFB1.out.on
342 < 84 > ETS1.out.on JUN.out.off TGFB1.out.on TIMP1.out.on ==> FOS.out.off
343 < 84 > SMAD4.in.on COL1A1.out.on FOS.out.off MMP1.out.off MMP9.out.off SMAD4.out.on SMAD7.out.on TGFB1.out.on TIMP1.out.on ==> MMP3.out.on MMP13.out.on
344 < 84 > JUN.in.on SMAD4.in.on SMAD7.in.on JUN.out.off MMP13.out.off TGFB1.out.on ==> MMP1.out.on
345 < 84 > ETS1.in.on JUN.in.on MMP13.in.off SMAD4.in.on JUN.out.off ==> COL1A1.in.off
346 < 83 > SMAD4.in.on JUN.out.off MMP1.out.off SMAD4.out.on TIMP1.out.on ==> SMAD7.out.on
347 < 83 > SMAD4.in.on FOS.out.on JUNB.out.off SMAD4.out.on ==> COL1A1.out.on ETS1.out.off MMP9.out.off TGFB1.out.on
348 < 83 > SMAD4.in.on COL1A1.out.on JUNB.out.off MMP3.out.on MMP9.out.off SMAD4.out.on SMAD7.out.on TGFB1.out.on TIMP1.out.on ==> MMP1.out.off MMP13.out.on
349 < 83 > SMAD4.in.on COL1A1.out.on JUNB.out.off MMP1.out.off MMP9.out.off SMAD4.out.on SMAD7.out.on TGFB1.out.on TIMP1.out.on ==> MMP3.out.on MMP13.out.on
350 < 83 > MMP13.in.off SMAD4.in.on MMP1.out.off SMAD4.out.on TIMP1.out.on ==> MMP3.in.off
351 < 83 > ETS1.in.on MMP3.in.off MMP13.in.off NFKB1.out.on TGFB1.out.on ==> COL1A1.in.off
352 < 83 > COL1A2.in.on MMP13.in.off TGFB1.in.on COL1A1.out.on MMP9.out.off SMAD4.out.on SMAD7.out.on TGFB1.out.on ==> MMP1.in.on
353 < 83 > COL1A2.in.on JUN.in.on MMP1.in.on MMP13.in.off SMAD4.in.on TIMP1.in.on ==> MMP9.in.off
354 < 83 > COL1A1.in.on COL1A2.in.on SMAD4.in.on MMP1.out.off SMAD4.out.on TIMP1.out.on ==> COL1A1.out.on
355 < 83 > COL1A1.in.on COL1A2.in.on MMP13.in.off SMAD4.in.on TGFB1.in.on COL1A1.out.on SMAD4.out.on SMAD7.out.on TGFB1.out.on ==> MMP1.in.on
356 < 83 > COL1A1.in.on COL1A2.in.on JUN.in.on MMP9.in.off SMAD4.in.on SMAD7.in.on TGFB1.in.on TIMP1.in.on COL1A1.out.on MMP9.out.off SMAD4.out.on SMAD7.out.on TGFB1.out.on ==> ETS1.in.off
357 < 82 > SMAD4.in.on COL1A1.out.on MMP1.out.off MMP9.out.off NFKB1.out.on SMAD4.out.on SMAD7.out.on TGFB1.out.on TIMP1.out.on ==> MMP3.out.on MMP13.out.on
358 < 82 > MMP13.in.off SMAD7.in.on COL1A1.out.on MMP9.out.off SMAD4.out.on SMAD7.out.on TGFB1.out.on ==> MMP3.in.off
359 < 82 > MMP3.in.off MMP9.in.off MMP13.in.off SMAD4.in.on SMAD7.in.on SMAD7.out.on ==> TGFB1.out.on
360 < 82 > MMP1.in.off SMAD4.in.on MMP3.out.on SMAD4.out.on SMAD7.out.on TIMP1.out.on ==> COL1A1.out.on TGFB1.out.on
361 < 82 > ETS1.in.on SMAD4.in.on COL1A1.out.on ETS1.out.off SMAD4.out.on ==> TGFB1.out.on
362 < 82 > COL1A2.in.on JUN.in.on JUNB.in.off MMP3.in.off MMP13.in.off SMAD4.in.on SMAD7.in.off TIMP1.in.on MMP9.out.off SMAD4.out.on ==> TGFB1.in.off
363 < 82 > COL1A1.in.on COL1A2.in.on FOS.in.on NFKB1.in.on SMAD4.in.on COL1A1.out.on SMAD4.out.on ==> ETS1.in.off
364 < 82 > COL1A1.in.on COL1A2.in.on FOS.in.on MMP9.in.off SMAD4.in.on TGFB1.in.on COL1A1.out.on MMP9.out.off SMAD4.out.on SMAD7.out.on TGFB1.out.on ==> ETS1.in.off
365 < 82 > COL1A1.in.off COL1A2.in.on ETS1.in.on JUNB.in.off MMP13.in.off SMAD4.in.on TIMP1.in.on ==> SMAD7.in.off
366 < 81 > MMP1.in.off MMP3.in.off MMP13.in.off SMAD4.in.on COL1A1.out.on SMAD4.out.on SMAD7.out.on ==> JUN.in.on
367 < 81 > COL1A2.in.on NFKB1.in.off SMAD4.in.on SMAD7.in.on MMP9.out.off SMAD4.out.on ==> TGFB1.out.on
368 < 81 > COL1A2.in.on FOS.in.on MMP3.in.off MMP13.in.off SMAD4.in.on TIMP1.in.on COL1A1.out.on SMAD4.out.on SMAD7.out.on ==> JUN.in.on
369 < 81 > COL1A1.in.on COL1A2.in.on NFKB1.in.off SMAD4.in.on SMAD4.out.on ==> MMP9.in.off
370 < 81 > COL1A1.in.on COL1A2.in.on MMP1.in.off MMP9.in.off SMAD4.in.on SMAD7.in.on TGFB1.in.on TIMP1.in.on COL1A1.out.on JUN.out.off MMP9.out.off SMAD4.out.on TGFB1.out.on ==> MMP3.in.on MMP13.in.on
371 < 81 > COL1A1.in.on COL1A2.in.on JUNB.in.off SMAD4.in.on JUNB.out.off MMP13.out.off SMAD4.out.on ==> MMP1.out.on
372 < 81 > COL1A1.in.on COL1A2.in.on JUN.in.on MMP13.in.off SMAD4.in.on TIMP1.in.on SMAD4.out.on ==> MMP3.in.off
373 < 80 > ETS1.out.on MMP3.out.on SMAD4.out.on TGFB1.out.on TIMP1.out.on ==> FOS.out.off JUN.out.off
374 < 80 > SMAD4.in.on COL1A1.out.on JUN.out.off MMP1.out.off MMP9.out.off SMAD4.out.on SMAD7.out.on TGFB1.out.on TIMP1.out.on ==> JUNB.out.off MMP3.out.on MMP13.out.on
375 < 80 > SMAD4.in.on COL1A1.out.on FOS.out.on JUN.out.off MMP9.out.off SMAD4.out.on TGFB1.out.on ==> ETS1.out.off JUNB.out.off
376 < 80 > FOS.in.on SMAD4.in.on MMP1.out.on MMP3.out.off MMP13.out.off ==> MMP9.in.off TGFB1.out.on
377 < 80 > ETS1.in.on MMP13.in.off SMAD4.in.on TGFB1.in.off NFKB1.out.on TGFB1.out.on ==> COL1A1.in.off
378 < 80 > ETS1.in.on JUN.in.on MMP13.in.off SMAD4.in.on NFKB1.out.on TGFB1.out.on ==> COL1A1.in.off
379 < 80 > COL1A2.in.on MMP9.in.off NFKB1.in.off SMAD4.in.on SMAD7.in.on SMAD4.out.on ==> COL1A1.in.on
380 < 80 > COL1A2.in.on MMP3.in.on SMAD4.in.on TIMP1.in.on JUNB.out.off SMAD4.out.on ==> TGFB1.out.on
381 < 80 > COL1A2.in.on FOS.in.off SMAD7.in.on SMAD4.out.on SMAD7.out.on TGFB1.out.on ==> COL1A1.out.on
382 < 80 > COL1A2.in.on FOS.in.off MMP1.in.off SMAD4.in.on SMAD7.in.on TIMP1.in.on MMP9.out.off SMAD4.out.on TGFB1.out.on ==> TGFB1.in.on
383 < 80 > COL1A2.in.on ETS1.in.on JUNB.in.off MMP3.in.off MMP13.in.off SMAD4.in.on TIMP1.in.on ==> JUN.in.on SMAD7.in.off
384 < 80 > COL1A1.in.on COL1A2.in.on MMP3.in.off MMP13.in.off SMAD4.in.on COL1A1.out.on MMP1.out.on MMP13.out.off SMAD4.out.on TGFB1.out.on ==> ETS1.in.off
385 < 80 > COL1A1.in.on COL1A2.in.on JUN.in.on SMAD4.in.on TIMP1.in.on COL1A1.out.on JUNB.out.off SMAD4.out.on SMAD7.out.on TGFB1.out.on ==> ETS1.in.off
386 < 80 > COL1A1.in.on COL1A2.in.on ETS1.in.off SMAD4.in.on COL1A1.out.on FOS.out.off MMP13.out.off SMAD4.out.on ==> NFKB1.out.on
387 < 79 > ETS1.in.on MMP13.in.off JUN.out.off MMP9.out.off SMAD4.out.on TGFB1.out.on ==> COL1A1.in.off
388 < 79 > COL1A2.in.on MMP9.in.off MMP13.in.off SMAD4.in.on SMAD7.in.on NFKB1.out.on TGFB1.out.on ==> MMP1.in.on
389 < 79 > COL1A2.in.on MMP3.in.on SMAD4.in.on TIMP1.in.on JUNB.out.off MMP9.out.off SMAD4.out.on TGFB1.out.on ==> MMP9.in.off
390 < 79 > COL1A2.in.on JUN.in.off JUNB.out.off SMAD4.out.on TGFB1.out.on ==> JUN.out.off
391 < 79 > COL1A2.in.on FOS.in.off MMP3.out.on SMAD4.out.on TIMP1.out.on ==> TIMP1.in.on
392 < 79 > COL1A2.in.on ETS1.in.on JUN.in.on JUNB.in.off MMP3.in.off MMP13.in.off SMAD4.in.on SMAD7.in.off TGFB1.in.off TIMP1.in.on ==> COL1A1.in.off
393 < 79 > COL1A1.in.off COL1A2.in.on ETS1.in.on JUN.in.on JUNB.in.off MMP3.in.off MMP13.in.off SMAD4.in.on SMAD7.in.off TIMP1.in.on ==> TGFB1.in.off
394 < 78 > MMP13.in.off SMAD4.in.on TGFB1.in.off MMP9.out.off SMAD4.out.on SMAD7.out.on ==> JUN.in.on
395 < 78 > MMP1.in.off SMAD4.in.on SMAD7.in.on MMP1.out.on MMP13.out.off SMAD4.out.on TGFB1.out.on ==> JUN.out.off
396 < 78 > COL1A2.in.on NFKB1.in.off SMAD4.in.on TGFB1.in.on SMAD4.out.on ==> COL1A1.in.on MMP9.in.off
397 < 78 > COL1A2.in.on MMP9.in.off MMP13.in.off SMAD4.in.on SMAD7.in.on MMP9.out.off NFKB1.out.on SMAD4.out.on ==> MMP1.in.on
398 < 78 > COL1A2.in.on JUN.in.on JUNB.in.off MMP3.in.off MMP13.in.off SMAD4.in.on SMAD7.in.off TIMP1.in.on SMAD7.out.on ==> TGFB1.in.off
399 < 78 > COL1A2.in.on JUN.in.off SMAD4.in.on COL1A1.out.on ETS1.out.off SMAD4.out.on TGFB1.out.on ==> COL1A1.in.on TGFB1.in.on
400 < 78 > COL1A1.in.on COL1A2.in.on MMP9.in.off NFKB1.in.off SMAD4.in.on COL1A1.out.on MMP9.out.off SMAD4.out.on TGFB1.out.on ==> SMAD7.in.on
401 < 77 > MMP13.in.off SMAD4.in.on TGFB1.in.off COL1A1.out.on ETS1.out.off SMAD4.out.on ==> JUN.in.on MMP3.in.off
402 < 77 > ETS1.in.on NFKB1.in.on COL1A1.out.on SMAD4.out.on ==> TGFB1.out.on
403 < 77 > COL1A2.in.on MMP3.in.on SMAD4.in.on TIMP1.in.on SMAD4.out.on SMAD7.out.on TGFB1.out.on ==> TGFB1.in.on COL1A1.out.on
404 < 77 > COL1A1.in.on COL1A2.in.on SMAD4.in.on COL1A1.out.on ETS1.out.off FOS.out.off JUNB.out.off SMAD4.out.on TGFB1.out.on ==> NFKB1.out.on
405 < 77 > COL1A1.in.on COL1A2.in.on MMP9.in.off SMAD4.in.on COL1A1.out.on MMP3.out.on MMP9.out.off SMAD4.out.on SMAD7.out.on TGFB1.out.on TIMP1.out.on ==> MMP1.out.off MMP13.out.on
406 < 77 > COL1A1.in.on COL1A2.in.on MMP3.in.off MMP13.in.off SMAD4.in.on COL1A1.out.on FOS.out.off SMAD4.out.on SMAD7.out.on ==> ETS1.in.off
407 < 77 > COL1A1.in.on COL1A2.in.on FOS.in.on SMAD4.in.on COL1A1.out.on JUNB.out.off SMAD4.out.on SMAD7.out.on TGFB1.out.on ==> ETS1.in.off
408 < 77 > COL1A1.in.on COL1A2.in.on FOS.in.on MMP3.in.off MMP13.in.off SMAD4.in.on TIMP1.in.on SMAD4.out.on ==> JUN.in.on
409 < 77 > COL1A1.in.on COL1A2.in.on FOS.in.off MMP1.in.off MMP9.in.off SMAD4.in.on SMAD7.in.on TGFB1.in.on TIMP1.in.on COL1A1.out.on MMP9.out.off SMAD4.out.on TGFB1.out.on ==> MMP3.in.on MMP13.in.on
410 < 77 > COL1A1.in.off ETS1.in.on JUN.in.on MMP9.in.off MMP13.in.off SMAD4.in.on ==> TGFB1.in.off
411 < 76 > MMP13.in.off SMAD4.in.on TGFB1.in.off JUN.out.off SMAD7.out.on ==> MMP3.in.off
412 < 76 > MMP1.in.off NFKB1.in.on SMAD4.in.on MMP1.out.on MMP13.out.off SMAD4.out.on ==> TGFB1.out.on
413 < 76 > MMP1.in.off NFKB1.in.on SMAD4.in.on COL1A1.out.on MMP9.out.off SMAD4.out.on SMAD7.out.on TGFB1.out.on ==> MMP9.in.off
414 < 76 > FOS.in.on MMP3.in.off MMP13.in.off SMAD4.in.on MMP1.out.on MMP9.out.off MMP13.out.off SMAD4.out.on ==> TGFB1.out.on
415 < 76 > FOS.in.on MMP3.in.off MMP9.in.off MMP13.in.off NFKB1.in.on SMAD4.in.on ==> TGFB1.out.on
416 < 76 > ETS1.in.on MMP3.in.off MMP9.in.off MMP13.in.off SMAD4.in.on ==> JUN.in.on
417 < 76 > COL1A2.in.on NFKB1.in.off SMAD4.in.on FOS.out.off MMP9.out.off SMAD4.out.on ==> TGFB1.out.on
418 < 76 > COL1A2.in.on MMP3.in.on SMAD4.in.on TIMP1.in.on COL1A1.out.on ETS1.out.off SMAD4.out.on TGFB1.out.on ==> COL1A1.in.on SMAD7.in.on TGFB1.in.on
419 < 76 > COL1A2.in.on JUNB.in.off MMP13.in.off SMAD4.in.on TGFB1.in.on COL1A1.out.on SMAD4.out.on TGFB1.out.on ==> MMP1.in.on
420 < 76 > COL1A2.in.on JUNB.in.off MMP13.in.off SMAD4.in.on SMAD7.in.off COL1A1.out.on ETS1.out.off SMAD4.out.on ==> MMP3.in.off
421 < 76 > COL1A2.in.on JUN.in.off COL1A1.out.on SMAD4.out.on SMAD7.out.on TGFB1.out.on ==> TGFB1.in.on
422 < 76 > COL1A2.in.on FOS.in.off SMAD4.in.on COL1A1.out.on ETS1.out.off FOS.out.off SMAD4.out.on TGFB1.out.on ==> NFKB1.out.on
423 < 76 > COL1A1.in.on COL1A2.in.on MMP3.in.off MMP13.in.off SMAD4.in.on COL1A1.out.on JUNB.out.off SMAD4.out.on SMAD7.out.on TGFB1.out.on ==> ETS1.in.off
424 < 76 > COL1A1.in.on COL1A2.in.on JUN.in.on SMAD4.in.on TIMP1.in.on COL1A1.out.on FOS.out.off SMAD4.out.on SMAD7.out.on ==> ETS1.in.off
425 < 75 > SMAD7.out.off ==> MMP13.out.off SMAD4.out.on
426 < 75 > FOS.in.on MMP3.in.off MMP9.in.off MMP13.in.off SMAD4.in.on FOS.out.off SMAD7.out.on ==> TGFB1.out.on
427 < 75 > ETS1.in.on MMP13.in.off MMP9.out.off NFKB1.out.on SMAD4.out.on ==> COL1A1.in.off
428 < 75 > COL1A2.in.on MMP3.in.on MMP9.in.off SMAD4.in.on TIMP1.in.on MMP9.out.off SMAD4.out.on SMAD7.out.on ==> SMAD7.in.on
429 < 75 > COL1A2.in.on JUNB.in.off MMP1.in.off MMP3.in.off MMP13.in.off SMAD4.in.on TIMP1.in.on SMAD4.out.on ==> JUN.in.on SMAD7.in.off
430 < 75 > COL1A2.in.on JUN.in.off NFKB1.in.on SMAD4.out.on TGFB1.out.on ==> TGFB1.in.on
431 < 75 > COL1A2.in.on ETS1.in.on JUNB.in.off MMP13.in.off SMAD4.in.on SMAD7.in.off TIMP1.in.on TGFB1.out.on ==> COL1A1.in.off
432 < 75 > COL1A1.in.on COL1A2.in.on MMP1.in.off MMP9.in.off SMAD4.in.on SMAD7.in.on TGFB1.in.on TIMP1.in.on COL1A1.out.on MMP9.out.off NFKB1.out.on SMAD4.out.on TGFB1.out.on ==> MMP3.in.on MMP13.in.on
433 < 75 > COL1A1.in.on COL1A2.in.on MMP1.in.off MMP9.in.off SMAD4.in.on SMAD7.in.on TGFB1.in.on TIMP1.in.on COL1A1.out.on ETS1.out.off MMP9.out.off SMAD4.out.on TGFB1.out.on ==> MMP3.in.on MMP13.in.on
434 < 74 > COL1A1.out.on ETS1.out.on FOS.out.off SMAD4.out.on TIMP1.out.on ==> TGFB1.out.on
435 < 74 > SMAD4.in.on SMAD7.in.on COL1A1.out.on MMP1.out.off MMP9.out.off SMAD4.out.on TGFB1.out.on TIMP1.out.on ==> MMP9.in.off
436 < 74 > COL1A1.in.on COL1A2.in.on MMP1.in.off MMP9.in.off SMAD4.in.on SMAD7.in.on TGFB1.in.on TIMP1.in.on COL1A1.out.on MMP9.out.off SMAD4.out.on SMAD7.out.on TGFB1.out.on ==> MMP3.in.on MMP13.in.on
437 < 74 > COL1A1.in.on COL1A2.in.on JUN.in.on SMAD4.in.on TIMP1.in.on COL1A1.out.on MMP1.out.on MMP13.out.off SMAD4.out.on TGFB1.out.on ==> ETS1.in.off
438 < 73 > MMP1.in.off SMAD4.in.on MMP3.out.on MMP9.out.off SMAD4.out.on TIMP1.out.on ==> TGFB1.out.on
439 < 73 > JUN.in.on MMP1.in.off NFKB1.in.on SMAD4.in.on JUN.out.off SMAD4.out.on TGFB1.out.on ==> COL1A1.out.on
440 < 73 > FOS.in.on JUN.in.on MMP3.in.off MMP13.in.off SMAD4.in.on JUN.out.off SMAD4.out.on SMAD7.out.on TGFB1.out.on ==> COL1A1.out.on
441 < 73 > COL1A2.in.on MMP1.in.on MMP13.in.off SMAD4.in.on SMAD7.in.on COL1A1.out.on ETS1.out.off SMAD4.out.on TGFB1.out.on ==> COL1A1.in.on TGFB1.in.on
442 < 73 > COL1A2.in.on JUN.in.off MMP13.out.off SMAD4.out.on TGFB1.out.on ==> JUN.out.off
443 < 73 > COL1A2.in.on FOS.in.off TGFB1.in.on MMP13.out.off SMAD4.out.on ==> MMP1.out.on
444 < 73 > COL1A1.in.on COL1A2.in.on JUN.in.on NFKB1.in.on SMAD4.in.on TIMP1.in.on COL1A1.out.on SMAD4.out.on ==> ETS1.in.off
445 < 72 > SMAD4.in.on COL1A1.out.on FOS.out.on MMP13.out.off SMAD4.out.on ==> MMP3.out.off
446 < 72 > ETS1.in.on MMP3.in.off MMP13.in.off SMAD4.in.on COL1A1.out.on SMAD4.out.on SMAD7.out.on ==> JUN.in.on
447 < 72 > COL1A2.in.on SMAD4.in.on TGFB1.in.on MMP1.out.off SMAD4.out.on TIMP1.out.on ==> COL1A1.in.on MMP9.in.off COL1A1.out.on MMP9.out.off TGFB1.out.on
448 < 72 > COL1A2.in.on JUNB.in.off MMP3.in.off MMP13.in.off SMAD4.in.on TGFB1.in.on SMAD4.out.on ==> COL1A1.in.on MMP9.in.off
449 < 72 > COL1A2.in.on JUN.in.on JUNB.in.off MMP3.in.off MMP13.in.off SMAD4.in.on SMAD7.in.off TIMP1.in.on JUN.out.off ==> TGFB1.in.off
450 < 72 > COL1A2.in.on FOS.in.on MMP1.in.on MMP3.in.off MMP9.in.off MMP13.in.off SMAD4.in.on COL1A1.out.on ETS1.out.off MMP9.out.off SMAD4.out.on TGFB1.out.on ==> COL1A1.in.on ETS1.in.off TGFB1.in.on
451 < 72 > COL1A2.in.on FOS.in.off TGFB1.in.on MMP1.out.on MMP13.out.off SMAD4.out.on TGFB1.out.on ==> JUN.out.off
452 < 72 > COL1A2.in.on FOS.in.off SMAD7.in.on MMP13.out.off SMAD4.out.on TGFB1.out.on ==> JUN.out.off MMP1.out.on
453 < 72 > COL1A2.in.on FOS.in.off SMAD7.in.on COL1A1.out.on MMP9.out.off SMAD4.out.on SMAD7.out.on TGFB1.out.on ==> TGFB1.in.on
454 < 72 > COL1A2.in.on ETS1.in.on JUNB.in.off MMP13.in.off SMAD4.in.on TIMP1.in.on MMP9.out.off SMAD4.out.on ==> COL1A1.in.off SMAD7.in.off
455 < 72 > COL1A1.in.on COL1A2.in.on FOS.in.on SMAD4.in.on COL1A1.out.on FOS.out.off SMAD4.out.on SMAD7.out.on ==> ETS1.in.off
456 < 71 > COL1A1.out.on ETS1.out.on FOS.out.off JUN.out.off SMAD4.out.on TGFB1.out.on TIMP1.out.on ==> MMP3.out.on
457 < 71 > NFKB1.in.on SMAD4.in.on FOS.out.off MMP3.out.off MMP13.out.off ==> NFKB1.out.on
458 < 71 > MMP1.in.off MMP9.in.off SMAD4.in.on COL1A1.out.on MMP9.out.off NFKB1.out.on SMAD4.out.on TGFB1.out.on TIMP1.out.on ==> SMAD7.out.on
459 < 71 > ETS1.in.on JUN.in.on MMP13.in.off NFKB1.in.on SMAD4.in.on ==> COL1A1.in.off
460 < 71 > COL1A2.in.on NFKB1.in.off SMAD4.in.on NFKB1.out.on SMAD4.out.on SMAD7.out.on ==> TGFB1.out.on
461 < 71 > COL1A2.in.on FOS.in.on MMP3.in.off MMP13.in.off SMAD4.in.on TIMP1.in.on COL1A1.out.on ETS1.out.off SMAD4.out.on ==> JUN.in.on
462 < 71 > COL1A2.in.on FOS.in.on MMP1.in.on MMP3.in.off MMP9.in.off MMP13.in.off SMAD4.in.on COL1A1.out.on JUNB.out.off MMP9.out.off SMAD4.out.on TGFB1.out.on ==> COL1A1.in.on ETS1.in.off TGFB1.in.on
463 < 71 > COL1A2.in.on FOS.in.off MMP1.in.off SMAD4.in.on TIMP1.in.on FOS.out.off SMAD4.out.on SMAD7.out.on ==> TGFB1.out.on
464 < 71 > COL1A1.in.on COL1A2.in.on MMP9.in.off SMAD4.in.on TGFB1.in.on COL1A1.out.on MMP1.out.off MMP9.out.off SMAD4.out.on SMAD7.out.on TGFB1.out.on TIMP1.out.on ==> MMP3.out.on MMP13.out.on
465 < 71 > COL1A1.in.on COL1A2.in.on FOS.in.on SMAD4.in.on COL1A1.out.on MMP1.out.on MMP13.out.off SMAD4.out.on TGFB1.out.on ==> ETS1.in.off
466 < 70 > SMAD4.in.on FOS.out.on MMP1.out.on MMP13.out.off SMAD4.out.on ==> MMP9.out.off
467 < 70 > MMP1.in.off SMAD4.in.on COL1A1.out.on MMP9.out.off MMP13.out.off SMAD4.out.on SMAD7.out.on ==> MMP3.out.off
468 < 70 > JUN.in.on MMP3.in.off MMP9.in.off MMP13.in.off SMAD4.in.on SMAD7.in.on ==> FOS.in.on
469 < 70 > ETS1.in.on MMP3.in.off MMP13.in.off MMP1.out.on MMP13.out.off TGFB1.out.on ==> COL1A1.in.off
470 < 70 > COL1A2.in.on SMAD4.in.on SMAD7.in.on COL1A1.out.on MMP1.out.off SMAD4.out.on TIMP1.out.on ==> COL1A1.in.on
471 < 70 > COL1A2.in.on MMP3.in.off MMP13.in.off SMAD4.in.on TIMP1.in.on MMP3.out.on SMAD4.out.on SMAD7.out.on TIMP1.out.on ==> JUN.in.on
472 < 70 > COL1A2.in.on MMP3.in.off MMP9.in.off MMP13.in.off SMAD4.in.on SMAD7.in.on COL1A1.out.on JUNB.out.off MMP9.out.off SMAD4.out.on TGFB1.out.on ==> COL1A1.in.on
473 < 70 > COL1A2.in.on JUNB.in.off MMP3.in.on SMAD4.in.on TIMP1.in.on SMAD4.out.on ==> TGFB1.in.on COL1A1.out.on TGFB1.out.on
474 < 70 > COL1A2.in.on ETS1.in.on JUNB.in.off MMP13.in.off SMAD4.in.on SMAD7.in.off TIMP1.in.on COL1A1.out.on SMAD4.out.on ==> COL1A1.in.off
475 < 69 > ETS1.out.on JUNB.out.off SMAD4.out.on TIMP1.out.on ==> FOS.out.off
476 < 69 > MMP1.in.off MMP9.in.off SMAD4.in.on COL1A1.out.on ETS1.out.off JUNB.out.off MMP1.out.on MMP3.out.off MMP9.out.off MMP13.out.off SMAD4.out.on TGFB1.out.on ==> JUN.out.off
477 < 69 > ETS1.in.on MMP13.in.off MMP1.out.on MMP9.out.off MMP13.out.off SMAD4.out.on ==> COL1A1.in.off
478 < 69 > ETS1.in.on MMP3.in.off MMP13.in.off NFKB1.in.on ==> COL1A1.in.off
479 < 69 > COL1A1.in.on COL1A2.in.on MMP1.in.off SMAD4.in.on TIMP1.in.on COL1A1.out.on MMP1.out.on MMP13.out.off SMAD4.out.on TGFB1.out.on ==> JUN.out.off
480 < 68 > MMP9.out.off MMP13.out.off SMAD4.out.on SMAD7.out.off ==> SMAD4.in.on TGFB1.out.on
481 < 68 > MMP1.out.on MMP13.out.off SMAD4.out.on SMAD7.out.off TGFB1.out.on ==> JUN.out.off
482 < 68 > JUN.out.off MMP13.out.off SMAD4.out.on SMAD7.out.off ==> MMP1.out.on TGFB1.out.on
483 < 68 > MMP13.in.off SMAD4.in.on FOS.out.on SMAD4.out.on ==> MMP3.in.off
484 < 68 > MMP1.in.off MMP9.in.off SMAD4.in.on COL1A1.out.on JUN.out.off MMP9.out.off SMAD4.out.on TGFB1.out.on TIMP1.out.on ==> SMAD7.out.on
485 < 68 > ETS1.in.on MMP13.in.off SMAD4.in.on TGFB1.in.off MMP1.out.on MMP13.out.off TGFB1.out.on ==> COL1A1.in.off
486 < 68 > ETS1.in.on JUN.in.on MMP13.in.off SMAD4.in.on MMP1.out.on MMP13.out.off TGFB1.out.on ==> COL1A1.in.off
487 < 68 > COL1A2.in.on MMP1.in.on MMP13.in.off FOS.out.off JUNB.out.off SMAD4.out.on TGFB1.out.on ==> JUN.out.off
488 < 68 > COL1A2.in.on ETS1.in.on SMAD4.in.on TIMP1.in.on COL1A1.out.on ETS1.out.off MMP9.out.off SMAD4.out.on TGFB1.out.on ==> JUNB.in.off
489 < 68 > COL1A1.in.on COL1A2.in.on JUN.in.on JUNB.in.off SMAD4.in.on TIMP1.in.on COL1A1.out.on SMAD4.out.on ==> ETS1.in.off
490 < 67 > NFKB1.in.on SMAD4.in.on MMP1.out.off SMAD4.out.on TIMP1.out.on ==> SMAD7.out.on
491 < 67 > JUN.in.on MMP1.in.off SMAD4.in.on SMAD7.in.on JUN.out.off SMAD4.out.on TGFB1.out.on ==> COL1A1.out.on
492 < 67 > ETS1.in.on JUN.in.on MMP13.in.off SMAD4.in.on MMP9.out.off SMAD4.out.on SMAD7.out.on ==> TGFB1.in.off
493 < 67 > COL1A2.in.on MMP13.in.off SMAD4.in.on TGFB1.in.on JUNB.out.off MMP9.out.off NFKB1.out.on SMAD4.out.on TGFB1.out.on ==> MMP3.in.off
494 < 67 > COL1A2.in.on MMP1.in.on MMP13.in.off SMAD4.in.on TGFB1.in.on COL1A1.out.on JUNB.out.off NFKB1.out.on SMAD4.out.on TGFB1.out.on ==> COL1A1.in.on
495 < 67 > COL1A2.in.on JUNB.in.off MMP1.in.off NFKB1.in.on SMAD4.in.on TIMP1.in.on MMP9.out.off SMAD4.out.on TGFB1.out.on ==> MMP9.in.off COL1A1.out.on
496 < 67 > COL1A2.in.on FOS.in.off MMP13.in.off SMAD4.in.on TGFB1.in.off TIMP1.in.on ==> JUN.in.on
497 < 67 > COL1A1.in.on COL1A2.in.on ETS1.in.off MMP9.in.off SMAD4.in.on COL1A1.out.on MMP1.out.off MMP9.out.off SMAD4.out.on SMAD7.out.on TGFB1.out.on TIMP1.out.on ==> MMP3.out.on MMP13.out.on
498 < 66 > SMAD4.in.on MMP3.out.off MMP13.out.off NFKB1.out.on TIMP1.out.on ==> SMAD7.out.on
499 < 66 > SMAD4.in.on COL1A1.out.on FOS.out.on NFKB1.out.on SMAD4.out.on ==> ETS1.out.off
500 < 66 > MMP1.in.off MMP3.in.off MMP13.in.off SMAD4.in.on COL1A1.out.on ETS1.out.off SMAD4.out.on ==> JUN.in.on
501 < 66 > ETS1.in.on MMP3.in.off MMP13.in.off NFKB1.out.on SMAD7.out.on ==> COL1A1.in.off
502 < 66 > ETS1.in.on MMP3.in.off MMP13.in.off SMAD4.in.on MMP9.out.off SMAD4.out.on SMAD7.out.on ==> JUN.in.on TGFB1.in.off
503 < 66 > COL1A2.in.on NFKB1.in.off SMAD4.in.on MMP3.out.off MMP9.out.off MMP13.out.off SMAD4.out.on ==> COL1A1.out.on
504 < 66 > COL1A2.in.on NFKB1.in.off SMAD4.in.on MMP1.out.on MMP13.out.off SMAD4.out.on TGFB1.out.on ==> MMP9.out.off
505 < 66 > COL1A2.in.on NFKB1.in.off SMAD4.in.on MMP1.out.on MMP9.out.off MMP13.out.off SMAD4.out.on ==> TGFB1.out.on
506 < 66 > COL1A2.in.on MMP9.in.off MMP13.in.off SMAD4.in.on TGFB1.in.on COL1A1.out.on MMP1.out.on MMP9.out.off MMP13.out.off SMAD4.out.on TGFB1.out.on ==> MMP1.in.on
507 < 66 > COL1A2.in.on JUNB.in.off MMP1.in.off SMAD4.in.on TGFB1.in.on TIMP1.in.on SMAD4.out.on ==> COL1A1.in.on MMP9.in.off
508 < 66 > COL1A2.in.on FOS.in.on JUNB.in.off NFKB1.in.on SMAD4.in.on SMAD4.out.on ==> COL1A1.in.on ETS1.in.off COL1A1.out.on
509 < 66 > COL1A2.in.on FOS.in.off MMP9.in.off SMAD4.in.on JUNB.out.off MMP1.out.on MMP13.out.off SMAD4.out.on TGFB1.out.on ==> JUN.out.off
510 < 66 > COL1A1.in.on COL1A2.in.on NFKB1.in.on SMAD4.in.on COL1A1.out.on FOS.out.off MMP13.out.off SMAD4.out.on ==> NFKB1.out.on
511 < 66 > COL1A1.in.on COL1A2.in.on MMP13.in.off SMAD4.in.on TGFB1.in.on COL1A1.out.on MMP1.out.on MMP13.out.off SMAD4.out.on TGFB1.out.on ==> MMP1.in.on
512 < 66 > COL1A1.in.on COL1A2.in.on MMP9.in.off SMAD4.in.on SMAD7.in.on COL1A1.out.on MMP1.out.off MMP3.out.on MMP9.out.off MMP13.out.on SMAD4.out.on SMAD7.out.on TGFB1.out.on TIMP1.out.on ==> TGFB1.in.on
513 < 66 > COL1A1.in.on COL1A2.in.on JUN.in.on MMP3.in.off MMP9.in.off MMP13.in.off SMAD4.in.on TIMP1.in.on COL1A1.out.on MMP9.out.off SMAD4.out.on TGFB1.out.on ==> FOS.in.on
514 < 66 > COL1A1.in.on COL1A2.in.on FOS.in.off JUNB.in.off SMAD4.in.on SMAD4.out.on ==> TGFB1.in.on
515 < 65 > MMP13.out.off NFKB1.out.on SMAD4.out.on SMAD7.out.off ==> MMP1.out.on
516 < 65 > ETS1.in.on JUN.in.on MMP13.in.off SMAD4.in.on NFKB1.out.on SMAD7.out.on ==> COL1A1.in.off
517 < 65 > COL1A2.in.on NFKB1.in.off SMAD4.in.on SMAD7.in.on SMAD4.out.on SMAD7.out.on ==> TGFB1.out.on
518 < 65 > COL1A2.in.on MMP3.in.on SMAD4.in.on TIMP1.in.on MMP13.out.off SMAD4.out.on ==> MMP1.out.on
519 < 65 > COL1A2.in.on MMP3.in.off MMP13.in.off TGFB1.in.on TIMP1.in.on SMAD4.out.on TGFB1.out.on ==> SMAD7.in.on
520 < 65 > COL1A2.in.on JUNB.in.off MMP1.in.off NFKB1.in.on SMAD4.in.on TIMP1.in.on JUN.out.off SMAD4.out.on TGFB1.out.on ==> COL1A1.out.on
521 < 65 > COL1A2.in.on FOS.in.on NFKB1.in.off SMAD4.in.on SMAD4.out.on ==> MMP3.in.off MMP13.in.off
522 < 65 > COL1A2.in.on FOS.in.off JUNB.in.off MMP13.in.off SMAD4.in.on SMAD7.in.off TIMP1.in.on ==> ETS1.in.on
523 < 65 > COL1A1.in.on COL1A2.in.on JUNB.in.off SMAD4.in.on FOS.out.off MMP13.out.off SMAD4.out.on ==> NFKB1.out.on
524 < 65 > COL1A1.in.on COL1A2.in.on JUNB.in.off MMP1.in.off MMP9.in.off SMAD4.in.on SMAD7.in.on TGFB1.in.on TIMP1.in.on COL1A1.out.on MMP9.out.off SMAD4.out.on TGFB1.out.on ==> MMP3.in.on MMP13.in.on
525 < 65 > COL1A1.in.on COL1A2.in.on FOS.in.off SMAD4.in.on MMP13.out.off SMAD4.out.on ==> MMP1.out.on
526 < 65 > COL1A1.in.on COL1A2.in.on ETS1.in.off MMP1.in.off MMP9.in.off SMAD4.in.on SMAD7.in.on TGFB1.in.on TIMP1.in.on COL1A1.out.on MMP9.out.off SMAD4.out.on TGFB1.out.on ==> MMP3.in.on MMP13.in.on
527 < 64 > JUNB.out.on MMP9.out.off SMAD4.out.on TGFB1.out.on TIMP1.out.on ==> COL1A1.out.on
528 < 64 > ETS1.out.on FOS.out.off JUN.out.off MMP9.out.off SMAD4.out.on TGFB1.out.on TIMP1.out.on ==> MMP3.out.on
529 < 64 > SMAD4.in.on COL1A1.out.on ETS1.out.off MMP3.out.on MMP9.out.off SMAD4.out.on SMAD7.out.on TGFB1.out.on TIMP1.out.on ==> MMP1.out.off MMP13.out.on
530 < 64 > SMAD4.in.on COL1A1.out.on ETS1.out.off MMP1.out.off MMP9.out.off SMAD4.out.on SMAD7.out.on TGFB1.out.on TIMP1.out.on ==> MMP3.out.on MMP13.out.on
531 < 64 > MMP1.in.off SMAD4.in.on COL1A1.out.on MMP3.out.on MMP9.out.off SMAD4.out.on SMAD7.out.on TGFB1.out.on TIMP1.out.on ==> MMP1.out.off MMP13.out.on
532 < 64 > FOS.in.on SMAD4.in.on COL1A1.out.on MMP1.out.off MMP9.out.off SMAD4.out.on TIMP1.out.on ==> MMP9.in.off
533 < 64 > FOS.in.on NFKB1.in.on SMAD4.in.on MMP1.out.on MMP13.out.off TGFB1.out.on ==> JUN.out.off
534 < 64 > FOS.in.on MMP3.in.off MMP9.in.off MMP13.in.off SMAD4.in.on COL1A1.out.on MMP9.out.off NFKB1.out.on SMAD4.out.on TGFB1.out.on TIMP1.out.on ==> SMAD7.out.on
535 < 64 > FOS.in.on MMP3.in.off MMP9.in.off MMP13.in.off SMAD4.in.on COL1A1.out.on JUNB.out.off MMP9.out.off MMP13.out.off SMAD4.out.on TGFB1.out.on ==> MMP3.out.off
536 < 64 > FOS.in.on JUN.in.on MMP13.in.off SMAD4.in.on JUN.out.off MMP13.out.off TGFB1.out.on ==> MMP1.out.on
537 < 64 > COL1A2.in.on MMP3.in.on SMAD4.in.on TIMP1.in.on MMP1.out.on MMP13.out.off SMAD4.out.on TGFB1.out.on ==> JUN.out.off
538 < 64 > COL1A2.in.on ETS1.in.on FOS.in.off MMP3.in.off MMP13.in.off TIMP1.in.on TGFB1.out.on ==> COL1A1.in.off
539 < 64 > COL1A2.in.on ETS1.in.on FOS.in.off JUN.in.on MMP13.in.off SMAD4.in.on TGFB1.in.off TIMP1.in.on ==> COL1A1.in.off
540 < 64 > COL1A1.in.on COL1A2.in.on SMAD4.in.on FOS.out.on SMAD4.out.on ==> COL1A1.out.on
541 < 64 > COL1A1.in.on COL1A2.in.on FOS.in.on MMP9.in.off SMAD4.in.on TGFB1.in.on TIMP1.in.on SMAD4.out.on ==> SMAD7.in.on
542 < 64 > COL1A1.in.on COL1A2.in.on FOS.in.off SMAD4.in.on COL1A1.out.on MMP1.out.on MMP13.out.off SMAD4.out.on TGFB1.out.on ==> JUN.out.off
543 < 63 > MMP1.in.off MMP3.in.off MMP9.in.off MMP13.in.off SMAD4.in.on SMAD4.out.on ==> JUN.in.on
544 < 63 > FOS.in.on MMP3.in.off MMP13.in.off SMAD4.in.on MMP3.out.on SMAD4.out.on SMAD7.out.on TIMP1.out.on ==> COL1A1.out.on TGFB1.out.on
545 < 63 > FOS.in.on MMP3.in.off MMP13.in.off SMAD4.in.on MMP1.out.on MMP13.out.off SMAD7.out.on ==> TGFB1.out.on
546 < 63 > ETS1.in.on MMP13.in.off SMAD4.in.on TGFB1.in.off NFKB1.out.on SMAD7.out.on ==> COL1A1.in.off
547 < 63 > COL1A2.in.on MMP9.in.off MMP13.in.off SMAD4.in.on SMAD7.in.on MMP1.out.on MMP13.out.off TGFB1.out.on ==> MMP1.in.on
548 < 63 > COL1A2.in.on MMP9.in.off MMP13.in.off NFKB1.in.on SMAD4.in.on TGFB1.in.on COL1A1.out.on MMP9.out.off SMAD4.out.on TGFB1.out.on ==> MMP1.in.on
549 < 63 > COL1A2.in.on MMP3.in.on SMAD4.in.on TIMP1.in.on JUNB.out.off NFKB1.out.on SMAD4.out.on TGFB1.out.on ==> SMAD7.in.on
550 < 63 > COL1A2.in.on MMP3.in.off MMP13.in.off SMAD7.in.on COL1A1.out.on JUN.out.off MMP9.out.off SMAD4.out.on SMAD7.out.on TGFB1.out.on ==> MMP1.in.on
551 < 63 > COL1A2.in.on MMP1.in.on MMP13.in.off SMAD4.in.on TGFB1.in.on COL1A1.out.on JUNB.out.off SMAD4.out.on SMAD7.out.on TGFB1.out.on ==> COL1A1.in.on
552 < 63 > COL1A2.in.on ETS1.in.on JUNB.in.off MMP13.in.off SMAD4.in.on SMAD7.in.off TIMP1.in.on SMAD7.out.on ==> COL1A1.in.off
553 < 63 > COL1A1.in.on COL1A2.in.on MMP13.in.off NFKB1.in.on SMAD4.in.on TGFB1.in.on COL1A1.out.on SMAD4.out.on TGFB1.out.on ==> MMP1.in.on
554 < 63 > COL1A1.in.on COL1A2.in.on ETS1.in.off MMP3.in.off MMP13.in.off SMAD4.in.on COL1A1.out.on FOS.out.off JUNB.out.off SMAD4.out.on TGFB1.out.on ==> JUN.out.off
555 < 62 > ETS1.out.on MMP13.out.off TIMP1.out.on ==> COL1A2.in.on MMP13.in.off TIMP1.in.on
556 < 62 > ETS1.out.on FOS.out.off JUN.out.off JUNB.out.off SMAD4.out.on TGFB1.out.on TIMP1.out.on ==> MMP3.out.on
557 < 62 > COL1A1.out.on MMP13.out.off SMAD4.out.on SMAD7.out.off ==> SMAD4.in.on MMP9.out.off TGFB1.out.on
558 < 62 > NFKB1.in.on ETS1.out.on TGFB1.out.on TIMP1.out.on ==> FOS.out.off
559 < 62 > MMP9.in.off SMAD4.in.on JUNB.out.on SMAD4.out.on TIMP1.out.on ==> MMP9.out.off
560 < 62 > JUN.in.on MMP1.in.off NFKB1.in.on SMAD4.in.on SMAD4.out.on TIMP1.out.on ==> SMAD7.out.on
561 < 62 > ETS1.in.on MMP13.in.off NFKB1.in.on MMP9.out.off SMAD4.out.on ==> COL1A1.in.off
562 < 62 > COL1A2.in.on MMP9.in.off MMP13.in.off SMAD4.in.on SMAD7.in.on MMP1.out.on MMP9.out.off MMP13.out.off SMAD4.out.on ==> MMP1.in.on
563 < 62 > COL1A2.in.on MMP1.in.on MMP13.in.off SMAD4.in.on COL1A1.out.on ETS1.out.off FOS.out.off SMAD4.out.on TGFB1.out.on ==> NFKB1.out.on
564 < 62 > COL1A2.in.on JUN.in.off SMAD4.in.on SMAD7.in.on TGFB1.in.on COL1A1.out.on SMAD4.out.on SMAD7.out.on TGFB1.out.on ==> COL1A1.in.on
565 < 62 > COL1A2.in.on FOS.in.on JUNB.in.off SMAD4.in.on MMP3.out.off MMP13.out.off SMAD4.out.on ==> COL1A1.out.on
566 < 62 > COL1A2.in.on FOS.in.off JUN.in.on JUNB.in.off MMP3.in.off MMP13.in.off SMAD4.in.on TIMP1.in.on ==> ETS1.in.on SMAD7.in.off
567 < 62 > COL1A2.in.on ETS1.in.on FOS.in.off MMP13.in.off TIMP1.in.on MMP9.out.off SMAD4.out.on ==> COL1A1.in.off
568 < 62 > COL1A2.in.on ETS1.in.on FOS.in.off JUN.in.on MMP13.in.off SMAD4.in.on TIMP1.in.on TGFB1.out.on ==> COL1A1.in.off
569 < 61 > SMAD4.in.on MMP1.out.on MMP3.out.off MMP13.out.off TIMP1.out.on ==> SMAD7.out.on
570 < 61 > SMAD4.in.on FOS.out.on JUN.out.off MMP13.out.off SMAD4.out.on ==> MMP3.out.off
571 < 61 > NFKB1.in.on SMAD4.in.on COL1A1.out.on MMP1.out.off MMP9.out.off SMAD4.out.on SMAD7.out.on TGFB1.out.on TIMP1.out.on ==> MMP9.in.off MMP3.out.on MMP13.out.on
572 < 61 > MMP3.in.off MMP9.in.off MMP13.in.off NFKB1.in.on SMAD4.in.on SMAD7.in.on ==> TGFB1.out.on
573 < 61 > JUN.in.on MMP1.in.off SMAD4.in.on SMAD7.in.on JUNB.out.off SMAD4.out.on TGFB1.out.on ==> COL1A1.out.on
574 < 61 > FOS.in.on MMP3.in.off MMP9.in.off MMP13.in.off SMAD4.in.on COL1A1.out.on JUN.out.off MMP9.out.off SMAD4.out.on TGFB1.out.on TIMP1.out.on ==> SMAD7.out.on
575 < 61 > FOS.in.on JUNB.in.on SMAD4.in.on SMAD7.in.on ==> MMP13.in.off
576 < 61 > ETS1.in.on SMAD4.in.on COL1A1.out.on MMP3.out.off MMP13.out.off SMAD4.out.on ==> MMP9.out.off
577 < 61 > ETS1.in.on MMP9.in.off MMP13.in.off SMAD4.in.on JUN.out.off TGFB1.out.on ==> COL1A1.in.off
578 < 61 > ETS1.in.on MMP9.in.off MMP13.in.off NFKB1.in.on SMAD4.in.on ==> COL1A1.in.off
579 < 61 > ETS1.in.on MMP3.in.off MMP13.in.off SMAD4.in.on COL1A1.out.on ETS1.out.off SMAD4.out.on TGFB1.out.on ==> COL1A1.in.off JUN.in.on
580 < 61 > COL1A2.in.on NFKB1.in.off SMAD4.in.on FOS.out.off SMAD4.out.on SMAD7.out.on ==> TGFB1.out.on
581 < 61 > COL1A2.in.on MMP3.in.on SMAD4.in.on SMAD7.in.on TIMP1.in.on COL1A1.out.on JUNB.out.off NFKB1.out.on SMAD4.out.on TGFB1.out.on ==> COL1A1.in.on TGFB1.in.on
582 < 61 > COL1A2.in.on JUNB.in.off MMP13.in.off SMAD4.in.on SMAD7.in.off JUNB.out.off NFKB1.out.on SMAD4.out.on ==> MMP3.in.off
583 < 61 > COL1A2.in.on JUN.in.off SMAD4.in.on COL1A1.out.on JUN.out.off JUNB.out.off NFKB1.out.on SMAD4.out.on TGFB1.out.on ==> COL1A1.in.on TGFB1.in.on
584 < 61 > COL1A2.in.on FOS.in.on MMP9.in.off NFKB1.in.on SMAD4.in.on COL1A1.out.on ETS1.out.off MMP9.out.off SMAD4.out.on TGFB1.out.on ==> COL1A1.in.on ETS1.in.off
585 < 61 > COL1A2.in.on FOS.in.on JUNB.in.off MMP3.in.off MMP13.in.off SMAD4.in.on TIMP1.in.on SMAD4.out.on ==> JUN.in.on
586 < 61 > COL1A2.in.on FOS.in.on JUNB.in.off MMP1.in.on MMP3.in.off MMP9.in.off MMP13.in.off SMAD4.in.on COL1A1.out.on MMP9.out.off SMAD4.out.on TGFB1.out.on ==> COL1A1.in.on ETS1.in.off TGFB1.in.on
587 < 61 > COL1A2.in.on ETS1.in.on JUNB.in.off MMP13.in.off SMAD4.in.on SMAD7.in.off TIMP1.in.on JUN.out.off ==> COL1A1.in.off
588 < 61 > COL1A2.in.on ETS1.in.on FOS.in.off SMAD4.in.on TIMP1.in.on MMP9.out.off SMAD4.out.on SMAD7.out.on ==> JUNB.in.off
589 < 61 > COL1A1.in.on COL1A2.in.on MMP1.in.on MMP13.in.off SMAD4.in.on TGFB1.in.on COL1A1.out.on SMAD4.out.on TGFB1.out.on TIMP1.out.on ==> SMAD7.out.on
590 < 61 > COL1A1.in.off ETS1.in.on MMP13.in.off SMAD4.in.on COL1A1.out.on ETS1.out.off SMAD4.out.on TGFB1.out.on ==> JUN.in.on MMP3.in.off
591 < 61 > COL1A1.in.off COL1A2.in.on ETS1.in.on FOS.in.off JUN.in.on MMP3.in.off MMP13.in.off SMAD4.in.on TGFB1.in.off TIMP1.in.on ==> JUNB.in.off SMAD7.in.off
592 < 60 > SMAD4.in.on COL1A1.out.on ETS1.out.off FOS.out.on JUN.out.off JUNB.out.off MMP1.out.on MMP3.out.off MMP9.out.off MMP13.out.off SMAD4.out.on TGFB1.out.on ==> TIMP1.out.off
593 < 60 > MMP13.in.off SMAD4.in.on TGFB1.in.off COL1A1.out.on JUNB.out.off NFKB1.out.on SMAD4.out.on TGFB1.out.on ==> JUN.in.on MMP3.in.off
594 < 60 > JUN.in.on MMP1.in.off MMP3.in.off MMP13.in.off SMAD4.in.on COL1A1.out.on MMP9.out.off SMAD4.out.on SMAD7.out.on ==> TGFB1.in.off
595 < 60 > COL1A2.in.on MMP13.in.off SMAD7.in.on MMP9.out.off NFKB1.out.on SMAD4.out.on SMAD7.out.on ==> MMP1.in.on
596 < 60 > COL1A2.in.on MMP9.in.off MMP13.in.off SMAD4.in.on SMAD7.in.on NFKB1.out.on SMAD7.out.on ==> MMP1.in.on
597 < 60 > COL1A2.in.on MMP1.in.on MMP3.in.off MMP13.in.off TGFB1.in.on COL1A1.out.on MMP9.out.off SMAD4.out.on TGFB1.out.on TIMP1.out.on ==> SMAD7.out.on
598 < 60 > COL1A2.in.on JUN.in.on JUNB.in.off MMP3.in.off MMP13.in.off NFKB1.in.on SMAD4.in.on SMAD7.in.off TIMP1.in.on ==> TGFB1.in.off
599 < 60 > COL1A2.in.on FOS.in.on JUNB.in.off MMP9.in.off SMAD4.in.on COL1A1.out.on MMP9.out.off MMP13.out.off SMAD4.out.on ==> MMP3.out.off
600 < 59 > NFKB1.out.off ==> SMAD4.in.on SMAD4.out.on
601 < 59 > ETS1.out.on NFKB1.out.on TGFB1.out.on TIMP1.out.on ==> FOS.out.off
602 < 59 > SMAD4.in.on SMAD7.in.on FOS.out.on SMAD4.out.on ==> MMP9.in.off COL1A1.out.on MMP9.out.off TGFB1.out.on
603 < 59 > MMP13.in.off SMAD4.in.on TGFB1.in.off MMP1.out.on MMP13.out.off SMAD7.out.on ==> JUN.in.on
604 < 59 > MMP3.in.off MMP13.in.off SMAD7.in.on MMP1.out.on MMP13.out.off SMAD7.out.on ==> TGFB1.out.on
605 < 59 > MMP1.in.off MMP9.in.off SMAD4.in.on COL1A1.out.on MMP3.out.on MMP9.out.off SMAD4.out.on TGFB1.out.on TIMP1.out.on ==> MMP1.out.off MMP13.out.on SMAD7.out.on
606 < 59 > COL1A2.in.on JUN.in.on MMP3.in.off MMP13.in.off SMAD4.in.on TGFB1.in.off TIMP1.in.on COL1A1.out.on ETS1.out.off MMP9.out.off SMAD4.out.on TGFB1.out.on ==> JUNB.in.off SMAD7.in.off
607 < 59 > COL1A2.in.on ETS1.in.on NFKB1.in.off SMAD4.in.on TIMP1.in.on SMAD4.out.on ==> MMP1.in.off
608 < 59 > COL1A2.in.on ETS1.in.on JUNB.in.off NFKB1.in.on SMAD4.in.on TIMP1.in.on ==> FOS.in.off
609 < 58 > SMAD4.in.on MMP9.out.off NFKB1.out.off SMAD4.out.on ==> COL1A1.out.on
610 < 58 > SMAD4.in.on COL1A1.out.on NFKB1.out.off SMAD4.out.on ==> MMP9.out.off
611 < 58 > NFKB1.in.on ETS1.out.on FOS.out.off JUN.out.off SMAD4.out.on TGFB1.out.on TIMP1.out.on ==> MMP3.out.on
612 < 58 > MMP3.in.off MMP13.in.off NFKB1.in.on SMAD7.in.on MMP1.out.on MMP13.out.off ==> JUN.out.off TGFB1.out.on
613 < 58 > JUN.in.on MMP1.in.off MMP3.in.off MMP13.in.off SMAD4.in.on JUN.out.off MMP9.out.off SMAD4.out.on TGFB1.out.on ==> TGFB1.in.off
614 < 58 > FOS.in.on JUN.in.on MMP3.in.off MMP13.in.off SMAD4.in.on COL1A1.out.on NFKB1.out.on SMAD4.out.on TIMP1.out.on ==> SMAD7.out.on
615 < 58 > COL1A2.in.on SMAD4.in.on TGFB1.in.on FOS.out.on SMAD4.out.on ==> COL1A1.in.on MMP9.in.off COL1A1.out.on ETS1.out.off MMP9.out.off TGFB1.out.on
616 < 58 > COL1A2.in.on MMP3.in.off MMP9.in.off MMP13.in.off NFKB1.in.off SMAD4.in.on COL1A1.out.on MMP9.out.off SMAD4.out.on ==> FOS.in.on
617 < 58 > COL1A2.in.on ETS1.in.on JUNB.in.off MMP9.in.off MMP13.in.off SMAD4.in.on TIMP1.in.on ==> SMAD7.in.off
618 < 58 > COL1A1.in.on COL1A2.in.on FOS.in.off SMAD4.in.on COL1A1.out.on SMAD4.out.on TGFB1.out.on TIMP1.out.on ==> SMAD7.out.on
619 < 58 > COL1A1.in.on COL1A2.in.on ETS1.in.off FOS.in.on SMAD4.in.on COL1A1.out.on FOS.out.off JUNB.out.off SMAD4.out.on TGFB1.out.on ==> JUN.out.off
620 < 57 > COL1A1.out.on ETS1.out.on FOS.out.off SMAD4.out.on SMAD7.out.on TGFB1.out.on TIMP1.out.on ==> JUN.out.off MMP3.out.on
621 < 57 > SMAD4.in.on NFKB1.out.off SMAD4.out.on TGFB1.out.on ==> COL1A1.out.on MMP9.out.off
622 < 57 > MMP13.in.off SMAD7.in.on FOS.out.off JUNB.out.off NFKB1.out.on SMAD4.out.on TGFB1.out.on ==> JUN.out.off
623 < 57 > MMP1.in.off NFKB1.in.on SMAD4.in.on MMP3.out.on SMAD4.out.on TIMP1.out.on ==> TGFB1.out.on
624 < 57 > MMP1.in.off MMP3.in.off MMP13.in.off NFKB1.in.on SMAD4.in.on SMAD4.out.on SMAD7.out.on ==> JUN.in.on
625 < 57 > JUN.in.on MMP1.in.off MMP3.in.off MMP13.in.off SMAD4.in.on COL1A1.out.on ETS1.out.off MMP9.out.off SMAD4.out.on TGFB1.out.on ==> TGFB1.in.off
626 < 57 > FOS.in.on MMP3.in.off MMP13.in.off SMAD4.in.on MMP3.out.on MMP9.out.off SMAD4.out.on TIMP1.out.on ==> TGFB1.out.on
627 < 57 > ETS1.in.on SMAD7.in.on COL1A1.out.on SMAD4.out.on ==> TGFB1.out.on
628 < 57 > ETS1.in.on MMP9.in.off MMP13.in.off SMAD4.in.on SMAD7.out.on ==> JUN.in.on TGFB1.in.off
629 < 57 > ETS1.in.on MMP1.in.off SMAD4.in.on FOS.out.off SMAD4.out.on SMAD7.out.on ==> TGFB1.out.on
630 < 57 > COL1A2.in.on MMP9.in.off NFKB1.in.off SMAD4.in.on COL1A1.out.on MMP9.out.off MMP13.out.off SMAD4.out.on ==> MMP3.out.off
631 < 57 > COL1A2.in.on MMP3.in.off MMP13.in.off SMAD4.in.on TIMP1.in.on COL1A1.out.on MMP1.out.off SMAD4.out.on TIMP1.out.on ==> JUN.in.on
632 < 57 > COL1A2.in.on MMP1.in.on MMP13.in.off SMAD4.in.on SMAD7.in.on COL1A1.out.on JUNB.out.off NFKB1.out.on SMAD4.out.on TGFB1.out.on ==> COL1A1.in.on TGFB1.in.on
633 < 57 > COL1A2.in.on JUNB.in.off MMP13.in.off SMAD4.in.on SMAD7.in.off COL1A1.out.on JUNB.out.off SMAD4.out.on SMAD7.out.on TGFB1.out.on ==> MMP3.in.off
634 < 57 > COL1A2.in.on FOS.in.on MMP13.in.off NFKB1.in.on SMAD4.in.on TIMP1.in.on ==> JUN.in.on
635 < 57 > COL1A2.in.on FOS.in.on JUN.in.on MMP1.in.on MMP9.in.off MMP13.in.off SMAD4.in.on TIMP1.in.on ==> SMAD7.in.on
636 < 57 > COL1A2.in.on FOS.in.off NFKB1.in.off SMAD4.in.on SMAD4.out.on ==> MMP1.in.off TIMP1.in.on
637 < 57 > COL1A1.in.on COL1A2.in.on JUNB.in.off MMP9.in.off SMAD4.in.on COL1A1.out.on MMP1.out.off MMP9.out.off SMAD4.out.on SMAD7.out.on TGFB1.out.on TIMP1.out.on ==> MMP3.out.on MMP13.out.on
638 < 56 > SMAD7.in.on MMP1.out.on MMP13.out.off SMAD7.out.on TIMP1.out.on ==> NFKB1.out.on
639 < 56 > SMAD7.in.on ETS1.out.on MMP3.out.on SMAD4.out.on TIMP1.out.on ==> FOS.out.off
640 < 56 > MMP3.in.off MMP13.in.off SMAD4.in.on TGFB1.in.off COL1A1.out.on MMP3.out.off MMP13.out.off SMAD4.out.on ==> JUN.in.on
641 < 56 > JUNB.in.on SMAD7.in.on JUNB.out.off NFKB1.out.on SMAD4.out.on TGFB1.out.on ==> JUN.out.off
642 < 56 > JUN.in.on MMP9.in.off MMP13.in.off SMAD4.in.on SMAD7.in.on SMAD7.out.on ==> FOS.in.on
643 < 56 > FOS.in.on MMP3.in.off MMP13.in.off NFKB1.in.on SMAD4.in.on COL1A1.out.on SMAD4.out.on TIMP1.out.on ==> SMAD7.out.on
644 < 56 > ETS1.in.on MMP9.in.off MMP13.in.off SMAD4.in.on NFKB1.out.on TGFB1.out.on ==> COL1A1.in.off
645 < 56 > ETS1.in.on MMP3.in.off MMP13.in.off FOS.out.off SMAD7.out.on ==> COL1A1.in.off
646 < 56 > COL1A2.in.on MMP9.in.off MMP13.in.off NFKB1.in.on SMAD4.in.on SMAD7.in.on ==> MMP1.in.on
647 < 56 > COL1A2.in.on MMP3.in.off MMP9.in.off MMP13.in.off SMAD4.in.on TIMP1.in.on MMP3.out.on SMAD4.out.on TIMP1.out.on ==> JUN.in.on
648 < 56 > COL1A2.in.on JUNB.in.off MMP3.in.off MMP13.in.off SMAD4.in.on TIMP1.in.on MMP3.out.on SMAD4.out.on TIMP1.out.on ==> JUN.in.on
649 < 56 > COL1A2.in.on JUN.in.on NFKB1.in.off SMAD4.in.on SMAD7.in.on TIMP1.in.on SMAD4.out.on ==> COL1A1.in.on MMP9.in.off
650 < 56 > COL1A2.in.on JUN.in.on MMP13.in.off SMAD4.in.on TGFB1.in.on TIMP1.in.on SMAD4.out.on ==> MMP3.in.off
651 < 56 > COL1A2.in.on JUN.in.on MMP3.in.on SMAD4.in.on TIMP1.in.on SMAD4.out.on ==> MMP9.in.off SMAD7.in.on MMP9.out.off
652 < 56 > COL1A2.in.on JUN.in.off SMAD4.in.on TGFB1.in.on COL1A1.out.on JUN.out.off JUNB.out.off SMAD4.out.on SMAD7.out.on TGFB1.out.on ==> COL1A1.in.on
653 < 56 > COL1A2.in.on JUN.in.off MMP1.in.on MMP13.in.off SMAD4.out.on TGFB1.out.on ==> TGFB1.in.on
654 < 56 > COL1A2.in.on FOS.in.on MMP3.in.off MMP13.in.off SMAD4.in.on TIMP1.in.on COL1A1.out.on JUNB.out.off NFKB1.out.on SMAD4.out.on TGFB1.out.on ==> JUN.in.on
655 < 56 > COL1A2.in.on FOS.in.off SMAD4.in.on FOS.out.off MMP3.out.off MMP13.out.off ==> NFKB1.out.on TGFB1.out.on
656 < 56 > COL1A1.in.on COL1A2.in.on SMAD4.in.on MMP1.out.on MMP13.out.off SMAD4.out.on TIMP1.out.on ==> NFKB1.out.on
657 < 56 > COL1A1.in.on COL1A2.in.on SMAD4.in.on COL1A1.out.on ETS1.out.off JUNB.out.off SMAD4.out.on SMAD7.out.on TGFB1.out.on TIMP1.out.on ==> NFKB1.out.on
658 < 56 > COL1A1.in.on COL1A2.in.on MMP13.in.off SMAD4.in.on COL1A1.out.on FOS.out.off JUNB.out.off NFKB1.out.on SMAD4.out.on TGFB1.out.on ==> JUN.out.off
659 < 56 > COL1A1.in.on COL1A2.in.on JUN.in.on SMAD4.in.on TIMP1.in.on COL1A1.out.on MMP3.out.on SMAD4.out.on SMAD7.out.on TGFB1.out.on TIMP1.out.on ==> ETS1.in.off
660 < 55 > TIMP1.in.off ==> MMP3.in.off MMP9.in.off MMP13.in.off SMAD4.in.on COL1A1.out.on MMP9.out.off SMAD4.out.on TGFB1.out.on
661 < 55 > SMAD4.in.on JUN.out.off MMP3.out.off MMP13.out.off TIMP1.out.on ==> SMAD7.out.on
662 < 55 > NFKB1.in.on SMAD7.in.on MMP13.out.off TIMP1.out.on ==> FOS.out.off
663 < 55 > MMP9.in.on ==> COL1A2.in.on MMP13.in.off TIMP1.in.on SMAD4.out.on
664 < 55 > MMP1.in.off SMAD4.in.on FOS.out.on MMP9.out.off SMAD4.out.on ==> COL1A1.out.on
665 < 55 > JUN.in.on MMP1.in.off NFKB1.in.on SMAD4.in.on MMP1.out.on MMP13.out.off SMAD4.out.on TGFB1.out.on ==> COL1A1.out.on
666 < 55 > JUN.in.on MMP1.in.off MMP3.in.off MMP13.in.off SMAD4.in.on MMP9.out.off NFKB1.out.on SMAD4.out.on TGFB1.out.on ==> TGFB1.in.off
667 < 55 > ETS1.in.on JUN.in.on MMP13.in.off SMAD4.in.on FOS.out.off SMAD7.out.on ==> COL1A1.in.off
668 < 55 > COL1A2.in.on MMP9.in.off SMAD4.in.on SMAD7.in.on COL1A1.out.on FOS.out.on MMP9.out.off SMAD4.out.on TGFB1.out.on ==> COL1A1.in.on
669 < 55 > COL1A2.in.on MMP1.in.off NFKB1.in.on SMAD4.in.on SMAD7.in.on TIMP1.in.on MMP9.out.off SMAD4.out.on TGFB1.out.on ==> TGFB1.in.on
670 < 55 > COL1A2.in.on FOS.in.on JUNB.in.off SMAD4.in.on COL1A1.out.on NFKB1.out.on SMAD4.out.on TIMP1.out.on ==> SMAD7.out.on
671 < 55 > COL1A2.in.on FOS.in.off JUN.in.on MMP13.in.off SMAD4.in.on TIMP1.in.on MMP9.out.off SMAD4.out.on ==> COL1A1.in.off ETS1.in.on TGFB1.in.off
672 < 55 > COL1A2.in.on FOS.in.off JUN.in.on MMP1.in.off SMAD4.in.on SMAD7.in.on TIMP1.in.on SMAD4.out.on TGFB1.out.on ==> COL1A1.out.on
673 < 55 > COL1A1.in.on COL1A2.in.on ETS1.in.off SMAD4.in.on COL1A1.out.on FOS.out.on SMAD4.out.on ==> ETS1.out.off
674 < 54 > MMP3.out.on MMP13.out.off SMAD4.out.on TIMP1.out.on ==> COL1A2.in.on MMP13.in.off TIMP1.in.on MMP1.out.on
675 < 54 > NFKB1.in.on SMAD4.in.on FOS.out.on MMP9.out.off SMAD4.out.on ==> MMP9.in.off
676 < 54 > MMP3.in.off MMP13.in.off SMAD4.in.on TGFB1.in.off MMP3.out.off MMP9.out.off MMP13.out.off SMAD4.out.on ==> JUN.in.on
677 < 54 > MMP1.in.off MMP9.in.off NFKB1.in.on SMAD4.in.on COL1A1.out.on MMP9.out.off SMAD4.out.on TGFB1.out.on TIMP1.out.on ==> SMAD7.out.on
678 < 54 > MMP1.in.off MMP3.in.off MMP13.in.off SMAD4.in.on COL1A1.out.on JUNB.out.off NFKB1.out.on SMAD4.out.on TGFB1.out.on ==> JUN.in.on
679 < 54 > FOS.in.on MMP3.in.off MMP13.in.off NFKB1.in.on SMAD4.in.on MMP1.out.on MMP13.out.off ==> JUN.out.off TGFB1.out.on
680 < 54 > FOS.in.on MMP3.in.off MMP9.in.off MMP13.in.off SMAD4.in.on COL1A1.out.on MMP3.out.on MMP9.out.off SMAD4.out.on TGFB1.out.on TIMP1.out.on ==> SMAD7.out.on
681 < 54 > ETS1.in.on MMP13.in.off MMP3.out.on MMP9.out.off SMAD4.out.on TIMP1.out.on ==> COL1A1.in.off
682 < 54 > ETS1.in.on MMP3.in.off MMP13.in.off MMP3.out.on SMAD4.out.on TGFB1.out.on TIMP1.out.on ==> COL1A1.in.off
683 < 54 > COL1A2.in.on MMP1.in.on MMP13.in.off SMAD4.in.on SMAD7.in.on COL1A1.out.on JUNB.out.off SMAD4.out.on SMAD7.out.on TGFB1.out.on ==> COL1A1.in.on TGFB1.in.on
684 < 54 > COL1A2.in.on JUN.in.on SMAD4.in.on SMAD7.in.on TGFB1.in.on TIMP1.in.on COL1A1.out.on NFKB1.out.on SMAD4.out.on TGFB1.out.on TIMP1.out.on ==> SMAD7.out.on
685 < 54 > COL1A2.in.on JUN.in.on MMP3.in.off MMP13.in.off SMAD4.in.on TGFB1.in.off TIMP1.in.on JUN.out.off JUNB.out.off MMP9.out.off SMAD4.out.on TGFB1.out.on ==> JUNB.in.off SMAD7.in.off
686 < 54 > COL1A2.in.on JUN.in.off MMP3.in.off MMP13.in.off COL1A1.out.on SMAD4.out.on TGFB1.out.on ==> MMP9.out.off
687 < 54 > COL1A2.in.on FOS.in.off MMP1.in.off MMP9.in.off SMAD4.in.on TIMP1.in.on COL1A1.out.on MMP9.out.off SMAD4.out.on TGFB1.out.on TIMP1.out.on ==> SMAD7.out.on
688 < 54 > COL1A2.in.on FOS.in.off JUN.in.on MMP13.in.off SMAD4.in.on TIMP1.in.on SMAD7.out.on ==> MMP3.in.off
689 < 54 > COL1A1.in.on COL1A2.in.on MMP3.in.on SMAD4.in.on SMAD7.in.on TGFB1.in.on TIMP1.in.on COL1A1.out.on SMAD4.out.on TGFB1.out.on TIMP1.out.on ==> SMAD7.out.on
690 < 54 > COL1A1.in.on COL1A2.in.on JUNB.in.on SMAD4.in.on SMAD7.in.on TGFB1.in.on TIMP1.in.on SMAD4.out.on ==> MMP9.in.off
691 < 54 > COL1A1.in.on COL1A2.in.on JUN.in.off SMAD4.in.on TGFB1.in.on COL1A1.out.on SMAD4.out.on TGFB1.out.on TIMP1.out.on ==> SMAD7.out.on
692 < 53 > FOS.out.off JUNB.out.on MMP13.out.off TIMP1.out.on ==> NFKB1.out.on
693 < 53 > NFKB1.in.on SMAD4.in.on COL1A1.out.on FOS.out.on SMAD4.out.on ==> ETS1.out.off
694 < 53 > MMP13.in.off SMAD4.in.on TGFB1.in.off MMP3.out.on SMAD4.out.on SMAD7.out.on TIMP1.out.on ==> JUN.in.on
695 < 53 > MMP9.in.off SMAD4.in.on ETS1.out.on FOS.out.off JUN.out.off SMAD4.out.on TGFB1.out.on TIMP1.out.on ==> MMP3.out.on
696 < 53 > ETS1.in.on MMP13.in.off SMAD4.in.on TGFB1.in.off FOS.out.off SMAD7.out.on ==> COL1A1.in.off
697 < 53 > COL1A2.in.on NFKB1.in.off SMAD4.in.on MMP3.out.off MMP13.out.off NFKB1.out.on SMAD4.out.on ==> TGFB1.out.on
698 < 53 > COL1A2.in.on MMP3.in.on SMAD4.in.on TIMP1.in.on MMP1.out.on MMP3.out.off MMP9.out.off MMP13.out.off SMAD4.out.on ==> COL1A1.in.on MMP1.in.off MMP9.in.off MMP13.in.on SMAD7.in.on TGFB1.in.on COL1A1.out.on ETS1.out.off JUN.out.off TGFB1.out.on
699 < 53 > COL1A2.in.on MMP1.in.on MMP13.in.off SMAD7.in.on TGFB1.in.on COL1A1.out.on SMAD4.out.on TGFB1.out.on TIMP1.out.on ==> SMAD7.out.on
700 < 53 > COL1A2.in.on FOS.in.on MMP3.in.off MMP13.in.off SMAD4.in.on TIMP1.in.on COL1A1.out.on MMP3.out.off MMP13.out.off SMAD4.out.on ==> JUN.in.on
701 < 53 > COL1A2.in.on FOS.in.off ETS1.out.on TIMP1.out.on ==> TIMP1.in.on
702 < 53 > COL1A2.in.on FOS.in.off MMP9.in.off MMP13.in.off SMAD4.in.on MMP9.out.off SMAD4.out.on ==> NFKB1.in.on
703 < 53 > COL1A2.in.on FOS.in.off JUN.in.on SMAD4.in.on TGFB1.in.on TIMP1.in.on SMAD4.out.on ==> MMP1.in.off
704 < 53 > COL1A1.in.on COL1A2.in.on JUNB.in.on SMAD4.in.on SMAD7.in.on TIMP1.in.on COL1A1.out.on JUN.out.off SMAD4.out.on TGFB1.out.on ==> ETS1.in.off
705 < 53 > COL1A1.in.on COL1A2.in.on FOS.in.off JUN.in.on SMAD4.in.on TIMP1.in.on SMAD4.out.on ==> MMP1.in.off
706 < 53 > COL1A1.in.off ETS1.in.on MMP3.in.off MMP13.in.off SMAD4.in.on MMP3.out.off MMP13.out.off ==> TGFB1.in.off
707 < 53 > COL1A1.in.off ETS1.in.on MMP3.in.off MMP13.in.off NFKB1.in.on SMAD4.in.on SMAD7.out.on ==> JUN.in.on
708 < 52 > JUN.out.on ==> SMAD4.in.on SMAD4.out.on TIMP1.out.on
709 < 52 > SMAD4.in.on JUNB.out.off NFKB1.out.off SMAD4.out.on ==> COL1A1.out.on MMP9.out.off TGFB1.out.on
710 < 52 > MMP9.in.off SMAD4.in.on NFKB1.out.off SMAD4.out.on ==> COL1A1.out.on MMP9.out.off
711 < 52 > MMP3.in.off MMP9.in.off MMP13.in.off SMAD4.in.on SMAD7.in.on COL1A1.out.on JUNB.out.off MMP9.out.off MMP13.out.off SMAD4.out.on TGFB1.out.on ==> MMP3.out.off
712 < 52 > MMP1.in.off MMP9.in.off SMAD4.in.on FOS.out.off MMP1.out.on MMP13.out.off SMAD4.out.on ==> NFKB1.out.on
713 < 52 > FOS.in.on JUN.in.on MMP3.in.off MMP13.in.off SMAD4.in.on COL1A1.out.on JUN.out.off SMAD4.out.on TGFB1.out.on TIMP1.out.on ==> SMAD7.out.on
714 < 52 > ETS1.in.on MMP13.in.off SMAD4.in.on TGFB1.in.off MMP3.out.on SMAD4.out.on TGFB1.out.on TIMP1.out.on ==> COL1A1.in.off
715 < 52 > ETS1.in.on JUN.in.on MMP13.in.off SMAD4.in.on MMP3.out.on SMAD4.out.on TGFB1.out.on TIMP1.out.on ==> COL1A1.in.off
716 < 52 > COL1A2.in.on MMP13.in.off SMAD7.in.on FOS.out.off MMP9.out.off SMAD4.out.on SMAD7.out.on ==> MMP1.in.on
717 < 52 > COL1A2.in.on MMP9.in.off MMP13.in.off SMAD4.in.on SMAD7.in.on FOS.out.off SMAD7.out.on ==> MMP1.in.on
718 < 52 > COL1A2.in.on MMP3.in.off MMP13.in.off SMAD4.in.on TIMP1.in.on FOS.out.on SMAD4.out.on ==> JUN.in.on
719 < 52 > COL1A2.in.on MMP1.in.on MMP3.in.off MMP13.in.off SMAD7.in.on COL1A1.out.on MMP9.out.off SMAD4.out.on TGFB1.out.on TIMP1.out.on ==> SMAD7.out.on
720 < 52 > COL1A2.in.on JUN.in.on JUNB.in.off MMP3.in.off MMP13.in.off SMAD4.in.on SMAD7.in.off TIMP1.in.on MMP3.out.off MMP13.out.off ==> TGFB1.in.off
721 < 52 > COL1A2.in.on JUN.in.off MMP3.in.off MMP13.in.off SMAD4.in.on TGFB1.in.on SMAD4.out.on TGFB1.out.on ==> MMP9.out.off
722 < 52 > COL1A2.in.on FOS.in.on MMP1.in.on MMP3.in.off MMP9.in.off MMP13.in.off SMAD4.in.on COL1A1.out.on MMP9.out.off SMAD4.out.on TGFB1.out.on TIMP1.out.on ==> SMAD7.out.on
723 < 52 > COL1A2.in.on FOS.in.off MMP9.in.off MMP13.in.off SMAD4.in.on TGFB1.out.on ==> NFKB1.in.on
724 < 52 > COL1A2.in.on FOS.in.off JUN.in.on MMP9.in.off SMAD4.in.on SMAD7.in.on TIMP1.in.on MMP9.out.off SMAD4.out.on TGFB1.out.on ==> MMP3.in.on
725 < 52 > COL1A2.in.on ETS1.in.on SMAD4.in.on TIMP1.in.on COL1A1.out.on JUNB.out.off MMP9.out.off SMAD4.out.on SMAD7.out.on TGFB1.out.on ==> JUNB.in.off
726 < 52 > COL1A2.in.on ETS1.in.on FOS.in.off MMP3.in.off MMP13.in.off TIMP1.in.on SMAD7.out.on ==> COL1A1.in.off
727 < 52 > COL1A1.in.on COL1A2.in.on MMP13.in.off SMAD4.in.on COL1A1.out.on FOS.out.off JUNB.out.off SMAD4.out.on SMAD7.out.on TGFB1.out.on ==> JUN.out.off
728 < 52 > COL1A1.in.on COL1A2.in.on MMP1.in.off MMP9.in.off NFKB1.in.on SMAD4.in.on SMAD7.in.on TGFB1.in.on TIMP1.in.on COL1A1.out.on MMP9.out.off SMAD4.out.on TGFB1.out.on ==> MMP3.in.on MMP13.in.on
729 < 52 > COL1A1.in.on COL1A2.in.on FOS.in.on SMAD4.in.on COL1A1.out.on MMP3.out.on SMAD4.out.on SMAD7.out.on TGFB1.out.on TIMP1.out.on ==> ETS1.in.off
730 < 52 > COL1A1.in.on COL1A2.in.on FOS.in.off JUN.in.on MMP1.in.off SMAD4.in.on SMAD7.in.on TIMP1.in.on COL1A1.out.on SMAD4.out.on TGFB1.out.on ==> ETS1.in.off
731 < 51 > SMAD4.in.on COL1A1.out.on ETS1.out.off JUNB.out.on SMAD4.out.on SMAD7.out.on TGFB1.out.on TIMP1.out.on ==> MMP9.out.off
732 < 51 > NFKB1.in.on COL1A1.out.on ETS1.out.on SMAD4.out.on TIMP1.out.on ==> FOS.out.off JUN.out.off MMP3.out.on TGFB1.out.on
733 < 51 > MMP3.in.off MMP13.in.off SMAD4.in.on TGFB1.in.off MMP1.out.on MMP3.out.off MMP13.out.off ==> JUN.in.on
734 < 51 > MMP3.in.off MMP9.in.off MMP13.in.off SMAD4.in.on SMAD7.in.on COL1A1.out.on MMP9.out.off NFKB1.out.on SMAD4.out.on TGFB1.out.on TIMP1.out.on ==> SMAD7.out.on
735 < 51 > JUNB.in.on MMP13.in.off SMAD7.in.on SMAD7.out.on TGFB1.out.on ==> MMP3.in.off
736 < 51 > COL1A2.in.on MMP1.in.on MMP13.in.off SMAD4.in.on COL1A1.out.on JUNB.out.off MMP1.out.on MMP13.out.off NFKB1.out.on SMAD4.out.on TGFB1.out.on ==> ETS1.out.off
737 < 51 > COL1A2.in.on JUNB.in.off MMP3.in.off MMP13.in.off NFKB1.in.off SMAD4.in.on TIMP1.in.on SMAD4.out.on ==> JUN.in.on
738 < 51 > COL1A2.in.on JUN.in.on SMAD4.in.on SMAD7.in.on TGFB1.in.on TIMP1.in.on COL1A1.out.on JUN.out.off SMAD4.out.on TGFB1.out.on TIMP1.out.on ==> SMAD7.out.on
739 < 51 > COL1A2.in.on JUN.in.on JUNB.in.off SMAD4.in.on TGFB1.in.on TIMP1.in.on SMAD4.out.on ==> COL1A1.in.on MMP9.in.off
740 < 51 > COL1A2.in.on JUN.in.off MMP9.in.off MMP13.in.off SMAD4.in.on TGFB1.in.on COL1A1.out.on MMP9.out.off SMAD4.out.on TGFB1.out.on ==> MMP1.in.on
741 < 51 > COL1A2.in.on FOS.in.on JUNB.in.off SMAD4.in.on COL1A1.out.on JUN.out.off SMAD4.out.on TGFB1.out.on TIMP1.out.on ==> SMAD7.out.on
742 < 51 > COL1A2.in.on FOS.in.off JUN.in.off SMAD4.out.on TGFB1.out.on ==> TGFB1.in.on
743 < 51 > COL1A1.in.on COL1A2.in.on JUNB.in.on SMAD4.in.on SMAD7.in.on TIMP1.in.on COL1A1.out.on NFKB1.out.on SMAD4.out.on ==> ETS1.in.off
744 < 51 > COL1A1.in.on COL1A2.in.on JUNB.in.off MMP9.in.off NFKB1.in.off SMAD4.in.on SMAD4.out.on ==> TGFB1.in.on
745 < 51 > COL1A1.in.on COL1A2.in.on JUN.in.off MMP13.in.off SMAD4.in.on TGFB1.in.on COL1A1.out.on SMAD4.out.on TGFB1.out.on ==> MMP1.in.on
746 < 51 > COL1A1.in.on COL1A2.in.on ETS1.in.off MMP9.in.off NFKB1.in.off SMAD4.in.on SMAD7.in.on TGFB1.in.on TIMP1.in.on COL1A1.out.on MMP9.out.off SMAD4.out.on TGFB1.out.on ==> JUN.in.on
747 < 51 > COL1A1.in.off COL1A2.in.on ETS1.in.on FOS.in.off MMP3.in.off MMP13.in.off SMAD4.in.on TIMP1.in.on SMAD7.out.on ==> JUN.in.on
748 < 50 > SMAD7.in.on COL1A1.out.on ETS1.out.on SMAD4.out.on TIMP1.out.on ==> TGFB1.out.on
749 < 50 > JUNB.in.on SMAD7.in.on JUNB.out.off MMP1.out.on MMP13.out.off SMAD4.out.on TGFB1.out.on ==> JUN.out.off
750 < 50 > FOS.in.on SMAD4.in.on FOS.out.on SMAD4.out.on ==> COL1A1.out.on
751 < 50 > FOS.in.on MMP1.in.off MMP3.in.off MMP13.in.off SMAD4.in.on SMAD4.out.on SMAD7.out.on ==> TGFB1.in.off
752 < 50 > ETS1.in.on JUN.in.on MMP3.in.off MMP13.in.off SMAD4.in.on COL1A1.out.on JUNB.out.off SMAD4.out.on SMAD7.out.on TGFB1.out.on ==> COL1A1.in.off
753 < 50 > ETS1.in.on FOS.in.on SMAD4.in.on ==> MMP13.in.off
754 < 50 > COL1A2.in.on NFKB1.in.off SMAD4.in.on MMP13.out.off SMAD4.out.on SMAD7.out.on ==> MMP3.out.off
755 < 50 > COL1A2.in.on MMP3.in.off MMP9.in.on MMP13.in.off SMAD4.in.on TIMP1.in.on SMAD4.out.on ==> MMP1.in.off
756 < 50 > COL1A2.in.on MMP3.in.off MMP9.in.off MMP13.in.off NFKB1.in.off SMAD4.in.on TIMP1.in.on SMAD4.out.on ==> JUN.in.on
757 < 50 > COL1A2.in.on JUNB.in.off MMP1.in.off NFKB1.in.on SMAD4.in.on TIMP1.in.on SMAD4.out.on TIMP1.out.on ==> SMAD7.out.on
758 < 50 > COL1A2.in.on FOS.in.on MMP3.in.off MMP9.in.off MMP13.in.off NFKB1.in.on SMAD4.in.on COL1A1.out.on JUN.out.off JUNB.out.off MMP9.out.off SMAD4.out.on TGFB1.out.on ==> COL1A1.in.on ETS1.in.off
759 < 50 > COL1A2.in.on FOS.in.on JUN.in.off SMAD4.in.on COL1A1.out.on SMAD4.out.on TGFB1.out.on ==> MMP9.out.off
760 < 50 > COL1A2.in.on FOS.in.off SMAD4.in.on MMP1.out.off SMAD4.out.on TIMP1.out.on ==> TIMP1.in.on SMAD7.out.on
761 < 50 > COL1A2.in.on ETS1.in.on SMAD4.in.on TIMP1.in.on COL1A1.out.on JUNB.out.off MMP9.out.off NFKB1.out.on SMAD4.out.on TGFB1.out.on ==> JUNB.in.off
762 < 50 > COL1A1.in.on COL1A2.in.on MMP3.in.off MMP13.in.off SMAD4.in.on COL1A1.out.on MMP3.out.on SMAD4.out.on SMAD7.out.on TGFB1.out.on TIMP1.out.on ==> ETS1.in.off
763 < 50 > COL1A1.in.on COL1A2.in.on ETS1.in.off SMAD4.in.on COL1A1.out.on MMP13.out.off SMAD4.out.on SMAD7.out.on TIMP1.out.on ==> NFKB1.out.on
764 < 50 > COL1A1.in.off ETS1.in.on MMP13.in.off SMAD4.in.on COL1A1.out.on JUNB.out.off SMAD4.out.on SMAD7.out.on TGFB1.out.on ==> JUN.in.on MMP3.in.off
765 < 49 > MMP3.in.off MMP13.in.off SMAD7.in.on MMP3.out.on SMAD4.out.on SMAD7.out.on TIMP1.out.on ==> COL1A1.out.on TGFB1.out.on
766 < 49 > MMP3.in.off MMP9.in.off MMP13.in.off SMAD4.in.on SMAD7.in.on COL1A1.out.on JUN.out.off MMP9.out.off SMAD4.out.on TGFB1.out.on TIMP1.out.on ==> SMAD7.out.on
767 < 49 > MMP1.in.off SMAD4.in.on ETS1.out.on MMP3.out.on SMAD4.out.on TIMP1.out.on ==> FOS.out.off
768 < 49 > JUNB.in.on SMAD4.in.on SMAD7.in.on COL1A1.out.on JUNB.out.off SMAD4.out.on SMAD7.out.on TGFB1.out.on ==> JUN.out.off
769 < 49 > JUNB.in.on MMP13.in.off SMAD7.in.on COL1A1.out.on SMAD4.out.on SMAD7.out.on ==> MMP3.in.off
770 < 49 > FOS.in.on SMAD4.in.on COL1A1.out.on FOS.out.on MMP9.out.off SMAD4.out.on ==> MMP9.in.off
771 < 49 > FOS.in.on JUNB.in.on MMP9.in.off MMP13.in.off SMAD4.in.on SMAD7.in.on ==> JUN.in.on
772 < 49 > ETS1.in.on MMP9.in.off MMP13.in.off SMAD4.in.on MMP1.out.on MMP13.out.off TGFB1.out.on ==> COL1A1.in.off
773 < 49 > COL1A2.in.on NFKB1.in.off SMAD4.in.on MMP3.out.on SMAD4.out.on TGFB1.out.on TIMP1.out.on ==> MMP9.out.off
774 < 49 > COL1A2.in.on NFKB1.in.off SMAD4.in.on MMP3.out.on MMP9.out.off SMAD4.out.on TIMP1.out.on ==> TGFB1.out.on
775 < 49 > COL1A2.in.on MMP13.in.off TGFB1.in.on FOS.out.off JUNB.out.off NFKB1.out.on SMAD4.out.on TGFB1.out.on ==> JUN.out.off
776 < 49 > COL1A2.in.on MMP3.in.off MMP13.in.off NFKB1.in.off SMAD4.in.on TIMP1.in.on COL1A1.out.on MMP9.out.off SMAD4.out.on SMAD7.out.on ==> JUN.in.on
777 < 49 > COL1A2.in.on FOS.in.on JUN.in.on MMP3.in.off MMP13.in.off NFKB1.in.off SMAD4.in.on TIMP1.in.on SMAD4.out.on ==> MMP9.in.off
778 < 49 > COL1A2.in.on FOS.in.off MMP1.in.off NFKB1.in.on SMAD4.in.on TIMP1.in.on FOS.out.off SMAD4.out.on ==> TGFB1.out.on
779 < 49 > COL1A2.in.on ETS1.in.on SMAD4.in.on TIMP1.in.on MMP1.out.on MMP3.out.off MMP9.out.off MMP13.out.off SMAD4.out.on ==> JUNB.in.off
780 < 49 > COL1A2.in.on ETS1.in.on FOS.in.off MMP9.in.off SMAD4.in.on TIMP1.in.on SMAD7.out.on ==> JUNB.in.off
781 < 49 > COL1A1.in.on COL1A2.in.on SMAD4.in.on COL1A1.out.on ETS1.out.off MMP13.out.off SMAD4.out.on SMAD7.out.on TIMP1.out.on ==> NFKB1.out.on
782 < 49 > COL1A1.in.on COL1A2.in.on JUN.in.on MMP1.in.off MMP3.in.on MMP9.in.off MMP13.in.on SMAD4.in.on SMAD7.in.on TGFB1.in.on TIMP1.in.on COL1A1.out.on MMP9.out.off SMAD4.out.on TGFB1.out.on ==> ETS1.in.off FOS.in.off
783 < 49 > COL1A1.in.off COL1A2.in.on ETS1.in.on JUN.in.on MMP3.in.off MMP13.in.off SMAD4.in.on TGFB1.in.off TIMP1.in.on JUNB.out.off MMP9.out.off SMAD4.out.on TGFB1.out.on ==> JUNB.in.off SMAD7.in.off
784 < 48 > JUNB.out.on MMP1.out.on MMP13.out.off SMAD4.out.on TGFB1.out.on TIMP1.out.on ==> COL1A1.out.on
785 < 48 > JUN.out.off JUNB.out.on TIMP1.out.on ==> MMP13.out.off
786 < 48 > SMAD7.in.on FOS.out.off JUNB.out.on TIMP1.out.on ==> NFKB1.out.on
787 < 48 > SMAD4.in.on MMP3.out.off MMP13.out.off SMAD4.out.on SMAD7.out.off ==> COL1A1.out.on JUNB.out.off MMP9.out.off TGFB1.out.on
788 < 48 > MMP13.in.off SMAD4.in.on SMAD7.in.on COL1A1.out.on FOS.out.off JUNB.out.off SMAD4.out.on SMAD7.out.on TGFB1.out.on ==> JUN.out.off
789 < 48 > MMP1.in.off MMP3.in.off MMP13.in.off SMAD4.in.on COL1A1.out.on MMP3.out.off MMP13.out.off SMAD4.out.on ==> JUN.in.on
790 < 48 > FOS.in.on JUN.in.on MMP3.in.off MMP13.in.off SMAD4.in.on COL1A1.out.on MMP3.out.on SMAD4.out.on TGFB1.out.on TIMP1.out.on ==> SMAD7.out.on
791 < 48 > ETS1.in.on MMP3.in.off MMP13.in.off MMP1.out.on MMP13.out.off SMAD7.out.on ==> COL1A1.in.off
792 < 48 > ETS1.in.on MMP3.in.off MMP13.in.off SMAD4.in.on MMP3.out.off MMP9.out.off MMP13.out.off SMAD4.out.on ==> JUN.in.on
793 < 48 > ETS1.in.on JUN.in.on MMP13.in.off SMAD4.in.on MMP1.out.on MMP13.out.off SMAD7.out.on ==> COL1A1.in.off
794 < 48 > COL1A2.in.on NFKB1.in.off SMAD4.in.on SMAD7.in.on MMP3.out.off MMP13.out.off SMAD4.out.on ==> TGFB1.out.on
795 < 48 > COL1A2.in.on MMP9.in.off MMP13.in.off SMAD4.in.on TIMP1.in.on MMP3.out.on MMP9.out.off SMAD4.out.on SMAD7.out.on TIMP1.out.on ==> JUN.in.on
796 < 48 > COL1A2.in.on FOS.in.on MMP9.in.off NFKB1.in.on SMAD4.in.on COL1A1.out.on JUN.out.off JUNB.out.off MMP9.out.off SMAD4.out.on SMAD7.out.on TGFB1.out.on ==> COL1A1.in.on ETS1.in.off
797 < 48 > COL1A2.in.on FOS.in.on MMP9.in.off NFKB1.in.on SMAD4.in.on COL1A1.out.on JUN.out.off JUNB.out.off MMP9.out.off NFKB1.out.on SMAD4.out.on TGFB1.out.on ==> COL1A1.in.on ETS1.in.off
798 < 48 > COL1A2.in.on FOS.in.on JUNB.in.off SMAD4.in.on MMP1.out.off SMAD4.out.on TIMP1.out.on ==> COL1A1.out.on
799 < 48 > COL1A1.in.on COL1A2.in.on FOS.in.on JUN.in.off MMP9.in.off SMAD4.in.on TGFB1.in.on COL1A1.out.on MMP9.out.off SMAD4.out.on TGFB1.out.on ==> ETS1.in.off JUNB.in.off
800 < 48 > COL1A1.in.off ETS1.in.on MMP13.in.off SMAD4.in.on COL1A1.out.on JUNB.out.off NFKB1.out.on SMAD4.out.on TGFB1.out.on ==> JUN.in.on MMP3.in.off
801 < 48 > COL1A1.in.off COL1A2.in.on ETS1.in.on JUN.in.on MMP1.in.off MMP3.in.off MMP13.in.off SMAD4.in.on TGFB1.in.off TIMP1.in.on MMP9.out.off SMAD4.out.on ==> JUNB.in.off SMAD7.in.off
802 < 47 > SMAD4.in.on ETS1.out.on FOS.out.off MMP1.out.off SMAD4.out.on TIMP1.out.on ==> TGFB1.out.on
803 < 47 > SMAD4.in.on COL1A1.out.on JUN.out.off MMP9.out.off NFKB1.out.off SMAD4.out.on TGFB1.out.on ==> JUNB.out.off
804 < 47 > SMAD4.in.on COL1A1.out.on ETS1.out.off JUN.out.off MMP3.out.on NFKB1.out.on SMAD4.out.on SMAD7.out.on TGFB1.out.on TIMP1.out.on ==> JUNB.out.off
805 < 47 > NFKB1.in.on SMAD4.in.on MMP3.out.off MMP13.out.off TIMP1.out.on ==> SMAD7.out.on
806 < 47 > MMP13.in.off SMAD7.in.on JUNB.out.off MMP3.out.on SMAD4.out.on TGFB1.out.on TIMP1.out.on ==> JUN.out.off
807 < 47 > FOS.in.on SMAD4.in.on SMAD7.in.on FOS.out.off JUNB.out.off NFKB1.out.on SMAD4.out.on TGFB1.out.on ==> JUN.out.off
808 < 47 > COL1A2.in.on TGFB1.in.on COL1A1.out.on MMP1.out.on MMP13.out.off SMAD4.out.on SMAD7.out.on TGFB1.out.on TIMP1.out.on ==> NFKB1.out.on
809 < 47 > COL1A2.in.on MMP13.in.off TIMP1.in.on MMP1.out.on MMP3.out.on MMP13.out.off SMAD4.out.on TGFB1.out.on TIMP1.out.on ==> FOS.out.off JUN.out.off
810 < 47 > COL1A2.in.on MMP3.in.off MMP13.in.off NFKB1.in.off SMAD4.in.on SMAD7.in.on SMAD4.out.on ==> FOS.in.on
811 < 47 > COL1A2.in.on MMP1.in.off MMP3.in.off MMP13.in.off NFKB1.in.off SMAD4.in.on TIMP1.in.on SMAD4.out.on ==> ETS1.in.on
812 < 47 > COL1A2.in.on JUNB.in.off MMP3.in.off MMP13.in.off SMAD4.in.on TIMP1.in.on MMP1.out.off SMAD4.out.on TIMP1.out.on ==> JUN.in.on
813 < 47 > COL1A2.in.on JUNB.in.off MMP1.in.off NFKB1.in.on SMAD4.in.on TIMP1.in.on MMP1.out.on MMP13.out.off SMAD4.out.on TGFB1.out.on ==> COL1A1.out.on
814 < 47 > COL1A2.in.on JUN.in.on MMP1.in.off SMAD4.in.on SMAD7.in.on TGFB1.in.on TIMP1.in.on COL1A1.out.on JUN.out.off SMAD4.out.on TGFB1.out.on ==> FOS.in.off
815 < 47 > COL1A2.in.on JUN.in.on MMP1.in.off MMP3.in.off MMP13.in.off SMAD4.in.on TGFB1.in.off TIMP1.in.on JUN.out.off MMP9.out.off SMAD4.out.on TGFB1.out.on ==> JUNB.in.off SMAD7.in.off
816 < 47 > COL1A2.in.on JUN.in.off MMP1.in.off SMAD4.in.on TIMP1.in.on SMAD4.out.on TGFB1.out.on ==> SMAD7.in.on
817 < 47 > COL1A2.in.on FOS.in.off TIMP1.in.on ETS1.out.on TGFB1.out.on TIMP1.out.on ==> FOS.out.off
818 < 47 > COL1A2.in.on FOS.in.off JUN.in.on SMAD4.in.on SMAD7.in.on TIMP1.in.on COL1A1.out.on SMAD4.out.on SMAD7.out.on TGFB1.out.on ==> MMP1.in.off
819 < 47 > COL1A2.in.on ETS1.in.on FOS.in.off SMAD4.in.on TIMP1.in.on MMP3.out.off MMP13.out.off ==> JUNB.in.off
820 < 47 > COL1A1.in.on COL1A2.in.on MMP3.in.off MMP13.in.off SMAD4.in.on COL1A1.out.on MMP1.out.off SMAD4.out.on TIMP1.out.on ==> FOS.in.on
821 < 47 > COL1A1.in.on COL1A2.in.on JUNB.in.on SMAD4.in.on SMAD7.in.on TIMP1.in.on COL1A1.out.on ETS1.out.off SMAD4.out.on ==> ETS1.in.off
822 < 47 > COL1A1.in.off ETS1.in.on MMP3.in.off MMP13.in.off SMAD4.in.on MMP1.out.on MMP13.out.off SMAD7.out.on ==> JUN.in.on
823 < 47 > COL1A1.in.off COL1A2.in.on ETS1.in.on FOS.in.off MMP13.in.off TIMP1.in.on JUNB.out.off SMAD4.out.on ==> TGFB1.out.on
824 < 46 > ETS1.out.on FOS.out.off MMP9.out.off SMAD4.out.on SMAD7.out.on TIMP1.out.on ==> MMP3.out.on
825 < 46 > SMAD4.in.on COL1A1.out.on ETS1.out.on MMP1.out.off SMAD4.out.on TIMP1.out.on ==> MMP9.out.off
826 < 46 > NFKB1.in.on MMP13.out.off SMAD4.out.on SMAD7.out.off ==> JUN.out.off MMP1.out.on TGFB1.out.on
827 < 46 > MMP1.in.off SMAD4.in.on FOS.out.on MMP13.out.off SMAD4.out.on ==> MMP3.out.off
828 < 46 > JUNB.in.on SMAD4.in.on SMAD7.in.on COL1A1.out.on ETS1.out.off JUNB.out.off SMAD4.out.on TGFB1.out.on ==> JUN.out.off
829 < 46 > JUN.in.on MMP3.in.off MMP13.in.off SMAD4.in.on SMAD7.in.on COL1A1.out.on NFKB1.out.on SMAD4.out.on TIMP1.out.on ==> SMAD7.out.on
830 < 46 > FOS.in.on MMP3.in.off MMP9.in.off MMP13.in.off SMAD4.in.on FOS.out.off MMP1.out.on MMP13.out.off ==> NFKB1.out.on
831 < 46 > FOS.in.on MMP1.in.off MMP3.in.off MMP13.in.off SMAD4.in.on JUN.out.off SMAD4.out.on TGFB1.out.on ==> TGFB1.in.off
832 < 46 > ETS1.in.on SMAD7.in.on MMP1.out.on MMP13.out.off TGFB1.out.on ==> JUN.out.off
833 < 46 > COL1A2.in.on MMP13.in.off TIMP1.in.on ETS1.out.on FOS.out.off MMP1.out.on MMP13.out.off SMAD4.out.on TIMP1.out.on ==> MMP3.out.on
834 < 46 > COL1A2.in.on MMP9.in.off NFKB1.in.off SMAD4.in.on COL1A1.out.on MMP9.out.off NFKB1.out.on SMAD4.out.on TGFB1.out.on TIMP1.out.on ==> SMAD7.out.on
835 < 46 > COL1A2.in.on MMP3.in.off MMP13.in.off NFKB1.in.off SMAD4.in.on TIMP1.in.on COL1A1.out.on ETS1.out.off MMP9.out.off SMAD4.out.on TGFB1.out.on ==> JUN.in.on
836 < 46 > COL1A2.in.on FOS.in.on JUNB.in.off SMAD4.in.on COL1A1.out.on MMP3.out.on SMAD4.out.on TGFB1.out.on TIMP1.out.on ==> SMAD7.out.on
837 < 46 > COL1A2.in.on FOS.in.off SMAD4.in.on FOS.out.on SMAD4.out.on ==> TIMP1.in.on
838 < 46 > COL1A2.in.on FOS.in.off SMAD4.in.on TIMP1.in.on COL1A1.out.on MMP1.out.off MMP9.out.off SMAD4.out.on SMAD7.out.on TGFB1.out.on TIMP1.out.on ==> MMP3.out.on MMP13.out.on
839 < 46 > COL1A2.in.on FOS.in.off MMP1.in.on MMP13.in.off ==> NFKB1.in.on
840 < 46 > COL1A2.in.on ETS1.in.on FOS.in.off TIMP1.in.on FOS.out.off JUNB.out.off SMAD4.out.on TGFB1.out.on ==> JUN.out.off
841 < 46 > COL1A2.in.on ETS1.in.on FOS.in.off MMP9.in.off SMAD4.in.on TIMP1.in.on JUNB.out.off SMAD4.out.on TGFB1.out.on ==> JUN.out.off
842 < 46 > COL1A1.in.on COL1A2.in.on JUNB.in.off SMAD4.in.on COL1A1.out.on FOS.out.on SMAD4.out.on ==> ETS1.out.off
843 < 46 > COL1A1.in.on COL1A2.in.on JUNB.in.off MMP13.in.off SMAD4.in.on COL1A1.out.on FOS.out.off JUNB.out.off SMAD4.out.on TGFB1.out.on ==> JUN.out.off
844 < 46 > COL1A1.in.on COL1A2.in.on ETS1.in.off JUNB.in.on SMAD4.in.on SMAD7.in.on TIMP1.in.on COL1A1.out.on JUNB.out.off SMAD4.out.on TGFB1.out.on ==> JUN.out.off
845 < 45 > SMAD4.in.on JUNB.out.on MMP3.out.off MMP13.out.off TIMP1.out.on ==> SMAD7.out.on
846 < 45 > SMAD4.in.on COL1A1.out.on ETS1.out.off JUN.out.off JUNB.out.off MMP1.out.on MMP3.out.off MMP9.out.off MMP13.out.off SMAD4.out.on SMAD7.out.off TGFB1.out.on ==> NFKB1.out.on TIMP1.out.off
847 < 45 > MMP3.in.off MMP9.in.off MMP13.in.off SMAD4.in.on TIMP1.in.off COL1A1.out.on JUNB.out.off MMP9.out.off SMAD4.out.on TGFB1.out.on ==> JUN.out.off
848 < 45 > ETS1.in.on MMP9.in.off SMAD4.in.on JUNB.out.off MMP1.out.on MMP13.out.off SMAD4.out.on TGFB1.out.on ==> JUN.out.off
849 < 45 > COL1A2.in.on JUN.in.on MMP1.in.off MMP3.in.off MMP13.in.off SMAD4.in.on TGFB1.in.off TIMP1.in.on MMP9.out.off NFKB1.out.on SMAD4.out.on TGFB1.out.on ==> JUNB.in.off SMAD7.in.off
850 < 45 > COL1A2.in.on JUN.in.off MMP3.in.on SMAD4.in.on TIMP1.in.on SMAD4.out.on TGFB1.out.on ==> JUNB.in.off TGFB1.in.on COL1A1.out.on
851 < 45 > COL1A2.in.on FOS.in.on NFKB1.in.on SMAD4.in.on COL1A1.out.on ETS1.out.off MMP3.out.off MMP13.out.off SMAD4.out.on ==> COL1A1.in.on ETS1.in.off
852 < 45 > COL1A2.in.on FOS.in.off MMP13.in.off FOS.out.off JUNB.out.off SMAD4.out.on TGFB1.out.on ==> JUN.out.off
853 < 45 > COL1A2.in.on ETS1.in.on MMP1.in.off SMAD4.in.on TIMP1.in.on COL1A1.out.on JUN.out.off MMP9.out.off SMAD4.out.on SMAD7.out.on TGFB1.out.on ==> JUNB.in.off
854 < 45 > COL1A2.in.on ETS1.in.on FOS.in.off JUNB.in.off MMP13.in.off NFKB1.in.on SMAD4.in.on SMAD7.in.off TIMP1.in.on ==> COL1A1.in.off
855 < 45 > COL1A1.in.on COL1A2.in.on SMAD4.in.on JUNB.out.on SMAD4.out.on TIMP1.out.on ==> COL1A1.out.on SMAD7.out.on
856 < 45 > COL1A1.in.on COL1A2.in.on JUNB.in.off MMP9.in.off SMAD4.in.on COL1A1.out.on ETS1.out.off FOS.out.on MMP9.out.off SMAD4.out.on TGFB1.out.on ==> JUNB.out.off
857 < 45 > COL1A1.in.off ETS1.in.on FOS.in.on MMP13.in.off SMAD4.in.on ==> TGFB1.in.off
858 < 44 > COL1A1.out.on ETS1.out.on NFKB1.out.on SMAD4.out.on TIMP1.out.on ==> FOS.out.off JUN.out.off MMP3.out.on TGFB1.out.on
859 < 44 > NFKB1.in.on ETS1.out.on FOS.out.off MMP9.out.off SMAD4.out.on TIMP1.out.on ==> MMP3.out.on
860 < 44 > MMP1.in.off MMP9.in.off SMAD4.in.on COL1A1.out.on ETS1.out.off FOS.out.on JUNB.out.off MMP9.out.off SMAD4.out.on TGFB1.out.on ==> JUN.out.off
861 < 44 > JUNB.in.on MMP1.in.off SMAD4.in.on SMAD7.in.on COL1A1.out.on SMAD4.out.on SMAD7.out.on ==> JUN.in.on
862 < 44 > JUN.in.on MMP1.in.off SMAD4.in.on SMAD7.in.on NFKB1.out.on SMAD4.out.on TGFB1.out.on TIMP1.out.on ==> SMAD7.out.on
863 < 44 > JUN.in.on MMP1.in.off SMAD4.in.on SMAD7.in.on COL1A1.out.on NFKB1.out.on SMAD4.out.on TIMP1.out.on ==> SMAD7.out.on
864 < 44 > FOS.in.on SMAD4.in.on SMAD7.in.on COL1A1.out.on FOS.out.off JUNB.out.off SMAD4.out.on SMAD7.out.on TGFB1.out.on ==> JUN.out.off
865 < 44 > FOS.in.on MMP1.in.off MMP3.in.off MMP13.in.off SMAD4.in.on NFKB1.out.on SMAD4.out.on TGFB1.out.on ==> TGFB1.in.off
866 < 44 > FOS.in.on MMP1.in.off MMP3.in.off MMP13.in.off SMAD4.in.on COL1A1.out.on NFKB1.out.on SMAD4.out.on ==> TGFB1.in.off
867 < 44 > ETS1.in.on MMP3.in.off MMP13.in.off SMAD4.in.on MMP1.out.on MMP3.out.off MMP13.out.off ==> COL1A1.in.off JUN.in.on TGFB1.in.off
868 < 44 > COL1A2.in.on MMP9.in.on MMP13.in.off SMAD4.in.on TGFB1.in.off TIMP1.in.on SMAD4.out.on ==> MMP1.in.off MMP3.in.off
869 < 44 > COL1A2.in.on MMP3.in.off MMP13.in.off NFKB1.in.off SMAD4.in.on TGFB1.in.off TIMP1.in.on SMAD4.out.on ==> ETS1.in.on MMP1.in.off
870 < 44 > COL1A2.in.on JUN.in.on SMAD4.in.on SMAD7.in.on TGFB1.in.on TIMP1.in.on COL1A1.out.on MMP3.out.on SMAD4.out.on TGFB1.out.on TIMP1.out.on ==> SMAD7.out.on
871 < 44 > COL1A2.in.on JUN.in.on MMP3.in.off MMP13.in.off SMAD4.in.on TGFB1.in.off TIMP1.in.on JUNB.out.off MMP9.out.off NFKB1.out.on SMAD4.out.on TGFB1.out.on ==> JUNB.in.off SMAD7.in.off
872 < 44 > COL1A2.in.on JUN.in.on MMP3.in.off MMP13.in.off SMAD4.in.on TGFB1.in.off TIMP1.in.on COL1A1.out.on JUNB.out.off MMP9.out.off SMAD4.out.on SMAD7.out.on TGFB1.out.on ==> JUNB.in.off SMAD7.in.off
873 < 44 > COL1A2.in.on JUN.in.on MMP1.in.off SMAD4.in.on SMAD7.in.on TGFB1.in.on TIMP1.in.on COL1A1.out.on SMAD4.out.on SMAD7.out.on TGFB1.out.on ==> FOS.in.off
874 < 44 > COL1A2.in.on JUN.in.on MMP1.in.off SMAD4.in.on SMAD7.in.on TGFB1.in.on TIMP1.in.on COL1A1.out.on NFKB1.out.on SMAD4.out.on TGFB1.out.on ==> FOS.in.off
875 < 44 > COL1A2.in.on JUN.in.off MMP1.in.off SMAD4.in.on SMAD7.in.on TIMP1.in.on COL1A1.out.on SMAD4.out.on TGFB1.out.on ==> MMP9.out.off
876 < 44 > COL1A2.in.on FOS.in.on MMP13.in.off SMAD4.in.on TIMP1.in.on MMP3.out.on SMAD4.out.on SMAD7.out.on TIMP1.out.on ==> JUN.in.on
877 < 44 > COL1A2.in.on FOS.in.on MMP13.in.off SMAD4.in.on TIMP1.in.on MMP1.out.on MMP13.out.off SMAD7.out.on ==> JUN.in.on
878 < 44 > COL1A2.in.on ETS1.in.on MMP1.in.off MMP9.in.off SMAD4.in.on TIMP1.in.on COL1A1.out.on JUN.out.off MMP9.out.off SMAD4.out.on TGFB1.out.on ==> JUNB.in.off
879 < 43 > SMAD4.in.on COL1A1.out.on ETS1.out.on FOS.out.off MMP1.out.off MMP9.out.off SMAD4.out.on TGFB1.out.on TIMP1.out.on ==> JUNB.out.off
880 < 43 > MMP3.in.off MMP9.in.off MMP13.in.off SMAD4.in.on SMAD7.in.on FOS.out.off MMP1.out.on MMP13.out.off ==> NFKB1.out.on
881 < 43 > JUN.in.on MMP3.in.off MMP13.in.off SMAD4.in.on SMAD7.in.on MMP3.out.off MMP13.out.off ==> FOS.in.on
882 < 43 > JUN.in.on MMP3.in.off MMP13.in.off SMAD4.in.on SMAD7.in.on COL1A1.out.on JUN.out.off SMAD4.out.on TGFB1.out.on TIMP1.out.on ==> SMAD7.out.on
883 < 43 > FOS.in.on JUN.in.on MMP3.in.off MMP13.in.off SMAD4.in.on FOS.out.off MMP1.out.on MMP13.out.off ==> NFKB1.out.on
884 < 43 > ETS1.in.on SMAD4.in.on COL1A1.out.on MMP1.out.off SMAD4.out.on TIMP1.out.on ==> MMP9.out.off
885 < 43 > ETS1.in.on MMP13.in.off FOS.out.off MMP9.out.off SMAD4.out.on SMAD7.out.on ==> COL1A1.in.off
886 < 43 > ETS1.in.on MMP3.in.off MMP13.in.off SMAD4.in.on MMP3.out.off MMP13.out.off SMAD7.out.on ==> TGFB1.in.off
887 < 43 > ETS1.in.on JUNB.in.on SMAD7.in.on ==> MMP13.in.off
888 < 43 > COL1A2.in.on NFKB1.in.off SMAD4.in.on MMP3.out.on SMAD4.out.on SMAD7.out.on TIMP1.out.on ==> COL1A1.out.on MMP1.out.off MMP9.out.off MMP13.out.on TGFB1.out.on
889 < 43 > COL1A2.in.on MMP13.in.off SMAD4.in.on TGFB1.in.on COL1A1.out.on FOS.out.off JUNB.out.off SMAD4.out.on SMAD7.out.on TGFB1.out.on ==> JUN.out.off
890 < 43 > COL1A2.in.on MMP3.in.off MMP9.in.off MMP13.in.off SMAD4.in.on TIMP1.in.off COL1A1.out.on MMP9.out.off SMAD4.out.on TGFB1.out.on ==> COL1A1.in.on ETS1.in.off JUN.in.off JUNB.in.off MMP1.in.on TGFB1.in.on
891 < 43 > COL1A2.in.on MMP1.in.on MMP13.in.off JUNB.out.off MMP3.out.on SMAD4.out.on TGFB1.out.on TIMP1.out.on ==> JUN.out.off
892 < 43 > COL1A2.in.on MMP1.in.on MMP3.in.off MMP13.in.off TGFB1.in.on FOS.out.off JUN.out.off MMP1.out.on MMP13.out.off SMAD4.out.on TGFB1.out.on ==> NFKB1.out.on
893 < 43 > COL1A2.in.on JUN.in.on MMP9.in.on MMP13.in.off SMAD4.in.on TIMP1.in.on SMAD4.out.on ==> MMP1.in.off MMP3.in.off
894 < 43 > COL1A2.in.on JUN.in.off MMP13.in.off TGFB1.in.on COL1A1.out.on SMAD4.out.on SMAD7.out.on TGFB1.out.on ==> MMP1.in.on
895 < 43 > COL1A2.in.on JUN.in.off MMP3.in.off MMP13.in.off SMAD4.in.on JUN.out.off JUNB.out.off SMAD4.out.on TGFB1.out.on ==> MMP9.out.off
896 < 43 > COL1A2.in.on JUN.in.off MMP1.in.off SMAD4.in.on SMAD7.in.on TGFB1.in.on TIMP1.in.on SMAD4.out.on TGFB1.out.on ==> MMP9.out.off
897 < 43 > COL1A2.in.on FOS.in.on JUNB.in.off MMP9.in.off SMAD4.in.on COL1A1.out.on MMP3.out.on MMP9.out.off SMAD4.out.on SMAD7.out.on TGFB1.out.on TIMP1.out.on ==> MMP1.out.off MMP13.out.on
898 < 43 > COL1A2.in.on FOS.in.on JUNB.in.off MMP3.in.off MMP13.in.off NFKB1.in.off SMAD4.in.on SMAD4.out.on ==> MMP9.in.off
899 < 43 > COL1A2.in.on FOS.in.off JUN.in.on SMAD4.in.on SMAD7.in.on TIMP1.in.on COL1A1.out.on ETS1.out.off SMAD4.out.on TGFB1.out.on ==> MMP1.in.off
900 < 43 > COL1A2.in.on FOS.in.off JUN.in.on MMP13.in.off SMAD4.in.on TGFB1.in.off TIMP1.in.on JUNB.out.off SMAD4.out.on ==> TGFB1.out.on
901 < 43 > COL1A2.in.on ETS1.in.on MMP1.in.off SMAD4.in.on TIMP1.in.on COL1A1.out.on MMP9.out.off NFKB1.out.on SMAD4.out.on SMAD7.out.on TGFB1.out.on ==> JUNB.in.off
902 < 43 > COL1A1.in.on COL1A2.in.on JUNB.in.on MMP9.in.off SMAD4.in.on SMAD7.in.on TGFB1.in.on TIMP1.in.on COL1A1.out.on MMP9.out.off SMAD4.out.on SMAD7.out.on TGFB1.out.on ==> ETS1.in.off
903 < 43 > COL1A1.in.on COL1A2.in.on JUN.in.on MMP3.in.off MMP13.in.off SMAD4.in.on TIMP1.in.on COL1A1.out.on MMP3.out.off MMP13.out.off SMAD4.out.on ==> FOS.in.on
904 < 43 > COL1A1.in.on COL1A2.in.on FOS.in.on MMP3.in.off MMP9.in.off MMP13.in.off NFKB1.in.off SMAD4.in.on SMAD4.out.on ==> SMAD7.in.on
905 < 43 > COL1A1.in.on COL1A2.in.on FOS.in.off SMAD4.in.on COL1A1.out.on ETS1.out.off SMAD4.out.on SMAD7.out.on TGFB1.out.on TIMP1.out.on ==> NFKB1.out.on
906 < 43 > COL1A1.in.on COL1A2.in.on ETS1.in.off JUN.in.on JUNB.in.off MMP3.in.off MMP13.in.off SMAD4.in.on TIMP1.in.on COL1A1.out.on SMAD4.out.on ==> FOS.in.on
907 < 42 > MMP9.in.off SMAD4.in.on ETS1.out.on FOS.out.off SMAD7.out.on TGFB1.out.on TIMP1.out.on ==> JUN.out.off
908 < 42 > JUN.in.on MMP1.in.off SMAD4.in.on SMAD7.in.on COL1A1.out.on JUN.out.off SMAD4.out.on TGFB1.out.on TIMP1.out.on ==> SMAD7.out.on
909 < 42 > JUN.in.on MMP1.in.off NFKB1.in.on SMAD4.in.on FOS.out.off MMP13.out.off SMAD4.out.on ==> NFKB1.out.on
910 < 42 > JUN.in.on MMP1.in.off MMP3.in.off MMP13.in.off SMAD4.in.on MMP1.out.on MMP9.out.off MMP13.out.off SMAD4.out.on TGFB1.out.on ==> TGFB1.in.off
911 < 42 > JUN.in.on MMP1.in.off MMP3.in.off MMP13.in.off SMAD4.in.on COL1A1.out.on ETS1.out.off MMP3.out.off MMP13.out.off SMAD4.out.on ==> TGFB1.in.off
912 < 42 > FOS.in.on MMP3.in.off MMP13.in.off NFKB1.in.on SMAD4.in.on MMP3.out.on SMAD4.out.on TIMP1.out.on ==> TGFB1.out.on
913 < 42 > FOS.in.on MMP1.in.off NFKB1.in.on SMAD4.in.on JUN.out.off SMAD4.out.on TGFB1.out.on ==> COL1A1.out.on
914 < 42 > FOS.in.on JUN.in.on MMP1.in.off MMP3.in.off MMP13.in.off SMAD4.in.on TGFB1.in.off JUN.out.off SMAD4.out.on TGFB1.out.on ==> COL1A1.out.on
915 < 42 > ETS1.in.on MMP9.in.off MMP13.in.off SMAD4.in.on JUNB.out.off NFKB1.out.on SMAD4.out.on ==> JUN.in.on
916 < 42 > ETS1.in.on FOS.in.on MMP9.in.off MMP13.in.off SMAD4.in.on ==> JUN.in.on
917 < 42 > COL1A2.in.on TGFB1.in.on ETS1.out.on SMAD4.out.on TIMP1.out.on ==> FOS.out.off
918 < 42 > COL1A2.in.on MMP13.in.off TIMP1.in.on ETS1.out.on MMP1.out.on MMP13.out.off TGFB1.out.on TIMP1.out.on ==> FOS.out.off JUN.out.off
919 < 42 > COL1A2.in.on MMP13.in.off SMAD7.in.on MMP1.out.on MMP9.out.off MMP13.out.off SMAD4.out.on SMAD7.out.on ==> MMP1.in.on
920 < 42 > COL1A2.in.on MMP9.in.off NFKB1.in.off SMAD4.in.on COL1A1.out.on JUN.out.off MMP9.out.off SMAD4.out.on TGFB1.out.on TIMP1.out.on ==> SMAD7.out.on
921 < 42 > COL1A2.in.on MMP9.in.off MMP13.in.off SMAD4.in.on SMAD7.in.on MMP1.out.on MMP13.out.off SMAD7.out.on ==> MMP1.in.on
922 < 42 > COL1A2.in.on JUN.in.on MMP3.in.off MMP13.in.off SMAD4.in.on TGFB1.in.off TIMP1.in.on MMP1.out.on MMP3.out.off MMP9.out.off MMP13.out.off SMAD4.out.on ==> JUNB.in.off SMAD7.in.off
923 < 42 > COL1A2.in.on JUN.in.on MMP1.in.off SMAD4.in.on SMAD7.in.on TGFB1.in.on TIMP1.in.on COL1A1.out.on ETS1.out.off SMAD4.out.on TGFB1.out.on ==> FOS.in.off
924 < 42 > COL1A2.in.on FOS.in.on JUN.in.off SMAD4.in.on JUN.out.off JUNB.out.off SMAD4.out.on TGFB1.out.on ==> MMP9.out.off
925 < 42 > COL1A2.in.on FOS.in.off SMAD4.in.on TIMP1.in.on COL1A1.out.on FOS.out.on MMP9.out.off SMAD4.out.on TGFB1.out.on ==> ETS1.out.off
926 < 42 > COL1A2.in.on ETS1.in.on MMP1.in.off MMP9.in.off SMAD4.in.on TIMP1.in.on COL1A1.out.on MMP9.out.off NFKB1.out.on SMAD4.out.on TGFB1.out.on ==> JUNB.in.off
927 < 42 > COL1A1.in.on COL1A2.in.on NFKB1.in.on SMAD4.in.on COL1A1.out.on MMP13.out.off SMAD4.out.on SMAD7.out.on TIMP1.out.on ==> NFKB1.out.on
928 < 42 > COL1A1.in.off COL1A2.in.on ETS1.in.on FOS.in.off MMP9.in.off MMP13.in.off SMAD4.in.on TIMP1.in.on ==> NFKB1.in.on
929 < 41 > SMAD7.in.on ETS1.out.on NFKB1.out.on TIMP1.out.on ==> FOS.out.off
930 < 41 > NFKB1.in.on SMAD7.in.on ETS1.out.on TIMP1.out.on ==> FOS.out.off
931 < 41 > MMP9.in.off NFKB1.in.on SMAD4.in.on ETS1.out.on FOS.out.off TGFB1.out.on TIMP1.out.on ==> JUN.out.off
932 < 41 > MMP9.in.off NFKB1.in.on SMAD4.in.on ETS1.out.on FOS.out.off SMAD4.out.on TIMP1.out.on ==> MMP3.out.on
933 < 41 > MMP3.in.off MMP13.in.off SMAD4.in.on TGFB1.in.off COL1A1.out.on MMP1.out.off SMAD4.out.on TIMP1.out.on ==> JUN.in.on
934 < 41 > MMP3.in.off MMP13.in.off SMAD4.in.on SMAD7.in.on MMP1.out.off SMAD4.out.on TIMP1.out.on ==> FOS.in.on
935 < 41 > MMP1.in.off MMP3.in.off MMP13.in.off SMAD4.in.on MMP3.out.off MMP13.out.off SMAD4.out.on SMAD7.out.on ==> TGFB1.in.off
936 < 41 > JUNB.in.on MMP1.in.off MMP9.in.off SMAD4.in.on SMAD7.in.on SMAD4.out.on ==> JUN.in.on
937 < 41 > FOS.in.on SMAD4.in.on SMAD7.in.on JUNB.out.off MMP3.out.on SMAD4.out.on TGFB1.out.on TIMP1.out.on ==> JUN.out.off
938 < 41 > FOS.in.on MMP3.in.off MMP13.in.off SMAD4.in.on TGFB1.in.off COL1A1.out.on JUNB.out.off SMAD4.out.on TGFB1.out.on ==> MMP1.in.off
939 < 41 > FOS.in.on JUN.in.on MMP1.in.off MMP3.in.off MMP13.in.off SMAD4.in.on JUNB.out.off SMAD4.out.on TGFB1.out.on ==> COL1A1.out.on
940 < 41 > ETS1.in.on MMP3.in.off MMP13.in.off MMP3.out.on SMAD4.out.on SMAD7.out.on TIMP1.out.on ==> COL1A1.in.off
941 < 41 > ETS1.in.on MMP3.in.off MMP13.in.off SMAD4.in.on MMP3.out.off MMP13.out.off NFKB1.out.on ==> COL1A1.in.off TGFB1.in.off
942 < 41 > ETS1.in.on JUN.in.on MMP13.in.off SMAD4.in.on MMP3.out.on SMAD4.out.on SMAD7.out.on TIMP1.out.on ==> COL1A1.in.off
943 < 41 > COL1A2.in.on MMP9.in.on MMP13.in.off TIMP1.in.on MMP1.out.on MMP13.out.off SMAD4.out.on ==> TGFB1.out.on
944 < 41 > COL1A2.in.on JUNB.in.off MMP1.in.on MMP13.in.off SMAD4.in.on SMAD7.in.off ==> NFKB1.in.on
945 < 41 > COL1A2.in.on JUN.in.off MMP13.in.off SMAD7.in.on MMP9.out.off SMAD4.out.on TGFB1.out.on ==> MMP3.in.off
946 < 41 > COL1A2.in.on FOS.in.off JUN.in.on MMP9.in.off MMP13.in.off SMAD4.in.on TIMP1.in.on ==> ETS1.in.on
947 < 41 > COL1A1.in.off COL1A2.in.on ETS1.in.on MMP1.in.off MMP3.in.off MMP13.in.off NFKB1.in.off SMAD4.in.on TIMP1.in.on SMAD4.out.on ==> TGFB1.in.off
948 < 40 > MMP13.in.off SMAD4.in.on SMAD7.in.on TGFB1.in.off ==> JUNB.in.on
949 < 40 > MMP1.in.off SMAD4.in.on ETS1.out.on FOS.out.off SMAD4.out.on SMAD7.out.on TIMP1.out.on ==> TGFB1.out.on
950 < 40 > MMP1.in.off MMP3.in.off MMP13.in.off SMAD4.in.on MMP3.out.off MMP13.out.off NFKB1.out.on SMAD4.out.on ==> TGFB1.in.off
951 < 40 > MMP1.in.off MMP3.in.off MMP13.in.off SMAD4.in.on MMP1.out.off SMAD4.out.on SMAD7.out.on TIMP1.out.on ==> TGFB1.in.off
952 < 40 > FOS.in.on SMAD4.in.on ETS1.out.on MMP3.out.on SMAD4.out.on TIMP1.out.on ==> FOS.out.off
953 < 40 > FOS.in.on MMP1.in.off SMAD4.in.on MMP1.out.on MMP13.out.off SMAD4.out.on TGFB1.out.on ==> JUN.out.off
954 < 40 > FOS.in.on JUNB.in.on MMP3.in.off MMP13.in.off SMAD4.in.on SMAD7.in.on COL1A1.out.on SMAD4.out.on SMAD7.out.on ==> JUN.in.on
955 < 40 > COL1A2.in.on TGFB1.in.on JUNB.out.on SMAD4.out.on TIMP1.out.on ==> COL1A1.out.on NFKB1.out.on TGFB1.out.on
956 < 40 > COL1A2.in.on NFKB1.in.off SMAD4.in.on FOS.out.off MMP1.out.off SMAD4.out.on TIMP1.out.on ==> TGFB1.out.on
957 < 40 > COL1A2.in.on MMP13.in.off SMAD4.in.on TIMP1.in.on JUN.out.on SMAD4.out.on TIMP1.out.on ==> JUN.in.on
958 < 40 > COL1A2.in.on MMP13.in.off NFKB1.in.on SMAD7.in.on MMP9.out.off SMAD4.out.on SMAD7.out.on ==> MMP1.in.on
959 < 40 > COL1A2.in.on MMP1.in.on MMP3.in.off MMP9.in.off MMP13.in.off SMAD4.in.on COL1A1.out.on MMP1.out.off MMP9.out.off SMAD4.out.on TGFB1.out.on TIMP1.out.on ==> MMP3.out.on MMP13.out.on SMAD7.out.on
960 < 40 > COL1A2.in.on JUN.in.off MMP3.in.off MMP13.in.off SMAD4.in.on JUN.out.off MMP1.out.on MMP13.out.off SMAD4.out.on TGFB1.out.on ==> MMP9.out.off
961 < 40 > COL1A2.in.on FOS.in.on JUN.in.off MMP13.in.off SMAD4.in.on SMAD4.out.on TGFB1.out.on ==> MMP3.in.off
962 < 40 > COL1A2.in.on FOS.in.off MMP13.out.off SMAD4.out.on SMAD7.out.off ==> MMP1.out.on
963 < 40 > COL1A2.in.on FOS.in.off SMAD4.in.on MMP3.out.off MMP13.out.off TIMP1.out.on ==> SMAD7.out.on
964 < 40 > COL1A2.in.on ETS1.in.on MMP3.in.off MMP9.in.on MMP13.in.off TIMP1.in.on SMAD4.out.on ==> COL1A1.in.off
965 < 40 > COL1A2.in.on ETS1.in.on MMP1.in.on MMP13.in.off TIMP1.in.on ==> NFKB1.in.on
966 < 40 > COL1A1.in.on COL1A2.in.on SMAD4.in.on MMP13.out.off SMAD4.out.on SMAD7.out.off ==> MMP9.in.off JUNB.out.off
967 < 40 > COL1A1.in.on COL1A2.in.on SMAD4.in.on ETS1.out.on MMP3.out.on SMAD4.out.on TIMP1.out.on ==> FOS.out.off
968 < 40 > COL1A1.in.on COL1A2.in.on SMAD4.in.on COL1A1.out.on ETS1.out.on SMAD4.out.on TIMP1.out.on ==> TGFB1.out.on
969 < 40 > COL1A1.in.on COL1A2.in.on JUNB.in.on MMP13.in.off SMAD4.in.on SMAD7.in.on TIMP1.in.on SMAD4.out.on ==> MMP3.in.off
970 < 40 > COL1A1.in.on COL1A2.in.on JUN.in.off MMP1.in.off MMP9.in.off SMAD4.in.on SMAD7.in.on TGFB1.in.on TIMP1.in.on COL1A1.out.on MMP9.out.off SMAD4.out.on TGFB1.out.on ==> JUNB.in.off MMP3.in.on MMP13.in.on
971 < 40 > COL1A1.in.on COL1A2.in.on ETS1.in.off FOS.in.on SMAD4.in.on COL1A1.out.on JUNB.out.off MMP3.out.on SMAD4.out.on SMAD7.out.on TGFB1.out.on TIMP1.out.on ==> JUN.out.off
972 < 40 > COL1A1.in.off ETS1.in.on MMP3.in.off MMP13.in.off SMAD4.in.on MMP3.out.on SMAD4.out.on SMAD7.out.on TIMP1.out.on ==> JUN.in.on
973 < 39 > JUNB.out.on MMP3.out.on SMAD4.out.on TGFB1.out.on TIMP1.out.on ==> COL1A1.out.on FOS.out.off
974 < 39 > ETS1.out.on FOS.out.off MMP9.out.off NFKB1.out.on SMAD4.out.on TIMP1.out.on ==> MMP3.out.on
975 < 39 > ETS1.out.on FOS.out.off JUNB.out.off NFKB1.out.on SMAD4.out.on TIMP1.out.on ==> MMP3.out.on
976 < 39 > SMAD4.in.on JUN.out.on JUNB.out.on SMAD4.out.on TIMP1.out.on ==> SMAD7.out.on
977 < 39 > MMP13.in.off SMAD4.in.on COL1A1.out.on ETS1.out.off JUNB.out.on SMAD4.out.on SMAD7.out.on TIMP1.out.on ==> MMP3.in.off
978 < 39 > MMP3.in.off MMP13.in.off NFKB1.in.on SMAD7.in.on MMP3.out.on SMAD4.out.on TIMP1.out.on ==> TGFB1.out.on
979 < 39 > MMP3.in.off MMP9.in.off MMP13.in.off SMAD4.in.on SMAD7.in.on MMP3.out.on SMAD4.out.on TIMP1.out.on ==> FOS.in.on
980 < 39 > MMP1.in.off SMAD4.in.on SMAD7.in.on MMP13.out.off NFKB1.out.on SMAD4.out.on TIMP1.out.on ==> FOS.out.off
981 < 39 > JUNB.in.on SMAD4.in.on SMAD7.in.on MMP3.out.on SMAD4.out.on SMAD7.out.on TIMP1.out.on ==> JUN.in.on
982 < 39 > JUNB.in.on MMP13.in.off SMAD4.in.on SMAD7.in.on COL1A1.out.on ETS1.out.off SMAD4.out.on ==> MMP3.in.off
983 < 39 > JUN.in.on MMP1.in.off MMP3.in.off MMP9.in.off MMP13.in.off NFKB1.in.on SMAD4.in.on COL1A1.out.on MMP9.out.off SMAD4.out.on TGFB1.out.on ==> TGFB1.in.off
984 < 39 > FOS.in.on MMP13.in.off SMAD4.in.on TGFB1.in.off MMP1.out.on MMP13.out.off TGFB1.out.on ==> JUN.out.off
985 < 39 > FOS.in.on MMP3.in.off MMP13.in.off NFKB1.in.on SMAD4.in.on FOS.out.off MMP13.out.off ==> NFKB1.out.on
986 < 39 > FOS.in.on JUNB.in.on MMP13.in.off NFKB1.in.on SMAD4.in.on SMAD7.in.on ==> JUN.in.on
987 < 39 > FOS.in.on JUN.in.on MMP3.in.off MMP13.in.off SMAD4.in.on TGFB1.in.off COL1A1.out.on ETS1.out.off SMAD4.out.on ==> MMP1.in.off
988 < 39 > FOS.in.on JUN.in.on MMP1.in.off MMP3.in.off MMP13.in.off SMAD4.in.on COL1A1.out.on ETS1.out.off SMAD4.out.on ==> TGFB1.in.off
989 < 39 > ETS1.in.on MMP1.in.off SMAD4.in.on SMAD7.in.on SMAD4.out.on SMAD7.out.on ==> TGFB1.out.on
990 < 39 > COL1A2.in.on TGFB1.in.on ETS1.out.on FOS.out.off JUN.out.off SMAD4.out.on TGFB1.out.on TIMP1.out.on ==> MMP3.out.on
991 < 39 > COL1A2.in.on SMAD4.in.on TGFB1.in.on MMP13.out.off SMAD4.out.on SMAD7.out.off TGFB1.out.on ==> MMP9.out.off
992 < 39 > COL1A2.in.on NFKB1.in.off SMAD4.in.on FOS.out.on MMP9.out.off SMAD4.out.on ==> COL1A1.out.on
993 < 39 > COL1A2.in.on MMP3.in.off MMP13.in.off NFKB1.in.on SMAD4.in.on SMAD7.in.on JUN.out.off JUNB.out.off MMP9.out.off SMAD4.out.on TGFB1.out.on ==> TGFB1.in.on
994 < 39 > COL1A2.in.on MMP1.in.on MMP13.in.off SMAD4.in.on COL1A1.out.on JUNB.out.off MMP1.out.on MMP13.out.off SMAD4.out.on SMAD7.out.on TGFB1.out.on ==> ETS1.out.off
995 < 39 > COL1A2.in.on MMP1.in.on MMP3.in.off MMP13.in.off SMAD7.in.on FOS.out.off JUN.out.off MMP1.out.on MMP13.out.off TGFB1.out.on ==> NFKB1.out.on
996 < 39 > COL1A2.in.on JUNB.in.off MMP3.in.off MMP13.in.off SMAD4.in.on TIMP1.in.on ETS1.out.on TIMP1.out.on ==> JUN.in.on
997 < 39 > COL1A2.in.on FOS.in.off FOS.out.off JUNB.out.on TIMP1.out.on ==> NFKB1.out.on
998 < 39 > COL1A2.in.on FOS.in.off SMAD4.in.on TIMP1.in.on FOS.out.off MMP1.out.off SMAD4.out.on SMAD7.out.on TIMP1.out.on ==> TGFB1.out.on
999 < 39 > COL1A2.in.on ETS1.in.on FOS.in.off MMP1.in.off MMP9.in.off SMAD4.in.on TIMP1.in.on SMAD4.out.on ==> JUNB.in.off
1000 < 39 > COL1A1.in.on COL1A2.in.on MMP13.in.off SMAD4.in.on COL1A1.out.on JUNB.out.off MMP3.out.on SMAD4.out.on SMAD7.out.on TGFB1.out.on TIMP1.out.on ==> JUN.out.off
1001 < 39 > COL1A1.in.on COL1A2.in.on JUNB.in.off SMAD4.in.on MMP13.out.off SMAD4.out.on TIMP1.out.on ==> NFKB1.out.on
1002 < 38 > MMP9.out.on ==> COL1A2.in.on MMP13.in.off TIMP1.in.on MMP13.out.off TIMP1.out.on
1003 < 38 > MMP3.in.off MMP13.in.off SMAD4.in.on TGFB1.in.off FOS.out.on SMAD4.out.on ==> JUN.in.on
1004 < 38 > MMP1.in.off SMAD4.in.on SMAD7.in.on MMP1.out.on MMP13.out.off SMAD4.out.on TIMP1.out.on ==> FOS.out.off
1005 < 38 > MMP1.in.off MMP3.in.off MMP13.in.off SMAD4.in.on JUN.out.off MMP3.out.off MMP13.out.off SMAD4.out.on ==> TGFB1.in.off
1006 < 38 > MMP1.in.off MMP3.in.off MMP13.in.off SMAD4.in.on SMAD7.in.on SMAD4.out.on ==> JUNB.in.on
1007 < 38 > JUNB.in.on SMAD7.in.on JUNB.out.off MMP3.out.on SMAD4.out.on TGFB1.out.on TIMP1.out.on ==> JUN.out.off
1008 < 38 > JUN.in.on MMP9.in.off MMP13.in.off SMAD4.in.on TGFB1.in.off JUNB.out.off MMP1.out.on MMP13.out.off SMAD4.out.on TGFB1.out.on ==> JUN.out.off
1009 < 38 > JUN.in.on MMP3.in.off MMP13.in.off SMAD4.in.on SMAD7.in.on COL1A1.out.on MMP3.out.on SMAD4.out.on TGFB1.out.on TIMP1.out.on ==> SMAD7.out.on
1010 < 38 > JUN.in.on MMP1.in.off SMAD4.in.on SMAD7.in.on MMP3.out.on SMAD4.out.on TGFB1.out.on TIMP1.out.on ==> COL1A1.out.on SMAD7.out.on
1011 < 38 > FOS.in.on MMP1.in.off MMP3.in.off MMP13.in.off NFKB1.in.on SMAD4.in.on SMAD4.out.on ==> JUN.in.on TGFB1.in.off
1012 < 38 > ETS1.in.on MMP1.in.off NFKB1.in.on SMAD4.in.on FOS.out.off SMAD4.out.on ==> TGFB1.out.on
1013 < 38 > COL1A2.in.on NFKB1.in.off SMAD4.in.on FOS.out.off MMP13.out.off NFKB1.out.on SMAD4.out.on TGFB1.out.on ==> JUN.out.off
1014 < 38 > COL1A2.in.on MMP9.in.off NFKB1.in.off SMAD4.in.on COL1A1.out.on MMP3.out.on MMP9.out.off SMAD4.out.on TGFB1.out.on TIMP1.out.on ==> MMP1.out.off MMP13.out.on SMAD7.out.on
1015 < 38 > COL1A2.in.on MMP9.in.off MMP13.in.off SMAD4.in.on SMAD7.in.on MMP3.out.on SMAD4.out.on TGFB1.out.on TIMP1.out.on ==> MMP1.in.on
1016 < 38 > COL1A2.in.on MMP9.in.off MMP13.in.off SMAD4.in.on SMAD7.in.on MMP3.out.on MMP9.out.off SMAD4.out.on TIMP1.out.on ==> MMP1.in.on
1017 < 38 > COL1A2.in.on MMP3.in.off MMP13.in.off NFKB1.in.off SMAD4.in.on TIMP1.in.on COL1A1.out.on MMP3.out.off MMP9.out.off MMP13.out.off SMAD4.out.on ==> JUN.in.on
1018 < 38 > COL1A2.in.on MMP3.in.off MMP9.in.off MMP13.in.off SMAD4.in.on TIMP1.in.on ETS1.out.on TIMP1.out.on ==> JUN.in.on
1019 < 38 > COL1A2.in.on MMP1.in.on MMP13.in.off SMAD7.in.on TGFB1.in.on FOS.out.off JUN.out.off MMP1.out.on MMP13.out.off SMAD4.out.on TGFB1.out.on ==> NFKB1.out.on
1020 < 38 > COL1A2.in.on MMP1.in.on MMP3.in.off MMP9.in.off MMP13.in.off NFKB1.in.off SMAD4.in.on SMAD4.out.on ==> COL1A1.in.on ETS1.in.off FOS.in.on SMAD7.in.on TGFB1.in.on COL1A1.out.on MMP9.out.off TGFB1.out.on
1021 < 38 > COL1A2.in.on JUNB.in.on MMP13.in.off SMAD7.in.on TGFB1.in.on TIMP1.in.on SMAD4.out.on ==> MMP3.in.off
1022 < 38 > COL1A2.in.on JUNB.in.on MMP1.in.on MMP13.in.off SMAD4.in.on SMAD7.in.on TIMP1.in.on ==> MMP9.in.off
1023 < 38 > COL1A2.in.on JUNB.in.off MMP3.in.off MMP13.in.off NFKB1.in.off SMAD4.in.on SMAD7.in.off SMAD4.out.on ==> ETS1.in.on JUN.in.on MMP1.in.off TIMP1.in.on
1024 < 38 > COL1A2.in.on FOS.in.off TIMP1.in.on COL1A1.out.on ETS1.out.on FOS.out.off SMAD4.out.on TGFB1.out.on TIMP1.out.on ==> JUN.out.off MMP3.out.on
1025 < 38 > COL1A2.in.on FOS.in.off MMP9.in.off MMP13.in.off SMAD4.in.on SMAD7.out.on ==> MMP3.in.off NFKB1.in.on
1026 < 38 > COL1A2.in.on FOS.in.off MMP1.in.off MMP9.in.off NFKB1.in.off SMAD4.in.on TIMP1.in.on SMAD4.out.on ==> COL1A1.in.on TGFB1.in.on
1027 < 38 > COL1A2.in.on ETS1.in.on FOS.in.off JUN.in.on MMP3.in.off MMP9.in.off MMP13.in.off SMAD4.in.on TIMP1.in.on ==> JUNB.in.off SMAD7.in.off
1028 < 38 > COL1A1.in.on COL1A2.in.on MMP9.in.off SMAD4.in.on JUNB.out.off MMP1.out.on MMP13.out.off SMAD4.out.on SMAD7.out.off ==> NFKB1.out.on
1029 < 38 > COL1A1.in.on COL1A2.in.on MMP3.in.off MMP13.in.off SMAD4.in.on TIMP1.in.on MMP3.out.on SMAD4.out.on TIMP1.out.on ==> JUN.in.on
1030 < 38 > COL1A1.in.on COL1A2.in.on JUNB.in.on SMAD4.in.on SMAD7.in.on TIMP1.in.on COL1A1.out.on MMP1.out.on MMP13.out.off SMAD4.out.on TGFB1.out.on ==> ETS1.in.off
1031 < 38 > COL1A1.in.off ETS1.in.on MMP13.in.off SMAD7.in.on ==> JUNB.in.on
1032 < 38 > COL1A1.in.off COL1A2.in.on ETS1.in.on JUN.in.on MMP3.in.off MMP13.in.off SMAD4.in.on TGFB1.in.off TIMP1.in.on MMP3.out.off MMP9.out.off MMP13.out.off SMAD4.out.on ==> JUNB.in.off SMAD7.in.off
1033 < 37 > SMAD4.in.on JUN.out.on MMP9.out.off SMAD4.out.on TGFB1.out.on TIMP1.out.on ==> COL1A1.out.on
1034 < 37 > SMAD4.in.on COL1A1.out.on JUN.out.on SMAD4.out.on TGFB1.out.on TIMP1.out.on ==> MMP9.out.off
1035 < 37 > MMP9.in.off MMP13.in.off SMAD4.in.on SMAD7.in.on MMP3.out.on MMP9.out.off SMAD4.out.on SMAD7.out.on TIMP1.out.on ==> FOS.in.on
1036 < 37 > MMP1.in.off SMAD4.in.on MMP13.out.off SMAD4.out.on SMAD7.out.off TGFB1.out.on ==> MMP9.out.off
1037 < 37 > MMP1.in.off MMP3.in.off MMP13.in.off SMAD4.in.on COL1A1.out.on MMP1.out.off SMAD4.out.on TIMP1.out.on ==> JUN.in.on
1038 < 37 > JUN.in.on MMP3.in.off MMP13.in.off SMAD4.in.on SMAD7.in.on FOS.out.off MMP1.out.on MMP13.out.off ==> NFKB1.out.on
1039 < 37 > ETS1.in.on FOS.out.off JUNB.out.on TIMP1.out.on ==> NFKB1.out.on
1040 < 37 > ETS1.in.on SMAD4.in.on FOS.out.off MMP3.out.off MMP13.out.off ==> TGFB1.out.on
1041 < 37 > ETS1.in.on SMAD4.in.on FOS.out.off MMP1.out.off SMAD4.out.on TIMP1.out.on ==> TGFB1.out.on
1042 < 37 > ETS1.in.on SMAD4.in.on COL1A1.out.on FOS.out.on SMAD4.out.on ==> MMP9.out.off
1043 < 37 > ETS1.in.on MMP9.in.off MMP13.in.off SMAD4.in.on MMP3.out.on SMAD4.out.on TGFB1.out.on TIMP1.out.on ==> COL1A1.in.off
1044 < 37 > COL1A2.in.on NFKB1.in.off SMAD4.in.on FOS.out.off MMP3.out.off MMP13.out.off SMAD4.out.on ==> TGFB1.out.on
1045 < 37 > COL1A2.in.on MMP9.in.on MMP13.in.off TIMP1.in.on MMP3.out.on SMAD4.out.on TIMP1.out.on ==> TGFB1.out.on
1046 < 37 > COL1A2.in.on MMP9.in.on MMP13.in.off TIMP1.in.on COL1A1.out.on MMP13.out.off SMAD4.out.on TGFB1.out.on ==> MMP1.out.on
1047 < 37 > COL1A2.in.on MMP9.in.off MMP13.in.off SMAD4.in.on TGFB1.in.on COL1A1.out.on MMP3.out.on MMP9.out.off SMAD4.out.on TGFB1.out.on TIMP1.out.on ==> MMP1.in.on
1048 < 37 > COL1A2.in.on MMP3.in.on NFKB1.in.off SMAD4.in.on TIMP1.in.on SMAD4.out.on ==> COL1A1.in.on FOS.in.off MMP1.in.off MMP9.in.off MMP13.in.on SMAD7.in.on TGFB1.in.on COL1A1.out.on MMP9.out.off TGFB1.out.on
1049 < 37 > COL1A2.in.on MMP1.in.on MMP13.in.off ETS1.out.on TGFB1.out.on TIMP1.out.on ==> FOS.out.off JUN.out.off
1050 < 37 > COL1A2.in.on MMP1.in.on MMP13.in.off ETS1.out.on FOS.out.off SMAD4.out.on TIMP1.out.on ==> MMP3.out.on
1051 < 37 > COL1A2.in.on JUN.in.on SMAD4.in.on TGFB1.in.on TIMP1.in.on FOS.out.off MMP1.out.on MMP13.out.off SMAD4.out.on ==> NFKB1.out.on
1052 < 37 > COL1A2.in.on JUN.in.on MMP3.in.off MMP13.in.off SMAD4.in.on TGFB1.in.off TIMP1.in.on JUN.out.off MMP3.out.off MMP13.out.off SMAD4.out.on ==> JUNB.in.off SMAD7.in.off
1053 < 37 > COL1A2.in.on JUN.in.on JUNB.in.off MMP3.in.off MMP13.in.off SMAD4.in.on SMAD7.in.off TIMP1.in.on MMP1.out.off SMAD4.out.on TIMP1.out.on ==> TGFB1.in.off
1054 < 37 > COL1A2.in.on JUN.in.off MMP1.in.off SMAD4.in.on SMAD7.in.on TIMP1.in.on JUN.out.off JUNB.out.off SMAD4.out.on TGFB1.out.on ==> MMP9.out.off
1055 < 37 > COL1A2.in.on FOS.in.off MMP1.in.off NFKB1.in.off SMAD4.in.on SMAD7.in.on TIMP1.in.on SMAD4.out.on TGFB1.out.on ==> COL1A1.in.on MMP3.in.on MMP9.in.off MMP13.in.on TGFB1.in.on COL1A1.out.on MMP9.out.off
1056 < 37 > COL1A2.in.on FOS.in.off MMP1.in.off MMP3.in.off MMP13.in.off SMAD4.in.on TIMP1.in.on SMAD4.out.on SMAD7.out.on ==> JUN.in.on
1057 < 37 > COL1A2.in.on FOS.in.off JUN.in.on SMAD4.in.on SMAD7.in.on TIMP1.in.on COL1A1.out.on JUNB.out.off NFKB1.out.on SMAD4.out.on TGFB1.out.on ==> MMP1.in.off
1058 < 37 > COL1A2.in.on ETS1.in.on MMP1.in.off SMAD4.in.on TIMP1.in.on COL1A1.out.on FOS.out.off MMP9.out.off SMAD4.out.on SMAD7.out.on TGFB1.out.on ==> JUNB.in.off
1059 < 37 > COL1A1.in.on COL1A2.in.on JUNB.in.on SMAD4.in.on SMAD7.in.on TIMP1.in.on COL1A1.out.on FOS.out.off SMAD4.out.on SMAD7.out.on ==> ETS1.in.off
1060 < 37 > COL1A1.in.off COL1A2.in.on ETS1.in.on JUN.in.on MMP1.in.off MMP3.in.off MMP13.in.off NFKB1.in.off SMAD4.in.on TGFB1.in.off TIMP1.in.on SMAD4.out.on ==> JUNB.in.off SMAD7.in.off
1061 < 36 > SMAD4.in.on FOS.out.on SMAD4.out.on TIMP1.out.on ==> SMAD7.out.on
1062 < 36 > MMP9.in.off SMAD4.in.on ETS1.out.on FOS.out.off NFKB1.out.on SMAD4.out.on TIMP1.out.on ==> MMP3.out.on
1063 < 36 > JUNB.in.on MMP9.in.off SMAD4.in.on SMAD7.in.on MMP3.out.on SMAD4.out.on TIMP1.out.on ==> JUN.in.on
1064 < 36 > FOS.in.on SMAD4.in.on MMP1.out.on MMP13.out.off SMAD7.out.on TIMP1.out.on ==> NFKB1.out.on
1065 < 36 > FOS.in.on MMP3.in.off MMP13.in.off SMAD4.in.on TGFB1.in.off JUNB.out.off MMP9.out.off SMAD4.out.on TGFB1.out.on ==> MMP1.in.off
1066 < 36 > ETS1.in.on MMP3.in.off MMP13.in.off SMAD7.in.on ==> JUNB.in.on
1067 < 36 > ETS1.in.on MMP3.in.off MMP13.in.off SMAD4.in.on MMP1.out.off SMAD4.out.on SMAD7.out.on TIMP1.out.on ==> TGFB1.in.off
1068 < 36 > COL1A2.in.on MMP3.in.on SMAD4.in.on TIMP1.in.on MMP1.out.off SMAD4.out.on TIMP1.out.on ==> COL1A1.in.on MMP1.in.off MMP9.in.off MMP13.in.on SMAD7.in.on TGFB1.in.on COL1A1.out.on MMP3.out.on MMP9.out.off MMP13.out.on SMAD7.out.on TGFB1.out.on
1069 < 36 > COL1A2.in.on MMP1.in.on MMP3.in.off MMP9.in.off MMP13.in.off SMAD4.in.on COL1A1.out.on FOS.out.on MMP9.out.off SMAD4.out.on TGFB1.out.on ==> ETS1.out.off
1070 < 36 > COL1A2.in.on JUNB.in.off MMP9.in.off MMP13.in.off SMAD4.in.on SMAD7.in.off JUNB.out.off MMP1.out.on MMP13.out.off SMAD4.out.on TGFB1.out.on ==> JUN.out.off
1071 < 36 > COL1A2.in.on JUN.in.on MMP3.in.off MMP13.in.off SMAD4.in.on TGFB1.in.off TIMP1.in.on JUNB.out.off MMP1.out.on MMP9.out.off MMP13.out.off SMAD4.out.on TGFB1.out.on ==> JUNB.in.off SMAD7.in.off
1072 < 36 > COL1A2.in.on FOS.in.on JUNB.in.off SMAD4.in.on FOS.out.off MMP1.out.on MMP13.out.off SMAD4.out.on ==> NFKB1.out.on
1073 < 36 > COL1A2.in.on FOS.in.on JUN.in.on JUNB.in.off MMP3.in.off MMP13.in.off SMAD4.in.on SMAD7.in.off TIMP1.in.on SMAD4.out.on ==> MMP1.in.off TGFB1.in.off
1074 < 36 > COL1A2.in.on FOS.in.off TIMP1.in.on ETS1.out.on FOS.out.off MMP9.out.off SMAD4.out.on TIMP1.out.on ==> MMP3.out.on
1075 < 36 > COL1A2.in.on FOS.in.off TGFB1.in.on MMP1.out.on MMP13.out.off SMAD4.out.on TIMP1.out.on ==> FOS.out.off
1076 < 36 > COL1A2.in.on ETS1.in.on FOS.in.off TIMP1.in.on JUNB.out.off MMP3.out.on SMAD4.out.on TGFB1.out.on TIMP1.out.on ==> JUN.out.off
1077 < 36 > COL1A1.in.on COL1A2.in.on MMP9.in.off SMAD4.in.on COL1A1.out.on JUNB.out.on MMP9.out.off NFKB1.out.on SMAD4.out.on SMAD7.out.on TGFB1.out.on TIMP1.out.on ==> ETS1.out.off
1078 < 36 > COL1A1.in.on COL1A2.in.on MMP9.in.off SMAD4.in.on COL1A1.out.on FOS.out.off JUNB.out.on MMP9.out.off SMAD4.out.on SMAD7.out.on TGFB1.out.on TIMP1.out.on ==> ETS1.out.off
1079 < 36 > COL1A1.in.on COL1A2.in.on MMP9.in.off NFKB1.in.on SMAD4.in.on COL1A1.out.on ETS1.out.off FOS.out.on MMP9.out.off SMAD4.out.on TGFB1.out.on ==> JUN.out.off JUNB.out.off
1080 < 36 > COL1A1.in.on COL1A2.in.on MMP3.in.off MMP13.in.off SMAD4.in.on COL1A1.out.on FOS.out.on SMAD4.out.on ==> FOS.in.on
1081 < 36 > COL1A1.in.on COL1A2.in.on JUNB.in.on MMP1.in.off SMAD4.in.on SMAD7.in.on TIMP1.in.on SMAD4.out.on ==> JUN.in.on
1082 < 36 > COL1A1.in.on COL1A2.in.on ETS1.in.off FOS.in.on JUN.in.off JUNB.in.off MMP1.in.on MMP3.in.off MMP9.in.off MMP13.in.off SMAD4.in.on TGFB1.in.on COL1A1.out.on MMP9.out.off SMAD4.out.on TGFB1.out.on ==> TIMP1.in.off
1083 < 36 > COL1A1.in.off ETS1.in.on MMP3.in.off MMP13.in.off SMAD4.in.on MMP1.out.off SMAD4.out.on TIMP1.out.on ==> TGFB1.in.off
1084 < 35 > SMAD4.in.on SMAD7.in.on NFKB1.out.off SMAD4.out.on ==> COL1A1.out.on MMP9.out.off TGFB1.out.on
1085 < 35 > MMP13.in.off SMAD4.in.on NFKB1.out.off SMAD4.out.on SMAD7.out.on ==> MMP3.in.off
1086 < 35 > MMP3.in.off MMP9.in.off MMP13.in.off SMAD4.in.on TIMP1.in.off COL1A1.out.on MMP9.out.off MMP13.out.off SMAD4.out.on TGFB1.out.on ==> ETS1.out.off JUN.out.off MMP1.out.on MMP3.out.off
1087 < 35 > MMP3.in.off MMP9.in.off MMP13.in.off NFKB1.in.on SMAD4.in.on SMAD7.in.on COL1A1.out.on MMP9.out.off SMAD4.out.on TGFB1.out.on TIMP1.out.on ==> SMAD7.out.on
1088 < 35 > JUNB.in.on MMP1.in.off SMAD4.in.on SMAD7.in.on COL1A1.out.on ETS1.out.off SMAD4.out.on ==> JUN.in.on
1089 < 35 > JUN.in.on MMP3.in.off MMP13.in.off NFKB1.in.on SMAD4.in.on SMAD7.in.on COL1A1.out.on SMAD4.out.on TIMP1.out.on ==> SMAD7.out.on
1090 < 35 > FOS.in.on MMP1.in.off NFKB1.in.on SMAD4.in.on SMAD4.out.on TIMP1.out.on ==> SMAD7.out.on
1091 < 35 > ETS1.in.on SMAD7.in.on JUNB.out.off NFKB1.out.on SMAD4.out.on TGFB1.out.on ==> JUN.out.off
1092 < 35 > ETS1.in.on JUNB.in.on MMP13.in.off SMAD7.in.on JUN.out.off TGFB1.out.on ==> COL1A1.in.off
1093 < 35 > ETS1.in.on FOS.in.on MMP13.in.off SMAD4.in.on JUN.out.off TGFB1.out.on ==> COL1A1.in.off TGFB1.in.off
1094 < 35 > COL1A2.in.on NFKB1.in.off SMAD4.in.on SMAD7.in.on MMP1.out.off SMAD4.out.on TIMP1.out.on ==> TGFB1.out.on
1095 < 35 > COL1A2.in.on MMP13.in.off TIMP1.in.on FOS.out.off MMP9.out.on MMP13.out.off TIMP1.out.on ==> NFKB1.out.on
1096 < 35 > COL1A2.in.on MMP13.in.off TGFB1.in.on JUNB.out.off MMP3.out.on SMAD4.out.on TGFB1.out.on TIMP1.out.on ==> JUN.out.off
1097 < 35 > COL1A2.in.on MMP3.in.off MMP13.in.off SMAD4.in.on TIMP1.in.on COL1A1.out.on ETS1.out.on SMAD4.out.on SMAD7.out.on TIMP1.out.on ==> JUN.in.on
1098 < 35 > COL1A2.in.on MMP3.in.off MMP13.in.off NFKB1.in.off SMAD4.in.on TIMP1.in.on COL1A1.out.on JUNB.out.off MMP9.out.off NFKB1.out.on SMAD4.out.on TGFB1.out.on ==> JUN.in.on
1099 < 35 > COL1A2.in.on JUNB.in.off MMP1.in.on MMP13.in.off NFKB1.in.on SMAD4.in.on SMAD7.in.off COL1A1.out.on SMAD4.out.on TGFB1.out.on ==> MMP9.out.off
1100 < 35 > COL1A2.in.on JUN.in.on MMP1.in.off MMP3.in.off MMP13.in.off SMAD4.in.on TGFB1.in.off TIMP1.in.on MMP1.out.on MMP9.out.off MMP13.out.off SMAD4.out.on TGFB1.out.on ==> JUNB.in.off SMAD7.in.off
1101 < 35 > COL1A2.in.on JUN.in.off TIMP1.in.on JUN.out.off JUNB.out.off NFKB1.out.on SMAD4.out.on TGFB1.out.on ==> SMAD7.in.on
1102 < 35 > COL1A2.in.on JUN.in.off MMP13.in.off SMAD4.in.on JUN.out.off JUNB.out.off MMP9.out.off NFKB1.out.on SMAD4.out.on TGFB1.out.on ==> MMP3.in.off
1103 < 35 > COL1A2.in.on FOS.in.on MMP1.in.on MMP3.in.off MMP9.in.off MMP13.in.off SMAD4.in.on COL1A1.out.on MMP1.out.off MMP3.out.on MMP9.out.off MMP13.out.on SMAD4.out.on SMAD7.out.on TGFB1.out.on TIMP1.out.on ==> COL1A1.in.on ETS1.in.off TGFB1.in.on
1104 < 35 > COL1A2.in.on FOS.in.off JUN.in.on MMP1.in.off SMAD4.in.on SMAD7.in.on TIMP1.in.on COL1A1.out.on SMAD4.out.on TGFB1.out.on TIMP1.out.on ==> SMAD7.out.on
1105 < 35 > COL1A2.in.on ETS1.in.on TGFB1.in.on TIMP1.in.on JUN.out.off SMAD4.out.on TGFB1.out.on ==> FOS.in.off
1106 < 35 > COL1A2.in.on ETS1.in.on MMP9.in.on MMP13.in.off TIMP1.in.on FOS.out.off SMAD4.out.on ==> TGFB1.out.on
1107 < 35 > COL1A1.in.on COL1A2.in.on MMP9.in.off SMAD4.in.on ETS1.out.on FOS.out.off SMAD4.out.on TIMP1.out.on ==> JUNB.out.off
1108 < 34 > NFKB1.in.on SMAD7.in.on JUNB.out.on TIMP1.out.on ==> FOS.out.off NFKB1.out.on
1109 < 34 > MMP9.in.off SMAD4.in.on JUN.out.on SMAD4.out.on TGFB1.out.on TIMP1.out.on ==> COL1A1.out.on MMP9.out.off
1110 < 34 > MMP1.in.off SMAD4.in.on JUNB.out.on MMP9.out.off SMAD4.out.on TIMP1.out.on ==> COL1A1.out.on
1111 < 34 > JUNB.in.on MMP13.in.off SMAD4.in.on SMAD7.in.on COL1A1.out.on JUN.out.off JUNB.out.off NFKB1.out.on SMAD4.out.on TGFB1.out.on ==> MMP3.in.off
1112 < 34 > JUNB.in.on MMP1.in.off NFKB1.in.on SMAD4.in.on SMAD7.in.on SMAD4.out.on SMAD7.out.on ==> JUN.in.on
1113 < 34 > JUN.in.on SMAD4.in.on SMAD7.in.on ETS1.out.on FOS.out.off JUN.out.off SMAD4.out.on TGFB1.out.on TIMP1.out.on ==> MMP3.out.on
1114 < 34 > JUN.in.on MMP1.in.off SMAD4.in.on SMAD7.in.on FOS.out.off MMP1.out.on MMP13.out.off SMAD4.out.on ==> NFKB1.out.on
1115 < 34 > FOS.in.on JUNB.in.on MMP3.in.off MMP13.in.off SMAD4.in.on SMAD7.in.on COL1A1.out.on ETS1.out.off SMAD4.out.on ==> JUN.in.on
1116 < 34 > ETS1.in.on SMAD7.in.on MMP1.out.on MMP13.out.off TIMP1.out.on ==> FOS.out.off
1117 < 34 > ETS1.in.on MMP1.in.off NFKB1.in.on SMAD4.in.on SMAD7.in.on SMAD4.out.on ==> TGFB1.out.on
1118 < 34 > ETS1.in.on JUNB.in.on MMP13.in.off NFKB1.in.on SMAD7.in.on ==> COL1A1.in.off
1119 < 34 > ETS1.in.on JUN.in.on MMP13.in.off SMAD4.in.on SMAD7.in.on ==> JUNB.in.on
1120 < 34 > COL1A2.in.on MMP13.in.off TIMP1.in.on ETS1.out.on MMP9.out.off MMP13.out.off SMAD4.out.on TIMP1.out.on ==> ETS1.in.on
1121 < 34 > COL1A2.in.on MMP9.in.off MMP13.in.off SMAD4.in.on TIMP1.in.on JUNB.out.off MMP3.out.on NFKB1.out.on SMAD4.out.on TIMP1.out.on ==> JUN.in.on
1122 < 34 > COL1A2.in.on MMP1.in.on MMP13.in.off MMP1.out.on MMP13.out.off SMAD4.out.on SMAD7.out.off ==> JUN.out.off TGFB1.out.on
1123 < 34 > COL1A2.in.on JUNB.in.on MMP1.in.on MMP13.in.off SMAD7.in.on TIMP1.in.on COL1A1.out.on SMAD4.out.on TGFB1.out.on ==> MMP9.out.off
1124 < 34 > COL1A2.in.on JUN.in.on MMP13.in.off SMAD4.in.on TIMP1.in.on MMP9.out.on MMP13.out.off TIMP1.out.on ==> MMP3.in.off
1125 < 34 > COL1A2.in.on FOS.in.on NFKB1.in.on SMAD4.in.on COL1A1.out.on MMP1.out.off SMAD4.out.on SMAD7.out.on TIMP1.out.on ==> COL1A1.in.on ETS1.in.off
1126 < 34 > COL1A2.in.on FOS.in.off SMAD4.in.on SMAD7.in.on TGFB1.in.on TIMP1.in.on MMP3.out.on MMP9.out.off SMAD4.out.on TGFB1.out.on TIMP1.out.on ==> MMP1.in.off
1127 < 34 > COL1A2.in.on FOS.in.off MMP13.in.off TIMP1.in.on MMP3.out.on MMP9.out.off SMAD4.out.on TIMP1.out.on ==> COL1A1.in.off ETS1.in.on
1128 < 34 > COL1A2.in.on FOS.in.off MMP9.in.off SMAD4.in.on SMAD7.in.on TIMP1.in.on MMP3.out.on MMP9.out.off SMAD4.out.on TGFB1.out.on TIMP1.out.on ==> MMP3.in.on
1129 < 34 > COL1A2.in.on FOS.in.off MMP1.in.off MMP3.in.off MMP13.in.off SMAD4.in.on TIMP1.in.on MMP9.out.off SMAD4.out.on TGFB1.out.on ==> COL1A1.in.off ETS1.in.on
1130 < 34 > COL1A2.in.on FOS.in.off JUNB.in.off MMP13.in.off SMAD4.in.on TIMP1.in.on MMP3.out.on SMAD4.out.on TIMP1.out.on ==> ETS1.in.on
1131 < 34 > COL1A2.in.on ETS1.in.on JUN.in.off TGFB1.in.on TIMP1.in.on SMAD4.out.on TGFB1.out.on ==> FOS.in.off
1132 < 34 > COL1A1.in.on COL1A2.in.on SMAD4.in.on NFKB1.out.off SMAD4.out.on ==> MMP9.in.off COL1A1.out.on MMP9.out.off TGFB1.out.on
1133 < 34 > COL1A1.in.on COL1A2.in.on JUNB.in.on NFKB1.in.on SMAD4.in.on SMAD7.in.on TIMP1.in.on COL1A1.out.on SMAD4.out.on ==> ETS1.in.off
1134 < 34 > COL1A1.in.on COL1A2.in.on JUNB.in.off MMP13.in.off SMAD4.in.on SMAD7.in.off SMAD4.out.on ==> MMP3.in.off
1135 < 34 > COL1A1.in.on COL1A2.in.on ETS1.in.off JUNB.in.off MMP3.in.off MMP13.in.off SMAD4.in.on COL1A1.out.on MMP3.out.on SMAD4.out.on SMAD7.out.on TGFB1.out.on TIMP1.out.on ==> FOS.in.on
1136 < 34 > COL1A1.in.on COL1A2.in.on ETS1.in.off FOS.in.on MMP1.in.off SMAD4.in.on TIMP1.in.on COL1A1.out.on SMAD4.out.on ==> NFKB1.in.on
1137 < 33 > ETS1.out.on JUNB.out.on TIMP1.out.on ==> COL1A2.in.on MMP13.in.off TIMP1.in.on MMP13.out.off
1138 < 33 > SMAD4.in.on JUNB.out.on MMP1.out.off SMAD4.out.on TIMP1.out.on ==> SMAD7.out.on
1139 < 33 > SMAD4.in.on COL1A1.out.on ETS1.out.off JUNB.out.on MMP13.out.off SMAD4.out.on SMAD7.out.on TIMP1.out.on ==> MMP3.out.off
1140 < 33 > SMAD4.in.on SMAD7.in.on ETS1.out.on MMP1.out.off SMAD4.out.on TIMP1.out.on ==> TGFB1.out.on
1141 < 33 > MMP13.in.off SMAD4.in.on COL1A1.out.on JUN.out.on SMAD4.out.on TIMP1.out.on ==> MMP3.in.off
1142 < 33 > ETS1.in.on MMP13.in.off JUN.out.off MMP1.out.on MMP13.out.off SMAD4.out.on SMAD7.out.off TGFB1.out.on ==> COL1A1.in.off
1143 < 33 > ETS1.in.on MMP3.in.off MMP13.in.off SMAD4.in.on FOS.out.on SMAD4.out.on ==> JUN.in.on TGFB1.in.off
1144 < 33 > ETS1.in.on MMP3.in.off MMP13.in.off SMAD4.in.on COL1A1.out.on MMP1.out.off MMP9.out.off SMAD4.out.on TIMP1.out.on ==> JUN.in.on
1145 < 33 > ETS1.in.on FOS.in.on MMP13.in.off SMAD4.in.on SMAD7.out.on ==> TGFB1.in.off
1146 < 33 > ETS1.in.on FOS.in.on MMP13.in.off SMAD4.in.on NFKB1.out.on TGFB1.out.on ==> COL1A1.in.off TGFB1.in.off
1147 < 33 > COL1A2.in.on MMP13.in.off TIMP1.in.on JUNB.out.off MMP1.out.on MMP3.out.on MMP13.out.off SMAD4.out.on TIMP1.out.on ==> FOS.out.off
1148 < 33 > COL1A2.in.on MMP13.in.off SMAD7.in.on MMP3.out.on MMP9.out.off SMAD4.out.on SMAD7.out.on TIMP1.out.on ==> MMP1.in.on
1149 < 33 > COL1A2.in.on MMP13.in.off SMAD7.in.on TIMP1.in.on MMP1.out.on MMP3.out.on MMP13.out.off SMAD4.out.on TIMP1.out.on ==> FOS.out.off
1150 < 33 > COL1A2.in.on MMP1.in.on MMP13.in.off FOS.out.off JUNB.out.on TIMP1.out.on ==> NFKB1.out.on
1151 < 33 > COL1A2.in.on MMP1.in.on MMP13.in.off SMAD4.in.on JUN.out.off MMP1.out.on MMP13.out.off SMAD4.out.on SMAD7.out.off TGFB1.out.on ==> MMP9.in.off
1152 < 33 > COL1A2.in.on MMP1.in.on MMP13.in.off SMAD4.in.on TGFB1.in.off TIMP1.in.on ==> COL1A1.in.off ETS1.in.on JUN.in.on MMP9.in.off NFKB1.in.on
1153 < 33 > COL1A2.in.on JUN.in.on JUNB.in.off MMP3.in.off MMP13.in.off SMAD4.in.on SMAD7.in.off TIMP1.in.on FOS.out.on SMAD4.out.on ==> TGFB1.in.off
1154 < 33 > COL1A2.in.on JUN.in.off SMAD4.in.on TGFB1.in.on COL1A1.out.on MMP3.out.on SMAD4.out.on SMAD7.out.on TGFB1.out.on TIMP1.out.on ==> JUNB.in.off
1155 < 33 > COL1A2.in.on FOS.in.on MMP1.in.off MMP9.in.off SMAD4.in.on TIMP1.in.on COL1A1.out.on JUN.out.off MMP9.out.off SMAD4.out.on TGFB1.out.on ==> JUNB.in.off
1156 < 33 > COL1A2.in.on FOS.in.on MMP1.in.off MMP9.in.off SMAD4.in.on TIMP1.in.on COL1A1.out.on ETS1.out.off MMP9.out.off SMAD4.out.on TGFB1.out.on ==> JUNB.in.off
1157 < 33 > COL1A2.in.on FOS.in.on JUNB.in.off MMP9.in.off SMAD4.in.on COL1A1.out.on ETS1.out.off FOS.out.on MMP9.out.off SMAD4.out.on TGFB1.out.on ==> JUNB.out.off
1158 < 33 > COL1A2.in.on FOS.in.off TIMP1.in.on ETS1.out.on FOS.out.off JUNB.out.off SMAD4.out.on TIMP1.out.on ==> MMP3.out.on
1159 < 33 > COL1A2.in.on FOS.in.off MMP9.in.off SMAD4.in.on TGFB1.in.on TIMP1.in.on COL1A1.out.on MMP3.out.on MMP9.out.off SMAD4.out.on TGFB1.out.on TIMP1.out.on ==> MMP3.in.on
1160 < 33 > COL1A2.in.on FOS.in.off MMP3.in.off MMP9.in.off MMP13.in.off SMAD4.in.on MMP1.out.on MMP3.out.off MMP13.out.off ==> NFKB1.in.on
1161 < 33 > COL1A2.in.on FOS.in.off JUN.in.on MMP3.in.off MMP13.in.off SMAD4.in.on TIMP1.in.on MMP3.out.off MMP13.out.off ==> COL1A1.in.off ETS1.in.on JUNB.in.off SMAD7.in.off TGFB1.in.off
1162 < 33 > COL1A2.in.on ETS1.in.on MMP13.in.off SMAD7.in.on TIMP1.in.on ==> MMP13.out.off TIMP1.out.on
1163 < 33 > COL1A2.in.on ETS1.in.on MMP9.in.on MMP13.in.off TIMP1.in.on COL1A1.out.on SMAD4.out.on ==> TGFB1.out.on
1164 < 33 > COL1A1.in.on COL1A2.in.on MMP9.in.off SMAD4.in.on COL1A1.out.on ETS1.out.on MMP9.out.off SMAD4.out.on TGFB1.out.on TIMP1.out.on ==> MMP1.out.off
1165 < 33 > COL1A1.in.on COL1A2.in.on FOS.in.off SMAD4.in.on SMAD7.in.on TGFB1.in.on TIMP1.in.on COL1A1.out.on MMP3.out.on SMAD4.out.on SMAD7.out.on TGFB1.out.on TIMP1.out.on ==> MMP3.in.on
1166 < 33 > COL1A1.in.on COL1A2.in.on ETS1.in.off MMP9.in.off SMAD4.in.on COL1A1.out.on JUNB.out.on MMP9.out.off SMAD4.out.on SMAD7.out.on TGFB1.out.on TIMP1.out.on ==> ETS1.out.off
1167 < 33 > COL1A1.in.on COL1A2.in.on ETS1.in.off JUNB.in.off MMP3.in.off MMP13.in.off SMAD4.in.on SMAD7.in.off COL1A1.out.on SMAD4.out.on ==> NFKB1.in.on
1168 < 32 > SMAD7.in.on JUNB.out.on MMP1.out.on MMP13.out.off TIMP1.out.on ==> NFKB1.out.on
1169 < 32 > SMAD4.in.on FOS.out.off NFKB1.out.off SMAD4.out.on ==> COL1A1.out.on MMP9.out.off TGFB1.out.on TIMP1.out.on
1170 < 32 > NFKB1.in.on SMAD4.in.on NFKB1.out.off SMAD4.out.on ==> COL1A1.out.on MMP9.out.off TGFB1.out.on
1171 < 32 > MMP13.in.off SMAD4.in.on COL1A1.out.on ETS1.out.on FOS.out.off JUN.out.off JUNB.out.off MMP3.out.on SMAD4.out.on SMAD7.out.on TGFB1.out.on TIMP1.out.on ==> MMP3.in.off
1172 < 32 > MMP13.in.off SMAD4.in.on TGFB1.in.off JUN.out.on SMAD4.out.on TIMP1.out.on ==> JUN.in.on
1173 < 32 > MMP9.in.off SMAD4.in.on ETS1.out.on FOS.out.off NFKB1.out.on TGFB1.out.on TIMP1.out.on ==> JUN.out.off
1174 < 32 > MMP9.in.off NFKB1.in.on SMAD4.in.on SMAD7.in.on COL1A1.out.on ETS1.out.off FOS.out.on MMP9.out.off SMAD4.out.on TGFB1.out.on ==> JUN.out.off JUNB.out.off
1175 < 32 > MMP3.in.off MMP9.in.off MMP13.in.off SMAD4.in.on TIMP1.in.off COL1A1.out.on MMP9.out.off SMAD4.out.on TGFB1.out.on TIMP1.out.on ==> SMAD7.out.on
1176 < 32 > MMP1.in.off MMP9.in.off SMAD4.in.on SMAD7.in.on COL1A1.out.on ETS1.out.off FOS.out.on MMP9.out.off SMAD4.out.on TGFB1.out.on ==> JUN.out.off JUNB.out.off
1177 < 32 > JUNB.in.on MMP1.in.off SMAD4.in.on SMAD7.in.on COL1A1.out.on JUN.out.off JUNB.out.off NFKB1.out.on SMAD4.out.on TGFB1.out.on ==> JUN.in.on
1178 < 32 > FOS.in.on SMAD4.in.on NFKB1.out.off SMAD4.out.on ==> COL1A1.out.on MMP9.out.off
1179 < 32 > ETS1.in.on SMAD7.in.on MMP13.out.off NFKB1.out.on TIMP1.out.on ==> FOS.out.off
1180 < 32 > ETS1.in.on MMP13.in.off SMAD4.in.on TGFB1.in.off JUNB.out.on NFKB1.out.on TIMP1.out.on ==> COL1A1.in.off
1181 < 32 > ETS1.in.on MMP3.in.off MMP13.in.off JUNB.out.on NFKB1.out.on TIMP1.out.on ==> COL1A1.in.off
1182 < 32 > ETS1.in.on FOS.in.on MMP13.in.off SMAD4.in.on SMAD7.in.on ==> JUNB.in.on
1183 < 32 > COL1A2.in.on SMAD4.in.on SMAD7.in.on COL1A1.out.on ETS1.out.off JUNB.out.on NFKB1.out.on SMAD4.out.on SMAD7.out.on TIMP1.out.on ==> COL1A1.in.on
1184 < 32 > COL1A2.in.on NFKB1.in.off SMAD4.in.on FOS.out.on MMP13.out.off SMAD4.out.on ==> MMP3.out.off
1185 < 32 > COL1A2.in.on MMP9.in.on MMP13.in.off TIMP1.in.on JUNB.out.off SMAD4.out.on ==> TGFB1.out.on
1186 < 32 > COL1A2.in.on MMP9.in.on MMP13.in.off NFKB1.in.on TIMP1.in.on SMAD4.out.on ==> MMP13.out.off TIMP1.out.on
1187 < 32 > COL1A2.in.on MMP9.in.off NFKB1.in.off SMAD4.in.on FOS.out.off MMP1.out.on MMP13.out.off SMAD4.out.on ==> NFKB1.out.on
1188 < 32 > COL1A2.in.on MMP3.in.off MMP13.in.off NFKB1.in.on SMAD4.in.on TIMP1.in.on MMP1.out.off SMAD4.out.on SMAD7.out.on TIMP1.out.on ==> JUN.in.on
1189 < 32 > COL1A2.in.on MMP3.in.off MMP13.in.off NFKB1.in.on SMAD4.in.on TIMP1.in.on ETS1.out.on SMAD7.out.on TIMP1.out.on ==> JUN.in.on
1190 < 32 > COL1A2.in.on MMP1.in.on MMP13.in.off JUNB.out.on SMAD4.out.on TGFB1.out.on TIMP1.out.on ==> COL1A1.out.on
1191 < 32 > COL1A2.in.on JUNB.in.off MMP13.in.off SMAD4.in.on JUN.out.on SMAD4.out.on TIMP1.out.on ==> MMP3.in.off
1192 < 32 > COL1A2.in.on JUNB.in.off MMP1.in.off NFKB1.in.on SMAD4.in.on TIMP1.in.on FOS.out.off MMP13.out.off SMAD4.out.on ==> NFKB1.out.on
1193 < 32 > COL1A2.in.on JUN.in.on JUNB.in.off MMP3.in.off MMP13.in.off SMAD4.in.on SMAD7.in.off TIMP1.in.on JUNB.out.on TIMP1.out.on ==> TGFB1.in.off
1194 < 32 > COL1A2.in.on JUN.in.off SMAD4.in.on TIMP1.in.on JUN.out.off MMP3.out.off MMP13.out.off SMAD4.out.on TGFB1.out.on ==> SMAD7.in.on
1195 < 32 > COL1A2.in.on JUN.in.off MMP9.in.off SMAD4.in.on TGFB1.in.on COL1A1.out.on MMP3.out.on MMP9.out.off SMAD4.out.on TGFB1.out.on TIMP1.out.on ==> JUNB.in.off
1196 < 32 > COL1A2.in.on FOS.in.off SMAD4.in.on TIMP1.in.on COL1A1.out.on ETS1.out.off MMP3.out.on SMAD4.out.on SMAD7.out.on TGFB1.out.on TIMP1.out.on ==> NFKB1.out.on
1197 < 32 > COL1A2.in.on FOS.in.off SMAD4.in.on TGFB1.in.on TIMP1.in.on COL1A1.out.on MMP3.out.on MMP9.out.off SMAD4.out.on SMAD7.out.on TGFB1.out.on TIMP1.out.on ==> MMP3.in.on
1198 < 32 > COL1A2.in.on FOS.in.off MMP9.in.off SMAD4.in.on TIMP1.in.on COL1A1.out.on ETS1.out.off FOS.out.on JUNB.out.off MMP9.out.off SMAD4.out.on TGFB1.out.on ==> JUN.out.off
1199 < 32 > COL1A2.in.on ETS1.in.on SMAD4.in.on TIMP1.in.on COL1A1.out.on MMP1.out.off MMP3.out.on MMP9.out.off MMP13.out.on SMAD4.out.on SMAD7.out.on TGFB1.out.on TIMP1.out.on ==> JUNB.in.off
1200 < 32 > COL1A2.in.on ETS1.in.on FOS.in.off MMP1.in.off NFKB1.in.off SMAD4.in.on TIMP1.in.on SMAD4.out.on ==> JUNB.in.off
1201 < 32 > COL1A1.in.on COL1A2.in.on MMP1.in.off MMP9.in.off SMAD4.in.on TIMP1.in.on COL1A1.out.on ETS1.out.off FOS.out.on MMP9.out.off SMAD4.out.on TGFB1.out.on ==> JUN.out.off JUNB.out.off
1202 < 32 > COL1A1.in.on COL1A2.in.on FOS.in.off MMP9.in.off SMAD4.in.on TGFB1.in.on TIMP1.in.on MMP3.out.on SMAD4.out.on TIMP1.out.on ==> MMP1.in.off
1203 < 32 > COL1A1.in.on COL1A2.in.on ETS1.in.off SMAD4.in.on COL1A1.out.on ETS1.out.on SMAD4.out.on SMAD7.out.on TGFB1.out.on TIMP1.out.on ==> FOS.out.off JUN.out.off MMP3.out.on
1204 < 32 > COL1A1.in.off COL1A2.in.on ETS1.in.on JUN.in.on MMP1.in.off MMP3.in.off MMP9.in.off MMP13.in.off SMAD4.in.on TGFB1.in.off TIMP1.in.on SMAD4.out.on ==> JUNB.in.off SMAD7.in.off
1205 < 31 > SMAD4.in.on JUN.out.on MMP9.out.off NFKB1.out.on SMAD4.out.on TIMP1.out.on ==> SMAD7.out.on
1206 < 31 > MMP13.in.off SMAD4.in.on JUN.out.on SMAD4.out.on TGFB1.out.on TIMP1.out.on ==> MMP3.in.off
1207 < 31 > MMP3.in.off MMP9.in.off MMP13.in.off SMAD4.in.on TIMP1.in.off COL1A1.out.on ETS1.out.off FOS.out.off MMP9.out.off SMAD4.out.on TGFB1.out.on ==> NFKB1.out.on
1208 < 31 > MMP3.in.off MMP9.in.off MMP13.in.off SMAD4.in.on SMAD7.in.on COL1A1.out.on FOS.out.on MMP9.out.off SMAD4.out.on TGFB1.out.on ==> FOS.in.on
1209 < 31 > MMP1.in.off NFKB1.in.on SMAD4.in.on ETS1.out.on FOS.out.off SMAD4.out.on TIMP1.out.on ==> TGFB1.out.on
1210 < 31 > JUN.in.on MMP1.in.off MMP3.in.off MMP13.in.off SMAD4.in.on MMP3.out.on MMP9.out.off SMAD4.out.on TGFB1.out.on TIMP1.out.on ==> TGFB1.in.off
1211 < 31 > FOS.in.on MMP3.in.off MMP13.in.off SMAD4.in.on TGFB1.in.off MMP3.out.off MMP13.out.off SMAD4.out.on ==> MMP1.in.off
1212 < 31 > FOS.in.on JUN.in.on MMP3.in.off MMP13.in.off SMAD4.in.on MMP1.out.on MMP13.out.off TIMP1.out.on ==> NFKB1.out.on
1213 < 31 > ETS1.in.on JUNB.in.on MMP13.in.off SMAD7.in.on NFKB1.out.on TGFB1.out.on ==> COL1A1.in.off
1214 < 31 > ETS1.in.on JUN.in.on MMP13.in.off SMAD4.in.on JUNB.out.on NFKB1.out.on TIMP1.out.on ==> COL1A1.in.off
1215 < 31 > COL1A2.in.on SMAD4.in.on TGFB1.in.on NFKB1.out.off SMAD4.out.on ==> COL1A1.out.on JUNB.out.off MMP9.out.off TGFB1.out.on
1216 < 31 > COL1A2.in.on MMP13.in.off TIMP1.in.on MMP9.out.on MMP13.out.off SMAD7.out.on TIMP1.out.on ==> SMAD4.in.on
1217 < 31 > COL1A2.in.on MMP13.in.off NFKB1.in.on TIMP1.in.on MMP9.out.on MMP13.out.off TIMP1.out.on ==> NFKB1.out.on
1218 < 31 > COL1A2.in.on MMP9.in.on MMP13.in.off TIMP1.in.on ETS1.out.on SMAD4.out.on TGFB1.out.on TIMP1.out.on ==> FOS.out.off
1219 < 31 > COL1A2.in.on MMP9.in.on MMP13.in.off TIMP1.in.on ETS1.out.on FOS.out.off SMAD4.out.on TIMP1.out.on ==> TGFB1.out.on
1220 < 31 > COL1A2.in.on MMP9.in.off MMP13.in.off SMAD4.in.on TIMP1.in.on ETS1.out.on MMP13.out.off TIMP1.out.on ==> ETS1.in.on
1221 < 31 > COL1A2.in.on MMP9.in.off MMP13.in.off SMAD4.in.on SMAD7.in.on TIMP1.in.on MMP3.out.on SMAD4.out.on TIMP1.out.on ==> JUN.in.on
1222 < 31 > COL1A2.in.on MMP1.in.off MMP3.in.off MMP13.in.off SMAD4.in.on TIMP1.in.on MMP1.out.on MMP3.out.on MMP13.out.off SMAD4.out.on TIMP1.out.on ==> FOS.out.off
1223 < 31 > COL1A2.in.on JUNB.in.on MMP3.in.on SMAD4.in.on SMAD7.in.on TIMP1.in.on SMAD4.out.on ==> JUN.in.on MMP9.in.off MMP9.out.off
1224 < 31 > COL1A2.in.on JUN.in.on NFKB1.in.on SMAD4.in.on SMAD7.in.on TGFB1.in.on TIMP1.in.on COL1A1.out.on SMAD4.out.on TGFB1.out.on TIMP1.out.on ==> SMAD7.out.on
1225 < 31 > COL1A2.in.on JUN.in.on MMP1.in.off MMP3.in.off MMP13.in.off SMAD4.in.on TGFB1.in.off TIMP1.in.on COL1A1.out.on FOS.out.off MMP9.out.off SMAD4.out.on SMAD7.out.on TGFB1.out.on ==> JUNB.in.off SMAD7.in.off
1226 < 31 > COL1A2.in.on JUN.in.off SMAD4.in.on MMP1.out.off SMAD4.out.on TGFB1.out.on TIMP1.out.on ==> SMAD7.out.on
1227 < 31 > COL1A2.in.on JUN.in.off MMP1.in.off SMAD4.in.on SMAD7.in.on TIMP1.in.on JUN.out.off MMP1.out.on MMP13.out.off SMAD4.out.on TGFB1.out.on ==> MMP9.out.off
1228 < 31 > COL1A2.in.on FOS.in.on MMP1.in.off MMP9.in.off SMAD4.in.on TIMP1.in.on COL1A1.out.on MMP9.out.off NFKB1.out.on SMAD4.out.on TGFB1.out.on ==> JUNB.in.off
1229 < 31 > COL1A2.in.on FOS.in.on JUN.in.off SMAD4.in.on JUN.out.off MMP1.out.on MMP13.out.off SMAD4.out.on TGFB1.out.on ==> MMP9.out.off
1230 < 31 > COL1A2.in.on FOS.in.off JUNB.in.on SMAD7.in.on TIMP1.in.on JUNB.out.off SMAD4.out.on TGFB1.out.on ==> JUN.out.off
1231 < 31 > COL1A2.in.on ETS1.in.on TGFB1.in.on TIMP1.in.on NFKB1.out.on SMAD4.out.on TGFB1.out.on ==> FOS.in.off
1232 < 31 > COL1A2.in.on ETS1.in.on FOS.in.off TGFB1.in.on TIMP1.in.on MMP9.out.off SMAD4.out.on TGFB1.out.on ==> JUN.in.off
1233 < 31 > COL1A1.in.on COL1A2.in.on SMAD4.in.on TGFB1.in.on ETS1.out.on FOS.out.off JUNB.out.off SMAD4.out.on TIMP1.out.on ==> MMP9.in.off
1234 < 31 > COL1A1.in.on COL1A2.in.on MMP1.in.off MMP3.in.off MMP13.in.off SMAD4.in.on TIMP1.in.on SMAD4.out.on ==> JUN.in.on
1235 < 31 > COL1A1.in.off ETS1.in.on JUNB.in.on MMP3.in.off MMP13.in.off SMAD7.in.on ==> TGFB1.out.on
1236 < 30 > MMP13.out.off SMAD4.out.on SMAD7.out.off TIMP1.out.on ==> COL1A2.in.on ETS1.in.on MMP13.in.off TIMP1.in.on ETS1.out.on FOS.out.off
1237 < 30 > SMAD4.in.on MMP1.out.on MMP13.out.off NFKB1.out.off SMAD4.out.on ==> COL1A1.out.on MMP9.out.off TGFB1.out.on
1238 < 30 > SMAD4.in.on COL1A1.out.on JUN.out.on NFKB1.out.on SMAD4.out.on TIMP1.out.on ==> ETS1.out.off SMAD7.out.on
1239 < 30 > SMAD4.in.on COL1A1.out.on ETS1.out.on FOS.out.off MMP9.out.off NFKB1.out.off SMAD4.out.on TGFB1.out.on TIMP1.out.on ==> JUNB.out.off
1240 < 30 > MMP1.in.off MMP9.in.off SMAD4.in.on MMP13.out.off SMAD4.out.on SMAD7.out.off ==> JUNB.out.off
1241 < 30 > MMP1.in.off MMP3.in.off MMP13.in.off SMAD4.in.on FOS.out.on SMAD4.out.on ==> JUN.in.on TGFB1.in.off
1242 < 30 > FOS.in.on SMAD4.in.on ETS1.out.on NFKB1.out.on TIMP1.out.on ==> FOS.out.off
1243 < 30 > FOS.in.on SMAD4.in.on COL1A1.out.on ETS1.out.off MMP13.out.off SMAD4.out.on SMAD7.out.on TIMP1.out.on ==> NFKB1.out.on
1244 < 30 > FOS.in.on NFKB1.in.on SMAD4.in.on MMP13.out.off TGFB1.out.on TIMP1.out.on ==> FOS.out.off
1245 < 30 > FOS.in.on NFKB1.in.on SMAD4.in.on MMP13.out.off SMAD7.out.on TIMP1.out.on ==> NFKB1.out.on
1246 < 30 > FOS.in.on NFKB1.in.on SMAD4.in.on MMP1.out.on MMP13.out.off TIMP1.out.on ==> FOS.out.off
1247 < 30 > FOS.in.on MMP3.in.off MMP13.in.off SMAD4.in.on ETS1.out.on FOS.out.off SMAD7.out.on TIMP1.out.on ==> TGFB1.out.on
1248 < 30 > FOS.in.on MMP1.in.off MMP3.in.off MMP13.in.off SMAD4.in.on MMP3.out.on SMAD4.out.on TGFB1.out.on TIMP1.out.on ==> TGFB1.in.off
1249 < 30 > ETS1.in.on MMP13.in.off SMAD7.in.on MMP9.out.off SMAD4.out.on ==> JUNB.in.on
1250 < 30 > ETS1.in.on MMP13.in.off SMAD4.in.on JUN.out.on SMAD4.out.on TIMP1.out.on ==> JUN.in.on
1251 < 30 > ETS1.in.on MMP9.in.off SMAD4.in.on SMAD7.in.on COL1A1.out.on ETS1.out.off MMP9.out.off SMAD4.out.on TGFB1.out.on ==> MMP1.in.off
1252 < 30 > COL1A2.in.on MMP13.in.off SMAD4.in.on TGFB1.in.off TIMP1.in.on MMP9.out.on MMP13.out.off TIMP1.out.on ==> MMP3.in.off
1253 < 30 > COL1A2.in.on MMP1.in.on MMP13.in.off SMAD4.in.on COL1A1.out.on ETS1.out.off JUNB.out.off SMAD4.out.on SMAD7.out.on TGFB1.out.on TIMP1.out.on ==> NFKB1.out.on
1254 < 30 > COL1A2.in.on MMP1.in.on MMP3.in.off MMP13.in.off JUNB.out.on SMAD4.out.on TIMP1.out.on ==> MMP9.out.off
1255 < 30 > COL1A2.in.on FOS.in.off MMP13.in.off TIMP1.in.on JUNB.out.off MMP3.out.on SMAD4.out.on TGFB1.out.on TIMP1.out.on ==> JUN.out.off
1256 < 30 > COL1A2.in.on FOS.in.off MMP9.in.on MMP13.in.off TIMP1.in.on FOS.out.off SMAD4.out.on ==> TGFB1.out.on
1257 < 30 > COL1A2.in.on FOS.in.off MMP9.in.off SMAD4.in.on COL1A1.out.on ETS1.out.off JUNB.out.off MMP9.out.off SMAD4.out.on SMAD7.out.on TGFB1.out.on TIMP1.out.on ==> NFKB1.out.on
1258 < 30 > COL1A2.in.on ETS1.in.on MMP1.in.off MMP3.in.off MMP13.in.off NFKB1.in.off SMAD4.in.on TIMP1.in.on SMAD4.out.on SMAD7.out.on ==> TGFB1.in.off
1259 < 30 > COL1A2.in.on ETS1.in.on JUNB.in.off SMAD4.in.on TGFB1.in.on TIMP1.in.on SMAD4.out.on ==> FOS.in.off
1260 < 30 > COL1A2.in.on ETS1.in.on JUN.in.off SMAD4.in.on SMAD7.in.on TIMP1.in.on MMP9.out.off SMAD4.out.on TGFB1.out.on ==> MMP1.in.off
1261 < 30 > COL1A2.in.on ETS1.in.on FOS.in.off SMAD4.in.on TIMP1.in.on FOS.out.on SMAD4.out.on ==> JUNB.in.off
1262 < 30 > COL1A2.in.on ETS1.in.on FOS.in.off MMP1.in.off SMAD4.in.on SMAD7.in.on TIMP1.in.on SMAD4.out.on TGFB1.out.on ==> TGFB1.in.on
1263 < 30 > COL1A1.in.on COL1A2.in.on MMP9.in.off SMAD4.in.on COL1A1.out.on JUNB.out.off MMP9.out.off NFKB1.out.off SMAD4.out.on SMAD7.out.on TGFB1.out.on ==> JUN.out.off
1264 < 30 > COL1A1.in.on COL1A2.in.on MMP9.in.off SMAD4.in.on COL1A1.out.on JUN.out.off JUNB.out.off MMP9.out.off NFKB1.out.off SMAD4.out.on TGFB1.out.on ==> SMAD7.out.on
1265 < 30 > COL1A1.in.on COL1A2.in.on MMP1.in.off SMAD4.in.on TIMP1.in.on MMP1.out.on MMP13.out.off NFKB1.out.on SMAD4.out.on TIMP1.out.on ==> FOS.out.off
1266 < 30 > COL1A1.in.on COL1A2.in.on JUNB.in.on MMP9.in.off NFKB1.in.off SMAD4.in.on SMAD7.in.on TIMP1.in.on SMAD4.out.on ==> JUN.in.on
1267 < 30 > COL1A1.in.on COL1A2.in.on FOS.in.off JUNB.in.on SMAD4.in.on SMAD7.in.on TIMP1.in.on COL1A1.out.on SMAD4.out.on TGFB1.out.on ==> ETS1.in.off
1268 < 30 > COL1A1.in.on COL1A2.in.on ETS1.in.on MMP9.in.off SMAD4.in.on TIMP1.in.on SMAD4.out.on ==> MMP1.in.off
1269 < 30 > COL1A1.in.on COL1A2.in.on ETS1.in.on MMP1.in.off SMAD4.in.on TIMP1.in.on SMAD4.out.on ==> MMP9.in.off
1270 < 30 > COL1A1.in.on COL1A2.in.on ETS1.in.off SMAD4.in.on SMAD7.in.on COL1A1.out.on JUNB.out.on SMAD4.out.on SMAD7.out.on TIMP1.out.on ==> NFKB1.out.on
1271 < 30 > COL1A1.in.off COL1A2.in.on ETS1.in.on FOS.in.off MMP1.in.off MMP3.in.off MMP13.in.off SMAD4.in.on TIMP1.in.on MMP1.out.on MMP13.out.off SMAD4.out.on ==> TGFB1.out.on
1272 < 30 > COL1A1.in.off COL1A2.in.on ETS1.in.on FOS.in.off MMP1.in.off MMP3.in.off MMP13.in.off SMAD4.in.on TIMP1.in.on FOS.out.off SMAD4.out.on ==> TGFB1.out.on
1273 < 29 > SMAD4.in.on MMP3.out.on NFKB1.out.off SMAD4.out.on TIMP1.out.on ==> COL1A1.out.on FOS.out.off MMP9.out.off TGFB1.out.on
1274 < 29 > SMAD4.in.on JUN.out.on NFKB1.out.on SMAD4.out.on TGFB1.out.on TIMP1.out.on ==> SMAD7.out.on
1275 < 29 > SMAD4.in.on FOS.out.off JUN.out.on SMAD4.out.on TGFB1.out.on TIMP1.out.on ==> MMP1.out.off
1276 < 29 > SMAD4.in.on COL1A1.out.on FOS.out.off JUN.out.on SMAD4.out.on TIMP1.out.on ==> MMP1.out.off
1277 < 29 > MMP1.in.off MMP9.in.off SMAD4.in.on ETS1.out.on FOS.out.off SMAD4.out.on TIMP1.out.on ==> JUNB.out.off
1278 < 29 > MMP1.in.off MMP9.in.off SMAD4.in.on COL1A1.out.on JUNB.out.on MMP9.out.off SMAD4.out.on TIMP1.out.on ==> SMAD7.out.on
1279 < 29 > MMP1.in.off MMP3.in.off MMP13.in.off NFKB1.in.on SMAD4.in.on MMP3.out.off MMP13.out.off SMAD4.out.on ==> JUN.in.on TGFB1.in.off
1280 < 29 > JUNB.in.on SMAD4.in.on SMAD7.in.on COL1A1.out.on MMP1.out.off SMAD4.out.on TIMP1.out.on ==> JUN.in.on
1281 < 29 > JUN.in.on SMAD4.in.on SMAD7.in.on MMP13.out.off SMAD4.out.on SMAD7.out.off ==> MMP9.in.off
1282 < 29 > JUN.in.on MMP3.in.off MMP13.in.off SMAD4.in.on SMAD7.in.on MMP1.out.on MMP13.out.off TIMP1.out.on ==> NFKB1.out.on
1283 < 29 > JUN.in.on MMP3.in.off MMP13.in.off NFKB1.in.on SMAD4.in.on SMAD7.in.on FOS.out.off MMP13.out.off ==> NFKB1.out.on
1284 < 29 > JUN.in.on JUNB.in.on MMP13.in.off SMAD4.in.on SMAD7.in.on TGFB1.in.off JUN.out.off TGFB1.out.on ==> NFKB1.in.on
1285 < 29 > FOS.in.on JUN.in.on MMP1.in.off MMP3.in.off MMP13.in.off SMAD4.in.on TGFB1.in.off NFKB1.out.on SMAD4.out.on TGFB1.out.on TIMP1.out.on ==> SMAD7.out.on
1286 < 29 > ETS1.in.on SMAD4.in.on SMAD7.in.on COL1A1.out.on JUNB.out.off SMAD4.out.on SMAD7.out.on TGFB1.out.on ==> JUN.out.off
1287 < 29 > ETS1.in.on MMP13.in.off ETS1.out.on FOS.out.off JUN.out.off JUNB.out.off MMP3.out.on SMAD4.out.on TGFB1.out.on TIMP1.out.on ==> COL1A1.in.off
1288 < 29 > COL1A2.in.on MMP13.in.off TIMP1.in.on MMP9.out.on MMP13.out.off TGFB1.out.on TIMP1.out.on ==> FOS.out.off NFKB1.out.on
1289 < 29 > COL1A2.in.on MMP13.in.off TIMP1.in.on MMP1.out.on MMP9.out.on MMP13.out.off TIMP1.out.on ==> FOS.out.off NFKB1.out.on
1290 < 29 > COL1A2.in.on MMP13.in.off SMAD7.in.on TIMP1.in.on ETS1.out.on MMP1.out.on MMP13.out.off TIMP1.out.on ==> FOS.out.off
1291 < 29 > COL1A2.in.on MMP13.in.off SMAD4.in.on TIMP1.in.on MMP9.out.on MMP13.out.off SMAD4.out.on SMAD7.out.on TIMP1.out.on ==> MMP9.in.on
1292 < 29 > COL1A2.in.on MMP9.in.on MMP13.in.off SMAD4.in.on TIMP1.in.on MMP9.out.on MMP13.out.off SMAD4.out.on TIMP1.out.on ==> SMAD7.out.on
1293 < 29 > COL1A2.in.on JUNB.in.off MMP1.in.on MMP13.in.off NFKB1.in.on SMAD4.in.on SMAD7.in.off SMAD4.out.on SMAD7.out.on ==> MMP9.out.off
1294 < 29 > COL1A2.in.on JUN.in.on JUNB.in.off MMP1.in.off MMP3.in.off MMP9.in.on MMP13.in.off SMAD4.in.on SMAD7.in.off TIMP1.in.on SMAD4.out.on ==> TGFB1.in.off
1295 < 29 > COL1A2.in.on FOS.in.off JUNB.in.off MMP13.in.off SMAD4.in.on TIMP1.in.on ETS1.out.on TIMP1.out.on ==> ETS1.in.on
1296 < 29 > COL1A2.in.on ETS1.in.on MMP3.in.on SMAD4.in.on TGFB1.in.on TIMP1.in.on COL1A1.out.on SMAD4.out.on TGFB1.out.on ==> FOS.in.off JUN.in.off JUNB.in.off
1297 < 29 > COL1A2.in.on ETS1.in.on MMP1.in.off NFKB1.in.on SMAD4.in.on TIMP1.in.on MMP9.out.off SMAD4.out.on TGFB1.out.on ==> FOS.in.off
1298 < 29 > COL1A2.in.on ETS1.in.on FOS.in.off SMAD4.in.on TIMP1.in.on MMP1.out.off SMAD4.out.on SMAD7.out.on TIMP1.out.on ==> JUNB.in.off
1299 < 29 > COL1A2.in.on ETS1.in.on FOS.in.off JUNB.in.off SMAD4.in.on TGFB1.in.on TIMP1.in.on COL1A1.out.on SMAD4.out.on TGFB1.out.on ==> JUN.in.off MMP3.in.on
1300 < 29 > COL1A1.in.on COL1A2.in.on JUNB.in.off SMAD4.in.on COL1A1.out.on JUNB.out.on SMAD4.out.on SMAD7.out.on TGFB1.out.on TIMP1.out.on ==> FOS.out.off
1301 < 29 > COL1A1.in.on COL1A2.in.on ETS1.in.on SMAD4.in.on TIMP1.in.on COL1A1.out.on SMAD4.out.on ==> SMAD7.in.on TGFB1.out.on
1302 < 29 > COL1A1.in.off ETS1.in.on JUN.in.on JUNB.in.on MMP13.in.off SMAD4.in.on SMAD7.in.on ==> NFKB1.in.on
1303 < 28 > SMAD4.in.on JUN.out.on MMP13.out.off SMAD4.out.on TIMP1.out.on ==> COL1A2.in.on JUN.in.on MMP13.in.off TIMP1.in.on
1304 < 28 > SMAD4.in.on JUN.out.off NFKB1.out.off SMAD4.out.on TIMP1.out.on ==> ETS1.out.on
1305 < 28 > MMP9.in.off SMAD4.in.on SMAD7.in.on COL1A1.out.on JUNB.out.off MMP9.out.off NFKB1.out.off SMAD4.out.on SMAD7.out.on TGFB1.out.on ==> JUN.out.off
1306 < 28 > MMP3.in.off MMP13.in.off SMAD7.in.on ETS1.out.on SMAD7.out.on TIMP1.out.on ==> TGFB1.out.on
1307 < 28 > MMP1.in.off MMP9.in.off SMAD4.in.on COL1A1.out.on ETS1.out.on MMP9.out.off SMAD4.out.on TIMP1.out.on ==> MMP1.out.off
1308 < 28 > MMP1.in.off MMP3.in.off MMP13.in.off SMAD4.in.on JUN.out.on SMAD4.out.on TIMP1.out.on ==> JUN.in.on
1309 < 28 > JUNB.in.on SMAD7.in.on JUNB.out.off MMP13.out.off SMAD4.out.on TIMP1.out.on ==> FOS.out.off
1310 < 28 > JUNB.in.on MMP13.in.off SMAD4.in.on SMAD7.in.on TGFB1.in.off MMP1.out.on MMP13.out.off TGFB1.out.on ==> JUN.out.off
1311 < 28 > FOS.in.on NFKB1.in.on SMAD4.in.on ETS1.out.on TIMP1.out.on ==> FOS.out.off
1312 < 28 > FOS.in.on MMP9.in.off NFKB1.in.on SMAD4.in.on COL1A1.out.on ETS1.out.off FOS.out.on MMP9.out.off SMAD4.out.on TGFB1.out.on ==> JUN.out.off JUNB.out.off
1313 < 28 > FOS.in.on MMP3.in.off MMP13.in.off SMAD4.in.on TGFB1.in.off MMP1.out.off SMAD4.out.on TIMP1.out.on ==> MMP1.in.off
1314 < 28 > FOS.in.on MMP3.in.off MMP13.in.off NFKB1.in.on SMAD4.in.on MMP13.out.off TIMP1.out.on ==> NFKB1.out.on
1315 < 28 > FOS.in.on MMP3.in.off MMP9.in.off MMP13.in.off SMAD4.in.on MMP1.out.on MMP13.out.off TIMP1.out.on ==> NFKB1.out.on
1316 < 28 > FOS.in.on JUNB.in.on MMP3.in.off MMP13.in.off SMAD4.in.on SMAD7.in.on COL1A1.out.on JUN.out.off JUNB.out.off NFKB1.out.on SMAD4.out.on TGFB1.out.on ==> JUN.in.on
1317 < 28 > FOS.in.on JUN.in.on MMP3.in.off MMP13.in.off SMAD4.in.on JUNB.out.on TIMP1.out.on ==> SMAD7.out.on
1318 < 28 > ETS1.in.on NFKB1.in.on SMAD4.in.on COL1A1.out.on ETS1.out.off FOS.out.off SMAD4.out.on TGFB1.out.on ==> NFKB1.out.on
1319 < 28 > ETS1.in.on FOS.in.on MMP3.in.off MMP13.in.off SMAD4.in.on COL1A1.out.on JUNB.out.off SMAD4.out.on TGFB1.out.on ==> MMP1.in.off
1320 < 28 > COL1A2.in.on MMP9.in.on MMP13.in.off TIMP1.in.on JUNB.out.off MMP13.out.off SMAD4.out.on TGFB1.out.on ==> MMP1.out.on
1321 < 28 > COL1A2.in.on MMP9.in.on MMP13.in.off NFKB1.in.on TIMP1.in.on MMP13.out.off SMAD4.out.on TGFB1.out.on TIMP1.out.on ==> FOS.out.off
1322 < 28 > COL1A2.in.on MMP9.in.on MMP13.in.off NFKB1.in.on TIMP1.in.on MMP13.out.off SMAD4.out.on SMAD7.out.on TIMP1.out.on ==> NFKB1.out.on
1323 < 28 > COL1A2.in.on MMP3.in.on SMAD4.in.on TIMP1.in.on MMP1.out.on MMP13.out.off SMAD4.out.on TIMP1.out.on ==> FOS.out.off
1324 < 28 > COL1A2.in.on MMP3.in.on SMAD4.in.on TIMP1.in.on FOS.out.on SMAD4.out.on ==> COL1A1.in.on MMP1.in.off MMP9.in.off MMP13.in.on SMAD7.in.on TGFB1.in.on COL1A1.out.on ETS1.out.off JUN.out.off JUNB.out.off MMP9.out.off TGFB1.out.on
1325 < 28 > COL1A2.in.on MMP3.in.off MMP13.in.off NFKB1.in.on SMAD4.in.on TIMP1.in.on MMP9.out.on MMP13.out.off NFKB1.out.on TIMP1.out.on ==> JUN.in.on
1326 < 28 > COL1A2.in.on MMP1.in.off MMP9.in.off NFKB1.in.off SMAD4.in.on TIMP1.in.on COL1A1.out.on ETS1.out.off MMP1.out.on MMP3.out.off MMP9.out.off MMP13.out.off SMAD4.out.on TGFB1.out.on ==> JUN.out.off
1327 < 28 > COL1A2.in.on JUNB.in.on MMP13.in.off SMAD4.in.on SMAD7.in.on TGFB1.in.off TIMP1.in.on ==> MMP13.out.off TIMP1.out.on
1328 < 28 > COL1A2.in.on JUNB.in.on MMP1.in.on MMP13.in.off SMAD7.in.on TIMP1.in.on JUNB.out.off SMAD4.out.on TGFB1.out.on ==> JUN.out.off
1329 < 28 > COL1A2.in.on JUNB.in.on MMP1.in.off SMAD4.in.on SMAD7.in.on TGFB1.in.on TIMP1.in.on JUN.out.off SMAD4.out.on TGFB1.out.on ==> FOS.in.off
1330 < 28 > COL1A2.in.on JUNB.in.off NFKB1.in.on SMAD4.in.on JUN.out.off MMP1.out.on MMP13.out.off SMAD4.out.on SMAD7.out.off TGFB1.out.on ==> MMP9.in.off
1331 < 28 > COL1A2.in.on JUNB.in.off MMP13.in.off SMAD4.in.on JUNB.out.off MMP1.out.on MMP13.out.off NFKB1.out.on SMAD4.out.on SMAD7.out.off ==> MMP3.in.off
1332 < 28 > COL1A2.in.on JUN.in.on MMP3.in.off MMP13.in.off SMAD4.in.on TGFB1.in.off TIMP1.in.on COL1A1.out.on MMP1.out.off MMP3.out.on MMP9.out.off MMP13.out.on SMAD4.out.on SMAD7.out.on TGFB1.out.on TIMP1.out.on ==> JUNB.in.off SMAD7.in.off
1333 < 28 > COL1A2.in.on JUN.in.off NFKB1.in.off SMAD4.in.on SMAD4.out.on TGFB1.out.on ==> SMAD7.in.on
1334 < 28 > COL1A2.in.on FOS.in.off MMP9.in.off SMAD4.in.on TIMP1.in.on ETS1.out.on FOS.out.off SMAD4.out.on TIMP1.out.on ==> MMP3.out.on
1335 < 28 > COL1A2.in.on ETS1.in.on SMAD4.in.on SMAD7.in.on TGFB1.in.on TIMP1.in.on MMP9.out.off SMAD4.out.on TGFB1.out.on ==> MMP1.in.off
1336 < 28 > COL1A2.in.on ETS1.in.on MMP1.in.off SMAD4.in.on SMAD7.in.on TIMP1.in.on JUN.out.off MMP9.out.off SMAD4.out.on TGFB1.out.on ==> JUN.in.off
1337 < 28 > COL1A2.in.on ETS1.in.on JUNB.in.off MMP13.in.off SMAD4.in.on SMAD7.in.off TIMP1.in.on JUNB.out.on TIMP1.out.on ==> COL1A1.in.off
1338 < 28 > COL1A2.in.on ETS1.in.on FOS.in.off SMAD7.in.on TIMP1.in.on JUNB.out.off SMAD4.out.on TGFB1.out.on ==> JUN.out.off
1339 < 28 > COL1A1.in.on COL1A2.in.on NFKB1.in.on SMAD4.in.on COL1A1.out.on JUNB.out.on SMAD4.out.on SMAD7.out.on TGFB1.out.on TIMP1.out.on ==> FOS.out.off
1340 < 28 > COL1A1.in.on COL1A2.in.on MMP13.in.off SMAD4.in.on TGFB1.in.off TIMP1.in.on SMAD4.out.on ==> JUN.in.on MMP1.in.off MMP3.in.off
1341 < 28 > COL1A1.in.on COL1A2.in.on JUNB.in.on SMAD4.in.on SMAD7.in.on TIMP1.in.on MMP3.out.on SMAD4.out.on TIMP1.out.on ==> JUN.in.on
1342 < 28 > COL1A1.in.on COL1A2.in.on FOS.in.off SMAD4.in.on MMP1.out.on MMP13.out.off NFKB1.out.on SMAD4.out.on TIMP1.out.on ==> FOS.out.off
1343 < 28 > COL1A1.in.off ETS1.in.on JUNB.in.on MMP13.in.off SMAD7.in.on MMP13.out.off TIMP1.out.on ==> FOS.out.off
1344 < 28 > COL1A1.in.off COL1A2.in.on ETS1.in.on JUN.in.on MMP3.in.off MMP13.in.off SMAD4.in.on TGFB1.in.off TIMP1.in.on FOS.out.on SMAD4.out.on ==> JUNB.in.off SMAD7.in.off
1345 < 27 > SMAD4.in.on MMP13.out.off NFKB1.out.off SMAD4.out.on SMAD7.out.on ==> FOS.out.on MMP3.out.off
1346 < 27 > SMAD4.in.on JUN.out.on MMP3.out.on SMAD4.out.on SMAD7.out.on TIMP1.out.on ==> MMP9.out.off
1347 < 27 > SMAD4.in.on JUN.out.on MMP3.out.on MMP9.out.off SMAD4.out.on TIMP1.out.on ==> SMAD7.out.on
1348 < 27 > SMAD4.in.on FOS.out.on NFKB1.out.off SMAD4.out.on ==> MMP3.out.off MMP13.out.off SMAD7.out.on
1349 < 27 > SMAD4.in.on COL1A1.out.on JUNB.out.on MMP1.out.off SMAD4.out.on SMAD7.out.on TIMP1.out.on ==> JUN.out.on
1350 < 27 > NFKB1.in.on SMAD4.in.on JUN.out.on SMAD4.out.on TIMP1.out.on ==> JUNB.out.on SMAD7.out.on
1351 < 27 > NFKB1.in.on SMAD4.in.on COL1A1.out.on MMP9.out.off NFKB1.out.off SMAD4.out.on SMAD7.out.on TGFB1.out.on ==> MMP9.in.off
1352 < 27 > MMP9.in.off SMAD4.in.on FOS.out.off JUN.out.on NFKB1.out.on SMAD4.out.on TIMP1.out.on ==> MMP3.out.on
1353 < 27 > MMP9.in.off SMAD4.in.on COL1A1.out.on JUNB.out.off MMP9.out.off NFKB1.out.off SMAD4.out.on TGFB1.out.on TIMP1.out.on ==> FOS.out.off
1354 < 27 > MMP3.in.off MMP9.in.off MMP13.in.off SMAD4.in.on SMAD7.in.on MMP1.out.on MMP13.out.off TIMP1.out.on ==> NFKB1.out.on
1355 < 27 > MMP1.in.off SMAD4.in.on COL1A1.out.on ETS1.out.on MMP9.out.off SMAD4.out.on SMAD7.out.on TIMP1.out.on ==> MMP1.out.off
1356 < 27 > MMP1.in.off SMAD4.in.on SMAD7.in.on ETS1.out.on SMAD4.out.on SMAD7.out.on TIMP1.out.on ==> TGFB1.out.on
1357 < 27 > MMP1.in.off MMP9.in.off SMAD4.in.on JUNB.out.off MMP1.out.on MMP13.out.off SMAD4.out.on SMAD7.out.off ==> NFKB1.out.on
1358 < 27 > JUN.in.on NFKB1.in.on SMAD4.in.on JUN.out.off MMP1.out.on MMP13.out.off SMAD4.out.on SMAD7.out.off TGFB1.out.on ==> MMP9.in.off
1359 < 27 > JUN.in.on JUNB.in.on MMP13.in.off SMAD4.in.on SMAD7.in.on TGFB1.in.off NFKB1.out.on TGFB1.out.on ==> NFKB1.in.on
1360 < 27 > FOS.in.on MMP13.in.off SMAD4.in.on TGFB1.in.off MMP1.out.on MMP13.out.off TIMP1.out.on ==> FOS.out.off
1361 < 27 > FOS.in.on MMP3.in.off MMP13.in.off SMAD4.in.on JUNB.out.on MMP9.out.off SMAD4.out.on TIMP1.out.on ==> COL1A1.out.on
1362 < 27 > FOS.in.on MMP3.in.off MMP9.in.off MMP13.in.off SMAD4.in.on MMP13.out.off SMAD4.out.on SMAD7.out.off ==> JUNB.out.off
1363 < 27 > FOS.in.on MMP3.in.off MMP9.in.off MMP13.in.off SMAD4.in.on JUNB.out.on TIMP1.out.on ==> SMAD7.out.on
1364 < 27 > FOS.in.on JUN.in.on MMP1.in.off MMP3.in.off MMP13.in.off SMAD4.in.on TGFB1.in.off MMP3.out.on SMAD4.out.on TGFB1.out.on TIMP1.out.on ==> COL1A1.out.on SMAD7.out.on
1365 < 27 > ETS1.in.on SMAD7.in.on JUNB.out.off MMP3.out.on SMAD4.out.on TGFB1.out.on TIMP1.out.on ==> JUN.out.off
1366 < 27 > ETS1.in.on SMAD4.in.on SMAD7.in.on MMP3.out.off MMP13.out.off ==> TGFB1.out.on
1367 < 27 > ETS1.in.on SMAD4.in.on SMAD7.in.on COL1A1.out.on ETS1.out.off JUNB.out.off SMAD4.out.on TGFB1.out.on ==> JUN.out.off
1368 < 27 > ETS1.in.on MMP9.in.off MMP13.in.off SMAD4.in.on SMAD7.in.on ==> JUN.in.on JUNB.in.on
1369 < 27 > ETS1.in.on JUNB.in.on MMP13.in.off SMAD7.in.on MMP3.out.on SMAD4.out.on TGFB1.out.on TIMP1.out.on ==> COL1A1.in.off
1370 < 27 > ETS1.in.on JUN.in.on MMP13.in.off SMAD4.in.on JUNB.out.on MMP9.out.off SMAD4.out.on TIMP1.out.on ==> TGFB1.in.off
1371 < 27 > ETS1.in.on FOS.in.on MMP3.in.off MMP13.in.off SMAD4.in.on JUNB.out.off MMP9.out.off SMAD4.out.on TGFB1.out.on ==> MMP1.in.off
1372 < 27 > COL1A2.in.on NFKB1.in.on TGFB1.in.on ETS1.out.on FOS.out.off SMAD4.out.on TGFB1.out.on TIMP1.out.on ==> JUN.out.off MMP3.out.on
1373 < 27 > COL1A2.in.on NFKB1.in.on TGFB1.in.on COL1A1.out.on JUNB.out.on NFKB1.out.on SMAD4.out.on TGFB1.out.on TIMP1.out.on ==> FOS.out.off
1374 < 27 > COL1A2.in.on NFKB1.in.off SMAD4.in.on FOS.out.on NFKB1.out.on SMAD4.out.on ==> COL1A1.out.on ETS1.out.off MMP9.out.off TGFB1.out.on
1375 < 27 > COL1A2.in.on MMP13.in.off TIMP1.in.on MMP1.out.on MMP3.out.on MMP13.out.off SMAD4.out.on SMAD7.out.on TIMP1.out.on ==> NFKB1.in.on NFKB1.out.on
1376 < 27 > COL1A2.in.on MMP13.in.off TIMP1.in.on MMP1.out.on MMP3.out.on MMP9.out.off MMP13.out.off SMAD4.out.on TIMP1.out.on ==> COL1A1.in.off ETS1.in.on ETS1.out.on
1377 < 27 > COL1A2.in.on MMP13.in.off TIMP1.in.on FOS.out.off MMP1.out.on MMP9.out.on MMP13.out.off NFKB1.out.on SMAD4.out.on TIMP1.out.on ==> MMP3.out.on
1378 < 27 > COL1A2.in.on MMP9.in.off SMAD4.in.on SMAD7.in.on COL1A1.out.on MMP9.out.off NFKB1.out.off SMAD4.out.on SMAD7.out.on TGFB1.out.on ==> COL1A1.in.on
1379 < 27 > COL1A2.in.on MMP9.in.off MMP13.in.off SMAD4.in.on TIMP1.in.on ETS1.out.on SMAD7.out.on TIMP1.out.on ==> JUN.in.on
1380 < 27 > COL1A2.in.on MMP3.in.off MMP13.in.off SMAD4.in.on TIMP1.in.on NFKB1.out.off SMAD4.out.on SMAD7.out.on ==> JUN.in.on
1381 < 27 > COL1A2.in.on MMP3.in.off MMP13.in.off SMAD4.in.on TIMP1.in.on COL1A1.out.on ETS1.out.off JUN.out.off JUNB.out.off MMP1.out.on MMP3.out.off MMP9.out.off MMP13.out.off SMAD4.out.on SMAD7.out.on TGFB1.out.on TIMP1.out.off ==> JUN.in.on
1382 < 27 > COL1A2.in.on MMP3.in.off MMP9.in.off MMP13.in.off SMAD4.in.on TIMP1.in.on COL1A1.out.on MMP9.out.off NFKB1.out.off SMAD4.out.on ==> JUN.in.on
1383 < 27 > COL1A2.in.on MMP1.in.off MMP3.in.off MMP13.in.off SMAD4.in.on TIMP1.in.on FOS.out.off JUN.out.off MMP1.out.on MMP3.out.on MMP13.out.off SMAD4.out.on TGFB1.out.on TIMP1.out.on ==> MMP9.in.on
1384 < 27 > COL1A2.in.on JUNB.in.off SMAD4.in.on TGFB1.in.on MMP1.out.on MMP13.out.off SMAD4.out.on SMAD7.out.off ==> MMP9.in.off
1385 < 27 > COL1A2.in.on JUNB.in.off SMAD4.in.on TGFB1.in.on COL1A1.out.on JUNB.out.on NFKB1.out.on SMAD4.out.on TGFB1.out.on TIMP1.out.on ==> FOS.out.off
1386 < 27 > COL1A2.in.on JUNB.in.off NFKB1.in.off SMAD4.in.on COL1A1.out.on ETS1.out.off FOS.out.on MMP9.out.off SMAD4.out.on TGFB1.out.on ==> JUNB.out.off
1387 < 27 > COL1A2.in.on JUN.in.on MMP3.in.off MMP13.in.off SMAD4.in.on TGFB1.in.off TIMP1.in.on COL1A1.out.on ETS1.out.off FOS.out.on SMAD4.out.on ==> JUNB.in.off SMAD7.in.off
1388 < 27 > COL1A2.in.on JUN.in.on MMP1.in.off NFKB1.in.on SMAD4.in.on SMAD7.in.on TGFB1.in.on TIMP1.in.on COL1A1.out.on SMAD4.out.on TGFB1.out.on ==> FOS.in.off
1389 < 27 > COL1A2.in.on JUN.in.on MMP1.in.off MMP3.in.off MMP9.in.off MMP13.in.off NFKB1.in.on SMAD4.in.on TGFB1.in.off TIMP1.in.on COL1A1.out.on MMP9.out.off SMAD4.out.on TGFB1.out.on ==> JUNB.in.off SMAD7.in.off
1390 < 27 > COL1A2.in.on FOS.in.off SMAD4.in.on NFKB1.out.off SMAD4.out.on ==> TIMP1.in.on
1391 < 27 > COL1A2.in.on FOS.in.off MMP13.in.off TGFB1.in.on SMAD4.out.on ==> FOS.out.off MMP1.out.on MMP13.out.off
1392 < 27 > COL1A2.in.on FOS.in.off MMP9.in.off SMAD4.in.on TIMP1.in.on ETS1.out.on FOS.out.off TGFB1.out.on TIMP1.out.on ==> JUN.out.off
1393 < 27 > COL1A2.in.on FOS.in.off JUNB.in.off MMP9.in.on MMP13.in.off SMAD4.in.on TIMP1.in.on SMAD4.out.on ==> ETS1.in.on
1394 < 27 > COL1A2.in.on FOS.in.off JUN.in.on MMP1.in.off MMP3.in.off MMP13.in.off SMAD4.in.on TGFB1.in.off TIMP1.in.on MMP1.out.on MMP13.out.off SMAD4.out.on ==> TGFB1.out.on
1395 < 27 > COL1A2.in.on FOS.in.off JUN.in.on MMP1.in.off MMP3.in.off MMP13.in.off SMAD4.in.on TGFB1.in.off TIMP1.in.on FOS.out.off SMAD4.out.on ==> TGFB1.out.on
1396 < 27 > COL1A2.in.on ETS1.in.on TGFB1.in.on TIMP1.in.on MMP1.out.on MMP13.out.off SMAD4.out.on TGFB1.out.on ==> FOS.in.off JUN.out.off
1397 < 27 > COL1A2.in.on ETS1.in.on TGFB1.in.on TIMP1.in.on COL1A1.out.on SMAD4.out.on SMAD7.out.on TGFB1.out.on ==> FOS.in.off
1398 < 27 > COL1A2.in.on ETS1.in.on MMP13.in.off SMAD7.in.on TIMP1.in.on FOS.out.off MMP1.out.on MMP13.out.off SMAD4.out.on TIMP1.out.on ==> MMP3.out.on
1399 < 27 > COL1A2.in.on ETS1.in.on JUNB.in.off MMP9.in.on MMP13.in.off SMAD4.in.on TIMP1.in.on SMAD4.out.on ==> FOS.in.off
1400 < 27 > COL1A2.in.on ETS1.in.on FOS.in.off TGFB1.in.on TIMP1.in.on JUNB.out.off SMAD4.out.on TGFB1.out.on ==> JUN.out.off
1401 < 27 > COL1A2.in.on ETS1.in.on FOS.in.off MMP9.in.off SMAD4.in.on TGFB1.in.on TIMP1.in.on SMAD4.out.on ==> JUNB.in.off
1402 < 27 > COL1A2.in.on ETS1.in.on FOS.in.off MMP9.in.off SMAD4.in.on SMAD7.in.on TIMP1.in.on MMP9.out.off SMAD4.out.on TGFB1.out.on ==> MMP3.in.on
1403 < 27 > COL1A1.in.on COL1A2.in.on ETS1.in.on JUNB.in.off SMAD4.in.on TIMP1.in.on SMAD4.out.on ==> FOS.in.off TGFB1.in.on
1404 < 27 > COL1A1.in.on COL1A2.in.on ETS1.in.on FOS.in.off SMAD4.in.on TIMP1.in.on SMAD4.out.on ==> JUNB.in.off TGFB1.in.on
1405 < 27 > COL1A1.in.on COL1A2.in.on ETS1.in.off MMP9.in.off SMAD4.in.on COL1A1.out.on MMP9.out.off NFKB1.out.off SMAD4.out.on TGFB1.out.on ==> SMAD7.out.on
1406 < 26 > SMAD7.in.on JUNB.out.on MMP3.out.on SMAD4.out.on TIMP1.out.on ==> FOS.out.off NFKB1.out.on
1407 < 26 > SMAD4.in.on FOS.out.off JUN.out.on MMP9.out.off SMAD4.out.on SMAD7.out.on TIMP1.out.on ==> MMP3.out.on
1408 < 26 > SMAD4.in.on COL1A1.out.on FOS.out.off JUN.out.on MMP1.out.off SMAD4.out.on SMAD7.out.on TIMP1.out.on ==> ETS1.out.off
1409 < 26 > MMP1.in.off SMAD4.in.on JUN.out.on MMP9.out.off SMAD4.out.on TIMP1.out.on ==> COL1A1.out.on
1410 < 26 > MMP1.in.off SMAD4.in.on COL1A1.out.on JUNB.out.on MMP9.out.off NFKB1.out.on SMAD4.out.on SMAD7.out.on TGFB1.out.on TIMP1.out.on ==> ETS1.out.off
1411 < 26 > MMP1.in.off SMAD4.in.on COL1A1.out.on FOS.out.off JUNB.out.on MMP9.out.off SMAD4.out.on SMAD7.out.on TGFB1.out.on TIMP1.out.on ==> ETS1.out.off
1412 < 26 > MMP1.in.off SMAD4.in.on SMAD7.in.on JUNB.out.on NFKB1.out.on SMAD4.out.on TIMP1.out.on ==> FOS.out.off
1413 < 26 > FOS.in.on JUNB.in.on MMP3.in.off MMP13.in.off SMAD4.in.on SMAD7.in.on COL1A1.out.on MMP3.out.off MMP13.out.off SMAD4.out.on ==> JUN.in.on
1414 < 26 > ETS1.in.on SMAD4.in.on SMAD7.in.on MMP3.out.off MMP13.out.off SMAD4.out.on TGFB1.out.on ==> MMP1.in.off
1415 < 26 > ETS1.in.on JUNB.in.on MMP3.in.off MMP13.in.off SMAD4.in.on SMAD7.in.on TGFB1.in.off ==> FOS.in.on
1416 < 26 > ETS1.in.on JUN.in.on MMP9.in.off MMP13.in.off SMAD4.in.on JUNB.out.on TIMP1.out.on ==> TGFB1.in.off
1417 < 26 > ETS1.in.on FOS.in.on MMP13.in.off SMAD4.in.on MMP1.out.on MMP13.out.off TGFB1.out.on ==> COL1A1.in.off TGFB1.in.off JUN.out.off
1418 < 26 > COL1A2.in.on NFKB1.in.off SMAD4.in.on ETS1.out.on MMP3.out.on SMAD4.out.on TIMP1.out.on ==> FOS.out.off
1419 < 26 > COL1A2.in.on MMP13.in.off NFKB1.in.on TIMP1.in.on ETS1.out.on MMP13.out.off SMAD7.out.on TIMP1.out.on ==> NFKB1.out.on
1420 < 26 > COL1A2.in.on MMP9.in.on MMP13.in.off TIMP1.in.on FOS.out.off JUNB.out.off SMAD4.out.on TGFB1.out.on ==> JUN.out.off
1421 < 26 > COL1A2.in.on MMP9.in.on MMP13.in.off NFKB1.in.on TIMP1.in.on FOS.out.off JUN.out.off MMP1.out.on MMP13.out.off SMAD4.out.on TGFB1.out.on TIMP1.out.on ==> MMP3.out.on
1422 < 26 > COL1A2.in.on MMP3.in.off MMP13.in.off SMAD7.in.on TIMP1.in.on ETS1.out.on MMP13.out.off TIMP1.out.on ==> JUNB.in.on
1423 < 26 > COL1A2.in.on MMP3.in.off MMP13.in.off SMAD4.in.on TIMP1.in.on FOS.out.off MMP1.out.on MMP9.out.on MMP13.out.off NFKB1.out.on TIMP1.out.on ==> JUN.in.on
1424 < 26 > COL1A2.in.on MMP3.in.off MMP13.in.off SMAD4.in.on TIMP1.in.on ETS1.out.on MMP9.out.off SMAD4.out.on SMAD7.out.on TIMP1.out.on ==> JUN.in.on
1425 < 26 > COL1A2.in.on MMP1.in.on MMP3.in.off MMP13.in.off TGFB1.in.on MMP1.out.on MMP13.out.off SMAD4.out.on TGFB1.out.on TIMP1.out.on ==> NFKB1.out.on
1426 < 26 > COL1A2.in.on JUNB.in.on MMP1.in.on MMP13.in.off SMAD7.in.on TIMP1.in.on SMAD4.out.on SMAD7.out.on ==> MMP9.out.off
1427 < 26 > COL1A2.in.on JUNB.in.on MMP1.in.off MMP3.in.off MMP13.in.off SMAD4.in.on SMAD7.in.on TIMP1.in.on SMAD4.out.on ==> MMP13.out.off TIMP1.out.on
1428 < 26 > COL1A2.in.on JUNB.in.off MMP1.in.on MMP13.in.off NFKB1.in.on SMAD4.in.on SMAD7.in.off JUN.out.off JUNB.out.off SMAD4.out.on TGFB1.out.on ==> MMP9.in.off
1429 < 26 > COL1A2.in.on JUNB.in.off MMP1.in.on MMP13.in.off NFKB1.in.on SMAD4.in.on SMAD7.in.off TIMP1.in.on ==> COL1A1.in.off ETS1.in.on FOS.in.off
1430 < 26 > COL1A2.in.on JUN.in.on MMP3.in.off MMP13.in.off SMAD4.in.on TGFB1.in.off TIMP1.in.on JUNB.out.off MMP3.out.on MMP9.out.off SMAD4.out.on TGFB1.out.on TIMP1.out.on ==> JUNB.in.off SMAD7.in.off
1431 < 26 > COL1A2.in.on JUN.in.on MMP1.in.off MMP3.in.off MMP13.in.off SMAD4.in.on TGFB1.in.off TIMP1.in.on MMP3.out.on MMP9.out.off SMAD4.out.on TGFB1.out.on TIMP1.out.on ==> JUNB.in.off SMAD7.in.off
1432 < 26 > COL1A2.in.on FOS.in.on MMP1.in.off MMP9.in.off SMAD4.in.on TIMP1.in.on COL1A1.out.on JUNB.out.off MMP9.out.off SMAD4.out.on SMAD7.out.on TGFB1.out.on ==> JUNB.in.off
1433 < 26 > COL1A2.in.on FOS.in.off MMP13.in.off TIMP1.in.on ETS1.out.on MMP9.out.off SMAD4.out.on TIMP1.out.on ==> COL1A1.in.off ETS1.in.on
1434 < 26 > COL1A2.in.on FOS.in.off MMP13.in.off TGFB1.in.on FOS.out.off JUN.out.off MMP1.out.on MMP13.out.off SMAD4.out.on TGFB1.out.on ==> NFKB1.in.on
1435 < 26 > COL1A2.in.on FOS.in.off MMP13.in.off SMAD7.in.on SMAD4.out.on TGFB1.out.on ==> NFKB1.in.on FOS.out.off JUN.out.off MMP1.out.on MMP13.out.off
1436 < 26 > COL1A2.in.on FOS.in.off JUNB.in.off SMAD4.in.on TGFB1.in.on TIMP1.in.on COL1A1.out.on MMP3.out.on SMAD4.out.on TGFB1.out.on TIMP1.out.on ==> MMP3.in.on
1437 < 26 > COL1A2.in.on ETS1.in.on SMAD4.in.on TIMP1.in.on FOS.out.on MMP1.out.on MMP9.out.off MMP13.out.off SMAD4.out.on ==> JUNB.in.off
1438 < 26 > COL1A2.in.on ETS1.in.on MMP3.in.on SMAD4.in.on TIMP1.in.on JUNB.out.off SMAD4.out.on TGFB1.out.on ==> JUN.out.off
1439 < 26 > COL1A2.in.on ETS1.in.on FOS.in.off SMAD7.in.on TIMP1.in.on COL1A1.out.on SMAD4.out.on SMAD7.out.on TGFB1.out.on ==> TGFB1.in.on
1440 < 26 > COL1A1.in.on COL1A2.in.on JUNB.in.off SMAD4.in.on ETS1.out.on SMAD4.out.on TIMP1.out.on ==> FOS.out.off MMP3.out.on
1441 < 26 > COL1A1.in.on COL1A2.in.on JUNB.in.off MMP1.in.off MMP9.in.off NFKB1.in.off SMAD4.in.on TGFB1.in.on TIMP1.in.on SMAD4.out.on ==> FOS.in.off
1442 < 26 > COL1A1.in.on COL1A2.in.on JUN.in.on JUNB.in.off MMP1.in.off MMP9.in.off SMAD4.in.on TGFB1.in.on TIMP1.in.on SMAD4.out.on ==> FOS.in.off
1443 < 26 > COL1A1.in.off ETS1.in.on JUNB.in.on MMP13.in.off SMAD7.in.on ETS1.out.on TIMP1.out.on ==> FOS.out.off
1444 < 26 > COL1A1.in.off ETS1.in.on JUN.in.on MMP13.in.off SMAD4.in.on MMP13.out.off SMAD4.out.on SMAD7.out.off ==> TGFB1.in.off
1445 < 26 > COL1A1.in.off COL1A2.in.on ETS1.in.on MMP1.in.on MMP13.in.off NFKB1.in.on TIMP1.in.on COL1A1.out.on SMAD4.out.on TGFB1.out.on ==> MMP9.out.off
1446 < 25 > COL1A1.out.off ==> COL1A2.in.on ETS1.in.on MMP13.in.off TIMP1.in.on ETS1.out.on MMP13.out.off TIMP1.out.on
1447 < 25 > SMAD4.in.on COL1A1.out.on ETS1.out.off MMP9.out.off NFKB1.out.off SMAD4.out.on TGFB1.out.on ==> SMAD7.out.on
1448 < 25 > MMP9.in.off SMAD4.in.on COL1A1.out.on ETS1.out.off JUNB.out.off MMP1.out.on MMP3.out.off MMP9.out.off MMP13.out.off SMAD4.out.on SMAD7.out.on TGFB1.out.on TIMP1.out.on ==> NFKB1.out.on
1449 < 25 > MMP3.in.off MMP13.in.off NFKB1.in.on SMAD7.in.on ETS1.out.on FOS.out.off TIMP1.out.on ==> TGFB1.out.on
1450 < 25 > MMP1.in.off SMAD4.in.on SMAD7.in.on JUNB.out.off MMP13.out.off SMAD4.out.on TIMP1.out.on ==> FOS.out.off
1451 < 25 > JUNB.in.on MMP13.in.off SMAD4.in.on SMAD7.in.on TGFB1.in.off MMP13.out.off NFKB1.out.on TIMP1.out.on ==> FOS.out.off
1452 < 25 > JUNB.in.on MMP13.in.off SMAD4.in.on SMAD7.in.on TGFB1.in.off MMP9.out.off SMAD4.out.on ==> ETS1.in.on
1453 < 25 > JUNB.in.on MMP13.in.off SMAD4.in.on SMAD7.in.on TGFB1.in.off MMP1.out.on MMP13.out.off TIMP1.out.on ==> FOS.out.off
1454 < 25 > JUNB.in.on MMP9.in.off SMAD4.in.on SMAD7.in.on ETS1.out.on TIMP1.out.on ==> JUN.in.on
1455 < 25 > JUNB.in.on MMP1.in.off SMAD4.in.on SMAD7.in.on COL1A1.out.on MMP3.out.off MMP13.out.off SMAD4.out.on ==> JUN.in.on
1456 < 25 > JUN.in.on JUNB.in.on MMP9.in.off MMP13.in.off SMAD4.in.on SMAD7.in.on TGFB1.in.off ==> ETS1.in.on
1457 < 25 > FOS.in.on JUNB.in.on MMP13.in.off SMAD4.in.on SMAD7.in.on MMP1.out.on MMP13.out.off SMAD7.out.on ==> JUN.in.on
1458 < 25 > FOS.in.on JUN.in.on MMP13.in.off SMAD4.in.on ETS1.out.on FOS.out.off JUN.out.off SMAD4.out.on TGFB1.out.on TIMP1.out.on ==> MMP3.out.on
1459 < 25 > ETS1.in.on JUNB.out.on MMP3.out.on SMAD4.out.on TIMP1.out.on ==> NFKB1.out.on
1460 < 25 > COL1A2.in.on TGFB1.in.on ETS1.out.on FOS.out.off NFKB1.out.on SMAD4.out.on TIMP1.out.on ==> MMP3.out.on
1461 < 25 > COL1A2.in.on NFKB1.in.off SMAD4.in.on MMP13.out.off SMAD4.out.on SMAD7.out.off TGFB1.out.on ==> MMP9.out.off
1462 < 25 > COL1A2.in.on MMP13.in.off TIMP1.in.on FOS.out.off JUN.out.off MMP1.out.on MMP9.out.on MMP13.out.off NFKB1.out.on TGFB1.out.on TIMP1.out.on ==> NFKB1.in.on
1463 < 25 > COL1A2.in.on MMP13.in.off NFKB1.in.on TIMP1.in.on FOS.out.off MMP1.out.on MMP9.out.on MMP13.out.off NFKB1.out.on TIMP1.out.on ==> JUN.out.off TGFB1.out.on
1464 < 25 > COL1A2.in.on MMP13.in.off NFKB1.in.on TIMP1.in.on ETS1.out.on JUNB.out.on MMP13.out.off TIMP1.out.on ==> NFKB1.out.on
1465 < 25 > COL1A2.in.on MMP9.in.on MMP13.in.off TIMP1.in.on MMP9.out.off SMAD4.out.on ==> COL1A1.in.off ETS1.in.on TGFB1.out.on
1466 < 25 > COL1A2.in.on MMP9.in.on MMP13.in.off SMAD7.in.on TIMP1.in.on SMAD4.out.on ==> FOS.out.off MMP13.out.off TIMP1.out.on
1467 < 25 > COL1A2.in.on MMP3.in.on SMAD4.in.on TIMP1.in.on ETS1.out.on SMAD4.out.on TIMP1.out.on ==> FOS.out.off MMP3.out.on
1468 < 25 > COL1A2.in.on MMP1.in.on MMP13.in.off TIMP1.in.on ETS1.out.on MMP1.out.on MMP13.out.off TIMP1.out.on ==> ETS1.in.on NFKB1.in.on
1469 < 25 > COL1A2.in.on MMP1.in.on MMP13.in.off SMAD7.in.on ETS1.out.on TIMP1.out.on ==> FOS.out.off
1470 < 25 > COL1A2.in.on MMP1.in.on MMP13.in.off SMAD4.in.on ETS1.out.on FOS.out.off JUN.out.off JUNB.out.off MMP3.out.on SMAD4.out.on TGFB1.out.on TIMP1.out.on ==> MMP9.in.off
1471 < 25 > COL1A2.in.on MMP1.in.on MMP13.in.off SMAD4.in.on COL1A1.out.on ETS1.out.off MMP3.out.on SMAD4.out.on SMAD7.out.on TGFB1.out.on TIMP1.out.on ==> NFKB1.out.on
1472 < 25 > COL1A2.in.on MMP1.in.on MMP3.in.off MMP13.in.off SMAD7.in.on MMP1.out.on MMP13.out.off TGFB1.out.on TIMP1.out.on ==> NFKB1.out.on
1473 < 25 > COL1A2.in.on MMP1.in.off SMAD4.in.on TGFB1.in.on TIMP1.in.on MMP13.out.off SMAD4.out.on TIMP1.out.on ==> FOS.out.off
1474 < 25 > COL1A2.in.on MMP1.in.off MMP3.in.off MMP13.in.off SMAD4.in.on TIMP1.in.on ETS1.out.on MMP1.out.on MMP13.out.off SMAD4.out.on TIMP1.out.on ==> FOS.out.off MMP3.out.on
1475 < 25 > COL1A2.in.on JUNB.in.on MMP1.in.off SMAD4.in.on SMAD7.in.on TGFB1.in.on TIMP1.in.on NFKB1.out.on SMAD4.out.on TGFB1.out.on ==> FOS.in.off
1476 < 25 > COL1A2.in.on JUNB.in.off SMAD4.in.on TGFB1.in.on ETS1.out.on FOS.out.off SMAD4.out.on TIMP1.out.on ==> MMP3.out.on
1477 < 25 > COL1A2.in.on JUNB.in.off MMP3.in.off MMP13.in.off SMAD4.in.on TIMP1.in.on NFKB1.out.off SMAD4.out.on ==> JUN.in.on
1478 < 25 > COL1A2.in.on JUN.in.on JUNB.in.off MMP3.in.off MMP13.in.off SMAD4.in.on TIMP1.in.on ETS1.out.on MMP13.out.off TIMP1.out.on ==> SMAD7.in.off
1479 < 25 > COL1A2.in.on JUN.in.off ETS1.out.on SMAD4.out.on TGFB1.out.on TIMP1.out.on ==> FOS.out.off JUN.out.off
1480 < 25 > COL1A2.in.on JUN.in.off SMAD4.in.on JUN.out.off MMP1.out.on MMP13.out.off SMAD4.out.on SMAD7.out.off TGFB1.out.on ==> MMP9.out.off
1481 < 25 > COL1A2.in.on JUN.in.off MMP3.in.off MMP13.in.off SMAD4.in.on JUN.out.off MMP13.out.off SMAD4.out.on SMAD7.out.on TGFB1.out.on ==> MMP3.out.off
1482 < 25 > COL1A2.in.on FOS.in.on NFKB1.in.on SMAD4.in.on COL1A1.out.on ETS1.out.off FOS.out.on SMAD4.out.on ==> COL1A1.in.on ETS1.in.off
1483 < 25 > COL1A2.in.on FOS.in.on MMP1.in.off MMP9.in.off NFKB1.in.on SMAD4.in.on TIMP1.in.on COL1A1.out.on MMP9.out.off SMAD4.out.on TGFB1.out.on ==> COL1A1.in.on ETS1.in.off JUNB.in.off
1484 < 25 > COL1A2.in.on FOS.in.off SMAD7.in.on TIMP1.in.on ETS1.out.on FOS.out.off SMAD4.out.on TGFB1.out.on TIMP1.out.on ==> JUN.out.off MMP3.out.on
1485 < 25 > COL1A2.in.on ETS1.in.on SMAD4.in.on TIMP1.in.on FOS.out.on JUN.out.off SMAD4.out.on ==> JUNB.in.off
1486 < 25 > COL1A2.in.on ETS1.in.on NFKB1.in.on TGFB1.in.on TIMP1.in.on SMAD4.out.on TGFB1.out.on ==> FOS.in.off
1487 < 25 > COL1A2.in.on ETS1.in.on FOS.in.off MMP3.in.off MMP13.in.off TIMP1.in.on JUNB.out.on TIMP1.out.on ==> COL1A1.in.off
1488 < 25 > COL1A2.in.on ETS1.in.on FOS.in.off JUNB.in.off MMP9.in.on MMP13.in.off SMAD4.in.on SMAD7.in.off TIMP1.in.on SMAD4.out.on ==> COL1A1.in.off
1489 < 25 > COL1A1.in.on COL1A2.in.on SMAD4.in.on ETS1.out.on NFKB1.out.on SMAD4.out.on TIMP1.out.on ==> FOS.out.off MMP3.out.on
1490 < 25 > COL1A1.in.on COL1A2.in.on ETS1.in.off JUN.in.on MMP1.in.off MMP3.in.off MMP13.in.off SMAD4.in.on TIMP1.in.on COL1A1.out.on SMAD4.out.on ==> NFKB1.in.on TGFB1.in.off
1491 < 25 > COL1A1.in.off COL1A2.in.on ETS1.in.on MMP9.in.on MMP13.in.off TIMP1.in.on JUNB.out.off SMAD4.out.on TGFB1.out.on ==> MMP3.in.off
1492 < 25 > COL1A1.in.off COL1A2.in.on ETS1.in.on JUN.in.on MMP3.in.off MMP13.in.off SMAD4.in.on TGFB1.in.off TIMP1.in.on COL1A1.out.on MMP1.out.off MMP9.out.off SMAD4.out.on TIMP1.out.on ==> JUNB.in.off SMAD7.in.off
1493 < 24 > SMAD4.in.on JUNB.out.on MMP1.out.off NFKB1.out.on SMAD4.out.on SMAD7.out.on TGFB1.out.on TIMP1.out.on ==> FOS.out.off
1494 < 24 > SMAD4.in.on JUN.out.on MMP3.out.on SMAD4.out.on TGFB1.out.on TIMP1.out.on ==> COL1A1.out.on ETS1.out.off FOS.out.off MMP1.out.off MMP9.out.off MMP13.out.on SMAD7.out.on
1495 < 24 > SMAD4.in.on JUN.out.on MMP1.out.off NFKB1.out.on SMAD4.out.on SMAD7.out.on TGFB1.out.on TIMP1.out.on ==> FOS.out.off
1496 < 24 > SMAD4.in.on ETS1.out.on NFKB1.out.off SMAD4.out.on SMAD7.out.on TIMP1.out.on ==> MMP1.out.off
1497 < 24 > SMAD4.in.on COL1A1.out.on JUNB.out.off MMP1.out.off MMP9.out.off NFKB1.out.off SMAD4.out.on TGFB1.out.on TIMP1.out.on ==> FOS.out.off
1498 < 24 > MMP3.in.off MMP9.in.off MMP13.in.off SMAD4.in.on TIMP1.in.off COL1A1.out.on ETS1.out.off MMP9.out.off SMAD4.out.on SMAD7.out.on TGFB1.out.on TIMP1.out.on ==> NFKB1.out.on
1499 < 24 > MMP1.in.off SMAD4.in.on JUNB.out.on MMP1.out.on MMP13.out.off SMAD4.out.on TIMP1.out.on ==> COL1A1.out.on TGFB1.out.on
1500 < 24 > FOS.in.on MMP13.in.off SMAD4.in.on TGFB1.in.off MMP13.out.off NFKB1.out.on TGFB1.out.on TIMP1.out.on ==> FOS.out.off
1501 < 24 > FOS.in.on MMP3.in.off MMP9.in.off MMP13.in.off SMAD4.in.on JUNB.out.off MMP1.out.on MMP13.out.off SMAD4.out.on SMAD7.out.off ==> NFKB1.out.on
1502 < 24 > FOS.in.on MMP1.in.off SMAD4.in.on SMAD7.in.on COL1A1.out.on JUN.out.off SMAD4.out.on SMAD7.out.on TGFB1.out.on ==> NFKB1.in.on
1503 < 24 > FOS.in.on MMP1.in.off NFKB1.in.on SMAD4.in.on FOS.out.off MMP13.out.off SMAD4.out.on ==> NFKB1.out.on
1504 < 24 > FOS.in.on JUN.in.on MMP13.in.off SMAD4.in.on MMP13.out.off SMAD4.out.on SMAD7.out.off ==> MMP9.in.off
1505 < 24 > ETS1.in.on MMP13.in.off SMAD4.in.on TGFB1.in.off JUNB.out.on MMP1.out.on MMP13.out.off TIMP1.out.on ==> COL1A1.in.off
1506 < 24 > ETS1.in.on MMP9.in.off SMAD4.in.on COL1A1.out.on ETS1.out.off FOS.out.on JUNB.out.off MMP9.out.off SMAD4.out.on TGFB1.out.on ==> JUN.out.off
1507 < 24 > ETS1.in.on MMP9.in.off SMAD4.in.on SMAD7.in.on COL1A1.out.on JUN.out.off JUNB.out.off MMP9.out.off SMAD4.out.on SMAD7.out.on TGFB1.out.on ==> MMP1.in.off
1508 < 24 > ETS1.in.on MMP9.in.off SMAD4.in.on SMAD7.in.on COL1A1.out.on JUN.out.off JUNB.out.off MMP9.out.off NFKB1.out.on SMAD4.out.on TGFB1.out.on ==> MMP1.in.off
1509 < 24 > ETS1.in.on MMP3.in.off MMP13.in.off JUNB.out.on MMP1.out.on MMP13.out.off TIMP1.out.on ==> COL1A1.in.off
1510 < 24 > ETS1.in.on JUN.in.on MMP13.in.off SMAD4.in.on JUNB.out.on MMP1.out.on MMP13.out.off TIMP1.out.on ==> COL1A1.in.off
1511 < 24 > COL1A2.in.on MMP13.in.off TIMP1.in.on ETS1.out.on JUNB.out.on MMP1.out.on MMP13.out.off TIMP1.out.on ==> NFKB1.out.on
1512 < 24 > COL1A2.in.on MMP9.in.on MMP13.in.off TIMP1.in.on JUNB.out.off MMP3.out.on SMAD4.out.on TGFB1.out.on TIMP1.out.on ==> JUN.out.off
1513 < 24 > COL1A2.in.on MMP3.in.off MMP13.in.off SMAD7.in.on TIMP1.in.on FOS.out.off MMP1.out.on MMP3.out.on MMP13.out.off SMAD4.out.on TIMP1.out.on ==> JUNB.in.on
1514 < 24 > COL1A2.in.on MMP1.in.on MMP13.in.off SMAD7.in.on TGFB1.in.on MMP1.out.on MMP13.out.off SMAD4.out.on TGFB1.out.on TIMP1.out.on ==> NFKB1.out.on
1515 < 24 > COL1A2.in.on MMP1.in.off MMP3.in.off MMP13.in.off SMAD4.in.on TIMP1.in.on ETS1.out.on JUN.out.off MMP13.out.off SMAD4.out.on TIMP1.out.on ==> MMP9.in.on
1516 < 24 > COL1A2.in.on JUN.in.on MMP13.in.off SMAD4.in.on SMAD7.in.on TIMP1.in.on ETS1.out.on MMP13.out.off TIMP1.out.on ==> JUNB.in.on
1517 < 24 > COL1A2.in.on JUN.in.on MMP1.in.off MMP3.in.off MMP9.in.on MMP13.in.off NFKB1.in.on SMAD4.in.on TIMP1.in.on MMP13.out.off NFKB1.out.on SMAD4.out.on SMAD7.out.on TIMP1.out.on ==> MMP9.out.on
1518 < 24 > COL1A2.in.on JUN.in.on JUNB.in.on MMP3.in.on MMP9.in.off SMAD4.in.on SMAD7.in.on TIMP1.in.on JUNB.out.off MMP9.out.off SMAD4.out.on TGFB1.out.on ==> JUN.out.off
1519 < 24 > COL1A2.in.on JUN.in.off JUNB.out.on SMAD4.out.on TGFB1.out.on TIMP1.out.on ==> FOS.out.off NFKB1.out.on
1520 < 24 > COL1A2.in.on JUN.in.off SMAD4.in.on COL1A1.out.on FOS.out.on MMP9.out.off SMAD4.out.on TGFB1.out.on ==> COL1A1.in.on JUNB.in.off MMP9.in.off TGFB1.in.on ETS1.out.off JUN.out.off JUNB.out.off
1521 < 24 > COL1A2.in.on FOS.in.on MMP1.in.off MMP9.in.off SMAD4.in.on TIMP1.in.on COL1A1.out.on FOS.out.off MMP9.out.off SMAD4.out.on SMAD7.out.on TGFB1.out.on ==> JUNB.in.off
1522 < 24 > COL1A2.in.on FOS.in.on JUNB.in.off MMP3.in.off MMP13.in.off SMAD4.in.on SMAD7.in.off COL1A1.out.on MMP1.out.on MMP13.out.off SMAD4.out.on TGFB1.out.on ==> JUN.out.off
1523 < 24 > COL1A2.in.on FOS.in.off TGFB1.in.on TIMP1.in.on ETS1.out.on FOS.out.off SMAD4.out.on TIMP1.out.on ==> MMP3.out.on
1524 < 24 > COL1A2.in.on FOS.in.off MMP1.in.off SMAD4.in.on TIMP1.in.on FOS.out.off JUNB.out.on NFKB1.out.on SMAD4.out.on TIMP1.out.on ==> TGFB1.out.on
1525 < 24 > COL1A2.in.on ETS1.in.on SMAD4.in.on TIMP1.in.on FOS.out.on NFKB1.out.on SMAD4.out.on ==> JUNB.in.off
1526 < 24 > COL1A2.in.on ETS1.in.on MMP9.in.off SMAD4.in.on SMAD7.in.on TIMP1.in.on JUN.out.off JUNB.out.off MMP9.out.off SMAD4.out.on TGFB1.out.on ==> MMP3.in.on
1527 < 24 > COL1A2.in.on ETS1.in.on MMP1.in.off SMAD4.in.on SMAD7.in.on TIMP1.in.on MMP9.out.off NFKB1.out.on SMAD4.out.on TGFB1.out.on ==> JUN.in.off
1528 < 24 > COL1A2.in.on ETS1.in.on FOS.in.off JUN.in.on MMP13.in.off SMAD4.in.on TIMP1.in.on JUNB.out.on TIMP1.out.on ==> COL1A1.in.off
1529 < 24 > COL1A1.in.on COL1A2.in.on MMP13.in.off SMAD4.in.on ETS1.out.on FOS.out.off JUNB.out.off SMAD4.out.on TIMP1.out.on ==> MMP3.in.off
1530 < 24 > COL1A1.in.on COL1A2.in.on JUN.in.on MMP1.in.off MMP3.in.off MMP13.in.off SMAD4.in.on TIMP1.in.on COL1A1.out.on SMAD4.out.on SMAD7.out.on ==> TGFB1.in.off
1531 < 24 > COL1A1.in.on COL1A2.in.on JUN.in.off MMP9.in.off NFKB1.in.off SMAD4.in.on SMAD7.in.on TGFB1.in.on COL1A1.out.on MMP9.out.off SMAD4.out.on TGFB1.out.on ==> JUNB.in.off
1532 < 24 > COL1A1.in.on COL1A2.in.on FOS.in.off MMP9.in.off SMAD4.in.on SMAD7.in.on TGFB1.in.on TIMP1.in.on COL1A1.out.on ETS1.out.off FOS.out.on MMP9.out.off SMAD4.out.on TGFB1.out.on ==> MMP1.in.off MMP3.in.on MMP13.in.on JUN.out.off JUNB.out.off
1533 < 24 > COL1A1.in.on COL1A2.in.on ETS1.in.on SMAD4.in.on SMAD7.in.on TIMP1.in.on COL1A1.out.on JUN.out.off SMAD4.out.on TGFB1.out.on ==> FOS.in.off JUN.in.off JUNB.in.off MMP3.in.on TGFB1.in.on
1534 < 24 > COL1A1.in.on COL1A2.in.on ETS1.in.off FOS.in.off SMAD4.in.on SMAD7.in.on TIMP1.in.on COL1A1.out.on MMP3.out.on SMAD4.out.on SMAD7.out.on TGFB1.out.on TIMP1.out.on ==> JUN.in.on MMP1.in.off
1535 < 24 > COL1A1.in.off ETS1.in.on JUNB.in.on MMP13.in.off SMAD7.in.on JUNB.out.off SMAD4.out.on ==> JUN.out.off TGFB1.out.on
1536 < 24 > COL1A1.in.off ETS1.in.on JUN.in.on MMP13.in.off SMAD4.in.on JUN.out.on SMAD4.out.on TIMP1.out.on ==> TGFB1.in.off
1537 < 24 > COL1A1.in.off ETS1.in.on FOS.in.on MMP3.in.off MMP13.in.off SMAD4.in.on TGFB1.in.off NFKB1.out.on SMAD7.out.on ==> TGFB1.out.on
1538 < 24 > COL1A1.in.off COL1A2.in.on ETS1.in.on MMP3.in.off MMP13.in.off NFKB1.in.on SMAD4.in.on TIMP1.in.on JUN.out.off JUNB.out.off MMP9.out.off SMAD4.out.on TGFB1.out.on ==> FOS.in.off
1539 < 23 > MMP9.in.off SMAD4.in.on COL1A1.out.on JUNB.out.off MMP1.out.on MMP9.out.off MMP13.out.off NFKB1.out.off SMAD4.out.on TGFB1.out.on ==> JUN.out.off
1540 < 23 > JUN.in.on JUNB.in.on MMP13.in.off SMAD4.in.on SMAD7.in.on TGFB1.in.off COL1A1.out.on NFKB1.out.on SMAD4.out.on ==> NFKB1.in.on
1541 < 23 > JUN.in.on JUNB.in.on MMP1.in.off MMP3.in.off MMP13.in.off SMAD4.in.on SMAD7.in.on NFKB1.out.on SMAD4.out.on TGFB1.out.on ==> NFKB1.in.on
1542 < 23 > JUN.in.on JUNB.in.on MMP1.in.off MMP3.in.off MMP13.in.off SMAD4.in.on SMAD7.in.on COL1A1.out.on NFKB1.out.on SMAD4.out.on ==> NFKB1.in.on
1543 < 23 > JUN.in.on JUNB.in.on MMP1.in.off MMP3.in.off MMP13.in.off SMAD4.in.on SMAD7.in.on COL1A1.out.on JUN.out.off SMAD4.out.on TGFB1.out.on ==> NFKB1.in.on
1544 < 23 > FOS.in.on SMAD4.in.on JUN.out.on MMP9.out.off SMAD4.out.on TIMP1.out.on ==> MMP9.in.off
1545 < 23 > FOS.in.on MMP3.in.off MMP9.in.off MMP13.in.off SMAD4.in.on COL1A1.out.on ETS1.out.on FOS.out.off JUNB.out.off MMP9.out.off SMAD4.out.on TGFB1.out.on TIMP1.out.on ==> MMP1.out.off
1546 < 23 > FOS.in.on MMP1.in.off SMAD4.in.on MMP1.out.on MMP13.out.off SMAD4.out.on TIMP1.out.on ==> FOS.out.off
1547 < 23 > FOS.in.on MMP1.in.off SMAD4.in.on SMAD7.in.on COL1A1.out.on NFKB1.out.on SMAD4.out.on SMAD7.out.on ==> NFKB1.in.on
1548 < 23 > FOS.in.on MMP1.in.off SMAD4.in.on SMAD7.in.on COL1A1.out.on ETS1.out.off SMAD4.out.on ==> NFKB1.in.on
1549 < 23 > ETS1.in.on JUN.in.on MMP13.in.off SMAD4.in.on JUN.out.on SMAD4.out.on SMAD7.out.on TIMP1.out.on ==> TGFB1.in.off
1550 < 23 > ETS1.in.on FOS.in.on MMP13.in.off SMAD4.in.on MMP3.out.on SMAD4.out.on TGFB1.out.on TIMP1.out.on ==> COL1A1.in.off TGFB1.in.off
1551 < 23 > ETS1.in.on FOS.in.on MMP13.in.off NFKB1.in.on SMAD4.in.on ==> COL1A1.in.off JUN.in.on JUNB.in.on SMAD7.in.on TGFB1.in.off
1552 < 23 > COL1A2.in.on MMP13.in.off TIMP1.in.on ETS1.out.on MMP1.out.on MMP13.out.off SMAD7.out.on TIMP1.out.on ==> NFKB1.in.on NFKB1.out.on
1553 < 23 > COL1A2.in.on MMP13.in.off TIMP1.in.on COL1A1.out.on MMP9.out.on MMP13.out.off SMAD4.out.on TIMP1.out.on ==> MMP9.in.on NFKB1.in.on SMAD4.in.on NFKB1.out.on SMAD7.out.on
1554 < 23 > COL1A2.in.on MMP9.in.on MMP13.in.off TIMP1.in.on COL1A1.out.on ETS1.out.on SMAD4.out.on TIMP1.out.on ==> FOS.out.off JUN.out.off MMP3.out.on TGFB1.out.on
1555 < 23 > COL1A2.in.on MMP9.in.off MMP13.in.off SMAD4.in.on SMAD7.in.on TIMP1.in.on ETS1.out.on TIMP1.out.on ==> JUN.in.on
1556 < 23 > COL1A2.in.on MMP3.in.on SMAD4.in.on TIMP1.in.on MMP1.out.on MMP13.out.off SMAD4.out.on SMAD7.out.off ==> MMP9.in.off JUN.out.off MMP9.out.off TGFB1.out.on
1557 < 23 > COL1A2.in.on MMP3.in.off MMP9.in.on MMP13.in.off SMAD7.in.on TIMP1.in.on FOS.out.off MMP13.out.off SMAD4.out.on TIMP1.out.on ==> JUNB.in.on
1558 < 23 > COL1A2.in.on MMP1.in.on MMP13.in.off TIMP1.in.on MMP1.out.on MMP3.out.on MMP13.out.off SMAD4.out.on TIMP1.out.on ==> ETS1.in.on NFKB1.in.on
1559 < 23 > COL1A2.in.on MMP1.in.on MMP13.in.off SMAD7.in.on JUNB.out.on TIMP1.out.on ==> NFKB1.out.on
1560 < 23 > COL1A2.in.on JUNB.in.on MMP9.in.on MMP13.in.off SMAD7.in.on TIMP1.in.on FOS.out.off MMP13.out.off SMAD4.out.on TIMP1.out.on ==> MMP3.in.off
1561 < 23 > COL1A2.in.on JUNB.in.off NFKB1.in.on SMAD4.in.on COL1A1.out.on MMP9.out.off NFKB1.out.off SMAD4.out.on TGFB1.out.on ==> MMP9.in.off
1562 < 23 > COL1A2.in.on JUN.in.on SMAD4.in.on TGFB1.in.on TIMP1.in.on MMP1.out.on MMP13.out.off SMAD4.out.on TIMP1.out.on ==> NFKB1.out.on
1563 < 23 > COL1A2.in.on JUN.in.on MMP13.in.off SMAD4.in.on SMAD7.in.on TIMP1.in.on FOS.out.off MMP1.out.on MMP3.out.on MMP13.out.off SMAD4.out.on TIMP1.out.on ==> JUNB.in.on
1564 < 23 > COL1A2.in.on JUN.in.on MMP3.in.off MMP13.in.off SMAD4.in.on TGFB1.in.off TIMP1.in.on FOS.out.on MMP1.out.on MMP9.out.off MMP13.out.off SMAD4.out.on ==> JUNB.in.off SMAD7.in.off
1565 < 23 > COL1A2.in.on FOS.in.on JUN.in.off SMAD4.in.on MMP3.out.on SMAD4.out.on TGFB1.out.on TIMP1.out.on ==> MMP9.out.off
1566 < 23 > COL1A2.in.on FOS.in.off TIMP1.in.on JUNB.out.on MMP3.out.on SMAD4.out.on TIMP1.out.on ==> NFKB1.out.on
1567 < 23 > COL1A2.in.on FOS.in.off TGFB1.in.on COL1A1.out.on JUNB.out.on NFKB1.out.on SMAD4.out.on TGFB1.out.on TIMP1.out.on ==> FOS.out.off
1568 < 23 > COL1A2.in.on FOS.in.off MMP9.in.off MMP13.in.off SMAD4.in.on TIMP1.in.on MMP3.out.on SMAD4.out.on TIMP1.out.on ==> ETS1.in.on
1569 < 23 > COL1A2.in.on ETS1.in.on TGFB1.in.on TIMP1.in.on MMP3.out.on SMAD4.out.on TGFB1.out.on TIMP1.out.on ==> FOS.in.off
1570 < 23 > COL1A2.in.on ETS1.in.on FOS.in.on MMP1.in.off MMP3.in.off MMP13.in.off SMAD4.in.on TIMP1.in.on MMP9.out.off SMAD4.out.on ==> NFKB1.in.off
1571 < 23 > COL1A2.in.on ETS1.in.on FOS.in.on JUN.in.on MMP1.in.off MMP3.in.off MMP9.in.off MMP13.in.off SMAD4.in.on TIMP1.in.on SMAD4.out.on ==> NFKB1.in.off
1572 < 23 > COL1A2.in.on ETS1.in.on FOS.in.off JUN.in.off SMAD4.in.on TGFB1.in.on TIMP1.in.on COL1A1.out.on SMAD4.out.on SMAD7.out.on TGFB1.out.on ==> JUNB.in.off MMP3.in.on
1573 < 23 > COL1A1.in.on COL1A2.in.on JUNB.in.off MMP9.in.off SMAD4.in.on COL1A1.out.on MMP9.out.off NFKB1.out.off SMAD4.out.on TGFB1.out.on ==> SMAD7.out.on
1574 < 23 > COL1A1.in.off ETS1.in.on JUNB.in.on MMP13.in.off SMAD7.in.on COL1A1.out.on MMP13.out.off SMAD4.out.on TGFB1.out.on ==> JUN.out.off MMP1.out.on
1575 < 23 > COL1A1.in.off ETS1.in.on FOS.in.on MMP3.in.off MMP13.in.off SMAD4.in.on TGFB1.in.off FOS.out.off SMAD7.out.on ==> TGFB1.out.on
1576 < 22 > SMAD4.in.on COL1A1.out.on FOS.out.off MMP9.out.off NFKB1.out.off SMAD4.out.on SMAD7.out.on TGFB1.out.on TIMP1.out.on ==> MMP1.out.off MMP3.out.on MMP13.out.on
1577 < 22 > MMP3.in.off MMP9.in.off MMP13.in.off SMAD4.in.on SMAD7.in.on MMP13.out.off SMAD4.out.on SMAD7.out.off ==> JUNB.out.off
1578 < 22 > MMP3.in.off MMP9.in.off MMP13.in.off SMAD4.in.on SMAD7.in.on ETS1.out.on TIMP1.out.on ==> FOS.in.on
1579 < 22 > MMP1.in.off SMAD4.in.on JUNB.out.on MMP3.out.on SMAD4.out.on TIMP1.out.on ==> COL1A1.out.on FOS.out.off TGFB1.out.on
1580 < 22 > MMP1.in.off MMP9.in.off SMAD4.in.on COL1A1.out.on JUN.out.off JUNB.out.off MMP9.out.off NFKB1.out.off SMAD4.out.on TGFB1.out.on ==> SMAD7.out.on
1581 < 22 > JUNB.in.on MMP9.in.off SMAD4.in.on SMAD7.in.on COL1A1.out.on FOS.out.on MMP9.out.off SMAD4.out.on TGFB1.out.on ==> JUN.in.on
1582 < 22 > JUN.in.on JUNB.in.on MMP13.in.off SMAD4.in.on SMAD7.in.on TGFB1.in.off NFKB1.out.on SMAD7.out.on ==> NFKB1.in.on
1583 < 22 > JUN.in.on JUNB.in.on MMP13.in.off SMAD4.in.on SMAD7.in.on TGFB1.in.off MMP3.out.on SMAD4.out.on TGFB1.out.on TIMP1.out.on ==> NFKB1.in.on
1584 < 22 > JUN.in.on JUNB.in.on MMP1.in.off MMP3.in.off MMP13.in.off SMAD4.in.on SMAD7.in.on NFKB1.out.on SMAD4.out.on SMAD7.out.on ==> NFKB1.in.on
1585 < 22 > FOS.in.on NFKB1.in.on SMAD4.in.on JUNB.out.on TGFB1.out.on TIMP1.out.on ==> FOS.out.off
1586 < 22 > FOS.in.on MMP3.in.off MMP13.in.off NFKB1.in.on SMAD4.in.on JUNB.out.on TIMP1.out.on ==> SMAD7.out.on
1587 < 22 > FOS.in.on MMP3.in.off MMP13.in.off NFKB1.in.on SMAD4.in.on ETS1.out.on FOS.out.off TIMP1.out.on ==> TGFB1.out.on
1588 < 22 > FOS.in.on MMP1.in.off MMP9.in.off SMAD4.in.on SMAD7.in.on COL1A1.out.on JUN.out.off MMP9.out.off SMAD4.out.on TGFB1.out.on ==> NFKB1.in.on
1589 < 22 > ETS1.in.on SMAD7.in.on JUNB.out.off MMP13.out.off SMAD4.out.on TIMP1.out.on ==> FOS.out.off
1590 < 22 > ETS1.in.on MMP9.in.off SMAD4.in.on JUNB.out.off MMP13.out.off SMAD4.out.on TIMP1.out.on ==> FOS.out.off
1591 < 22 > ETS1.in.on MMP9.in.off MMP13.in.off SMAD4.in.on JUNB.out.on NFKB1.out.on TIMP1.out.on ==> COL1A1.in.off
1592 < 22 > ETS1.in.on MMP1.in.off SMAD4.in.on FOS.out.off JUNB.out.on NFKB1.out.on SMAD4.out.on TIMP1.out.on ==> TGFB1.out.on
1593 < 22 > ETS1.in.on JUNB.in.on MMP3.in.off MMP13.in.off SMAD7.in.on SMAD7.out.on ==> TGFB1.out.on
1594 < 22 > ETS1.in.on FOS.in.on MMP3.in.off MMP13.in.off SMAD4.in.on MMP3.out.off MMP13.out.off SMAD4.out.on ==> MMP1.in.off
1595 < 22 > COL1A2.in.on NFKB1.in.off SMAD4.in.on JUNB.out.on MMP9.out.off SMAD4.out.on TIMP1.out.on ==> COL1A1.out.on
1596 < 22 > COL1A2.in.on NFKB1.in.off SMAD4.in.on ETS1.out.on SMAD4.out.on SMAD7.out.on TIMP1.out.on ==> MMP1.out.off
1597 < 22 > COL1A2.in.on MMP13.in.off TGFB1.in.on JUNB.out.off MMP1.out.on MMP13.out.off NFKB1.out.on SMAD4.out.on SMAD7.out.off ==> MMP3.in.off
1598 < 22 > COL1A2.in.on MMP13.in.off SMAD7.in.on TIMP1.in.on MMP9.out.on MMP13.out.off TIMP1.out.on ==> FOS.out.off NFKB1.out.on
1599 < 22 > COL1A2.in.on MMP13.in.off SMAD4.in.on TIMP1.in.on FOS.out.off MMP1.out.on MMP9.out.on MMP13.out.off NFKB1.out.on SMAD7.out.on TIMP1.out.on ==> NFKB1.in.on JUN.out.off TGFB1.out.on
1600 < 22 > COL1A2.in.on MMP9.in.on MMP13.in.off SMAD7.in.on TIMP1.in.on FOS.out.off JUN.out.off MMP1.out.on MMP13.out.off SMAD4.out.on TGFB1.out.on TIMP1.out.on ==> MMP3.out.on
1601 < 22 > COL1A2.in.on MMP9.in.off MMP13.in.off SMAD4.in.on TIMP1.in.on MMP1.out.on MMP3.out.on MMP13.out.off SMAD4.out.on TIMP1.out.on ==> ETS1.in.on ETS1.out.on
1602 < 22 > COL1A2.in.on MMP1.in.off NFKB1.in.off SMAD4.in.on TIMP1.in.on COL1A1.out.on ETS1.out.off FOS.out.on MMP9.out.off SMAD4.out.on TGFB1.out.on ==> JUNB.out.off
1603 < 22 > COL1A2.in.on MMP1.in.off MMP3.in.off MMP13.in.off SMAD4.in.on TIMP1.in.on FOS.out.off MMP9.out.on MMP13.out.off NFKB1.out.on SMAD4.out.on TGFB1.out.on TIMP1.out.on ==> MMP9.in.on SMAD7.out.on
1604 < 22 > COL1A2.in.on MMP1.in.off MMP3.in.off MMP13.in.off SMAD4.in.on TIMP1.in.on ETS1.out.on FOS.out.off MMP13.out.off NFKB1.out.on SMAD4.out.on TGFB1.out.on TIMP1.out.on ==> MMP9.in.on
1605 < 22 > COL1A2.in.on JUNB.in.on MMP13.in.off SMAD4.in.on SMAD7.in.on TGFB1.in.off TIMP1.in.on FOS.out.off MMP1.out.on MMP13.out.off SMAD4.out.on TIMP1.out.on ==> MMP3.out.on
1606 < 22 > COL1A2.in.on JUNB.in.off SMAD4.in.on TGFB1.in.on ETS1.out.on FOS.out.off JUNB.out.off MMP3.out.on SMAD4.out.on TIMP1.out.on ==> MMP9.in.off
1607 < 22 > COL1A2.in.on JUN.in.on MMP3.in.off MMP13.in.off SMAD4.in.on TGFB1.in.off TIMP1.in.on JUN.out.off MMP1.out.off SMAD4.out.on SMAD7.out.on TIMP1.out.on ==> JUNB.in.off SMAD7.in.off
1608 < 22 > COL1A2.in.on JUN.in.on MMP3.in.off MMP13.in.off SMAD4.in.on TGFB1.in.off TIMP1.in.on FOS.out.on NFKB1.out.on SMAD4.out.on ==> JUNB.in.off SMAD7.in.off
1609 < 22 > COL1A2.in.on FOS.in.on JUNB.in.off SMAD4.in.on JUNB.out.on SMAD4.out.on TIMP1.out.on ==> COL1A1.out.on SMAD7.out.on
1610 < 22 > COL1A2.in.on FOS.in.off SMAD7.in.on JUNB.out.on SMAD4.out.on TGFB1.out.on TIMP1.out.on ==> COL1A1.out.on FOS.out.off NFKB1.out.on
1611 < 22 > COL1A2.in.on FOS.in.off SMAD4.in.on JUN.out.on SMAD4.out.on TIMP1.out.on ==> TIMP1.in.on
1612 < 22 > COL1A2.in.on FOS.in.off SMAD4.in.on SMAD7.in.on JUN.out.off MMP1.out.on MMP13.out.off SMAD4.out.on SMAD7.out.off TGFB1.out.on ==> MMP9.out.off
1613 < 22 > COL1A2.in.on FOS.in.off MMP1.in.on MMP13.in.off NFKB1.in.on TIMP1.in.on MMP3.out.on SMAD4.out.on TIMP1.out.on ==> ETS1.in.on
1614 < 22 > COL1A2.in.on FOS.in.off MMP1.in.off MMP3.in.off MMP13.in.off SMAD4.in.on TIMP1.in.on MMP3.out.off MMP13.out.off SMAD4.out.on ==> COL1A1.in.off ETS1.in.on JUN.in.on JUNB.in.off SMAD7.in.off TGFB1.in.off
1615 < 22 > COL1A2.in.on FOS.in.off JUN.in.on MMP3.in.off MMP13.in.off SMAD4.in.on TIMP1.in.on FOS.out.on SMAD4.out.on ==> COL1A1.in.off ETS1.in.on JUNB.in.off SMAD7.in.off TGFB1.in.off
1616 < 22 > COL1A2.in.on ETS1.in.on SMAD4.in.on SMAD7.in.on TGFB1.in.on TIMP1.in.on COL1A1.out.on ETS1.out.off SMAD4.out.on TGFB1.out.on ==> FOS.in.off
1617 < 22 > COL1A2.in.on ETS1.in.on FOS.in.off SMAD4.in.on SMAD7.in.on TIMP1.in.on COL1A1.out.on ETS1.out.off SMAD4.out.on TGFB1.out.on ==> TGFB1.in.on
1618 < 22 > COL1A1.in.on COL1A2.in.on MMP3.in.off MMP13.in.off SMAD4.in.on TIMP1.in.on ETS1.out.on SMAD4.out.on TIMP1.out.on ==> JUN.in.on
1619 < 22 > COL1A1.in.on COL1A2.in.on ETS1.in.on SMAD4.in.on SMAD7.in.on TIMP1.in.on COL1A1.out.on NFKB1.out.on SMAD4.out.on TGFB1.out.on ==> FOS.in.off JUN.in.off JUNB.in.off MMP3.in.on TGFB1.in.on
1620 < 22 > COL1A1.in.on COL1A2.in.on ETS1.in.off JUN.in.off MMP9.in.off SMAD4.in.on SMAD7.in.on TGFB1.in.on TIMP1.in.on COL1A1.out.on MMP9.out.off SMAD4.out.on TGFB1.out.on ==> NFKB1.in.on
1621 < 22 > COL1A1.in.off ETS1.in.on JUNB.in.on MMP13.in.off SMAD7.in.on MMP9.out.off MMP13.out.off SMAD4.out.on ==> MMP1.out.on
1622 < 22 > COL1A1.in.off ETS1.in.on JUN.in.on MMP13.in.off SMAD4.in.on NFKB1.out.off SMAD4.out.on ==> TGFB1.in.off
1623 < 22 > COL1A1.in.off COL1A2.in.on ETS1.in.on FOS.in.off MMP13.in.off TIMP1.in.on MMP1.out.on MMP13.out.off SMAD4.out.on SMAD7.out.off ==> JUN.out.off TGFB1.out.on
1624 < 22 > COL1A1.in.off COL1A2.in.on ETS1.in.on FOS.in.off MMP1.in.off MMP3.in.off MMP13.in.off SMAD4.in.on TIMP1.in.on MMP3.out.on SMAD4.out.on TIMP1.out.on ==> TGFB1.out.on
1625 < 21 > SMAD4.in.on JUN.out.off MMP3.out.off MMP13.out.off NFKB1.out.off SMAD4.out.on ==> FOS.out.on SMAD7.out.on
1626 < 21 > SMAD4.in.on FOS.out.on MMP3.out.on SMAD4.out.on SMAD7.out.on TIMP1.out.on ==> MMP9.out.off NFKB1.out.on
1627 < 21 > SMAD4.in.on FOS.out.on JUN.out.off SMAD4.out.on SMAD7.out.on TIMP1.out.on ==> MMP1.out.off
1628 < 21 > SMAD4.in.on COL1A1.out.on ETS1.out.off FOS.out.on MMP1.out.off SMAD4.out.on SMAD7.out.on TIMP1.out.on ==> NFKB1.out.on
1629 < 21 > SMAD4.in.on SMAD7.in.on JUN.out.on MMP9.out.off SMAD4.out.on TIMP1.out.on ==> MMP9.in.off
1630 < 21 > SMAD4.in.on SMAD7.in.on COL1A1.out.on MMP9.out.off NFKB1.out.off SMAD4.out.on TGFB1.out.on TIMP1.out.on ==> ETS1.out.on
1631 < 21 > NFKB1.in.on SMAD4.in.on JUN.out.on JUNB.out.on MMP9.out.off SMAD4.out.on SMAD7.out.on TIMP1.out.on ==> MMP9.in.off
1632 < 21 > MMP3.in.off MMP13.in.off SMAD4.in.on TGFB1.in.off NFKB1.out.off SMAD4.out.on SMAD7.out.on ==> JUN.in.on
1633 < 21 > MMP3.in.off MMP9.in.off MMP13.in.off SMAD4.in.on SMAD7.in.on JUNB.out.on TIMP1.out.on ==> SMAD7.out.on TGFB1.out.on
1634 < 21 > JUNB.in.on MMP1.in.off MMP3.in.off MMP13.in.off SMAD4.in.on SMAD7.in.on MMP9.out.off SMAD4.out.on TGFB1.out.on ==> ETS1.in.on
1635 < 21 > JUN.in.on MMP1.in.off MMP3.in.off MMP13.in.off SMAD4.in.on JUN.out.on SMAD4.out.on SMAD7.out.on TIMP1.out.on ==> TGFB1.in.off
1636 < 21 > JUN.in.on JUNB.in.on MMP13.in.off SMAD4.in.on SMAD7.in.on TGFB1.in.off FOS.out.off SMAD7.out.on ==> NFKB1.in.on
1637 < 21 > JUN.in.on JUNB.in.on MMP1.in.off MMP3.in.off MMP13.in.off SMAD4.in.on SMAD7.in.on FOS.out.off SMAD4.out.on SMAD7.out.on ==> NFKB1.in.on
1638 < 21 > FOS.in.on MMP1.in.off SMAD4.in.on MMP13.out.off NFKB1.out.on SMAD4.out.on TGFB1.out.on TIMP1.out.on ==> FOS.out.off
1639 < 21 > FOS.in.on MMP1.in.off SMAD4.in.on SMAD7.in.on JUNB.out.off NFKB1.out.on SMAD4.out.on TGFB1.out.on ==> JUN.out.off
1640 < 21 > FOS.in.on MMP1.in.off SMAD4.in.on SMAD7.in.on COL1A1.out.on FOS.out.off SMAD4.out.on SMAD7.out.on ==> NFKB1.in.on
1641 < 21 > ETS1.in.on SMAD4.in.on COL1A1.out.on JUN.out.on SMAD4.out.on TIMP1.out.on ==> MMP9.out.off
1642 < 21 > ETS1.in.on JUN.in.on MMP3.in.off MMP13.in.off SMAD4.in.on TGFB1.in.off FOS.out.on NFKB1.out.on SMAD4.out.on ==> COL1A1.in.off
1643 < 21 > COL1A2.in.on NFKB1.in.off SMAD4.in.on JUNB.out.on NFKB1.out.on SMAD4.out.on TIMP1.out.on ==> TGFB1.out.on
1644 < 21 > COL1A2.in.on NFKB1.in.off SMAD4.in.on JUN.out.on MMP9.out.off SMAD4.out.on TIMP1.out.on ==> COL1A1.out.on
1645 < 21 > COL1A2.in.on MMP13.in.off TIMP1.in.on JUNB.out.on MMP1.out.on MMP3.out.on MMP13.out.off SMAD4.out.on TIMP1.out.on ==> ETS1.out.on NFKB1.out.on
1646 < 21 > COL1A2.in.on MMP13.in.off SMAD7.in.on TGFB1.in.on MMP13.out.off SMAD4.out.on SMAD7.out.off ==> MMP3.in.off
1647 < 21 > COL1A2.in.on MMP9.in.off NFKB1.in.off SMAD4.in.on MMP13.out.off SMAD4.out.on SMAD7.out.off ==> JUNB.out.off
1648 < 21 > COL1A2.in.on MMP9.in.off NFKB1.in.off SMAD4.in.on ETS1.out.on FOS.out.off SMAD4.out.on TIMP1.out.on ==> JUNB.out.off
1649 < 21 > COL1A2.in.on MMP9.in.off MMP13.in.off SMAD4.in.on SMAD7.in.on JUNB.out.on NFKB1.out.on TIMP1.out.on ==> MMP1.in.on
1650 < 21 > COL1A2.in.on MMP3.in.on SMAD4.in.on TIMP1.in.on JUNB.out.on SMAD4.out.on TIMP1.out.on ==> FOS.out.off NFKB1.out.on
1651 < 21 > COL1A2.in.on MMP1.in.on MMP13.in.off SMAD4.in.on NFKB1.out.off SMAD4.out.on ==> MMP9.in.off COL1A1.out.on MMP9.out.off TGFB1.out.on
1652 < 21 > COL1A2.in.on MMP1.in.off NFKB1.in.off SMAD4.in.on SMAD7.in.on TIMP1.in.on MMP13.out.off NFKB1.out.on SMAD4.out.on TGFB1.out.on ==> JUN.out.off
1653 < 21 > COL1A2.in.on MMP1.in.off MMP3.in.off MMP13.in.off SMAD4.in.on TIMP1.in.on JUN.out.off MMP9.out.on MMP13.out.off SMAD4.out.on TIMP1.out.on ==> MMP9.in.on SMAD7.out.on
1654 < 21 > COL1A2.in.on JUNB.in.off MMP9.in.off SMAD4.in.on TGFB1.in.on COL1A1.out.on JUNB.out.off MMP9.out.off NFKB1.out.off SMAD4.out.on TGFB1.out.on ==> JUN.out.off
1655 < 21 > COL1A2.in.on JUN.in.on MMP3.in.off MMP13.in.off SMAD4.in.on TGFB1.in.off TIMP1.in.on FOS.out.on JUN.out.off SMAD4.out.on ==> JUNB.in.off SMAD7.in.off
1656 < 21 > COL1A2.in.on JUN.in.on JUNB.in.off MMP3.in.off MMP13.in.off SMAD4.in.on SMAD7.in.off TIMP1.in.on NFKB1.out.off SMAD4.out.on ==> TGFB1.in.off
1657 < 21 > COL1A2.in.on JUN.in.off SMAD4.in.on SMAD7.in.on TIMP1.in.on MMP3.out.on MMP9.out.off SMAD4.out.on TGFB1.out.on TIMP1.out.on ==> MMP1.in.off
1658 < 21 > COL1A2.in.on JUN.in.off MMP3.in.off MMP13.in.off SMAD4.in.on MMP3.out.on SMAD4.out.on TGFB1.out.on TIMP1.out.on ==> MMP9.out.off
1659 < 21 > COL1A2.in.on JUN.in.off MMP1.in.off SMAD4.in.on SMAD7.in.on TIMP1.in.on MMP3.out.on SMAD4.out.on TGFB1.out.on TIMP1.out.on ==> MMP9.out.off
1660 < 21 > COL1A2.in.on FOS.in.on MMP13.in.off SMAD4.in.on TIMP1.in.on MMP1.out.on MMP3.out.on MMP13.out.off SMAD4.out.on TIMP1.out.on ==> FOS.out.off
1661 < 21 > COL1A2.in.on FOS.in.on MMP13.in.off SMAD4.in.on SMAD7.in.on TIMP1.in.on ETS1.out.on MMP13.out.off TIMP1.out.on ==> JUNB.in.on
1662 < 21 > COL1A2.in.on FOS.in.on MMP1.in.on MMP9.in.off MMP13.in.off SMAD4.in.on ETS1.out.on TIMP1.out.on ==> FOS.out.off
1663 < 21 > COL1A2.in.on FOS.in.on JUNB.in.off SMAD4.in.on MMP1.out.on MMP13.out.off SMAD4.out.on TIMP1.out.on ==> NFKB1.out.on
1664 < 21 > COL1A2.in.on FOS.in.on JUN.in.off SMAD4.in.on JUN.out.off MMP13.out.off SMAD4.out.on SMAD7.out.on TGFB1.out.on ==> MMP3.out.off
1665 < 21 > COL1A2.in.on FOS.in.off MMP3.in.off MMP13.in.off SMAD4.in.on TIMP1.in.on ETS1.out.on SMAD7.out.on TIMP1.out.on ==> JUN.in.on
1666 < 21 > COL1A2.in.on ETS1.in.on MMP13.in.off TIMP1.in.on COL1A1.out.off ETS1.out.on FOS.out.off MMP13.out.off TIMP1.out.on ==> NFKB1.out.on
1667 < 21 > COL1A2.in.on ETS1.in.on JUN.in.on MMP1.in.off MMP3.in.off MMP9.in.off MMP13.in.off NFKB1.in.off SMAD4.in.on TGFB1.in.off TIMP1.in.on SMAD4.out.on ==> FOS.in.on
1668 < 21 > COL1A1.in.on COL1A2.in.on ETS1.in.on SMAD4.in.on SMAD7.in.on TIMP1.in.on COL1A1.out.on ETS1.out.off SMAD4.out.on TGFB1.out.on ==> FOS.in.off JUN.in.off JUNB.in.off MMP3.in.on TGFB1.in.on
1669 < 21 > COL1A1.in.off COL1A2.in.on ETS1.in.on MMP13.in.off TIMP1.in.on MMP9.out.on MMP13.out.off TIMP1.out.on ==> MMP3.in.off
1670 < 21 > COL1A1.in.off COL1A2.in.on ETS1.in.on MMP9.in.off MMP13.in.off NFKB1.in.on SMAD4.in.on TIMP1.in.on ETS1.out.on MMP1.out.on MMP13.out.off TIMP1.out.on ==> MMP1.in.on
1671 < 21 > COL1A1.in.off COL1A2.in.on ETS1.in.on MMP1.in.on MMP13.in.off NFKB1.in.on TIMP1.in.on MMP1.out.on MMP3.out.on MMP13.out.off SMAD4.out.on TIMP1.out.on ==> ETS1.out.on
1672 < 20 > SMAD4.in.on FOS.out.on MMP13.out.off SMAD4.out.on SMAD7.out.off ==> COL1A1.out.on ETS1.out.off JUN.out.off JUNB.out.off MMP1.out.on MMP3.out.off MMP9.out.off NFKB1.out.on TGFB1.out.on TIMP1.out.off
1673 < 20 > SMAD4.in.on COL1A1.out.on ETS1.out.off JUN.out.off JUNB.out.off MMP9.out.off NFKB1.out.off SMAD4.out.on SMAD7.out.on TGFB1.out.on ==> FOS.out.on MMP1.out.on MMP3.out.off MMP13.out.off TIMP1.out.off
1674 < 20 > SMAD4.in.on COL1A1.out.on ETS1.out.off FOS.out.on MMP1.out.off MMP3.out.on MMP9.out.off MMP13.out.on NFKB1.out.on SMAD4.out.on SMAD7.out.on TGFB1.out.on TIMP1.out.on ==> JUN.out.off JUNB.out.off
1675 < 20 > NFKB1.in.on SMAD4.in.on COL1A1.out.on JUN.out.on JUNB.out.on SMAD4.out.on SMAD7.out.on TIMP1.out.on ==> ETS1.out.off
1676 < 20 > MMP9.in.off SMAD4.in.on COL1A1.out.on ETS1.out.off FOS.out.on JUNB.out.off MMP9.out.off SMAD4.out.on SMAD7.out.on TGFB1.out.on TIMP1.out.on ==> NFKB1.out.on
1677 < 20 > MMP3.in.off MMP13.in.off SMAD7.in.on JUNB.out.on MMP1.out.on MMP13.out.off NFKB1.out.on TIMP1.out.on ==> TGFB1.out.on
1678 < 20 > MMP3.in.off MMP9.in.off MMP13.in.off SMAD4.in.on TIMP1.in.off COL1A1.out.on MMP3.out.on MMP9.out.off SMAD4.out.on SMAD7.out.on TGFB1.out.on TIMP1.out.on ==> FOS.in.on MMP1.out.off MMP13.out.on
1679 < 20 > MMP3.in.off MMP9.in.off MMP13.in.off SMAD4.in.on TIMP1.in.off COL1A1.out.on MMP1.out.off MMP9.out.off SMAD4.out.on SMAD7.out.on TGFB1.out.on TIMP1.out.on ==> FOS.in.on MMP3.out.on MMP13.out.on
1680 < 20 > MMP3.in.off MMP9.in.off MMP13.in.off SMAD4.in.on SMAD7.in.on JUNB.out.off MMP1.out.on MMP13.out.off SMAD4.out.on SMAD7.out.off ==> NFKB1.out.on
1681 < 20 > MMP1.in.off SMAD4.in.on JUN.out.on MMP3.out.on SMAD4.out.on TIMP1.out.on ==> FOS.out.off
1682 < 20 > MMP1.in.off SMAD4.in.on FOS.out.off JUN.out.on SMAD4.out.on SMAD7.out.on TIMP1.out.on ==> MMP1.out.off
1683 < 20 > JUNB.in.on SMAD4.in.on SMAD7.in.on COL1A1.out.on ETS1.out.on SMAD4.out.on SMAD7.out.on TGFB1.out.on TIMP1.out.on ==> JUN.in.on
1684 < 20 > JUN.in.on MMP3.in.off MMP13.in.off SMAD4.in.on SMAD7.in.on JUNB.out.on TIMP1.out.on ==> SMAD7.out.on
1685 < 20 > JUN.in.on MMP3.in.off MMP9.in.off MMP13.in.off SMAD4.in.on TGFB1.in.off COL1A1.out.on ETS1.out.off FOS.out.on JUNB.out.off MMP9.out.off SMAD4.out.on TGFB1.out.on ==> JUN.out.off
1686 < 20 > FOS.in.on SMAD4.in.on JUNB.out.on MMP1.out.on MMP13.out.off TIMP1.out.on ==> NFKB1.out.on
1687 < 20 > FOS.in.on MMP3.in.off MMP9.in.off MMP13.in.off SMAD4.in.on COL1A1.out.on JUN.out.off JUNB.out.off MMP9.out.off NFKB1.out.off SMAD4.out.on TGFB1.out.on ==> SMAD7.out.on
1688 < 20 > FOS.in.on MMP1.in.off SMAD4.in.on SMAD7.in.on COL1A1.out.on JUNB.out.off SMAD4.out.on SMAD7.out.on TGFB1.out.on ==> NFKB1.in.on JUN.out.off
1689 < 20 > FOS.in.on MMP1.in.off SMAD4.in.on SMAD7.in.on COL1A1.out.on JUN.out.off JUNB.out.off NFKB1.out.on SMAD4.out.on TGFB1.out.on ==> NFKB1.in.on
1690 < 20 > FOS.in.on MMP1.in.off MMP9.in.off SMAD4.in.on SMAD7.in.on COL1A1.out.on MMP9.out.off NFKB1.out.on SMAD4.out.on TGFB1.out.on ==> NFKB1.in.on
1691 < 20 > ETS1.in.on SMAD4.in.on SMAD7.in.on MMP1.out.off SMAD4.out.on TIMP1.out.on ==> MMP1.in.off TGFB1.out.on
1692 < 20 > ETS1.in.on MMP13.in.off SMAD7.in.on MMP13.out.off SMAD4.out.on SMAD7.out.off ==> JUNB.in.on
1693 < 20 > ETS1.in.on MMP9.in.off MMP13.in.off SMAD4.in.on JUNB.out.on MMP1.out.on MMP13.out.off TIMP1.out.on ==> COL1A1.in.off
1694 < 20 > ETS1.in.on JUNB.in.on MMP13.in.off SMAD7.in.on NFKB1.out.on SMAD7.out.on ==> COL1A1.in.off
1695 < 20 > ETS1.in.on FOS.in.on MMP13.in.off SMAD4.in.on MMP13.out.off NFKB1.out.on TIMP1.out.on ==> FOS.out.off
1696 < 20 > ETS1.in.on FOS.in.on MMP13.in.off SMAD4.in.on MMP1.out.on MMP13.out.off TIMP1.out.on ==> FOS.out.off
1697 < 20 > ETS1.in.on FOS.in.on MMP3.in.off MMP13.in.off SMAD4.in.on MMP1.out.off SMAD4.out.on TIMP1.out.on ==> MMP1.in.off
1698 < 20 > COL1A2.in.on SMAD4.in.on TGFB1.in.on JUN.out.on SMAD4.out.on TIMP1.out.on ==> COL1A1.in.on MMP9.in.off
1699 < 20 > COL1A2.in.on SMAD4.in.on SMAD7.in.on COL1A1.out.on JUN.out.on SMAD4.out.on TIMP1.out.on ==> COL1A1.in.on
1700 < 20 > COL1A2.in.on NFKB1.in.off SMAD4.in.on JUN.out.on SMAD4.out.on TGFB1.out.on TIMP1.out.on ==> COL1A1.out.on MMP9.out.off
1701 < 20 > COL1A2.in.on NFKB1.in.off SMAD4.in.on FOS.out.off JUNB.out.on SMAD4.out.on TIMP1.out.on ==> NFKB1.out.on TGFB1.out.on
1702 < 20 > COL1A2.in.on MMP13.in.off TIMP1.in.on JUNB.out.off MMP9.out.on MMP13.out.off SMAD4.out.on TIMP1.out.on ==> FOS.out.off MMP1.out.on MMP3.out.on NFKB1.out.on
1703 < 20 > COL1A2.in.on MMP13.in.off NFKB1.in.on TIMP1.in.on ETS1.out.on FOS.out.off MMP9.out.on MMP13.out.off NFKB1.out.on TIMP1.out.on ==> TGFB1.out.on
1704 < 20 > COL1A2.in.on MMP9.in.on MMP13.in.off TIMP1.in.on FOS.out.off JUNB.out.on SMAD4.out.on TIMP1.out.on ==> NFKB1.out.on
1705 < 20 > COL1A2.in.on MMP9.in.off NFKB1.in.off SMAD4.in.on MMP1.out.on MMP13.out.off SMAD4.out.on TIMP1.out.on ==> NFKB1.out.on
1706 < 20 > COL1A2.in.on MMP9.in.off NFKB1.in.off SMAD4.in.on COL1A1.out.on ETS1.out.on MMP9.out.off SMAD4.out.on TIMP1.out.on ==> MMP1.out.off
1707 < 20 > COL1A2.in.on MMP3.in.on SMAD4.in.on TIMP1.in.on FOS.out.off JUNB.out.on NFKB1.out.on SMAD4.out.on TGFB1.out.on TIMP1.out.on ==> COL1A1.out.on
1708 < 20 > COL1A2.in.on MMP3.in.off MMP13.in.off SMAD7.in.on TIMP1.in.on FOS.out.off MMP9.out.on MMP13.out.off NFKB1.out.on TIMP1.out.on ==> JUNB.in.on
1709 < 20 > COL1A2.in.on MMP1.in.on MMP13.in.off JUNB.out.on MMP3.out.on SMAD4.out.on TIMP1.out.on ==> NFKB1.out.on
1710 < 20 > COL1A2.in.on MMP1.in.on MMP9.in.off MMP13.in.off SMAD4.in.on COL1A1.out.on JUNB.out.off MMP9.out.off NFKB1.out.off SMAD4.out.on TGFB1.out.on ==> JUN.out.off
1711 < 20 > COL1A2.in.on JUNB.in.on MMP13.in.off SMAD7.in.on TIMP1.in.on FOS.out.off MMP9.out.on MMP13.out.off NFKB1.out.on TIMP1.out.on ==> MMP3.in.off
1712 < 20 > COL1A2.in.on JUNB.in.on MMP1.in.off MMP3.in.off MMP13.in.off SMAD4.in.on SMAD7.in.on TIMP1.in.on FOS.out.off MMP1.out.on MMP13.out.off SMAD4.out.on TIMP1.out.on ==> MMP3.out.on
1713 < 20 > COL1A2.in.on JUNB.in.off MMP3.in.off MMP9.in.off MMP13.in.off SMAD4.in.on SMAD7.in.off COL1A1.out.on ETS1.out.off FOS.out.on JUNB.out.off MMP9.out.off SMAD4.out.on TGFB1.out.on ==> JUN.out.off
1714 < 20 > COL1A2.in.on JUN.in.on MMP3.in.off MMP13.in.off NFKB1.in.on SMAD4.in.on TGFB1.in.off TIMP1.in.on FOS.out.on SMAD4.out.on ==> JUNB.in.off SMAD7.in.off
1715 < 20 > COL1A2.in.on JUN.in.on JUNB.in.on MMP13.in.off SMAD4.in.on SMAD7.in.on TIMP1.in.on FOS.out.off JUN.out.off MMP1.out.on MMP3.out.on MMP13.out.off SMAD4.out.on TGFB1.out.on TIMP1.out.on ==> NFKB1.in.on
1716 < 20 > COL1A2.in.on JUN.in.off MMP13.in.off TIMP1.in.on SMAD4.out.on TGFB1.out.on ==> FOS.out.off JUN.out.off MMP13.out.off
1717 < 20 > COL1A2.in.on JUN.in.off MMP1.in.on MMP13.in.off SMAD4.in.on TGFB1.in.on COL1A1.out.on MMP3.out.on SMAD4.out.on TGFB1.out.on TIMP1.out.on ==> JUNB.in.off
1718 < 20 > COL1A2.in.on JUN.in.off JUNB.in.off SMAD4.in.on TGFB1.in.on TIMP1.in.on COL1A1.out.on MMP3.out.on SMAD4.out.on TGFB1.out.on TIMP1.out.on ==> MMP3.in.on
1719 < 20 > COL1A2.in.on FOS.in.off MMP13.in.off NFKB1.in.on TGFB1.in.on FOS.out.off JUN.out.off MMP1.out.on MMP9.out.off MMP13.out.off SMAD4.out.on TGFB1.out.on ==> JUN.in.off
1720 < 20 > COL1A2.in.on FOS.in.off MMP9.in.off SMAD4.in.on JUNB.out.off MMP1.out.on MMP13.out.off SMAD4.out.on TIMP1.out.on ==> FOS.out.off
1721 < 20 > COL1A2.in.on FOS.in.off MMP9.in.off MMP13.in.off SMAD4.in.on JUNB.out.on TIMP1.out.on ==> NFKB1.in.on
1722 < 20 > COL1A2.in.on FOS.in.off MMP1.in.on MMP13.in.off NFKB1.in.on TIMP1.in.on ETS1.out.on TIMP1.out.on ==> ETS1.in.on
1723 < 20 > COL1A2.in.on FOS.in.off MMP1.in.on MMP13.in.off NFKB1.in.on TGFB1.in.on FOS.out.off JUN.out.off MMP1.out.on MMP13.out.off SMAD4.out.on TGFB1.out.on ==> JUN.in.off
1724 < 20 > COL1A2.in.on FOS.in.off MMP1.in.off NFKB1.in.off SMAD4.in.on TIMP1.in.on FOS.out.off MMP13.out.off SMAD4.out.on TGFB1.out.on ==> JUN.out.off
1725 < 20 > COL1A2.in.on FOS.in.off JUN.in.off TGFB1.in.on TIMP1.in.on MMP3.out.on SMAD4.out.on TGFB1.out.on TIMP1.out.on ==> ETS1.in.on
1726 < 20 > COL1A2.in.on ETS1.in.on TGFB1.in.on TIMP1.in.on MMP13.out.off SMAD4.out.on TIMP1.out.on ==> FOS.out.off
1727 < 20 > COL1A2.in.on ETS1.in.on JUNB.in.off MMP13.in.off SMAD4.in.on TIMP1.in.on MMP13.out.off SMAD4.out.on SMAD7.out.off ==> SMAD7.in.off
1728 < 20 > COL1A2.in.on ETS1.in.on FOS.in.off MMP1.in.on MMP13.in.off NFKB1.in.on SMAD4.in.on TIMP1.in.on SMAD7.out.on ==> JUNB.in.off
1729 < 20 > COL1A1.in.on COL1A2.in.on SMAD4.in.on JUN.out.on MMP3.out.on SMAD4.out.on TIMP1.out.on ==> MMP9.in.off FOS.out.off
1730 < 20 > COL1A1.in.on COL1A2.in.on MMP13.in.off SMAD4.in.on JUN.out.on SMAD4.out.on TIMP1.out.on ==> MMP3.in.off
1731 < 20 > COL1A1.in.on COL1A2.in.on MMP3.in.off MMP9.in.off MMP13.in.off SMAD4.in.on COL1A1.out.on MMP9.out.off NFKB1.out.off SMAD4.out.on TGFB1.out.on ==> FOS.in.on
1732 < 20 > COL1A1.in.on COL1A2.in.on MMP1.in.off SMAD4.in.on TIMP1.in.on JUNB.out.off MMP13.out.off SMAD4.out.on TIMP1.out.on ==> FOS.out.off
1733 < 20 > COL1A1.in.on COL1A2.in.on MMP1.in.off SMAD4.in.on TIMP1.in.on COL1A1.out.on JUNB.out.on NFKB1.out.on SMAD4.out.on SMAD7.out.on TGFB1.out.on TIMP1.out.on ==> FOS.out.off
1734 < 20 > COL1A1.in.on COL1A2.in.on JUN.in.off MMP9.in.off SMAD4.in.on TGFB1.in.on COL1A1.out.on ETS1.out.off JUN.out.off JUNB.out.off MMP1.out.on MMP3.out.off MMP9.out.off MMP13.out.off SMAD4.out.on SMAD7.out.on TGFB1.out.on TIMP1.out.off ==> JUNB.in.off
1735 < 20 > COL1A1.in.on COL1A2.in.on FOS.in.off MMP9.in.off SMAD4.in.on TGFB1.in.on COL1A1.out.on ETS1.out.off JUN.out.off JUNB.out.off MMP1.out.on MMP3.out.off MMP9.out.off MMP13.out.off SMAD4.out.on SMAD7.out.on TGFB1.out.on TIMP1.out.off ==> SMAD7.in.on
1736 < 20 > COL1A1.in.on COL1A2.in.on ETS1.in.off SMAD4.in.on COL1A1.out.on JUN.out.on SMAD4.out.on SMAD7.out.on TIMP1.out.on ==> ETS1.out.off
1737 < 20 > COL1A1.in.on COL1A2.in.on ETS1.in.off JUN.in.off JUNB.in.off MMP9.in.off SMAD4.in.on TGFB1.in.on COL1A1.out.on MMP1.out.off MMP3.out.on MMP9.out.off MMP13.out.on SMAD4.out.on SMAD7.out.on TGFB1.out.on TIMP1.out.on ==> FOS.in.on
1738 < 20 > COL1A1.in.off ETS1.in.on JUNB.in.on MMP13.in.off NFKB1.in.on SMAD4.in.on SMAD7.in.on SMAD7.out.on ==> JUN.in.on
1739 < 20 > COL1A1.in.off COL1A2.in.on ETS1.in.on MMP9.in.on MMP13.in.off TIMP1.in.on MMP9.out.off MMP13.out.off SMAD4.out.on TGFB1.out.on ==> MMP1.out.on
1740 < 20 > COL1A1.in.off COL1A2.in.on ETS1.in.on MMP1.in.on MMP13.in.off NFKB1.in.on TIMP1.in.on SMAD4.out.on SMAD7.out.on ==> MMP9.out.off
1741 < 20 > COL1A1.in.off COL1A2.in.on ETS1.in.on MMP1.in.off MMP3.in.off MMP9.in.on MMP13.in.off SMAD4.in.on TGFB1.in.off TIMP1.in.on MMP9.out.off SMAD4.out.on TGFB1.out.on ==> NFKB1.in.off
1742 < 19 > NFKB1.in.on SMAD4.in.on JUNB.out.on MMP1.out.off SMAD4.out.on SMAD7.out.on TIMP1.out.on ==> JUN.out.on
1743 < 19 > NFKB1.in.on SMAD4.in.on SMAD7.in.on COL1A1.out.on MMP9.out.off NFKB1.out.off SMAD4.out.on TGFB1.out.on ==> JUN.out.off JUNB.out.off
1744 < 19 > MMP1.in.off MMP9.in.off SMAD4.in.on JUNB.out.off MMP13.out.off SMAD4.out.on TIMP1.out.on ==> FOS.out.off
1745 < 19 > FOS.in.on SMAD4.in.on JUNB.out.on MMP3.out.on SMAD4.out.on TIMP1.out.on ==> FOS.out.off
1746 < 19 > FOS.in.on MMP9.in.off NFKB1.in.on SMAD4.in.on JUNB.out.on TIMP1.out.on ==> FOS.out.off
1747 < 19 > FOS.in.on MMP1.in.off MMP3.in.off MMP13.in.off SMAD4.in.on JUNB.out.on SMAD4.out.on TIMP1.out.on ==> TGFB1.in.off
1748 < 19 > ETS1.in.on SMAD7.in.on JUNB.out.on NFKB1.out.on TIMP1.out.on ==> FOS.out.off
1749 < 19 > ETS1.in.on MMP13.in.off SMAD7.in.on COL1A1.out.on JUN.out.off SMAD4.out.on SMAD7.out.on TGFB1.out.on ==> NFKB1.in.on
1750 < 19 > ETS1.in.on JUNB.in.on MMP13.in.off SMAD7.in.on FOS.out.off SMAD7.out.on ==> COL1A1.in.off
1751 < 19 > ETS1.in.on JUNB.in.on MMP13.in.off SMAD4.in.on SMAD7.in.on TGFB1.in.off SMAD7.out.on ==> FOS.in.on
1752 < 19 > COL1A2.in.on MMP13.in.off SMAD4.in.on TIMP1.in.on ETS1.out.on FOS.out.off MMP9.out.on MMP13.out.off NFKB1.out.on SMAD7.out.on TIMP1.out.on ==> TGFB1.out.on
1753 < 19 > COL1A2.in.on MMP3.in.on SMAD4.in.on TIMP1.in.on ETS1.out.on FOS.out.off JUN.out.off JUNB.out.off MMP3.out.on SMAD4.out.on TGFB1.out.on TIMP1.out.on ==> MMP9.in.off MMP9.out.off
1754 < 19 > COL1A2.in.on MMP3.in.off MMP13.in.off SMAD4.in.on TIMP1.in.on MMP3.out.off MMP13.out.off NFKB1.out.off SMAD4.out.on ==> JUN.in.on
1755 < 19 > COL1A2.in.on MMP3.in.off MMP13.in.off NFKB1.in.off SMAD4.in.on TIMP1.in.on ETS1.out.on MMP13.out.off SMAD4.out.on TIMP1.out.on ==> ETS1.in.on MMP1.in.off
1756 < 19 > COL1A2.in.on MMP1.in.on MMP3.in.off MMP13.in.off TGFB1.in.on JUN.out.off MMP1.out.on MMP13.out.off SMAD4.out.on SMAD7.out.off TGFB1.out.on ==> JUNB.out.off NFKB1.out.on
1757 < 19 > COL1A2.in.on MMP1.in.on MMP3.in.off MMP13.in.off SMAD7.in.on JUNB.out.on NFKB1.out.on TGFB1.out.on TIMP1.out.on ==> SMAD7.out.on
1758 < 19 > COL1A2.in.on JUNB.in.on MMP1.in.off MMP3.in.off MMP13.in.off SMAD4.in.on SMAD7.in.on TIMP1.in.on FOS.out.off JUN.out.off MMP13.out.off SMAD4.out.on TGFB1.out.on TIMP1.out.on ==> MMP9.in.on
1759 < 19 > COL1A2.in.on JUN.in.on SMAD4.in.on TGFB1.in.on TIMP1.in.on MMP13.out.off SMAD4.out.on SMAD7.out.off ==> COL1A1.in.on MMP9.in.off JUNB.out.off
1760 < 19 > COL1A2.in.on JUN.in.off MMP1.in.off SMAD4.in.on SMAD7.in.on TIMP1.in.on JUN.out.off MMP13.out.off SMAD4.out.on SMAD7.out.on TGFB1.out.on ==> MMP3.out.off
1761 < 19 > COL1A2.in.on FOS.in.on MMP13.in.off SMAD4.in.on TIMP1.in.on MMP9.out.on MMP13.out.off TIMP1.out.on ==> MMP3.in.off NFKB1.out.on
1762 < 19 > COL1A2.in.on FOS.in.on MMP13.in.off SMAD4.in.on TIMP1.in.on ETS1.out.on MMP1.out.on MMP13.out.off TIMP1.out.on ==> FOS.out.off
1763 < 19 > COL1A2.in.on FOS.in.on MMP1.in.on MMP9.in.off MMP13.in.off SMAD4.in.on JUNB.out.on TIMP1.out.on ==> NFKB1.out.on
1764 < 19 > COL1A2.in.on FOS.in.on JUNB.in.off MMP9.in.off SMAD4.in.on COL1A1.out.on ETS1.out.on MMP9.out.off SMAD4.out.on TIMP1.out.on ==> MMP1.out.off
1765 < 19 > COL1A2.in.on FOS.in.off SMAD4.in.on TIMP1.in.on JUN.out.on MMP9.out.off SMAD4.out.on TIMP1.out.on ==> SMAD7.out.on
1766 < 19 > COL1A2.in.on FOS.in.off MMP9.in.off SMAD4.in.on TIMP1.in.on COL1A1.out.on JUNB.out.off MMP9.out.off NFKB1.out.off SMAD4.out.on TGFB1.out.on ==> JUN.out.off
1767 < 19 > COL1A2.in.on FOS.in.off MMP9.in.off MMP13.in.off SMAD4.in.on TIMP1.in.on ETS1.out.on TIMP1.out.on ==> ETS1.in.on
1768 < 19 > COL1A2.in.on FOS.in.off MMP3.in.off MMP13.in.off SMAD4.in.on TIMP1.in.on MMP1.out.off SMAD4.out.on SMAD7.out.on TIMP1.out.on ==> COL1A1.in.off ETS1.in.on JUN.in.on JUNB.in.off SMAD7.in.off TGFB1.in.off
1769 < 19 > COL1A2.in.on FOS.in.off MMP1.in.off SMAD4.in.on TIMP1.in.on COL1A1.out.on JUNB.out.on MMP9.out.off SMAD4.out.on SMAD7.out.on TGFB1.out.on TIMP1.out.on ==> ETS1.out.off
1770 < 19 > COL1A2.in.on FOS.in.off JUN.in.on MMP1.in.off MMP3.in.off MMP13.in.off SMAD4.in.on TGFB1.in.off TIMP1.in.on MMP3.out.on SMAD4.out.on TIMP1.out.on ==> TGFB1.out.on
1771 < 19 > COL1A2.in.on ETS1.in.on NFKB1.in.on SMAD4.in.on TIMP1.in.on FOS.out.on SMAD4.out.on ==> FOS.in.off JUNB.in.off
1772 < 19 > COL1A2.in.on ETS1.in.on MMP13.in.off TIMP1.in.on COL1A1.out.off ETS1.out.on MMP1.out.on MMP13.out.off TIMP1.out.on ==> NFKB1.out.on
1773 < 19 > COL1A2.in.on ETS1.in.on JUNB.in.off MMP13.in.off SMAD4.in.on TIMP1.in.on NFKB1.out.off SMAD4.out.on ==> COL1A1.in.off SMAD7.in.off
1774 < 19 > COL1A2.in.on ETS1.in.on FOS.in.off SMAD4.in.on SMAD7.in.on TIMP1.in.on COL1A1.out.on JUN.out.off JUNB.out.off NFKB1.out.on SMAD4.out.on TGFB1.out.on ==> TGFB1.in.on
1775 < 19 > COL1A1.in.on COL1A2.in.on MMP9.in.off SMAD4.in.on COL1A1.out.on MMP9.out.off NFKB1.out.off SMAD4.out.on TGFB1.out.on TIMP1.out.on ==> MMP1.out.off
1776 < 19 > COL1A1.in.on COL1A2.in.on MMP9.in.off NFKB1.in.on SMAD4.in.on COL1A1.out.on MMP9.out.off NFKB1.out.off SMAD4.out.on TGFB1.out.on ==> SMAD7.out.on
1777 < 19 > COL1A1.in.on COL1A2.in.on JUN.in.on JUNB.in.off MMP3.in.off MMP13.in.off SMAD4.in.on SMAD7.in.off TIMP1.in.on SMAD4.out.on ==> MMP1.in.off
1778 < 19 > COL1A1.in.on COL1A2.in.on FOS.in.off SMAD4.in.on COL1A1.out.on JUNB.out.on SMAD4.out.on SMAD7.out.on TGFB1.out.on TIMP1.out.on ==> FOS.out.off NFKB1.out.on
1779 < 19 > COL1A1.in.on COL1A2.in.on FOS.in.off MMP13.in.off SMAD4.in.on SMAD4.out.on ==> FOS.out.off MMP1.out.on MMP13.out.off NFKB1.out.on
1780 < 19 > COL1A1.in.on COL1A2.in.on FOS.in.off MMP9.in.off SMAD4.in.on SMAD7.in.on TGFB1.in.on TIMP1.in.on COL1A1.out.on ETS1.out.off JUN.out.off JUNB.out.off MMP1.out.on MMP3.out.off MMP9.out.off MMP13.out.off SMAD4.out.on SMAD7.out.on TGFB1.out.on TIMP1.out.off ==> MMP1.in.off MMP3.in.on MMP13.in.on
1781 < 19 > COL1A1.in.off COL1A2.in.on ETS1.in.on MMP1.in.on MMP13.in.off NFKB1.in.on SMAD4.in.on TIMP1.in.on JUN.out.off JUNB.out.off SMAD4.out.on TGFB1.out.on ==> MMP9.in.off
1782 < 19 > COL1A1.in.off COL1A2.in.on ETS1.in.on FOS.in.off JUN.in.on JUNB.in.off MMP1.in.off MMP3.in.off MMP13.in.off NFKB1.in.off SMAD4.in.on SMAD7.in.off TGFB1.in.off TIMP1.in.on SMAD4.out.on ==> MMP9.in.on
1783 < 18 > SMAD4.in.on SMAD7.in.on JUN.out.on MMP3.out.on SMAD4.out.on TIMP1.out.on ==> MMP9.in.off FOS.out.off NFKB1.out.on
1784 < 18 > SMAD4.in.on SMAD7.in.on FOS.out.off JUN.out.on SMAD4.out.on SMAD7.out.on TIMP1.out.on ==> NFKB1.out.on
1785 < 18 > SMAD4.in.on SMAD7.in.on COL1A1.out.on MMP1.out.on MMP9.out.off MMP13.out.off NFKB1.out.off SMAD4.out.on TGFB1.out.on ==> JUN.out.off JUNB.out.off
1786 < 18 > NFKB1.in.on SMAD4.in.on COL1A1.out.on FOS.out.off MMP9.out.off NFKB1.out.off SMAD4.out.on TGFB1.out.on TIMP1.out.on ==> MMP3.out.on
1787 < 18 > MMP9.in.off MMP13.in.off SMAD4.in.on SMAD7.in.on ETS1.out.on SMAD7.out.on TIMP1.out.on ==> FOS.in.on
1788 < 18 > MMP1.in.off MMP9.in.off NFKB1.in.on SMAD4.in.on COL1A1.out.on JUNB.out.on MMP9.out.off SMAD4.out.on SMAD7.out.on TGFB1.out.on TIMP1.out.on ==> ETS1.out.off
1789 < 18 > MMP1.in.off MMP3.in.off MMP13.in.off SMAD4.in.on NFKB1.out.off SMAD4.out.on SMAD7.out.on ==> JUN.in.on TGFB1.in.off
1790 < 18 > JUNB.in.on NFKB1.in.on SMAD4.in.on SMAD7.in.on ETS1.out.on FOS.out.off SMAD7.out.on TIMP1.out.on ==> JUN.in.on
1791 < 18 > JUNB.in.on MMP3.in.off MMP13.in.off SMAD4.in.on SMAD7.in.on TGFB1.in.off COL1A1.out.on JUNB.out.off SMAD4.out.on TGFB1.out.on ==> MMP1.in.off
1792 < 18 > FOS.in.on SMAD4.in.on JUN.out.on MMP3.out.on SMAD4.out.on TIMP1.out.on ==> MMP9.in.off FOS.out.off
1793 < 18 > FOS.in.on NFKB1.in.on SMAD4.in.on JUNB.out.on MMP13.out.off TIMP1.out.on ==> NFKB1.out.on
1794 < 18 > FOS.in.on NFKB1.in.on SMAD4.in.on JUN.out.off MMP1.out.on MMP13.out.off SMAD4.out.on SMAD7.out.off TGFB1.out.on ==> MMP9.in.off
1795 < 18 > FOS.in.on MMP13.in.off SMAD4.in.on TGFB1.in.off JUNB.out.off MMP13.out.off SMAD4.out.on TIMP1.out.on ==> FOS.out.off
1796 < 18 > FOS.in.on MMP3.in.off MMP9.in.off MMP13.in.off SMAD4.in.on COL1A1.out.on MMP9.out.off NFKB1.out.off SMAD4.out.on TIMP1.out.on ==> MMP1.out.off
1797 < 18 > FOS.in.on MMP1.in.off SMAD4.in.on JUNB.out.off MMP13.out.off SMAD4.out.on TIMP1.out.on ==> FOS.out.off
1798 < 18 > ETS1.in.on SMAD4.in.on COL1A1.out.on FOS.out.off MMP9.out.off NFKB1.out.off SMAD4.out.on TGFB1.out.on TIMP1.out.on ==> JUNB.out.off
1799 < 18 > ETS1.in.on MMP13.in.off SMAD7.in.on ETS1.out.on FOS.out.off JUNB.out.off SMAD4.out.on TIMP1.out.on ==> JUNB.in.on
1800 < 18 > ETS1.in.on MMP13.in.off SMAD7.in.on COL1A1.out.on NFKB1.out.on SMAD4.out.on SMAD7.out.on TGFB1.out.on ==> NFKB1.in.on
1801 < 18 > ETS1.in.on MMP13.in.off SMAD4.in.on JUN.out.off NFKB1.out.off SMAD4.out.on ==> COL1A1.in.off
1802 < 18 > ETS1.in.on MMP3.in.off MMP13.in.off SMAD4.in.on NFKB1.out.off SMAD4.out.on SMAD7.out.on ==> JUN.in.on TGFB1.in.off
1803 < 18 > ETS1.in.on JUNB.in.on MMP3.in.off MMP13.in.off SMAD4.in.on SMAD7.in.on COL1A1.out.on JUNB.out.off SMAD4.out.on TGFB1.out.on ==> MMP1.in.off
1804 < 18 > COL1A2.in.on NFKB1.in.off SMAD4.in.on JUN.out.on SMAD4.out.on SMAD7.out.on TIMP1.out.on ==> COL1A1.out.on MMP9.out.off
1805 < 18 > COL1A2.in.on NFKB1.in.off SMAD4.in.on ETS1.out.on NFKB1.out.on SMAD4.out.on TIMP1.out.on ==> FOS.out.off
1806 < 18 > COL1A2.in.on NFKB1.in.off SMAD4.in.on ETS1.out.on FOS.out.off MMP1.out.off SMAD4.out.on SMAD7.out.on TGFB1.out.on TIMP1.out.on ==> JUN.out.off
1807 < 18 > COL1A2.in.on MMP13.in.off TIMP1.in.on JUNB.out.on MMP9.out.on MMP13.out.off TIMP1.out.on ==> SMAD4.in.on SMAD7.out.on
1808 < 18 > COL1A2.in.on MMP13.in.off SMAD7.in.on TIMP1.in.on ETS1.out.on FOS.out.off JUNB.out.off MMP13.out.off SMAD4.out.on TIMP1.out.on ==> JUNB.in.on
1809 < 18 > COL1A2.in.on MMP13.in.off SMAD7.in.on TGFB1.in.on ETS1.out.on FOS.out.off JUNB.out.off SMAD4.out.on TIMP1.out.on ==> MMP3.in.off
1810 < 18 > COL1A2.in.on MMP9.in.on MMP13.in.off TIMP1.in.on JUNB.out.on SMAD4.out.on TGFB1.out.on TIMP1.out.on ==> FOS.out.off NFKB1.out.on
1811 < 18 > COL1A2.in.on MMP9.in.off NFKB1.in.off SMAD4.in.on JUNB.out.off MMP1.out.on MMP13.out.off SMAD4.out.on SMAD7.out.off ==> NFKB1.out.on
1812 < 18 > COL1A2.in.on MMP9.in.off NFKB1.in.off SMAD4.in.on COL1A1.out.on JUNB.out.on MMP9.out.off SMAD4.out.on TIMP1.out.on ==> SMAD7.out.on
1813 < 18 > COL1A2.in.on MMP3.in.off MMP13.in.off SMAD4.in.on TIMP1.in.on MMP1.out.off NFKB1.out.off SMAD4.out.on TIMP1.out.on ==> JUN.in.on
1814 < 18 > COL1A2.in.on MMP1.in.off MMP3.in.off MMP13.in.off NFKB1.in.on SMAD4.in.on TIMP1.in.on ETS1.out.on MMP13.out.off SMAD4.out.on TIMP1.out.on ==> MMP9.in.on
1815 < 18 > COL1A2.in.on MMP1.in.off MMP3.in.off MMP9.in.on MMP13.in.off SMAD4.in.on TIMP1.in.on MMP3.out.off MMP13.out.off SMAD4.out.on ==> TGFB1.in.off
1816 < 18 > COL1A2.in.on MMP1.in.off MMP3.in.off MMP9.in.on MMP13.in.off SMAD4.in.on TIMP1.in.on ETS1.out.on MMP13.out.off SMAD4.out.on SMAD7.out.on TIMP1.out.on ==> MMP9.out.on
1817 < 18 > COL1A2.in.on JUNB.in.on MMP1.in.off NFKB1.in.on SMAD4.in.on SMAD7.in.on TGFB1.in.on TIMP1.in.on SMAD4.out.on TGFB1.out.on ==> FOS.in.off
1818 < 18 > COL1A2.in.on JUNB.in.on MMP1.in.off MMP3.in.off MMP13.in.off SMAD4.in.on SMAD7.in.on TIMP1.in.on FOS.out.off MMP13.out.off NFKB1.out.on SMAD4.out.on TGFB1.out.on TIMP1.out.on ==> MMP9.in.on
1819 < 18 > COL1A2.in.on JUNB.in.off MMP9.in.on MMP13.in.off SMAD4.in.on SMAD7.in.off TIMP1.in.on JUNB.out.off SMAD4.out.on TGFB1.out.on ==> JUN.in.on MMP1.in.off MMP3.in.off TGFB1.in.off
1820 < 18 > COL1A2.in.on JUNB.in.off MMP1.in.on MMP13.in.off NFKB1.in.on SMAD4.in.on SMAD7.in.off TGFB1.in.on COL1A1.out.on MMP9.out.off SMAD4.out.on TGFB1.out.on ==> JUN.in.off
1821 < 18 > COL1A2.in.on JUN.in.on JUNB.in.off MMP3.in.off MMP13.in.off SMAD4.in.on TIMP1.in.on MMP1.out.on MMP3.out.on MMP13.out.off SMAD4.out.on TIMP1.out.on ==> SMAD7.in.off
1822 < 18 > COL1A2.in.on FOS.in.on MMP1.in.off MMP9.in.off SMAD4.in.on TIMP1.in.on COL1A1.out.on MMP1.out.off MMP3.out.on MMP9.out.off MMP13.out.on SMAD4.out.on SMAD7.out.on TGFB1.out.on TIMP1.out.on ==> JUNB.in.off
1823 < 18 > COL1A2.in.on FOS.in.on JUNB.in.off SMAD4.in.on MMP13.out.off SMAD4.out.on SMAD7.out.off ==> MMP9.in.off JUNB.out.off
1824 < 18 > COL1A2.in.on FOS.in.on JUNB.in.off MMP9.in.off SMAD4.in.on ETS1.out.on FOS.out.off SMAD4.out.on TIMP1.out.on ==> JUNB.out.off
1825 < 18 > COL1A2.in.on ETS1.in.on MMP13.in.off NFKB1.in.on TIMP1.in.on FOS.out.off MMP9.out.on MMP13.out.off NFKB1.out.on TIMP1.out.on ==> TGFB1.out.on
1826 < 18 > COL1A2.in.on ETS1.in.on JUNB.in.on MMP13.in.off SMAD7.in.on TIMP1.in.on MMP9.out.off MMP13.out.off SMAD4.out.on TIMP1.out.on ==> ETS1.out.on
1827 < 18 > COL1A2.in.on ETS1.in.on JUNB.in.off MMP13.in.off SMAD4.in.on TIMP1.in.on ETS1.out.on FOS.out.off JUNB.out.off SMAD4.out.on TIMP1.out.on ==> SMAD7.in.off
1828 < 18 > COL1A1.in.on COL1A2.in.on SMAD4.in.on COL1A1.out.on ETS1.out.off FOS.out.on SMAD4.out.on SMAD7.out.on TIMP1.out.on ==> NFKB1.out.on
1829 < 18 > COL1A1.in.on COL1A2.in.on MMP1.in.off MMP9.in.off SMAD4.in.on TIMP1.in.on COL1A1.out.on ETS1.out.off JUNB.out.on MMP9.out.off SMAD4.out.on SMAD7.out.on TGFB1.out.on TIMP1.out.on ==> FOS.out.off
1830 < 18 > COL1A1.in.on COL1A2.in.on JUN.in.on JUNB.in.off MMP1.in.off MMP3.in.off MMP13.in.off SMAD4.in.on SMAD7.in.off TGFB1.in.off TIMP1.in.on SMAD4.out.on ==> ETS1.in.off FOS.in.on NFKB1.in.on COL1A1.out.on
1831 < 18 > COL1A1.in.on COL1A2.in.on FOS.in.off MMP13.in.off SMAD4.in.on COL1A1.out.on FOS.out.off JUN.out.off MMP1.out.on MMP13.out.off NFKB1.out.on SMAD4.out.on TGFB1.out.on ==> NFKB1.in.on
1832 < 18 > COL1A1.in.off ETS1.in.on JUNB.in.on MMP3.in.off MMP13.in.off SMAD7.in.on COL1A1.out.on SMAD4.out.on SMAD7.out.on TGFB1.out.on ==> NFKB1.in.on
1833 < 18 > COL1A1.in.off COL1A2.in.on ETS1.in.on JUN.in.on MMP13.in.off SMAD4.in.on TIMP1.in.on COL1A1.out.off ETS1.out.on MMP13.out.off TIMP1.out.on ==> TGFB1.in.off
1834 < 18 > COL1A1.in.off COL1A2.in.on ETS1.in.on JUN.in.on MMP3.in.off MMP13.in.off SMAD4.in.on TGFB1.in.off TIMP1.in.on NFKB1.out.off SMAD4.out.on ==> JUNB.in.off SMAD7.in.off
1835 < 18 > COL1A1.in.off COL1A2.in.on ETS1.in.on JUN.in.on MMP3.in.off MMP13.in.off SMAD4.in.on TGFB1.in.off TIMP1.in.on JUN.out.on MMP9.out.off SMAD4.out.on TIMP1.out.on ==> JUNB.in.off SMAD7.in.off
1836 < 18 > COL1A1.in.off COL1A2.in.on ETS1.in.on FOS.in.on JUN.in.on JUNB.in.off MMP1.in.off MMP3.in.off MMP13.in.off SMAD4.in.on SMAD7.in.off TGFB1.in.off TIMP1.in.on SMAD4.out.on ==> MMP9.in.off NFKB1.in.off
1837 < 17 > SMAD4.in.on MMP13.out.off NFKB1.out.off SMAD4.out.on TIMP1.out.on ==> COL1A2.in.on ETS1.in.on MMP13.in.off TIMP1.in.on
1838 < 17 > SMAD4.in.on ETS1.out.on JUN.out.on SMAD4.out.on TIMP1.out.on ==> COL1A2.in.on ETS1.in.on JUN.in.on MMP13.in.off TIMP1.in.on MMP13.out.off
1839 < 17 > SMAD4.in.on SMAD7.in.on JUNB.out.on MMP1.out.off NFKB1.out.on SMAD4.out.on SMAD7.out.on TIMP1.out.on ==> FOS.out.off
1840 < 17 > SMAD4.in.on SMAD7.in.on JUN.out.on MMP1.out.off NFKB1.out.on SMAD4.out.on SMAD7.out.on TIMP1.out.on ==> FOS.out.off
1841 < 17 > MMP13.in.off SMAD4.in.on SMAD7.in.on JUN.out.on SMAD4.out.on TIMP1.out.on ==> FOS.in.on
1842 < 17 > MMP3.in.off MMP9.in.off MMP13.in.off SMAD4.in.on SMAD7.in.on COL1A1.out.on MMP9.out.off NFKB1.out.off SMAD4.out.on TGFB1.out.on ==> FOS.in.on
1843 < 17 > JUNB.in.on NFKB1.in.on SMAD4.in.on SMAD7.in.on MMP1.out.off SMAD4.out.on SMAD7.out.on TIMP1.out.on ==> JUN.in.on
1844 < 17 > JUN.in.on MMP9.in.off MMP13.in.off SMAD4.in.on TGFB1.in.off JUNB.out.off MMP13.out.off SMAD4.out.on TIMP1.out.on ==> FOS.out.off
1845 < 17 > JUN.in.on MMP1.in.off SMAD4.in.on SMAD7.in.on JUNB.out.on SMAD4.out.on TIMP1.out.on ==> SMAD7.out.on
1846 < 17 > JUN.in.on MMP1.in.off MMP3.in.off MMP13.in.off SMAD4.in.on COL1A1.out.on JUNB.out.on MMP9.out.off SMAD4.out.on TIMP1.out.on ==> TGFB1.in.off
1847 < 17 > JUN.in.on JUNB.in.on MMP13.in.off SMAD4.in.on SMAD7.in.on TGFB1.in.off MMP1.out.on MMP13.out.off SMAD7.out.on ==> NFKB1.in.on
1848 < 17 > JUN.in.on JUNB.in.on MMP1.in.off MMP3.in.off MMP13.in.off SMAD4.in.on SMAD7.in.on COL1A1.out.on MMP3.out.on SMAD4.out.on SMAD7.out.on TGFB1.out.on TIMP1.out.on ==> NFKB1.in.on
1849 < 17 > FOS.in.on SMAD4.in.on COL1A1.out.on JUNB.out.off MMP9.out.off NFKB1.out.off SMAD4.out.on TGFB1.out.on TIMP1.out.on ==> FOS.out.off
1850 < 17 > FOS.in.on MMP3.in.off MMP13.in.off SMAD4.in.on JUNB.out.on MMP1.out.on MMP13.out.off NFKB1.out.on TIMP1.out.on ==> TGFB1.out.on
1851 < 17 > FOS.in.on JUN.in.on MMP3.in.off MMP13.in.off SMAD4.in.on TGFB1.in.off JUN.out.on SMAD4.out.on TIMP1.out.on ==> MMP1.in.off
1852 < 17 > FOS.in.on JUN.in.on JUNB.in.on MMP1.in.off MMP3.in.off MMP9.in.off MMP13.in.off SMAD4.in.on SMAD7.in.on SMAD4.out.on ==> ETS1.in.on
1853 < 17 > ETS1.in.on MMP13.in.off SMAD7.in.on MMP1.out.on MMP13.out.off SMAD7.out.on ==> NFKB1.in.on
1854 < 17 > ETS1.in.on MMP13.in.off SMAD7.in.on COL1A1.out.on FOS.out.off SMAD4.out.on SMAD7.out.on TGFB1.out.on ==> NFKB1.in.on
1855 < 17 > COL1A2.in.on SMAD4.in.on TGFB1.in.on COL1A1.out.on JUNB.out.off MMP9.out.off NFKB1.out.off SMAD4.out.on TGFB1.out.on TIMP1.out.on ==> ETS1.out.on FOS.out.off
1856 < 17 > COL1A2.in.on NFKB1.in.off SMAD4.in.on JUN.out.on MMP1.out.off SMAD4.out.on TIMP1.out.on ==> COL1A1.out.on MMP9.out.off
1857 < 17 > COL1A2.in.on NFKB1.in.off SMAD4.in.on COL1A1.out.on JUNB.out.on MMP9.out.off NFKB1.out.on SMAD4.out.on SMAD7.out.on TGFB1.out.on TIMP1.out.on ==> ETS1.out.off
1858 < 17 > COL1A2.in.on NFKB1.in.off SMAD4.in.on COL1A1.out.on ETS1.out.off JUNB.out.on MMP9.out.off SMAD4.out.on SMAD7.out.on TGFB1.out.on TIMP1.out.on ==> NFKB1.out.on
1859 < 17 > COL1A2.in.on MMP9.in.on MMP13.in.off TIMP1.in.on COL1A1.out.on JUNB.out.on SMAD4.out.on TIMP1.out.on ==> NFKB1.out.on
1860 < 17 > COL1A2.in.on MMP9.in.on MMP13.in.off SMAD4.in.on SMAD7.in.on TIMP1.in.on FOS.out.off MMP13.out.off NFKB1.out.on SMAD4.out.on SMAD7.out.on TIMP1.out.on ==> MMP9.out.on
1861 < 17 > COL1A2.in.on MMP3.in.on SMAD4.in.on TIMP1.in.on NFKB1.out.off SMAD4.out.on ==> MMP9.in.off COL1A1.out.on JUN.out.off JUNB.out.off MMP9.out.off TGFB1.out.on
1862 < 17 > COL1A2.in.on MMP1.in.on MMP3.in.off MMP13.in.off SMAD7.in.on JUN.out.off MMP1.out.on MMP13.out.off SMAD4.out.on SMAD7.out.off TGFB1.out.on ==> JUNB.out.off NFKB1.out.on
1863 < 17 > COL1A2.in.on MMP1.in.off MMP3.in.off MMP13.in.off SMAD4.in.on TIMP1.in.on ETS1.out.on MMP13.out.off NFKB1.out.on SMAD4.out.on SMAD7.out.on TIMP1.out.on ==> MMP9.in.on MMP9.out.on
1864 < 17 > COL1A2.in.on JUNB.in.on MMP1.in.off MMP3.in.off MMP13.in.off NFKB1.in.on SMAD4.in.on SMAD7.in.on TIMP1.in.on FOS.out.off MMP13.out.off SMAD4.out.on TIMP1.out.on ==> MMP9.in.on
1865 < 17 > COL1A2.in.on JUNB.in.off MMP13.in.off SMAD4.in.on ETS1.out.on FOS.out.off JUNB.out.off MMP3.out.on NFKB1.out.on SMAD4.out.on TIMP1.out.on ==> MMP3.in.off
1866 < 17 > COL1A2.in.on JUN.in.on MMP3.in.off MMP13.in.off SMAD4.in.on TIMP1.in.on COL1A1.out.on JUN.out.on MMP13.out.off SMAD4.out.on TIMP1.out.on ==> MMP3.out.off
1867 < 17 > COL1A2.in.on JUN.in.on JUNB.in.on MMP13.in.off SMAD4.in.on SMAD7.in.on TIMP1.in.on ETS1.out.on FOS.out.off JUN.out.off MMP1.out.on MMP13.out.off TGFB1.out.on TIMP1.out.on ==> NFKB1.in.on
1868 < 17 > COL1A2.in.on JUN.in.off SMAD4.in.on ETS1.out.on FOS.out.off JUN.out.off JUNB.out.off MMP3.out.on SMAD4.out.on TGFB1.out.on TIMP1.out.on ==> MMP9.out.off
1869 < 17 > COL1A2.in.on FOS.in.on MMP13.in.off SMAD4.in.on TIMP1.in.on FOS.out.off JUN.out.off MMP1.out.on MMP3.out.on MMP13.out.off SMAD4.out.on TGFB1.out.on TIMP1.out.on ==> TGFB1.in.off
1870 < 17 > COL1A2.in.on FOS.in.on MMP13.in.off SMAD4.in.on SMAD7.in.on TIMP1.in.on FOS.out.off MMP1.out.on MMP3.out.on MMP13.out.off SMAD4.out.on TIMP1.out.on ==> JUNB.in.on
1871 < 17 > COL1A2.in.on FOS.in.on MMP9.in.on MMP13.in.off SMAD4.in.on TIMP1.in.on SMAD4.out.on ==> MMP1.in.off MMP3.in.off TGFB1.in.off MMP13.out.off TIMP1.out.on
1872 < 17 > COL1A2.in.on FOS.in.on MMP3.in.off MMP13.in.off NFKB1.in.off SMAD4.in.on JUN.out.on SMAD4.out.on TIMP1.out.on ==> MMP9.in.off
1873 < 17 > COL1A2.in.on FOS.in.on JUNB.in.off SMAD4.in.on COL1A1.out.on JUNB.out.on NFKB1.out.on SMAD4.out.on SMAD7.out.on TGFB1.out.on TIMP1.out.on ==> FOS.out.off
1874 < 17 > COL1A2.in.on FOS.in.on JUNB.in.off MMP9.in.off SMAD4.in.on JUNB.out.off MMP1.out.on MMP13.out.off SMAD4.out.on SMAD7.out.off ==> NFKB1.out.on
1875 < 17 > COL1A2.in.on FOS.in.on JUNB.in.off MMP9.in.off SMAD4.in.on COL1A1.out.on FOS.out.off JUNB.out.on MMP9.out.off SMAD4.out.on SMAD7.out.on TGFB1.out.on TIMP1.out.on ==> ETS1.out.off
1876 < 17 > COL1A2.in.on FOS.in.on JUNB.in.off MMP9.in.off SMAD4.in.on COL1A1.out.on ETS1.out.off JUNB.out.on MMP9.out.off SMAD4.out.on SMAD7.out.on TGFB1.out.on TIMP1.out.on ==> FOS.out.off
1877 < 17 > COL1A2.in.on FOS.in.off SMAD4.in.on TIMP1.in.on JUN.out.on SMAD4.out.on TGFB1.out.on TIMP1.out.on ==> SMAD7.out.on
1878 < 17 > COL1A2.in.on FOS.in.off JUN.in.on MMP13.in.off SMAD4.in.on TIMP1.in.on MMP1.out.on MMP13.out.off SMAD4.out.on SMAD7.out.off ==> ETS1.in.on
1879 < 17 > COL1A2.in.on ETS1.in.on MMP13.in.off SMAD4.in.on TIMP1.in.on FOS.out.off MMP9.out.on MMP13.out.off NFKB1.out.on SMAD7.out.on TIMP1.out.on ==> TGFB1.out.on
1880 < 17 > COL1A2.in.on ETS1.in.on MMP3.in.off MMP13.in.off SMAD4.in.on TIMP1.in.on MMP9.out.on MMP13.out.off SMAD7.out.on TIMP1.out.on ==> COL1A1.in.off
1881 < 17 > COL1A2.in.on ETS1.in.on JUNB.in.off MMP13.in.off SMAD4.in.on TIMP1.in.on ETS1.out.on JUN.out.off MMP13.out.off TIMP1.out.on ==> FOS.in.off
1882 < 17 > COL1A2.in.on ETS1.in.on FOS.in.off SMAD4.in.on TIMP1.in.on JUN.out.on SMAD4.out.on TIMP1.out.on ==> JUNB.in.off
1883 < 17 > COL1A1.in.on COL1A2.in.on MMP13.in.off SMAD4.in.on TIMP1.in.on MMP9.out.on MMP13.out.off SMAD4.out.on TIMP1.out.on ==> NFKB1.out.on
1884 < 17 > COL1A1.in.on COL1A2.in.on MMP9.in.off SMAD4.in.on COL1A1.out.on FOS.out.off JUNB.out.off MMP1.out.off MMP9.out.off NFKB1.out.off SMAD4.out.on TGFB1.out.on TIMP1.out.on ==> ETS1.out.on
1885 < 17 > COL1A1.in.on COL1A2.in.on MMP9.in.off SMAD4.in.on TGFB1.in.on FOS.out.off JUN.out.on MMP3.out.on SMAD4.out.on TIMP1.out.on ==> NFKB1.out.on
1886 < 17 > COL1A1.in.on COL1A2.in.on MMP9.in.off SMAD4.in.on TGFB1.in.on COL1A1.out.on JUN.out.on MMP9.out.off SMAD4.out.on SMAD7.out.on TGFB1.out.on TIMP1.out.on ==> ETS1.out.off NFKB1.out.on
1887 < 17 > COL1A1.in.on COL1A2.in.on MMP3.in.off MMP13.in.off SMAD4.in.on COL1A1.out.on JUN.out.on SMAD4.out.on TIMP1.out.on ==> FOS.in.on
1888 < 17 > COL1A1.in.on COL1A2.in.on JUNB.in.on SMAD4.in.on SMAD7.in.on TIMP1.in.on ETS1.out.on SMAD4.out.on TIMP1.out.on ==> JUN.in.on
1889 < 17 > COL1A1.in.on COL1A2.in.on ETS1.in.on SMAD4.in.on TIMP1.in.on MMP13.out.off NFKB1.out.on SMAD4.out.on ==> MMP1.out.on
1890 < 17 > COL1A1.in.on COL1A2.in.on ETS1.in.off MMP1.in.off SMAD4.in.on TIMP1.in.on COL1A1.out.on JUNB.out.on SMAD4.out.on SMAD7.out.on TGFB1.out.on TIMP1.out.on ==> FOS.out.off
1891 < 17 > COL1A1.in.on COL1A2.in.on ETS1.in.off FOS.in.off JUN.in.off MMP9.in.off SMAD4.in.on TGFB1.in.on COL1A1.out.on MMP9.out.off SMAD4.out.on TGFB1.out.on ==> NFKB1.in.on ETS1.out.off FOS.out.off JUN.out.off MMP1.out.on MMP3.out.off MMP13.out.off NFKB1.out.on
1892 < 17 > COL1A1.in.off ETS1.in.on JUNB.in.on MMP13.in.off SMAD7.in.on ETS1.out.on FOS.out.off MMP9.out.off SMAD4.out.on TIMP1.out.on ==> MMP3.out.on
1893 < 17 > COL1A1.in.off COL1A2.in.on ETS1.in.on MMP9.in.off MMP13.in.off SMAD4.in.on TIMP1.in.on ETS1.out.on MMP1.out.on MMP9.out.off MMP13.out.off SMAD4.out.on TIMP1.out.on ==> MMP1.in.on NFKB1.in.on
1894 < 17 > COL1A1.in.off COL1A2.in.on ETS1.in.on MMP9.in.off MMP13.in.off SMAD4.in.on TIMP1.in.on ETS1.out.on FOS.out.off JUN.out.off MMP1.out.on MMP13.out.off TGFB1.out.on TIMP1.out.on ==> MMP1.in.on NFKB1.in.on
1895 < 17 > COL1A1.in.off COL1A2.in.on ETS1.in.on MMP1.in.off MMP3.in.off MMP9.in.on MMP13.in.off NFKB1.in.off SMAD4.in.on TGFB1.in.off TIMP1.in.on NFKB1.out.on SMAD4.out.on ==> TGFB1.out.on
1896 < 16 > SMAD4.in.on FOS.out.on MMP13.out.off SMAD4.out.on SMAD7.out.on TIMP1.out.on ==> COL1A2.in.on JUN.in.on MMP3.in.off MMP13.in.off TIMP1.in.on
1897 < 16 > MMP3.in.off MMP9.in.off MMP13.in.off SMAD4.in.on TIMP1.in.off COL1A1.out.on FOS.out.on MMP9.out.off SMAD4.out.on TGFB1.out.on ==> FOS.in.on ETS1.out.off JUN.out.off JUNB.out.off
1898 < 16 > MMP1.in.off MMP9.in.off SMAD4.in.on COL1A1.out.on FOS.out.off MMP9.out.off NFKB1.out.off SMAD4.out.on TGFB1.out.on TIMP1.out.on ==> MMP1.out.off
1899 < 16 > MMP1.in.off MMP9.in.off NFKB1.in.on SMAD4.in.on COL1A1.out.on MMP9.out.off NFKB1.out.off SMAD4.out.on TGFB1.out.on ==> SMAD7.out.on
1900 < 16 > JUNB.in.on MMP1.in.off NFKB1.in.on SMAD4.in.on SMAD7.in.on MMP3.out.off MMP13.out.off SMAD4.out.on ==> JUN.in.on
1901 < 16 > JUN.in.on MMP1.in.off MMP3.in.off MMP13.in.off SMAD4.in.on COL1A1.out.on ETS1.out.off JUNB.out.on SMAD4.out.on SMAD7.out.on TIMP1.out.on ==> TGFB1.in.off
1902 < 16 > JUN.in.on JUNB.in.on MMP13.in.off SMAD4.in.on SMAD7.in.on TGFB1.in.off MMP3.out.on SMAD4.out.on SMAD7.out.on TIMP1.out.on ==> NFKB1.in.on
1903 < 16 > FOS.in.on MMP9.in.off SMAD4.in.on COL1A1.out.on MMP9.out.off NFKB1.out.off SMAD4.out.on SMAD7.out.on TIMP1.out.on ==> MMP1.out.off
1904 < 16 > FOS.in.on MMP3.in.off MMP13.in.off SMAD4.in.on FOS.out.off JUNB.out.on MMP3.out.on SMAD4.out.on TIMP1.out.on ==> COL1A1.out.on TGFB1.out.on
1905 < 16 > FOS.in.on MMP3.in.off MMP13.in.off SMAD4.in.on FOS.out.off JUN.out.on SMAD4.out.on SMAD7.out.on TIMP1.out.on ==> MMP1.out.off
1906 < 16 > FOS.in.on MMP3.in.off MMP9.in.off MMP13.in.off SMAD4.in.on COL1A1.out.on MMP9.out.off MMP13.out.off NFKB1.out.off SMAD4.out.on ==> MMP3.out.off
1907 < 16 > FOS.in.on MMP1.in.off SMAD4.in.on COL1A1.out.on JUN.out.on SMAD4.out.on TIMP1.out.on ==> MMP1.out.off
1908 < 16 > FOS.in.on MMP1.in.off SMAD4.in.on SMAD7.in.on COL1A1.out.on MMP3.out.on SMAD4.out.on SMAD7.out.on TGFB1.out.on TIMP1.out.on ==> NFKB1.in.on
1909 < 16 > FOS.in.on MMP1.in.off MMP9.in.off SMAD4.in.on COL1A1.out.on ETS1.out.off FOS.out.on MMP9.out.off SMAD4.out.on TGFB1.out.on ==> JUN.out.off JUNB.out.off
1910 < 16 > FOS.in.on JUN.in.on MMP3.in.off MMP13.in.off SMAD4.in.on TGFB1.in.off COL1A1.out.on FOS.out.on SMAD4.out.on ==> MMP1.in.off
1911 < 16 > ETS1.in.on NFKB1.in.on SMAD4.in.on COL1A1.out.on ETS1.out.off MMP3.out.on SMAD4.out.on SMAD7.out.on TGFB1.out.on TIMP1.out.on ==> NFKB1.out.on
1912 < 16 > ETS1.in.on MMP13.in.off SMAD7.in.on MMP3.out.on SMAD4.out.on SMAD7.out.on TIMP1.out.on ==> NFKB1.in.on
1913 < 16 > ETS1.in.on JUNB.in.on MMP3.in.off MMP13.in.off SMAD4.in.on SMAD7.in.on JUNB.out.off MMP9.out.off SMAD4.out.on TGFB1.out.on ==> MMP1.in.off
1914 < 16 > COL1A2.in.on SMAD4.in.on TGFB1.in.on COL1A1.out.on JUNB.out.off MMP1.out.on MMP9.out.off MMP13.out.off NFKB1.out.off SMAD4.out.on TGFB1.out.on ==> JUN.out.off
1915 < 16 > COL1A2.in.on NFKB1.in.off SMAD4.in.on SMAD7.in.on JUNB.out.on SMAD4.out.on TIMP1.out.on ==> TGFB1.out.on
1916 < 16 > COL1A2.in.on MMP9.in.on MMP13.in.off SMAD7.in.on TIMP1.in.on COL1A1.out.on FOS.out.off MMP13.out.off NFKB1.out.on SMAD4.out.on SMAD7.out.on TIMP1.out.on ==> NFKB1.in.on
1917 < 16 > COL1A2.in.on MMP9.in.on MMP13.in.off NFKB1.in.on TIMP1.in.on JUNB.out.on MMP13.out.off SMAD4.out.on TIMP1.out.on ==> NFKB1.out.on
1918 < 16 > COL1A2.in.on MMP1.in.on MMP13.in.off SMAD4.in.on JUN.out.on SMAD4.out.on TIMP1.out.on ==> MMP9.in.off MMP9.out.off SMAD7.out.on
1919 < 16 > COL1A2.in.on JUNB.in.on MMP1.in.off SMAD4.in.on SMAD7.in.on TGFB1.in.on TIMP1.in.on MMP3.out.on SMAD4.out.on TGFB1.out.on TIMP1.out.on ==> FOS.in.off
1920 < 16 > COL1A2.in.on JUNB.in.off MMP13.in.off SMAD4.in.on SMAD7.in.off TIMP1.in.on MMP9.out.on MMP13.out.off TIMP1.out.on ==> JUN.in.on MMP3.in.off
1921 < 16 > COL1A2.in.on JUNB.in.off MMP3.in.off MMP13.in.off SMAD4.in.on TIMP1.in.on MMP9.out.on MMP13.out.off TIMP1.out.on ==> JUN.in.on SMAD7.in.off
1922 < 16 > COL1A2.in.on JUN.in.on MMP3.in.off MMP13.in.off SMAD4.in.on TGFB1.in.off TIMP1.in.on JUN.out.off MMP1.out.on MMP9.out.off MMP13.out.off SMAD4.out.on SMAD7.out.off TGFB1.out.on ==> JUNB.in.off SMAD7.in.off
1923 < 16 > COL1A2.in.on JUN.in.on JUNB.in.on MMP13.in.off SMAD4.in.on SMAD7.in.on TIMP1.in.on ETS1.out.on FOS.out.off MMP13.out.off NFKB1.out.on TGFB1.out.on TIMP1.out.on ==> NFKB1.in.on
1924 < 16 > COL1A2.in.on JUN.in.on JUNB.in.on MMP1.in.off MMP3.in.off MMP13.in.off SMAD4.in.on SMAD7.in.on TIMP1.in.on FOS.out.off MMP13.out.off NFKB1.out.on SMAD4.out.on TIMP1.out.on ==> MMP9.out.on
1925 < 16 > COL1A2.in.on JUN.in.off SMAD4.in.on TIMP1.in.on MMP1.out.off SMAD4.out.on SMAD7.out.on TGFB1.out.on TIMP1.out.on ==> MMP1.in.off SMAD7.in.on
1926 < 16 > COL1A2.in.on JUN.in.off NFKB1.in.off SMAD4.in.on SMAD7.in.on TIMP1.in.on SMAD4.out.on TGFB1.out.on ==> ETS1.in.on MMP1.in.off
1927 < 16 > COL1A2.in.on JUN.in.off MMP13.in.off TGFB1.in.on TIMP1.in.on FOS.out.off JUN.out.off MMP1.out.on MMP13.out.off SMAD4.out.on TGFB1.out.on ==> FOS.in.off NFKB1.in.on
1928 < 16 > COL1A2.in.on JUN.in.off MMP3.in.off MMP13.in.off SMAD4.in.on MMP1.out.off SMAD4.out.on SMAD7.out.on TGFB1.out.on TIMP1.out.on ==> FOS.in.on
1929 < 16 > COL1A2.in.on FOS.in.on NFKB1.in.on SMAD4.in.on COL1A1.out.on ETS1.out.off JUNB.out.on SMAD4.out.on SMAD7.out.on TIMP1.out.on ==> COL1A1.in.on ETS1.in.off
1930 < 16 > COL1A2.in.on FOS.in.on MMP13.in.off SMAD4.in.on TIMP1.in.on ETS1.out.on FOS.out.off JUN.out.off MMP13.out.off TGFB1.out.on TIMP1.out.on ==> TGFB1.in.off
1931 < 16 > COL1A2.in.on FOS.in.on MMP3.in.on SMAD4.in.on TIMP1.in.on SMAD4.out.on ==> MMP9.in.off NFKB1.in.on SMAD7.in.on MMP9.out.off
1932 < 16 > COL1A2.in.on FOS.in.on JUNB.in.off MMP9.in.off SMAD4.in.on COL1A1.out.on JUN.out.off JUNB.out.off MMP9.out.off NFKB1.out.off SMAD4.out.on TGFB1.out.on ==> SMAD7.out.on
1933 < 16 > COL1A2.in.on FOS.in.on JUN.in.off SMAD4.in.on TIMP1.in.on SMAD4.out.on TGFB1.out.on ==> MMP1.in.off SMAD7.in.on
1934 < 16 > COL1A2.in.on FOS.in.off SMAD4.in.on TIMP1.in.on COL1A1.out.on JUN.out.on MMP9.out.off SMAD4.out.on SMAD7.out.on TGFB1.out.on TIMP1.out.on ==> ETS1.out.off
1935 < 16 > COL1A2.in.on FOS.in.off MMP3.in.off MMP13.in.off SMAD4.in.on TIMP1.in.on MMP9.out.on MMP13.out.off TIMP1.out.on ==> JUN.in.on
1936 < 16 > COL1A2.in.on FOS.in.off JUNB.in.on SMAD4.in.on SMAD7.in.on TGFB1.in.on TIMP1.in.on MMP3.out.on SMAD4.out.on TGFB1.out.on TIMP1.out.on ==> MMP1.in.off
1937 < 16 > COL1A2.in.on ETS1.in.on MMP13.in.off TGFB1.in.on TIMP1.in.on SMAD4.out.on ==> FOS.out.off MMP13.out.off TIMP1.out.on
1938 < 16 > COL1A2.in.on ETS1.in.on MMP13.in.off SMAD4.in.on TIMP1.in.on ETS1.out.on FOS.out.off JUNB.out.off MMP9.out.off MMP13.out.off SMAD4.out.on TGFB1.out.on TIMP1.out.on ==> SMAD7.out.off
1939 < 16 > COL1A2.in.on ETS1.in.on MMP13.in.off NFKB1.in.on TIMP1.in.on COL1A1.out.off ETS1.out.on MMP13.out.off TIMP1.out.on ==> COL1A1.in.off NFKB1.out.on
1940 < 16 > COL1A2.in.on ETS1.in.on MMP9.in.off MMP13.in.off SMAD4.in.on TIMP1.in.on ETS1.out.on FOS.out.off JUNB.out.off MMP13.out.off SMAD4.out.on TIMP1.out.on ==> SMAD7.out.off
1941 < 16 > COL1A2.in.on ETS1.in.on MMP1.in.off SMAD4.in.on SMAD7.in.on TIMP1.in.on MMP3.out.on MMP9.out.off SMAD4.out.on TGFB1.out.on TIMP1.out.on ==> JUN.in.off
1942 < 16 > COL1A2.in.on ETS1.in.on JUNB.in.off MMP13.in.off SMAD4.in.on TIMP1.in.on FOS.out.off JUN.out.off MMP1.out.on MMP3.out.on MMP13.out.off SMAD4.out.on TGFB1.out.on TIMP1.out.on ==> FOS.in.off
1943 < 16 > COL1A1.in.on COL1A2.in.on MMP9.in.off SMAD4.in.on TGFB1.in.on COL1A1.out.on JUN.out.on MMP1.out.off MMP9.out.off SMAD4.out.on TGFB1.out.on TIMP1.out.on ==> FOS.out.off
1944 < 16 > COL1A1.in.on COL1A2.in.on MMP1.in.off SMAD4.in.on TIMP1.in.on COL1A1.out.on JUN.out.on SMAD4.out.on TIMP1.out.on ==> MMP1.out.off
1945 < 16 > COL1A1.in.on COL1A2.in.on JUNB.in.off SMAD4.in.on COL1A1.out.on JUN.out.on SMAD4.out.on SMAD7.out.on TIMP1.out.on ==> ETS1.out.off
1946 < 16 > COL1A1.in.on COL1A2.in.on JUN.in.on MMP1.in.off MMP3.in.off MMP9.in.off MMP13.in.off SMAD4.in.on TGFB1.in.off TIMP1.in.on SMAD4.out.on ==> FOS.in.on
1947 < 16 > COL1A1.in.on COL1A2.in.on FOS.in.off SMAD4.in.on TIMP1.in.on ETS1.out.on SMAD4.out.on TIMP1.out.on ==> FOS.out.off MMP3.out.on
1948 < 16 > COL1A1.in.on COL1A2.in.on ETS1.in.on SMAD4.in.on SMAD7.in.on TIMP1.in.on COL1A1.out.on FOS.out.off SMAD4.out.on SMAD7.out.on TGFB1.out.on ==> FOS.in.off JUN.in.off JUNB.in.off MMP3.in.on TGFB1.in.on
1949 < 16 > COL1A1.in.on COL1A2.in.on ETS1.in.off JUN.in.off JUNB.in.off MMP9.in.off SMAD4.in.on TGFB1.in.on COL1A1.out.on ETS1.out.off FOS.out.on JUN.out.off JUNB.out.off MMP9.out.off SMAD4.out.on TGFB1.out.on ==> FOS.in.on
1950 < 16 > COL1A1.in.on COL1A2.in.on ETS1.in.off FOS.in.off MMP1.in.off MMP3.in.on MMP9.in.off MMP13.in.on SMAD4.in.on SMAD7.in.on TGFB1.in.on TIMP1.in.on COL1A1.out.on ETS1.out.off FOS.out.on JUN.out.off JUNB.out.off MMP9.out.off SMAD4.out.on TGFB1.out.on ==> JUN.in.on
1951 < 16 > COL1A1.in.off ETS1.in.on JUNB.in.on MMP13.in.off SMAD7.in.on MMP13.out.off SMAD4.out.on SMAD7.out.off ==> JUN.out.off MMP1.out.on TGFB1.out.on
1952 < 16 > COL1A1.in.off ETS1.in.on JUNB.in.on MMP13.in.off SMAD7.in.on COL1A1.out.on ETS1.out.on FOS.out.off SMAD4.out.on TGFB1.out.on TIMP1.out.on ==> JUN.out.off MMP3.out.on
1953 < 16 > COL1A1.in.off COL1A2.in.on ETS1.in.on MMP1.in.on MMP13.in.off NFKB1.in.on TIMP1.in.on JUNB.out.on SMAD4.out.on TIMP1.out.on ==> MMP9.out.off
1954 < 16 > COL1A1.in.off COL1A2.in.on ETS1.in.on JUN.in.on MMP3.in.off MMP9.in.off MMP13.in.off SMAD4.in.on TGFB1.in.off TIMP1.in.on JUN.out.on SMAD4.out.on TIMP1.out.on ==> JUNB.in.off SMAD7.in.off
1955 < 15 > SMAD4.in.on MMP1.out.off MMP13.out.off SMAD4.out.on TIMP1.out.on ==> COL1A2.in.on MMP1.in.off MMP3.in.off MMP13.in.off TIMP1.in.on MMP3.out.off
1956 < 15 > SMAD4.in.on FOS.out.on JUN.out.on SMAD4.out.on SMAD7.out.on TIMP1.out.on ==> COL1A2.in.on JUN.in.on MMP3.in.off MMP13.in.off TIMP1.in.on MMP13.out.off
1957 < 15 > NFKB1.in.on SMAD4.in.on JUN.out.on JUNB.out.on MMP1.out.off SMAD4.out.on SMAD7.out.on TGFB1.out.on TIMP1.out.on ==> FOS.out.off
1958 < 15 > MMP3.in.off MMP13.in.off SMAD7.in.on FOS.out.off JUNB.out.on MMP3.out.on NFKB1.out.on SMAD4.out.on TIMP1.out.on ==> COL1A1.out.on TGFB1.out.on
1959 < 15 > MMP3.in.off MMP13.in.off SMAD4.in.on TGFB1.in.off MMP3.out.off MMP13.out.off NFKB1.out.off SMAD4.out.on ==> JUN.in.on
1960 < 15 > MMP1.in.off MMP9.in.off SMAD4.in.on ETS1.out.on NFKB1.out.on SMAD4.out.on TIMP1.out.on ==> FOS.out.off JUNB.out.off MMP3.out.on
1961 < 15 > JUNB.in.on MMP9.in.off SMAD4.in.on SMAD7.in.on COL1A1.out.on MMP9.out.off NFKB1.out.off SMAD4.out.on TGFB1.out.on ==> JUN.in.on
1962 < 15 > JUNB.in.on MMP9.in.off SMAD4.in.on SMAD7.in.on COL1A1.out.on ETS1.out.off JUN.out.off JUNB.out.off MMP1.out.on MMP3.out.off MMP9.out.off MMP13.out.off SMAD4.out.on SMAD7.out.on TGFB1.out.on TIMP1.out.off ==> JUN.in.on
1963 < 15 > JUN.in.on JUNB.in.on MMP1.in.off MMP3.in.off MMP13.in.off SMAD4.in.on SMAD7.in.on COL1A1.out.on ETS1.out.off SMAD4.out.on ==> NFKB1.in.on
1964 < 15 > FOS.in.on MMP13.in.off SMAD4.in.on TGFB1.in.off JUNB.out.on NFKB1.out.on TGFB1.out.on TIMP1.out.on ==> FOS.out.off
1965 < 15 > FOS.in.on JUN.in.on MMP3.in.off MMP13.in.off SMAD4.in.on JUNB.out.on MMP1.out.off SMAD4.out.on SMAD7.out.on TIMP1.out.on ==> JUN.out.on
1966 < 15 > ETS1.in.on MMP3.in.off MMP13.in.off SMAD4.in.on MMP3.out.off MMP13.out.off NFKB1.out.off SMAD4.out.on ==> JUN.in.on
1967 < 15 > ETS1.in.on FOS.in.on MMP13.in.off SMAD4.in.on JUNB.out.on TIMP1.out.on ==> TGFB1.in.off
1968 < 15 > ETS1.in.on FOS.in.on MMP13.in.off SMAD4.in.on JUNB.out.off MMP13.out.off SMAD4.out.on TIMP1.out.on ==> FOS.out.off
1969 < 15 > COL1A2.in.on NFKB1.in.off SMAD4.in.on JUN.out.on MMP3.out.on SMAD4.out.on TIMP1.out.on ==> FOS.out.off
1970 < 15 > COL1A2.in.on MMP13.in.off TGFB1.in.on TIMP1.in.on MMP1.out.on MMP3.out.on MMP13.out.off SMAD4.out.on TIMP1.out.on ==> ETS1.in.on FOS.out.off
1971 < 15 > COL1A2.in.on MMP9.in.on MMP13.in.off TIMP1.in.on ETS1.out.on FOS.out.off JUN.out.off JUNB.out.off MMP3.out.on SMAD4.out.on TGFB1.out.on TIMP1.out.on ==> MMP3.in.off
1972 < 15 > COL1A2.in.on MMP9.in.on MMP13.in.off SMAD4.in.on TIMP1.in.on COL1A1.out.on ETS1.out.off FOS.out.off SMAD4.out.on ==> NFKB1.out.on
1973 < 15 > COL1A2.in.on MMP3.in.off MMP13.in.off SMAD4.in.on TIMP1.in.on ETS1.out.on MMP3.out.off MMP13.out.off TIMP1.out.on ==> ETS1.in.on
1974 < 15 > COL1A2.in.on JUNB.in.on MMP1.in.off MMP3.in.off MMP13.in.off SMAD4.in.on SMAD7.in.on TIMP1.in.on FOS.out.off MMP13.out.off NFKB1.out.on SMAD4.out.on SMAD7.out.on TIMP1.out.on ==> MMP9.in.on MMP9.out.on
1975 < 15 > COL1A2.in.on JUNB.in.on MMP1.in.off MMP3.in.off MMP13.in.off SMAD4.in.on SMAD7.in.on TIMP1.in.on COL1A1.out.on FOS.out.off MMP13.out.off NFKB1.out.on SMAD4.out.on TIMP1.out.on ==> MMP9.in.on
1976 < 15 > COL1A2.in.on JUN.in.on MMP13.in.off SMAD4.in.on TGFB1.in.off TIMP1.in.on JUN.out.on MMP9.out.off MMP13.out.off SMAD4.out.on TIMP1.out.on ==> ETS1.in.on
1977 < 15 > COL1A2.in.on JUN.in.on MMP9.in.off MMP13.in.off SMAD4.in.on TGFB1.in.off TIMP1.in.on JUN.out.on MMP13.out.off SMAD4.out.on TIMP1.out.on ==> ETS1.in.on
1978 < 15 > COL1A2.in.on JUN.in.on MMP3.in.off MMP13.in.off SMAD4.in.on TIMP1.in.on JUN.out.on MMP13.out.off SMAD4.out.on TGFB1.out.on TIMP1.out.on ==> MMP3.out.off
1979 < 15 > COL1A2.in.on JUN.in.on JUNB.in.on MMP3.in.off MMP13.in.off SMAD4.in.on SMAD7.in.on TIMP1.in.on FOS.out.off MMP9.out.on MMP13.out.off NFKB1.out.on TGFB1.out.on TIMP1.out.on ==> NFKB1.in.on
1980 < 15 > COL1A2.in.on JUN.in.on JUNB.in.on MMP3.in.off MMP13.in.off SMAD4.in.on SMAD7.in.on TIMP1.in.on FOS.out.off MMP9.out.on MMP13.out.off NFKB1.out.on SMAD7.out.on TIMP1.out.on ==> NFKB1.in.on
1981 < 15 > COL1A2.in.on JUN.in.off SMAD4.in.on COL1A1.out.on MMP9.out.off NFKB1.out.off SMAD4.out.on TGFB1.out.on ==> JUN.out.off JUNB.out.off
1982 < 15 > COL1A2.in.on JUN.in.off MMP3.in.off MMP13.in.off TIMP1.in.on FOS.out.off JUN.out.off MMP13.out.off SMAD4.out.on TGFB1.out.on ==> SMAD7.in.on
1983 < 15 > COL1A2.in.on FOS.in.on MMP13.in.off SMAD4.in.on TIMP1.in.on ETS1.out.on FOS.out.off MMP13.out.off NFKB1.out.on TGFB1.out.on TIMP1.out.on ==> TGFB1.in.off
1984 < 15 > COL1A2.in.on FOS.in.on MMP3.in.off MMP13.in.off SMAD4.in.on TIMP1.in.on MMP9.out.on MMP13.out.off NFKB1.out.on SMAD7.out.on TIMP1.out.on ==> TGFB1.in.off
1985 < 15 > COL1A2.in.on FOS.in.on MMP3.in.off MMP9.in.off MMP13.in.off SMAD4.in.on SMAD7.in.on COL1A1.out.on MMP9.out.off NFKB1.out.off SMAD4.out.on TGFB1.out.on ==> COL1A1.in.on
1986 < 15 > COL1A2.in.on FOS.in.on MMP1.in.on MMP9.in.off MMP13.in.off SMAD4.in.on COL1A1.out.on MMP9.out.off NFKB1.out.off SMAD4.out.on TGFB1.out.on ==> JUN.out.off JUNB.out.off
1987 < 15 > COL1A2.in.on FOS.in.on JUN.in.on MMP13.in.off NFKB1.in.on SMAD4.in.on TIMP1.in.on FOS.out.off MMP1.out.on MMP3.out.on MMP13.out.off SMAD4.out.on TIMP1.out.on ==> TGFB1.in.off
1988 < 15 > COL1A2.in.on FOS.in.on JUN.in.on MMP3.in.off MMP13.in.off NFKB1.in.on SMAD4.in.on TIMP1.in.on MMP9.out.on MMP13.out.off NFKB1.out.on TIMP1.out.on ==> TGFB1.in.off
1989 < 15 > COL1A2.in.on FOS.in.off SMAD4.in.on TIMP1.in.on ETS1.out.on NFKB1.out.off SMAD4.out.on TIMP1.out.on ==> JUN.out.off
1990 < 15 > COL1A2.in.on FOS.in.off SMAD4.in.on SMAD7.in.on TGFB1.in.on TIMP1.in.on ETS1.out.on FOS.out.off JUN.out.off JUNB.out.off MMP3.out.on SMAD4.out.on TGFB1.out.on TIMP1.out.on ==> MMP1.in.off
1991 < 15 > COL1A2.in.on FOS.in.off MMP13.in.off SMAD4.in.on TIMP1.in.on NFKB1.out.off SMAD4.out.on ==> COL1A1.in.off ETS1.in.on
1992 < 15 > COL1A2.in.on FOS.in.off MMP13.in.off NFKB1.in.on TIMP1.in.on FOS.out.off MMP9.out.on MMP13.out.off NFKB1.out.on TIMP1.out.on ==> TGFB1.out.on
1993 < 15 > COL1A2.in.on FOS.in.off MMP1.in.off MMP9.in.off SMAD4.in.on TIMP1.in.on ETS1.out.on SMAD4.out.on TIMP1.out.on ==> FOS.out.off JUNB.out.off MMP3.out.on
1994 < 15 > COL1A2.in.on FOS.in.off MMP1.in.off MMP9.in.off SMAD4.in.on TIMP1.in.on COL1A1.out.on MMP9.out.off NFKB1.out.off SMAD4.out.on TGFB1.out.on ==> SMAD7.out.on
1995 < 15 > COL1A2.in.on FOS.in.off JUN.in.on MMP13.in.off SMAD4.in.on TIMP1.in.on JUN.out.on SMAD4.out.on TIMP1.out.on ==> ETS1.in.on JUNB.in.off MMP3.in.off SMAD7.in.off
1996 < 15 > COL1A2.in.on ETS1.in.on MMP13.in.off TIMP1.in.on COL1A1.out.off ETS1.out.on MMP13.out.off TGFB1.out.on TIMP1.out.on ==> COL1A1.in.off FOS.out.off NFKB1.out.on
1997 < 15 > COL1A2.in.on ETS1.in.on MMP13.in.off TIMP1.in.on COL1A1.out.off ETS1.out.on MMP9.out.on MMP13.out.off TIMP1.out.on ==> MMP3.in.off
1998 < 15 > COL1A2.in.on ETS1.in.on MMP13.in.off TGFB1.in.on TIMP1.in.on FOS.out.off MMP1.out.on MMP13.out.off SMAD4.out.on TIMP1.out.on ==> MMP3.out.on
1999 < 15 > COL1A2.in.on ETS1.in.on MMP9.in.off MMP13.in.off SMAD4.in.on TIMP1.in.on COL1A1.out.off ETS1.out.on MMP13.out.off TIMP1.out.on ==> JUN.in.on MMP1.out.on NFKB1.out.on
2000 < 15 > COL1A2.in.on ETS1.in.on MMP1.in.off SMAD4.in.on SMAD7.in.on TIMP1.in.on JUN.out.off MMP3.out.off MMP13.out.off SMAD4.out.on TGFB1.out.on ==> JUN.in.off
[truncated: 713 more rows]
