# Supplementary material for: Adapted Boolean network models for extracellular matrix formation
Source: BMC Syst Biol. 2009 Jul 21;3:77. doi: 10.1186/1752-0509-3-77 (PMC2734845; doi:10.1186/1752-0509-3-77)
Supplement: Additional file 10 — Temporal rules after TNFα stimulation. Complete lists, valid for the simulation and the observed time series. [file 1752-0509-3-77-S10.txt]

1 < 294 > { } ==> JUND.in.on SMAD4.in.on JUND.out.on SMAD4.out.on TIMP1.out.on
2 < 269 > TGFB1.in.on ==> TIMP1.in.on
3 < 243 > NFKB1.out.on ==> MMP1.out.on
4 < 235 > FOS.out.off ==> MMP1.out.on
5 < 227 > TGFB1.in.on TIMP1.in.on MMP9.out.off ==> TGFB1.out.on
6 < 215 > JUNB.in.off ==> TIMP1.in.on
7 < 208 > MMP13.out.on ==> MMP1.out.on TGFB1.out.on
8 < 207 > COL1A1.in.on ==> TGFB1.in.on TIMP1.in.on
9 < 203 > JUNB.out.off ==> MMP1.out.on
10 < 193 > SMAD7.out.off TGFB1.out.on ==> MMP1.out.on
11 < 191 > TGFB1.in.on TIMP1.in.on JUNB.out.off MMP1.out.on ==> TGFB1.out.on
12 < 190 > NFKB1.in.off ==> TIMP1.in.on
13 < 181 > MMP1.in.on ==> TIMP1.in.on
14 < 179 > ETS1.out.off FOS.out.off MMP1.out.on ==> NFKB1.out.on
15 < 179 > TGFB1.in.on TIMP1.in.on SMAD7.out.off ==> MMP1.out.on TGFB1.out.on
16 < 178 > MMP1.in.on TGFB1.in.on TIMP1.in.on ==> MMP1.out.on
17 < 174 > ETS1.out.off MMP1.out.on MMP13.out.on TGFB1.out.on ==> NFKB1.out.on
18 < 174 > MMP1.in.on TIMP1.in.on MMP1.out.on TGFB1.out.on ==> TGFB1.in.on
19 < 172 > JUN.out.off ==> TGFB1.out.on
20 < 170 > SMAD7.in.on TGFB1.in.on TIMP1.in.on ==> COL1A1.in.on
21 < 167 > COL1A2.in.on ==> TIMP1.in.on
22 < 166 > COL1A1.out.on MMP9.out.off ==> TGFB1.out.on
23 < 161 > MMP3.in.on ==> TIMP1.in.on
24 < 159 > MMP3.out.on MMP9.out.off TGFB1.out.on ==> COL1A1.out.on
25 < 159 > COL1A2.out.on ==> TIMP1.in.on
26 < 159 > TGFB1.in.on TIMP1.in.on JUN.out.off TGFB1.out.on ==> MMP1.out.on
27 < 158 > SMAD7.in.on TIMP1.in.on MMP1.out.on TGFB1.out.on ==> COL1A1.in.on TGFB1.in.on
28 < 155 > TIMP1.in.on MMP1.out.on MMP13.out.on SMAD7.out.off TGFB1.out.on ==> NFKB1.out.on
29 < 155 > MMP3.in.on TGFB1.in.on TIMP1.in.on ==> MMP1.out.on
30 < 155 > JUN.in.off ==> TIMP1.in.on
31 < 153 > ETS1.in.off ==> TIMP1.in.on
32 < 151 > TGFB1.in.on TIMP1.in.on TNF.out.off ==> MMP1.out.on
33 < 150 > MMP1.out.on MMP9.out.off NFKB1.out.on SMAD7.out.off ==> ETS1.out.off
34 < 149 > FOS.out.off MMP1.out.on MMP9.out.off MMP13.out.on NFKB1.out.on TGFB1.out.on ==> ETS1.out.off
35 < 149 > ETS1.out.off FOS.out.off MMP1.out.on MMP9.out.off NFKB1.out.on TGFB1.out.on ==> MMP13.out.on
36 < 149 > MMP3.in.on TIMP1.in.on MMP1.out.on TGFB1.out.on ==> TGFB1.in.on
37 < 144 > JUNB.in.off SMAD7.in.on TIMP1.in.on ==> COL1A1.in.on TGFB1.in.on
38 < 143 > MMP1.out.on MMP9.out.off MMP13.out.on SMAD7.out.off TGFB1.out.on ==> ETS1.out.off NFKB1.out.on
39 < 142 > NFKB1.in.off TIMP1.in.on TNF.in.off ==> JUNB.in.off
40 < 141 > MMP1.in.on TIMP1.in.on SMAD7.out.off ==> MMP1.out.on
41 < 135 > COL1A2.out.off ==> MMP1.out.on TGFB1.out.on
42 < 134 > NFKB1.in.off SMAD7.in.on TIMP1.in.on ==> COL1A1.in.on TGFB1.in.on
43 < 133 > MMP13.in.on ==> MMP1.in.on TGFB1.in.on TIMP1.in.on MMP1.out.on TGFB1.out.on
44 < 129 > MMP9.in.off TIMP1.in.on FOS.out.off MMP1.out.on MMP13.out.on NFKB1.out.on TGFB1.out.on ==> ETS1.out.off
45 < 128 > ETS1.out.off MMP1.out.on MMP3.out.on ==> NFKB1.out.on
46 < 128 > JUNB.in.off MMP1.in.on TIMP1.in.on MMP1.out.on ==> TGFB1.in.on
47 < 127 > COL1A2.in.off ==> MMP1.out.on TGFB1.out.on
48 < 126 > FOS.in.off ==> TIMP1.in.on
49 < 125 > SMAD7.out.off TNF.out.off ==> MMP1.out.on
50 < 125 > COL1A1.out.on JUNB.out.off MMP1.out.on ==> TGFB1.out.on
51 < 125 > TIMP1.in.on COL1A2.out.on MMP9.out.off TGFB1.out.on ==> COL1A1.out.on
52 < 125 > SMAD7.in.on TIMP1.in.on COL1A1.out.on MMP3.out.on ==> COL1A1.in.on TGFB1.in.on
53 < 125 > MMP9.in.off TIMP1.in.on JUNB.out.off MMP1.out.on MMP13.out.on TGFB1.out.on ==> MMP9.out.off
54 < 124 > FOS.in.off TIMP1.in.on MMP1.out.on ==> TGFB1.in.on
55 < 124 > ETS1.in.on TIMP1.in.on MMP1.out.on TGFB1.out.on ==> TGFB1.in.on
56 < 124 > COL1A2.in.on MMP9.in.off TGFB1.in.on TIMP1.in.on ==> COL1A1.in.on
57 < 123 > SMAD7.in.on TIMP1.in.on MMP3.out.on TGFB1.out.on ==> COL1A1.in.on TGFB1.in.on
58 < 123 > SMAD7.in.on TIMP1.in.on COL1A1.out.on MMP1.out.on ==> COL1A1.in.on TGFB1.in.on
59 < 123 > MMP9.in.off TIMP1.in.on MMP1.out.on MMP13.out.on NFKB1.out.on SMAD7.out.off TGFB1.out.on ==> ETS1.out.off
60 < 122 > COL1A1.out.on MMP1.out.on MMP13.out.on TGFB1.out.on ==> MMP3.out.on MMP9.out.off
61 < 122 > MMP3.in.on TIMP1.in.on ETS1.out.off MMP1.out.on ==> NFKB1.out.on
62 < 121 > MMP3.in.on TGFB1.in.on TIMP1.in.on MMP1.out.on MMP13.out.on TGFB1.out.on ==> MMP1.in.on MMP13.in.on
63 < 121 > MMP1.in.on TIMP1.in.on MMP3.out.on ==> MMP1.out.on
64 < 120 > JUNB.in.off TIMP1.in.on FOS.out.off MMP1.out.on MMP13.out.on NFKB1.out.on TGFB1.out.on ==> ETS1.out.off
65 < 120 > COL1A2.in.on TGFB1.in.on TIMP1.in.on MMP9.out.off TGFB1.out.on ==> COL1A1.in.on
66 < 120 > COL1A2.in.off TIMP1.in.on MMP1.out.on TGFB1.out.on ==> MMP1.in.on TGFB1.in.on
67 < 119 > MMP3.in.on MMP9.in.off TGFB1.in.on TIMP1.in.on MMP1.out.on ==> COL1A1.in.on
68 < 119 > JUNB.in.off MMP1.in.on TIMP1.in.on MMP9.out.off ==> TGFB1.out.on
69 < 118 > TGFB1.in.on TIMP1.in.on TNF.out.on ==> TGFB1.out.on
70 < 118 > TGFB1.in.on TIMP1.in.on ETS1.out.off MMP3.out.on ==> MMP1.out.on NFKB1.out.on
71 < 118 > MMP1.in.on MMP13.in.on TGFB1.in.on TIMP1.in.on ETS1.out.off MMP1.out.on TGFB1.out.on ==> NFKB1.out.on
72 < 118 > JUN.in.on TIMP1.in.on MMP1.out.on TGFB1.out.on ==> TGFB1.in.on
73 < 116 > FOS.out.off JUNB.out.off MMP1.out.on MMP13.out.on NFKB1.out.on TGFB1.out.on ==> ETS1.out.off
74 < 116 > ETS1.out.off MMP3.out.on TGFB1.out.on ==> MMP1.out.on NFKB1.out.on
75 < 116 > ETS1.out.off FOS.out.off JUNB.out.off MMP1.out.on NFKB1.out.on TGFB1.out.on ==> MMP13.out.on
76 < 116 > COL1A2.out.off MMP1.out.on TGFB1.out.on TNF.out.off ==> MMP9.out.off
77 < 116 > COL1A2.out.off MMP1.out.on MMP9.out.off TGFB1.out.on ==> TNF.out.off
78 < 116 > ETS1.in.off TIMP1.in.on TNF.in.off ==> MMP9.in.off
79 < 115 > SMAD7.in.off ==> TIMP1.in.on
80 < 115 > MMP13.in.off TIMP1.in.on TNF.in.off ==> JUNB.in.off
81 < 115 > MMP3.in.on TIMP1.in.on SMAD7.out.off ==> MMP1.out.on
82 < 114 > MMP3.in.on TIMP1.in.on MMP3.out.on ==> MMP1.out.on
83 < 114 > JUNB.in.off TIMP1.in.on MMP1.out.on MMP13.out.on NFKB1.out.on SMAD7.out.off TGFB1.out.on ==> ETS1.out.off
84 < 113 > FOS.out.off JUN.out.off MMP1.out.on MMP13.out.on NFKB1.out.on TGFB1.out.on ==> ETS1.out.off
85 < 113 > COL1A2.out.off ETS1.out.off MMP1.out.on TGFB1.out.on ==> SMAD7.out.off
86 < 113 > MMP1.in.off ==> MMP13.in.off
87 < 113 > COL1A2.in.on TGFB1.in.on TIMP1.in.on COL1A1.out.on ==> COL1A1.in.on
88 < 113 > COL1A2.in.on NFKB1.in.off TGFB1.in.on TIMP1.in.on ==> COL1A1.in.on
89 < 112 > COL1A1.out.on ETS1.out.off MMP3.out.on ==> MMP1.out.on NFKB1.out.on
90 < 112 > COL1A1.out.on ETS1.out.off MMP1.out.on ==> MMP3.out.on NFKB1.out.on
91 < 110 > JUNB.out.off MMP1.out.on MMP13.out.on SMAD7.out.off TGFB1.out.on ==> ETS1.out.off NFKB1.out.on
92 < 110 > JUN.out.off MMP3.out.on TGFB1.out.on ==> MMP1.out.on
93 < 110 > MMP9.in.off NFKB1.in.off TIMP1.in.on MMP1.out.on MMP13.out.on TGFB1.out.on ==> JUNB.in.off
94 < 110 > MMP1.in.on MMP13.in.on TGFB1.in.on TIMP1.in.on FOS.out.off MMP1.out.on NFKB1.out.on TGFB1.out.on ==> MMP13.out.on
95 < 110 > COL1A1.in.on MMP13.in.off TGFB1.in.on TIMP1.in.on ==> COL1A2.in.on
96 < 110 > COL1A1.in.on ETS1.in.on TGFB1.in.on TIMP1.in.on ==> SMAD7.in.on
97 < 109 > ETS1.out.off MMP1.out.on TGFB1.out.on TNF.out.off ==> SMAD7.out.off
98 < 108 > MMP1.out.on MMP13.out.on TGFB1.out.on TNF.out.off ==> COL1A2.out.off MMP9.out.off
99 < 108 > MMP9.in.off TIMP1.in.on ETS1.out.off JUNB.out.off MMP1.out.on ==> MMP9.out.off
100 < 108 > MMP3.in.off NFKB1.in.off TIMP1.in.on ==> MMP13.in.off
101 < 107 > JUN.out.off MMP1.out.on MMP13.out.on SMAD7.out.off TGFB1.out.on ==> ETS1.out.off NFKB1.out.on
102 < 107 > FOS.in.off TIMP1.in.on MMP9.out.off ==> TGFB1.out.on
103 < 106 > MMP1.in.off MMP13.in.off TIMP1.in.on ==> COL1A2.in.on NFKB1.in.off
104 < 106 > COL1A1.in.on TGFB1.in.on TIMP1.in.on FOS.out.off MMP1.out.on MMP13.out.on NFKB1.out.on TGFB1.out.on ==> ETS1.out.off
105 < 105 > SMAD7.in.on TIMP1.in.on TNF.in.off ==> COL1A1.in.on JUNB.in.off TGFB1.in.on
106 < 105 > JUNB.in.off MMP13.in.off NFKB1.in.off TIMP1.in.on ==> MMP3.in.off TNF.in.off
107 < 105 > JUNB.in.off MMP3.in.off TIMP1.in.on MMP9.out.off ==> TNF.in.off
108 < 105 > COL1A1.in.on TGFB1.in.on TIMP1.in.on JUNB.out.off MMP1.out.on MMP13.out.on TGFB1.out.on ==> MMP9.out.off
109 < 105 > COL1A1.in.on SMAD7.in.on TGFB1.in.on TIMP1.in.on ETS1.out.off ==> MMP1.out.on
110 < 104 > JUN.out.on MMP9.out.off ==> TIMP1.in.on
111 < 104 > MMP1.in.on TIMP1.in.on COL1A1.out.on MMP1.out.on ==> TGFB1.in.on MMP3.out.on
112 < 104 > COL1A1.in.on SMAD7.in.on TGFB1.in.on TIMP1.in.on MMP1.out.on MMP13.out.on TGFB1.out.on ==> JUNB.in.off
113 < 103 > MMP9.out.off TNF.out.on ==> TIMP1.in.on COL1A2.out.on
114 < 103 > ETS1.out.off MMP1.out.on MMP9.out.off TNF.out.off ==> SMAD7.out.off
115 < 103 > COL1A1.out.on TNF.out.on ==> TIMP1.in.on COL1A2.out.on TGFB1.out.on
116 < 103 > TNF.in.on ==> TIMP1.in.on
117 < 103 > ETS1.in.off MMP3.in.off TIMP1.in.on ==> MMP9.in.off
118 < 103 > COL1A1.in.on MMP1.in.on TGFB1.in.on TIMP1.in.on MMP1.out.on MMP9.out.off TGFB1.out.on ==> MMP3.in.on
119 < 102 > SMAD7.in.on SMAD7.out.off ==> MMP1.out.on
120 < 102 > ETS1.in.off MMP9.in.off TIMP1.in.on MMP1.out.on MMP13.out.on TGFB1.out.on ==> MMP9.out.off
121 < 102 > COL1A1.in.on JUNB.in.off SMAD7.in.on TGFB1.in.on TIMP1.in.on COL1A1.out.on ==> MMP3.out.on
122 < 101 > ETS1.out.off JUNB.out.off MMP1.out.on MMP9.out.off MMP13.out.on NFKB1.out.on SMAD7.out.off TGFB1.out.on ==> FOS.out.off
123 < 101 > COL1A2.out.off FOS.out.off MMP1.out.on NFKB1.out.on TGFB1.out.on ==> MMP13.out.on SMAD7.out.off
124 < 101 > COL1A1.out.off TGFB1.out.on ==> MMP1.out.on SMAD7.out.off
125 < 101 > TIMP1.in.on TNF.in.off JUNB.out.off MMP1.out.on MMP13.out.on TGFB1.out.on ==> MMP9.out.off
126 < 101 > TIMP1.in.on TNF.in.off FOS.out.off MMP1.out.on MMP13.out.on NFKB1.out.on TGFB1.out.on ==> ETS1.out.off
127 < 101 > ETS1.in.on TGFB1.in.on TIMP1.in.on MMP9.out.off TGFB1.out.on ==> MMP1.out.on
128 < 101 > COL1A2.in.off TNF.in.off MMP1.out.on TGFB1.out.on ==> MMP9.in.off
129 < 101 > COL1A2.in.off MMP9.in.off MMP1.out.on TGFB1.out.on ==> TNF.in.off
130 < 100 > MMP1.out.on MMP13.out.on TGFB1.out.on TNF.out.on ==> MMP3.out.on
131 < 100 > ETS1.out.off MMP1.out.on MMP9.out.off SMAD7.out.off TGFB1.out.on TNF.out.off ==> COL1A2.out.off
132 < 100 > ETS1.in.on NFKB1.in.off TIMP1.in.on ==> TGFB1.in.on
133 < 99 > JUNB.out.off MMP1.out.on TNF.out.on ==> TGFB1.out.on
134 < 99 > TIMP1.in.on FOS.out.off MMP1.out.on MMP3.out.on SMAD7.out.off ==> NFKB1.out.on
135 < 99 > TIMP1.in.on TNF.in.off MMP1.out.on MMP13.out.on NFKB1.out.on SMAD7.out.off TGFB1.out.on ==> ETS1.out.off
136 < 99 > SMAD7.in.off TGFB1.in.on TIMP1.in.on ==> TGFB1.out.on
137 < 99 > JUN.in.off NFKB1.in.off TIMP1.in.on ==> JUNB.in.off TNF.in.off
138 < 98 > FOS.out.off MMP1.out.on TNF.out.on ==> TGFB1.out.on
139 < 98 > TGFB1.in.on TIMP1.in.on TNF.in.on ==> MMP1.out.on
140 < 98 > MMP3.in.on TGFB1.in.on TIMP1.in.on ETS1.out.off MMP1.out.on MMP9.out.off NFKB1.out.on TGFB1.out.on ==> MMP1.in.on MMP13.in.on
141 < 98 > MMP1.in.on TIMP1.in.on TNF.in.off ==> MMP9.in.off TGFB1.out.on
142 < 98 > ETS1.in.off TIMP1.in.on MMP1.out.on MMP13.out.on NFKB1.out.on TGFB1.out.on ==> ETS1.out.off
143 < 98 > COL1A2.in.on ETS1.in.off TIMP1.in.on ==> MMP9.in.off
144 < 98 > COL1A1.in.on TGFB1.in.on TIMP1.in.on MMP1.out.on MMP13.out.on NFKB1.out.on SMAD7.out.off TGFB1.out.on ==> ETS1.out.off
145 < 97 > SMAD7.out.on ==> TIMP1.in.on
146 < 97 > NFKB1.in.on TIMP1.in.on ==> MMP1.in.on
147 < 97 > MMP3.in.on TIMP1.in.on COL1A1.out.on MMP1.out.on ==> TGFB1.in.on MMP3.out.on
148 < 97 > JUNB.in.off MMP3.in.on TIMP1.in.on ==> MMP1.in.on
149 < 97 > ETS1.in.off MMP13.in.off TIMP1.in.on ==> MMP9.in.off
150 < 97 > COL1A1.in.on MMP1.in.on MMP13.in.on TGFB1.in.on TIMP1.in.on MMP1.out.on TGFB1.out.on ==> MMP3.in.on MMP9.in.off
151 < 97 > COL1A1.in.on ETS1.in.off TGFB1.in.on TIMP1.in.on ==> MMP9.in.off
152 < 96 > SMAD7.in.on TNF.in.off MMP9.out.off ==> TGFB1.out.on
153 < 96 > MMP13.in.off SMAD7.in.on TIMP1.in.on ==> COL1A2.in.on
154 < 96 > JUN.in.off TIMP1.in.on FOS.out.off MMP1.out.on MMP13.out.on NFKB1.out.on TGFB1.out.on ==> ETS1.out.off
155 < 96 > JUN.in.off MMP3.in.off TIMP1.in.on ==> TNF.in.off
156 < 96 > ETS1.in.on TIMP1.in.on MMP3.out.on TGFB1.out.on ==> TGFB1.in.on
157 < 95 > JUN.in.off TIMP1.in.on MMP1.out.on MMP13.out.on NFKB1.out.on SMAD7.out.off TGFB1.out.on ==> ETS1.out.off
158 < 95 > FOS.in.off TGFB1.in.on TIMP1.in.on ETS1.out.off ==> MMP1.out.on
159 < 95 > ETS1.in.off JUNB.in.off MMP3.in.off MMP9.in.off TIMP1.in.on ==> TNF.in.off
160 < 95 > COL1A2.in.off FOS.out.off MMP1.out.on NFKB1.out.on TGFB1.out.on ==> MMP13.out.on
161 < 95 > COL1A1.in.on NFKB1.in.off TGFB1.in.on TIMP1.in.on MMP1.out.on MMP13.out.on TGFB1.out.on ==> JUNB.in.off
162 < 95 > COL1A1.in.on MMP1.in.on TGFB1.in.on TIMP1.in.on MMP1.out.on MMP13.out.on TGFB1.out.on ==> MMP3.in.on MMP9.in.off MMP13.in.on
163 < 94 > ETS1.out.off JUN.out.off MMP1.out.on MMP9.out.off MMP13.out.on NFKB1.out.on SMAD7.out.off TGFB1.out.on ==> FOS.out.off
164 < 94 > COL1A1.out.on ETS1.out.off MMP1.out.on MMP3.out.on MMP9.out.off NFKB1.out.on TGFB1.out.on ==> MMP13.out.on
165 < 94 > JUN.in.on TIMP1.in.on MMP3.out.on TGFB1.out.on ==> TGFB1.in.on
166 < 94 > FOS.in.off TIMP1.in.on SMAD7.out.off ==> TGFB1.in.on MMP1.out.on TGFB1.out.on
167 < 94 > ETS1.in.on JUNB.in.off TIMP1.in.on ==> TGFB1.in.on
168 < 93 > COL1A1.out.on JUN.out.on ==> TIMP1.in.on
169 < 93 > MMP1.in.off MMP13.in.off TNF.in.off ==> MMP3.in.off
170 < 93 > JUNB.in.off MMP9.in.off MMP13.in.off TIMP1.in.on MMP9.out.off ==> TNF.in.off
171 < 93 > FOS.in.on MMP3.in.off ==> MMP13.in.off
172 < 93 > ETS1.in.on SMAD7.out.off ==> MMP1.out.on
173 < 93 > ETS1.in.on ETS1.out.off MMP1.out.on ==> NFKB1.out.on
174 < 93 > COL1A1.in.on MMP1.in.on TGFB1.in.on TIMP1.in.on ETS1.out.off MMP1.out.on ==> MMP3.in.on NFKB1.out.on
175 < 92 > FOS.out.off MMP1.out.on MMP9.out.off SMAD7.out.off TGFB1.out.on TNF.out.off ==> COL1A2.out.off
176 < 92 > COL1A1.out.on SMAD7.out.off ==> MMP1.out.on MMP3.out.on TGFB1.out.on
177 < 92 > TIMP1.in.on TNF.in.on MMP1.out.on TGFB1.out.on ==> TGFB1.in.on
178 < 92 > TGFB1.in.on TIMP1.in.on COL1A1.out.off ==> MMP1.out.on SMAD7.out.off TGFB1.out.on
179 < 92 > JUN.in.off MMP13.in.off TIMP1.in.on ==> JUNB.in.off
180 < 92 > ETS1.in.on MMP9.in.off TGFB1.in.on TIMP1.in.on ==> MMP1.out.on
181 < 91 > COL1A1.out.off FOS.out.off MMP1.out.on ==> SMAD7.out.off
182 < 91 > NFKB1.in.on SMAD7.out.off ==> MMP1.out.on
183 < 91 > ETS1.in.off JUNB.in.off MMP9.in.off MMP13.in.off TIMP1.in.on ==> TNF.in.off
184 < 91 > COL1A2.in.on MMP3.in.off TIMP1.in.on ==> MMP13.in.off
185 < 90 > COL1A1.out.on JUN.out.off MMP1.out.on TGFB1.out.on ==> MMP3.out.on
186 < 90 > COL1A1.out.off ETS1.out.off ==> SMAD7.out.off
187 < 90 > TGFB1.in.on TIMP1.in.on SMAD7.out.on ==> COL1A1.out.on
188 < 90 > JUN.in.off MMP1.in.on TIMP1.in.on ==> TGFB1.in.on MMP1.out.on TGFB1.out.on
189 < 90 > FOS.in.on MMP13.in.off TNF.in.off ==> MMP3.in.off
190 < 90 > ETS1.in.off NFKB1.in.off TIMP1.in.on ==> MMP9.in.off MMP13.in.off
191 < 90 > COL1A2.in.on TIMP1.in.on TNF.in.off ==> JUNB.in.off MMP13.in.off
192 < 89 > MMP9.in.off NFKB1.in.off TIMP1.in.on ETS1.out.off MMP1.out.on MMP9.out.off TGFB1.out.on ==> JUNB.in.off
193 < 89 > MMP1.in.on MMP9.in.off TGFB1.in.on TIMP1.in.on TNF.in.off MMP1.out.on MMP13.out.on TGFB1.out.on ==> COL1A2.in.off
194 < 89 > JUNB.in.off NFKB1.in.off TIMP1.in.on JUNB.out.off MMP1.out.on MMP13.out.on TGFB1.out.on ==> MMP9.out.off
195 < 89 > COL1A2.in.on MMP3.in.off MMP13.in.off NFKB1.in.off TIMP1.in.on ==> MMP1.in.off
196 < 88 > TIMP1.in.on COL1A2.out.on ETS1.out.off MMP1.out.on ==> MMP3.out.on NFKB1.out.on
197 < 88 > JUN.in.on TIMP1.in.on COL1A1.out.on MMP3.out.on ==> TGFB1.in.on
198 < 88 > JUN.in.on TIMP1.in.on COL1A1.out.on MMP1.out.on ==> TGFB1.in.on
199 < 88 > ETS1.in.on COL1A1.out.on MMP1.out.on ==> MMP3.out.on
200 < 88 > ETS1.in.on TIMP1.in.on COL1A1.out.on MMP3.out.on ==> TGFB1.in.on
201 < 88 > ETS1.in.on TGFB1.in.on TIMP1.in.on ETS1.out.off ==> MMP1.out.on NFKB1.out.on
202 < 88 > ETS1.in.on TGFB1.in.on TIMP1.in.on COL1A1.out.on ==> MMP3.out.on
203 < 88 > ETS1.in.off TGFB1.in.on TIMP1.in.on FOS.out.off MMP1.out.on SMAD7.out.off TGFB1.out.on ==> NFKB1.out.on
204 < 88 > COL1A2.in.on FOS.in.on TGFB1.in.on TIMP1.in.on ==> COL1A1.in.on
205 < 87 > MMP3.out.on TNF.out.off ==> MMP1.out.on
206 < 87 > NFKB1.in.on ETS1.out.off MMP1.out.on ==> NFKB1.out.on
207 < 87 > MMP3.in.on TGFB1.in.on TIMP1.in.on FOS.out.off MMP1.out.on MMP9.out.off SMAD7.out.off TGFB1.out.on ==> MMP1.in.on MMP13.in.on
208 < 87 > MMP3.in.off MMP1.out.on MMP13.out.on TGFB1.out.on ==> TNF.in.off
209 < 87 > JUN.in.on ETS1.out.off MMP1.out.on ==> NFKB1.out.on
210 < 87 > FOS.in.off TIMP1.in.on MMP3.out.on ==> TGFB1.in.on
211 < 87 > ETS1.in.on JUN.in.on TGFB1.in.on TIMP1.in.on ==> MMP1.out.on
212 < 86 > MMP13.out.off ==> TIMP1.in.on
213 < 86 > COL1A1.out.off MMP1.out.on MMP13.out.on SMAD7.out.off TGFB1.out.on ==> COL1A2.out.off
214 < 86 > COL1A1.out.off ETS1.out.off MMP1.out.on SMAD7.out.off TGFB1.out.on ==> COL1A2.out.off
215 < 86 > TIMP1.in.on SMAD7.out.on TGFB1.out.on ==> COL1A1.out.on
216 < 86 > FOS.in.on JUN.in.off TIMP1.in.on ==> JUNB.in.off
217 < 86 > FOS.in.off MMP3.in.on TIMP1.in.on ==> MMP1.in.on
218 < 86 > ETS1.in.on MMP3.in.on MMP9.in.off TIMP1.in.on ==> SMAD7.in.on
219 < 86 > COL1A2.in.on TGFB1.in.on TIMP1.in.on ETS1.out.off ==> COL1A1.in.on
220 < 86 > COL1A2.in.on JUNB.in.off MMP3.in.off MMP13.in.off TIMP1.in.on TNF.in.off ==> MMP1.in.off NFKB1.in.off
221 < 85 > COL1A2.out.off JUN.out.off MMP1.out.on NFKB1.out.on SMAD7.out.off TGFB1.out.on ==> ETS1.out.off
222 < 85 > COL1A1.out.on MMP1.out.on MMP3.out.on NFKB1.out.on SMAD7.out.off TGFB1.out.on ==> ETS1.out.off
223 < 85 > MMP1.in.on MMP9.in.off MMP13.in.on TGFB1.in.on TIMP1.in.on MMP1.out.on NFKB1.out.on SMAD7.out.off TGFB1.out.on ==> ETS1.out.off
224 < 85 > ETS1.in.off JUNB.in.off MMP9.in.off MMP13.in.off TIMP1.in.on TNF.in.off MMP1.out.on ==> MMP3.in.off
225 < 85 > COL1A2.in.off MMP1.in.on MMP3.in.on TGFB1.in.on TIMP1.in.on MMP1.out.on TGFB1.out.on ==> MMP13.in.on
226 < 85 > COL1A1.in.on JUNB.in.off SMAD7.in.on TGFB1.in.on TIMP1.in.on COL1A2.out.on ==> MMP3.out.on
227 < 84 > TGFB1.in.on TIMP1.in.on COL1A2.out.on ETS1.out.off ==> COL1A1.out.on
228 < 84 > MMP9.in.off NFKB1.in.off TGFB1.in.on TIMP1.in.on ETS1.out.off MMP9.out.off TGFB1.out.on ==> JUNB.in.off
229 < 84 > MMP1.in.on SMAD7.in.on TIMP1.in.on MMP9.out.off ==> MMP3.in.on
230 < 84 > MMP1.in.on SMAD7.in.off TIMP1.in.on ==> TGFB1.out.on
231 < 84 > MMP1.in.on NFKB1.in.off TIMP1.in.on ==> TGFB1.in.on MMP1.out.on
232 < 84 > JUN.in.on SMAD7.out.off ==> MMP1.out.on
233 < 84 > FOS.in.off MMP1.in.on TGFB1.in.on TIMP1.in.on ETS1.out.off MMP1.out.on ==> NFKB1.out.on
234 < 84 > ETS1.in.off MMP9.in.off MMP13.in.off TIMP1.in.on MMP1.out.on TGFB1.out.on ==> MMP3.in.off
235 < 84 > COL1A1.in.on TGFB1.in.on TIMP1.in.on ETS1.out.off JUNB.out.off MMP1.out.on TGFB1.out.on ==> MMP9.out.off
236 < 84 > COL1A1.in.on SMAD7.in.on TGFB1.in.on TIMP1.in.on ETS1.out.off MMP1.out.on MMP9.out.off TGFB1.out.on ==> JUNB.in.off
237 < 83 > MMP9.in.off TIMP1.in.on JUNB.out.off MMP1.out.on TGFB1.out.on TNF.out.on ==> COL1A2.out.on
238 < 83 > MMP3.in.off COL1A1.out.on MMP3.out.on ==> TNF.in.off
239 < 83 > MMP1.in.on MMP13.in.on TGFB1.in.on TIMP1.in.on MMP1.out.on MMP3.out.on TGFB1.out.on ==> MMP13.out.on
240 < 83 > JUNB.in.off MMP3.in.off TIMP1.in.on COL1A1.out.on ==> TNF.in.off
241 < 83 > JUN.in.off JUNB.in.off MMP13.in.off TIMP1.in.on MMP9.out.off ==> TNF.in.off
242 < 83 > FOS.in.on JUNB.in.off MMP13.in.off TIMP1.in.on ==> MMP3.in.off TNF.in.off
243 < 83 > COL1A2.in.on JUN.in.off TIMP1.in.on ==> JUNB.in.off
244 < 83 > COL1A2.in.off MMP1.out.on MMP3.out.on TGFB1.out.on ==> MMP13.out.on
245 < 82 > MMP3.out.off ==> MMP9.out.off TGFB1.out.on
246 < 82 > COL1A1.out.off TNF.out.off ==> MMP1.out.on SMAD7.out.off
247 < 82 > TIMP1.in.on TNF.in.off ETS1.out.off JUNB.out.off MMP1.out.on ==> MMP9.out.off
248 < 82 > MMP9.in.off TIMP1.in.on COL1A2.out.off MMP1.out.on NFKB1.out.on SMAD7.out.off TGFB1.out.on ==> ETS1.out.off
249 < 82 > MMP3.in.on TGFB1.in.on TIMP1.in.on ETS1.out.off JUNB.out.off MMP1.out.on NFKB1.out.on TGFB1.out.on ==> MMP1.in.on MMP13.in.on
250 < 82 > MMP3.in.off ETS1.out.off ==> TNF.in.off
251 < 82 > MMP1.in.on MMP9.in.off MMP13.in.on TGFB1.in.on TIMP1.in.on JUNB.out.off MMP1.out.on TGFB1.out.on ==> MMP9.out.off
252 < 82 > COL1A1.in.on JUN.in.on NFKB1.in.off TGFB1.in.on TIMP1.in.on ==> SMAD7.in.on
253 < 81 > COL1A1.out.on FOS.out.off MMP1.out.on MMP3.out.on SMAD7.out.off TGFB1.out.on ==> ETS1.out.off NFKB1.out.on
254 < 81 > TIMP1.in.on COL1A2.out.on MMP1.out.on MMP13.out.on TGFB1.out.on ==> COL1A1.out.on MMP3.out.on MMP9.out.off TNF.out.on
255 < 81 > TIMP1.in.on COL1A2.out.on ETS1.out.off TGFB1.out.on ==> COL1A1.out.on
256 < 81 > MMP3.in.on MMP9.in.off TIMP1.in.on MMP1.out.on NFKB1.out.on SMAD7.out.off ==> ETS1.out.off
257 < 81 > MMP1.in.on MMP13.in.on TGFB1.in.on TIMP1.in.on JUNB.out.off MMP1.out.on NFKB1.out.on SMAD7.out.off TGFB1.out.on ==> ETS1.out.off
258 < 81 > JUN.in.on TGFB1.in.on TIMP1.in.on ETS1.out.off ==> MMP1.out.on NFKB1.out.on
259 < 81 > ETS1.in.off MMP9.in.off MMP13.in.off TGFB1.in.on TIMP1.in.on ==> MMP3.in.off
260 < 81 > COL1A2.in.on TIMP1.in.on MMP13.out.off ==> MMP13.in.off
261 < 81 > COL1A1.in.on MMP3.in.on TGFB1.in.on TIMP1.in.on MMP1.out.on NFKB1.out.on SMAD7.out.off TGFB1.out.on ==> ETS1.out.off
262 < 80 > ETS1.out.off MMP1.out.on TNF.out.on ==> MMP3.out.on MMP13.out.on NFKB1.out.on TGFB1.out.on
263 < 80 > COL1A1.out.on MMP1.out.on TNF.out.off ==> MMP3.out.on
264 < 80 > TGFB1.in.on TIMP1.in.on ETS1.out.on ==> TGFB1.out.on
265 < 80 > MMP3.in.on TIMP1.in.on COL1A2.out.on MMP1.out.on ==> MMP3.out.on
266 < 80 > MMP1.in.on TIMP1.in.on COL1A2.out.on MMP1.out.on ==> MMP3.out.on
267 < 80 > MMP1.in.on MMP9.in.off TGFB1.in.on TIMP1.in.on TNF.in.off ETS1.out.off MMP1.out.on TGFB1.out.on ==> COL1A2.in.off
268 < 80 > JUNB.in.off TIMP1.in.on COL1A2.out.off MMP1.out.on NFKB1.out.on SMAD7.out.off TGFB1.out.on ==> ETS1.out.off
269 < 80 > COL1A2.in.on TGFB1.in.on TIMP1.in.on MMP1.out.on MMP13.out.on TGFB1.out.on ==> COL1A1.in.on
270 < 79 > SMAD7.in.off TIMP1.in.on TNF.in.off ==> MMP9.in.off
271 < 79 > MMP3.in.on NFKB1.in.off TGFB1.in.on TIMP1.in.on MMP1.out.on ==> ETS1.in.on
272 < 79 > FOS.in.off TGFB1.in.on TIMP1.in.on MMP1.out.on MMP9.out.off MMP13.out.on NFKB1.out.on TGFB1.out.on ==> ETS1.out.off
273 < 79 > ETS1.in.on JUN.in.on MMP3.out.on ==> MMP1.out.on
274 < 79 > COL1A2.in.on MMP3.in.off MMP13.in.off TGFB1.in.on TIMP1.in.on ==> COL1A1.in.on
275 < 79 > COL1A1.in.on MMP3.in.off TGFB1.in.on TIMP1.in.on ==> COL1A2.in.on MMP13.in.off
276 < 78 > COL1A1.out.off MMP1.out.on MMP9.out.off SMAD7.out.off ==> TNF.out.off
277 < 78 > COL1A1.out.off JUNB.out.off MMP1.out.on ==> SMAD7.out.off
278 < 78 > TIMP1.in.on COL1A2.out.on MMP13.out.off ==> COL1A2.in.on MMP13.in.off
279 < 78 > SMAD7.in.on TNF.out.on ==> TGFB1.out.on
280 < 78 > SMAD7.in.on TNF.in.off COL1A1.out.on ==> MMP3.out.on
281 < 78 > MMP9.in.off TIMP1.in.on ETS1.out.off JUN.out.off MMP1.out.on MMP13.out.on NFKB1.out.on SMAD7.out.off TGFB1.out.on ==> FOS.out.off
282 < 78 > MMP3.in.on TGFB1.in.on TIMP1.in.on COL1A2.out.off MMP1.out.on TGFB1.out.on ==> MMP1.in.on MMP13.in.on
283 < 78 > MMP3.in.off MMP3.out.on MMP9.out.off ==> TNF.in.off
284 < 78 > MMP1.in.on MMP13.in.on TGFB1.in.on TIMP1.in.on JUN.out.off MMP1.out.on NFKB1.out.on SMAD7.out.off TGFB1.out.on ==> ETS1.out.off
285 < 78 > FOS.in.on TIMP1.in.on FOS.out.off MMP1.out.on MMP13.out.on NFKB1.out.on TGFB1.out.on ==> ETS1.out.off
286 < 78 > COL1A2.in.on MMP9.in.off TIMP1.in.on MMP1.out.on MMP13.out.on TGFB1.out.on ==> MMP9.out.off
287 < 78 > COL1A2.in.on JUN.in.on TGFB1.in.on TIMP1.in.on ==> COL1A1.in.on
288 < 77 > ETS1.out.off JUNB.out.off MMP1.out.on MMP3.out.on NFKB1.out.on TGFB1.out.on ==> MMP13.out.on
289 < 77 > TIMP1.in.on TNF.in.on MMP3.out.on ==> MMP1.out.on
290 < 77 > SMAD7.in.on TIMP1.in.on SMAD7.out.on ==> COL1A1.out.on
291 < 77 > SMAD7.in.off TIMP1.in.on MMP1.out.on MMP9.out.off MMP13.out.on NFKB1.out.on TGFB1.out.on ==> ETS1.out.off
292 < 77 > SMAD7.in.off TIMP1.in.on ETS1.out.off FOS.out.off MMP1.out.on NFKB1.out.on TGFB1.out.on ==> MMP13.out.on
293 < 77 > MMP13.in.off MMP1.out.on MMP13.out.on TGFB1.out.on ==> MMP3.in.off TNF.in.off
294 < 77 > MMP1.in.on TIMP1.in.on TNF.out.on ==> TGFB1.in.on MMP1.out.on MMP3.out.on TGFB1.out.on
295 < 77 > MMP1.in.on NFKB1.in.on TIMP1.in.on FOS.out.off MMP1.out.on SMAD7.out.off ==> NFKB1.out.on
296 < 77 > MMP1.in.on NFKB1.in.on TGFB1.in.on TIMP1.in.on MMP1.out.on MMP13.out.on TGFB1.out.on ==> NFKB1.out.on
297 < 77 > FOS.in.on TGFB1.in.on TIMP1.in.on FOS.out.off MMP1.out.on SMAD7.out.off TGFB1.out.on ==> NFKB1.out.on
298 < 77 > FOS.in.off MMP9.in.off TGFB1.in.on TIMP1.in.on MMP1.out.on MMP13.out.on TGFB1.out.on ==> MMP9.out.off
299 < 77 > ETS1.in.on MMP1.in.on MMP13.in.on TGFB1.in.on TIMP1.in.on MMP1.out.on TGFB1.out.on ==> MMP3.in.on
300 < 77 > COL1A2.in.on JUNB.in.off MMP13.in.off TGFB1.in.on TIMP1.in.on TNF.in.off ==> COL1A1.in.on
301 < 77 > COL1A2.in.on ETS1.in.off MMP9.in.off MMP13.in.off NFKB1.in.off TIMP1.in.on ==> MMP1.in.off
302 < 76 > COL1A1.out.off ETS1.out.off MMP1.out.on SMAD7.out.off TNF.out.off ==> MMP9.out.off
303 < 76 > TIMP1.in.on COL1A2.out.on SMAD7.out.off ==> MMP3.out.on
304 < 76 > SMAD7.in.on TNF.in.off JUNB.out.off MMP1.out.on ==> TGFB1.out.on
305 < 76 > MMP9.in.off TGFB1.in.on TIMP1.in.on JUN.out.on MMP3.out.on ==> COL1A1.out.on
306 < 76 > JUNB.in.off TIMP1.in.on ETS1.out.off JUNB.out.off MMP1.out.on MMP13.out.on NFKB1.out.on SMAD7.out.off TGFB1.out.on ==> FOS.out.off
307 < 76 > JUN.in.on MMP9.in.off NFKB1.in.off TGFB1.in.on TIMP1.in.on ==> COL1A1.in.on SMAD7.in.on
308 < 76 > JUN.in.off JUNB.in.off MMP9.in.off MMP13.in.off TIMP1.in.on ==> TNF.in.off
309 < 76 > FOS.in.off TGFB1.in.on TIMP1.in.on COL1A1.out.on ==> MMP3.out.on
310 < 76 > ETS1.in.on MMP9.in.off MMP3.out.on ==> MMP1.out.on
311 < 76 > ETS1.in.off MMP1.in.on TIMP1.in.on ==> TGFB1.out.on
312 < 76 > COL1A2.in.on MMP3.in.off MMP13.in.off TIMP1.in.on MMP9.out.off ==> MMP1.in.off NFKB1.in.off
313 < 76 > COL1A1.in.on MMP1.in.on TGFB1.in.on TIMP1.in.on COL1A1.out.on MMP1.out.on MMP3.out.on ==> MMP3.in.on
314 < 76 > COL1A1.in.on MMP1.in.on MMP3.in.on TGFB1.in.on TIMP1.in.on MMP1.out.on MMP9.out.off SMAD7.out.off TGFB1.out.on ==> MMP9.in.off
315 < 76 > COL1A1.in.on MMP1.in.on MMP3.in.on MMP9.in.off MMP13.in.on SMAD7.in.on TGFB1.in.on TIMP1.in.on MMP1.out.on TGFB1.out.on ==> JUNB.in.off
316 < 75 > MMP1.out.on MMP3.out.off MMP9.out.off TGFB1.out.on TNF.out.off ==> COL1A1.out.off COL1A2.out.off SMAD7.out.off
317 < 75 > MMP1.out.on MMP3.out.off MMP9.out.off SMAD7.out.off TGFB1.out.on ==> COL1A1.out.off COL1A2.out.off TNF.out.off
318 < 75 > JUN.out.on JUNB.out.off MMP1.out.on ==> TIMP1.in.on
319 < 75 > FOS.out.off MMP1.out.on MMP3.out.on MMP9.out.off SMAD7.out.off ==> ETS1.out.off NFKB1.out.on
320 < 75 > COL1A1.out.off MMP1.out.on MMP9.out.off SMAD7.out.off TGFB1.out.on TNF.out.off ==> COL1A2.out.off MMP3.out.off
321 < 75 > TIMP1.in.on TNF.in.on ETS1.out.off ==> MMP3.in.on
322 < 75 > TGFB1.in.on TIMP1.in.on COL1A2.out.on JUN.out.on ==> COL1A1.out.on
323 < 75 > SMAD7.in.off TGFB1.in.on TIMP1.in.on FOS.out.off MMP1.out.on SMAD7.out.off TGFB1.out.on ==> NFKB1.out.on
324 < 75 > MMP1.in.on TIMP1.in.on COL1A1.out.off ==> MMP1.out.on SMAD7.out.off
325 < 75 > JUN.in.on JUNB.in.off TIMP1.in.on MMP1.out.on ==> TGFB1.in.on
326 < 75 > FOS.in.on TIMP1.in.on MMP1.out.on MMP13.out.on NFKB1.out.on SMAD7.out.off TGFB1.out.on ==> ETS1.out.off
327 < 75 > FOS.in.on NFKB1.in.off TIMP1.in.on MMP1.out.on MMP13.out.on TGFB1.out.on ==> JUNB.in.off
328 < 75 > ETS1.in.on MMP9.in.off SMAD7.in.on TIMP1.in.on MMP9.out.off ==> MMP3.in.on
329 < 75 > ETS1.in.on JUNB.in.off MMP9.in.off TGFB1.in.on TIMP1.in.on MMP1.out.on ==> MMP1.in.on
330 < 75 > COL1A1.in.on TGFB1.in.on TIMP1.in.on JUNB.out.off MMP1.out.on TGFB1.out.on TNF.out.on ==> COL1A2.out.on
331 < 74 > TIMP1.in.on COL1A1.out.on COL1A2.out.on MMP3.out.on SMAD7.out.on ==> TGFB1.in.on
332 < 74 > MMP1.in.on SMAD7.in.on TIMP1.in.on ETS1.out.off ==> MMP3.in.on
333 < 74 > JUNB.in.off TIMP1.in.on ETS1.out.off JUN.out.off MMP1.out.on MMP13.out.on NFKB1.out.on SMAD7.out.off TGFB1.out.on ==> FOS.out.off
334 < 74 > JUNB.in.off MMP1.in.on NFKB1.in.off TGFB1.in.on TIMP1.in.on MMP1.out.on ==> MMP9.in.off TGFB1.out.on
335 < 74 > JUN.in.off SMAD7.in.on TIMP1.in.on ==> COL1A1.in.on JUNB.in.off TGFB1.in.on
336 < 74 > ETS1.in.on MMP3.out.on MMP9.out.off ==> MMP1.out.on
337 < 74 > COL1A2.in.on MMP1.in.off MMP3.in.off MMP9.in.off MMP13.in.off NFKB1.in.off TIMP1.in.on ==> ETS1.in.off
338 < 74 > COL1A2.in.on ETS1.in.off MMP3.in.off MMP9.in.off MMP13.in.off TIMP1.in.on ==> MMP1.in.off NFKB1.in.off
339 < 74 > COL1A1.in.on NFKB1.in.off TGFB1.in.on TIMP1.in.on ETS1.out.off MMP9.out.off TGFB1.out.on ==> JUNB.in.off
340 < 74 > COL1A1.in.on MMP3.in.on TGFB1.in.on TIMP1.in.on COL1A2.out.on MMP1.out.on MMP3.out.on ==> COL1A1.out.on
341 < 73 > ETS1.out.off MMP1.out.on MMP3.out.off MMP9.out.off TGFB1.out.on ==> COL1A1.out.off COL1A2.out.off SMAD7.out.off TNF.out.off
342 < 73 > TIMP1.in.on COL1A2.out.on JUN.out.off MMP1.out.on TGFB1.out.on ==> MMP3.out.on
343 < 73 > TIMP1.in.on COL1A1.out.on COL1A2.out.on MMP1.out.on SMAD7.out.on ==> TGFB1.in.on
344 < 73 > SMAD7.in.on ETS1.out.off MMP3.out.on ==> MMP1.out.on NFKB1.out.on
345 < 73 > SMAD7.in.on TIMP1.in.on TGFB1.out.on TNF.out.on ==> COL1A1.in.on TGFB1.in.on
346 < 73 > MMP9.in.off TIMP1.in.on JUN.out.on MMP3.out.on TGFB1.out.on ==> COL1A1.out.on
347 < 73 > MMP9.in.off SMAD7.in.off TIMP1.in.on ETS1.out.off ==> MMP9.out.off
348 < 73 > MMP3.in.on TGFB1.in.on TIMP1.in.on JUNB.out.off MMP1.out.on NFKB1.out.on SMAD7.out.off TGFB1.out.on ==> MMP1.in.on
349 < 73 > MMP1.in.on MMP9.in.off TGFB1.in.on TIMP1.in.on TNF.in.off MMP1.out.on NFKB1.out.on SMAD7.out.off TGFB1.out.on ==> COL1A2.in.off ETS1.out.off
350 < 73 > ETS1.in.on TIMP1.in.on COL1A2.out.on MMP1.out.on ==> MMP3.out.on
351 < 73 > ETS1.in.on TGFB1.in.on TIMP1.in.on COL1A2.out.on ==> MMP3.out.on
352 < 73 > COL1A2.in.on FOS.in.on MMP13.in.off TIMP1.in.on MMP1.out.on TGFB1.out.on ==> NFKB1.in.off
353 < 73 > COL1A2.in.off JUNB.out.off MMP1.out.on NFKB1.out.on SMAD7.out.off TGFB1.out.on ==> ETS1.out.off
354 < 73 > COL1A1.in.on TGFB1.in.on TIMP1.in.on JUN.out.on MMP3.out.on ==> COL1A1.out.on
355 < 73 > COL1A1.in.on COL1A2.in.on FOS.in.on MMP13.in.off TGFB1.in.on TIMP1.in.on ==> NFKB1.in.off
356 < 72 > SMAD7.out.off TNF.out.on ==> MMP3.out.on
357 < 72 > TIMP1.in.on JUN.out.on JUNB.out.off MMP1.out.on TGFB1.out.on ==> TGFB1.in.on
358 < 72 > TIMP1.in.on TNF.in.on SMAD7.out.off ==> MMP1.out.on
359 < 72 > MMP3.in.off MMP9.in.off TIMP1.in.on TNF.in.off MMP1.out.on MMP13.out.on TGFB1.out.on ==> MMP9.out.off
360 < 72 > MMP1.in.on NFKB1.in.on TGFB1.in.on TIMP1.in.on FOS.out.off MMP1.out.on MMP13.out.on NFKB1.out.on TGFB1.out.on ==> ETS1.out.off
361 < 72 > MMP1.in.on MMP13.in.on NFKB1.in.on TGFB1.in.on TIMP1.in.on MMP1.out.on TGFB1.out.on ==> MMP13.out.on NFKB1.out.on
362 < 72 > JUN.in.on MMP3.in.on SMAD7.in.on TIMP1.in.on ==> ETS1.in.on
363 < 72 > JUN.in.off MMP1.in.on TGFB1.in.on TIMP1.in.on ETS1.out.off FOS.out.off MMP1.out.on NFKB1.out.on TGFB1.out.on ==> MMP13.out.on
364 < 72 > FOS.in.off SMAD7.in.on TIMP1.in.on ==> COL1A1.in.on TGFB1.in.on
365 < 72 > ETS1.in.on JUN.in.on MMP9.in.off ==> SMAD7.in.on
366 < 71 > MMP1.out.on MMP3.out.on SMAD7.out.off TNF.out.on ==> TGFB1.out.on
367 < 71 > ETS1.out.on MMP9.out.off ==> TIMP1.in.on
368 < 71 > COL1A2.out.off JUNB.out.off MMP1.out.on NFKB1.out.on SMAD7.out.off TGFB1.out.on ==> ETS1.out.off
369 < 71 > TIMP1.in.on MMP3.out.on MMP13.out.off ==> COL1A2.in.on MMP13.in.off COL1A2.out.on
370 < 71 > SMAD7.in.off TGFB1.in.on TIMP1.in.on MMP1.out.on MMP9.out.off SMAD7.out.off TGFB1.out.on ==> ETS1.out.off
371 < 71 > NFKB1.in.on MMP1.out.on MMP9.out.off MMP13.out.on TGFB1.out.on ==> NFKB1.out.on
372 < 71 > MMP9.in.off SMAD7.in.off TIMP1.in.on MMP1.out.on MMP13.out.on TGFB1.out.on ==> MMP9.out.off
373 < 71 > MMP1.in.on MMP13.in.on TGFB1.in.on TIMP1.in.on MMP1.out.on TGFB1.out.on TNF.out.off ==> COL1A2.out.off MMP9.out.off
374 < 71 > MMP1.in.on MMP9.in.off TGFB1.in.on TIMP1.in.on TNF.in.off JUNB.out.off MMP1.out.on TGFB1.out.on ==> MMP9.out.off
375 < 71 > FOS.in.on MMP3.in.off MMP9.in.off MMP13.in.off TIMP1.in.on ==> ETS1.in.off
376 < 71 > FOS.in.off TIMP1.in.on TNF.in.off ==> MMP9.in.off
377 < 71 > ETS1.in.off TGFB1.in.on TIMP1.in.on FOS.out.off JUN.out.off MMP1.out.on TGFB1.out.on ==> NFKB1.out.on
378 < 71 > COL1A2.in.on ETS1.in.off MMP9.in.off MMP13.in.off TIMP1.in.on MMP1.out.on ==> MMP1.in.off NFKB1.in.off
379 < 71 > COL1A1.in.on TGFB1.in.on TIMP1.in.on TNF.in.on MMP1.out.on ==> COL1A2.in.on
380 < 71 > COL1A1.in.on FOS.in.on TGFB1.in.on TIMP1.in.on ETS1.out.off MMP1.out.on ==> NFKB1.out.on
381 < 70 > JUNB.out.off MMP1.out.on MMP3.out.on MMP13.out.on NFKB1.out.on TGFB1.out.on TNF.out.on ==> ETS1.out.off
382 < 70 > ETS1.out.off JUNB.out.on ==> TIMP1.in.on
383 < 70 > COL1A1.out.on JUN.out.off JUNB.out.off MMP1.out.on MMP3.out.on TGFB1.out.on ==> MMP9.out.off
384 < 70 > COL1A1.out.on ETS1.out.on ==> TIMP1.in.on TGFB1.out.on
385 < 70 > MMP3.in.on TGFB1.in.on TIMP1.in.on FOS.out.off JUNB.out.off MMP1.out.on SMAD7.out.off TGFB1.out.on ==> MMP1.in.on
386 < 70 > MMP3.in.off SMAD7.in.on ==> MMP13.in.off
387 < 70 > JUNB.in.off MMP1.in.on MMP13.in.on TGFB1.in.on TIMP1.in.on MMP1.out.on NFKB1.out.on SMAD7.out.off TGFB1.out.on ==> ETS1.out.off
388 < 70 > JUN.in.on MMP1.in.on TGFB1.in.on TIMP1.in.on MMP1.out.on MMP13.out.on TGFB1.out.on ==> MMP13.in.on
389 < 70 > JUN.in.on MMP1.in.on MMP13.in.on TGFB1.in.on TIMP1.in.on MMP1.out.on TGFB1.out.on ==> MMP13.out.on
390 < 70 > ETS1.in.off MMP1.in.on TGFB1.in.on TIMP1.in.on MMP1.out.on NFKB1.out.on TGFB1.out.on ==> ETS1.out.off
391 < 70 > COL1A2.in.on TGFB1.in.on TIMP1.in.on MMP1.out.on NFKB1.out.on SMAD7.out.off TGFB1.out.on ==> FOS.out.off
392 < 70 > COL1A2.in.on TGFB1.in.on TIMP1.in.on FOS.out.off MMP1.out.on SMAD7.out.off TGFB1.out.on ==> NFKB1.out.on
393 < 70 > COL1A2.in.off JUN.out.off MMP1.out.on NFKB1.out.on
SMAD7.out.off TGFB1.out.on ==> ETS1.out.off
394 < 70 > COL1A1.in.off TIMP1.in.on MMP1.out.on TGFB1.out.on ==> SMAD7.in.off
395 < 69 > FOS.out.off JUN.out.off MMP1.out.on MMP3.out.on SMAD7.out.off TGFB1.out.on ==> NFKB1.out.on
396 < 69 > TIMP1.in.on COL1A2.out.on ETS1.out.off TNF.out.on ==> MMP9.out.off
397 < 69 > MMP13.in.off TNF.in.off ETS1.out.off MMP1.out.on ==> MMP3.in.off
398 < 69 > MMP1.in.on MMP9.in.off MMP13.in.on TGFB1.in.on TIMP1.in.on TNF.in.off MMP1.out.on TGFB1.out.on ==> COL1A2.in.off
399 < 69 > FOS.in.off JUN.in.off TIMP1.in.on ==> TGFB1.in.on
400 < 69 > ETS1.in.off MMP1.in.on TGFB1.in.on TIMP1.in.on FOS.out.off MMP1.out.on TGFB1.out.on ==> MMP13.out.on
401 < 69 > ETS1.in.off JUN.in.off JUNB.in.off MMP9.in.off MMP13.in.off TIMP1.in.on TNF.in.off ==> MMP3.in.off
402 < 69 > COL1A2.in.off MMP1.out.on TGFB1.out.on TNF.out.off ==> COL1A2.out.off MMP9.out.off
403 < 68 > TIMP1.in.on JUNB.out.off MMP1.out.on SMAD7.out.on ==> COL1A1.out.on TGFB1.out.on
404 < 68 > TIMP1.in.on COL1A2.out.on MMP1.out.on MMP3.out.on NFKB1.out.on SMAD7.out.off ==> FOS.out.off
405 < 68 > SMAD7.in.on ETS1.out.on ==> TGFB1.out.on
406 < 68 > SMAD7.in.off TIMP1.in.on MMP3.out.on TGFB1.out.on ==> MMP1.out.on
407 < 68 > NFKB1.in.on MMP3.out.on ==> MMP1.out.on
408 < 68 > NFKB1.in.on FOS.out.off MMP1.out.on MMP9.out.off SMAD7.out.off ==> ETS1.out.off NFKB1.out.on
409 < 68 > MMP1.in.on MMP9.in.off TGFB1.in.on TIMP1.in.on TNF.in.off FOS.out.off MMP1.out.on SMAD7.out.off TGFB1.out.on ==> COL1A2.in.off
410 < 68 > JUNB.in.off TGFB1.in.on TIMP1.in.on JUN.out.on MMP3.out.on ==> COL1A1.out.on
411 < 68 > JUNB.in.off NFKB1.in.off TIMP1.in.on ETS1.out.off JUNB.out.off MMP1.out.on ==> MMP9.out.off
412 < 68 > JUN.in.on TIMP1.in.on FOS.out.off MMP1.out.on SMAD7.out.off ==> NFKB1.out.on
413 < 68 > JUN.in.on JUNB.in.off TIMP1.in.on MMP9.out.off ==> TGFB1.out.on
414 < 68 > JUN.in.off TIMP1.in.on COL1A2.out.off MMP1.out.on NFKB1.out.on SMAD7.out.off TGFB1.out.on ==> ETS1.out.off
415 < 68 > JUN.in.off MMP1.in.on TGFB1.in.on TIMP1.in.on FOS.out.off MMP1.out.on MMP9.out.off NFKB1.out.on TGFB1.out.on ==> ETS1.out.off MMP13.out.on
416 < 68 > ETS1.in.on TIMP1.in.on TNF.in.off ==> JUNB.in.off TGFB1.in.on
417 < 68 > ETS1.in.off JUNB.in.off MMP9.in.off MMP13.in.off TIMP1.in.on TNF.in.off MMP3.out.on ==> MMP3.in.off
418 < 68 > ETS1.in.off FOS.in.on JUNB.in.off MMP9.in.off TIMP1.in.on TNF.in.off ==> MMP3.in.off MMP13.in.off
419 < 68 > COL1A1.in.on SMAD7.in.on TGFB1.in.on TIMP1.in.on FOS.out.off MMP1.out.on MMP9.out.off SMAD7.out.off TGFB1.out.on ==> JUNB.in.off
420 < 67 > MMP1.out.on MMP3.out.off MMP9.out.off MMP13.out.on TGFB1.out.on ==> COL1A1.out.off COL1A2.out.off ETS1.out.off FOS.out.off NFKB1.out.on SMAD7.out.off TNF.out.off
421 < 67 > ETS1.out.off JUNB.out.off MMP1.out.on TNF.out.off ==> MMP9.out.off SMAD7.out.off
422 < 67 > TIMP1.in.on COL1A2.out.on JUN.out.on TGFB1.out.on ==> COL1A1.out.on
423 < 67 > TIMP1.in.on COL1A1.out.on COL1A2.out.on MMP1.out.on MMP3.out.on MMP9.out.off MMP13.out.on NFKB1.out.on TGFB1.out.on TNF.out.on ==> ETS1.out.off
424 < 67 > TIMP1.in.on TNF.in.off COL1A2.out.off MMP1.out.on NFKB1.out.on SMAD7.out.off TGFB1.out.on ==> ETS1.out.off
425 < 67 > SMAD7.in.on TNF.in.off ETS1.out.off ==> MMP1.out.on
426 < 67 > SMAD7.in.on TIMP1.in.on JUN.out.on TGFB1.out.on ==> COL1A1.in.on TGFB1.in.on
427 < 67 > SMAD7.in.on TIMP1.in.on TNF.in.on ==> COL1A2.in.on
428 < 67 > NFKB1.in.on FOS.out.off JUNB.out.off MMP1.out.on ==> NFKB1.out.on
429 < 67 > MMP9.in.off TIMP1.in.on JUN.out.on MMP1.out.on MMP13.out.on TGFB1.out.on ==> MMP9.out.off
430 < 67 > MMP9.in.off TIMP1.in.on TNF.in.on ==> COL1A2.in.on
431 < 67 > MMP9.in.off NFKB1.in.off TIMP1.in.on FOS.out.off MMP1.out.on MMP9.out.off SMAD7.out.off TGFB1.out.on ==> JUNB.in.off
432 < 67 > MMP3.in.on TIMP1.in.on TNF.out.on ==> MMP1.out.on MMP3.out.on
433 < 67 > MMP3.in.off MMP9.out.off SMAD7.out.off ==> TNF.in.off
434 < 67 > JUNB.in.on TGFB1.in.on TIMP1.in.on ==> MMP1.out.on
435 < 67 > FOS.in.off MMP1.in.on MMP13.in.on TGFB1.in.on TIMP1.in.on MMP1.out.on MMP9.out.off NFKB1.out.on TGFB1.out.on ==> ETS1.out.off
436 < 67 > ETS1.in.off TGFB1.in.on TIMP1.in.on JUN.out.off MMP1.out.on MMP13.out.on TGFB1.out.on ==> ETS1.out.off NFKB1.out.on
437 < 67 > ETS1.in.off MMP1.in.on TGFB1.in.on TIMP1.in.on MMP1.out.on SMAD7.out.off TGFB1.out.on ==> ETS1.out.off
438 < 67 > ETS1.in.off JUNB.in.off TIMP1.in.on COL1A2.out.on ==> MMP9.in.off
439 < 67 > COL1A2.in.on TIMP1.in.on JUNB.out.off MMP1.out.on MMP13.out.on TGFB1.out.on ==> MMP9.out.off
440 < 67 > COL1A2.in.on TGFB1.in.on TIMP1.in.on JUN.out.on ==> COL1A1.in.on
441 < 67 > COL1A2.in.on TGFB1.in.on TIMP1.in.on FOS.out.off JUN.out.off MMP1.out.on TGFB1.out.on ==> NFKB1.out.on
442 < 67 > COL1A2.in.on FOS.in.on MMP3.in.off MMP13.in.off TIMP1.in.on ==> MMP1.in.off NFKB1.in.off
443 < 67 > COL1A1.in.on JUNB.in.off NFKB1.in.off SMAD7.in.on TGFB1.in.on TIMP1.in.on COL1A2.out.on MMP3.out.on ==> COL1A1.out.on
444 < 67 > COL1A1.in.on ETS1.in.on MMP9.in.off NFKB1.in.off SMAD7.in.on TGFB1.in.on TIMP1.in.on MMP1.out.on ==> MMP3.in.on
445 < 66 > ETS1.out.on JUNB.out.off MMP1.out.on ==> TIMP1.in.on TGFB1.out.on
446 < 66 > TIMP1.in.on MMP1.out.on MMP3.out.on SMAD7.out.off TGFB1.out.on TNF.out.on ==> NFKB1.out.on
447 < 66 > TIMP1.in.on TNF.in.off SMAD7.out.on ==> JUNB.in.off
448 < 66 > TGFB1.in.on TIMP1.in.on COL1A1.out.on COL1A2.out.on ETS1.out.off MMP9.out.off TGFB1.out.on ==> TNF.out.on
449 < 66 > MMP1.in.on SMAD7.in.off TGFB1.in.on TIMP1.in.on MMP1.out.on MMP9.out.off NFKB1.out.on TGFB1.out.on ==> ETS1.out.off
450 < 66 > JUNB.in.off TIMP1.in.on JUN.out.on MMP3.out.on TGFB1.out.on ==> COL1A1.out.on
451 < 66 > JUN.in.off JUNB.in.off MMP3.in.off TIMP1.in.on TNF.in.off MMP3.out.on ==> MMP13.in.off
452 < 66 > COL1A2.in.on NFKB1.in.off TIMP1.in.on MMP1.out.on MMP13.out.on TGFB1.out.on ==> JUNB.in.off
453 < 66 > COL1A1.in.on TGFB1.in.on TIMP1.in.on ETS1.out.off JUN.out.off MMP1.out.on MMP13.out.on NFKB1.out.on SMAD7.out.off TGFB1.out.on ==> FOS.out.off
454 < 66 > COL1A1.in.on MMP1.in.on MMP3.in.on TGFB1.in.on TIMP1.in.on JUN.out.off MMP1.out.on MMP9.out.off TGFB1.out.on ==> MMP9.in.off
455 < 66 > COL1A1.in.on JUNB.in.off MMP1.in.on MMP3.in.on TGFB1.in.on TIMP1.in.on JUNB.out.off MMP1.out.on TGFB1.out.on ==> MMP9.out.off
456 < 65 > FOS.out.off JUNB.out.off MMP1.out.on MMP3.out.on SMAD7.out.off ==> NFKB1.out.on
457 < 65 > TIMP1.in.on COL1A1.out.on MMP13.out.off ==> COL1A2.in.on MMP13.in.off COL1A2.out.on
458 < 65 > SMAD7.in.on TIMP1.in.on ETS1.out.on TGFB1.out.on ==> COL1A1.in.on TGFB1.in.on
459 < 65 > SMAD7.in.on TIMP1.in.on COL1A1.out.on JUN.out.on ==> COL1A1.in.on TGFB1.in.on
460 < 65 > MMP9.in.off TIMP1.in.on MMP1.out.on MMP3.out.on MMP13.out.on NFKB1.out.on TGFB1.out.on TNF.out.on ==> ETS1.out.off
461 < 65 > MMP3.in.off MMP13.in.off SMAD7.in.on TNF.in.off ==> MMP1.in.off
462 < 65 > MMP1.in.on SMAD7.in.on TIMP1.in.on COL1A1.out.on ==> MMP3.in.on
463 < 65 > JUN.in.on MMP9.in.off TGFB1.in.on TIMP1.in.on MMP1.out.on MMP13.out.on TGFB1.out.on ==> MMP9.out.off
464 < 65 > JUN.in.off TIMP1.in.on COL1A1.out.on JUNB.out.off MMP1.out.on TGFB1.out.on ==> MMP9.out.off
465 < 65 > JUN.in.off JUNB.in.off MMP13.in.off TIMP1.in.on TNF.in.off MMP1.out.on NFKB1.out.on ==> MMP3.in.off
466 < 65 > FOS.in.on TGFB1.in.on TIMP1.in.on FOS.out.off JUN.out.off MMP1.out.on TGFB1.out.on ==> NFKB1.out.on
467 < 65 > ETS1.in.on MMP9.in.off TGFB1.in.on TIMP1.in.on MMP1.out.on MMP13.out.on TGFB1.out.on ==> JUNB.in.off MMP1.in.on
468 < 65 > ETS1.in.on JUNB.in.off MMP1.in.on TGFB1.in.on TIMP1.in.on MMP1.out.on MMP13.out.on TGFB1.out.on ==> MMP9.in.off
469 < 65 > ETS1.in.on JUN.in.on TIMP1.in.on MMP9.out.off ==> MMP3.in.on
470 < 65 > ETS1.in.off MMP9.in.off MMP13.in.off TIMP1.in.on MMP3.out.on TGFB1.out.on ==> MMP3.in.off
471 < 65 > ETS1.in.off MMP1.in.on MMP9.in.off TIMP1.in.on TGFB1.out.on ==> MMP9.out.off
472 < 65 > COL1A2.in.on TIMP1.in.on FOS.out.off MMP1.out.on MMP13.out.on NFKB1.out.on TGFB1.out.on ==> ETS1.out.off
473 < 65 > COL1A2.in.on TGFB1.in.on TIMP1.in.on TGFB1.out.on TNF.out.on ==> COL1A1.in.on
474 < 65 > COL1A2.in.on MMP9.in.off TIMP1.in.on MMP1.out.on MMP9.out.off MMP13.out.on NFKB1.out.on TGFB1.out.on ==> ETS1.out.off
475 < 65 > COL1A2.in.on MMP3.in.off MMP13.in.off TIMP1.in.on COL1A1.out.on ==> MMP1.in.off NFKB1.in.off
476 < 65 > COL1A2.in.off COL1A1.out.on MMP1.out.on TGFB1.out.on ==> MMP3.out.on MMP9.out.off MMP13.out.on
477 < 65 > COL1A1.in.on JUN.in.on MMP3.in.on TGFB1.in.on TIMP1.in.on MMP1.out.on MMP3.out.on ==> COL1A1.out.on
478 < 65 > COL1A1.in.on COL1A2.in.on TGFB1.in.on TIMP1.in.on ETS1.out.off MMP1.out.on MMP9.out.off NFKB1.out.on TGFB1.out.on ==> MMP13.out.on
479 < 64 > TIMP1.in.on ETS1.out.off JUNB.out.on MMP1.out.on ==> NFKB1.out.on
480 < 64 > TIMP1.in.on COL1A2.out.on ETS1.out.off JUNB.out.off MMP1.out.on MMP3.out.on NFKB1.out.on ==> MMP9.out.off
481 < 64 > TIMP1.in.on TNF.in.on FOS.out.off MMP1.out.on SMAD7.out.off ==> NFKB1.out.on
482 < 64 > TIMP1.in.on TNF.in.off JUN.out.on MMP3.out.on TGFB1.out.on ==> COL1A1.out.on
483 < 64 > TGFB1.in.on TIMP1.in.on TNF.in.on MMP1.out.on MMP13.out.on TGFB1.out.on ==> MMP1.in.on MMP3.in.on MMP13.in.on
484 < 64 > TGFB1.in.on TIMP1.in.on TNF.in.off JUN.out.on MMP3.out.on ==> COL1A1.out.on
485 < 64 > SMAD7.in.on TNF.in.off MMP1.out.on SMAD7.out.off ==> TGFB1.out.on
486 < 64 > SMAD7.in.off TIMP1.in.on JUNB.out.off MMP1.out.on MMP13.out.on NFKB1.out.on TGFB1.out.on ==> ETS1.out.off
487 < 64 > MMP3.in.on SMAD7.in.on TIMP1.in.on ETS1.out.off MMP9.out.off ==> MMP1.in.on MMP9.in.off
488 < 64 > MMP3.in.on MMP9.in.off TIMP1.in.on COL1A2.out.on TGFB1.out.on ==> COL1A1.out.on
489 < 64 > MMP1.in.on TIMP1.in.on JUN.out.on ==> MMP1.out.on
490 < 64 > MMP1.in.on MMP13.in.on TGFB1.in.on TIMP1.in.on TNF.in.on MMP1.out.on TGFB1.out.on ==> MMP3.in.on MMP13.out.on
491 < 64 > JUN.in.on TNF.in.off ==> MMP9.in.off
492 < 64 > JUN.in.off MMP1.in.on MMP9.in.off TGFB1.in.on TIMP1.in.on MMP1.out.on NFKB1.out.on SMAD7.out.off TGFB1.out.on ==> ETS1.out.off
493 < 64 > JUN.in.off JUNB.in.off MMP13.in.off TIMP1.in.on COL1A1.out.on ==> TNF.in.off
494 < 64 > FOS.in.on SMAD7.in.on ETS1.out.off MMP1.out.on ==> NFKB1.out.on
495 < 64 > FOS.in.off TGFB1.in.on TIMP1.in.on JUNB.out.off MMP1.out.on MMP13.out.on NFKB1.out.on TGFB1.out.on ==> ETS1.out.off
496 < 64 > ETS1.in.on ETS1.out.off MMP3.out.on ==> MMP1.out.on NFKB1.out.on
497 < 64 > ETS1.in.on TNF.in.off MMP9.out.off ==> MMP1.out.on TGFB1.out.on
498 < 64 > ETS1.in.on JUNB.in.off MMP1.in.on MMP3.in.on TGFB1.in.on TIMP1.in.on MMP1.out.on MMP9.out.off TGFB1.out.on ==> COL1A1.in.on SMAD7.in.on
499 < 64 > ETS1.in.on JUN.in.on NFKB1.in.off TGFB1.in.on TIMP1.in.on MMP1.out.on ==> MMP3.in.on
500 < 64 > COL1A1.in.on TGFB1.in.on TIMP1.in.on COL1A2.out.off MMP1.out.on NFKB1.out.on SMAD7.out.off TGFB1.out.on ==> ETS1.out.off
501 < 64 > COL1A1.in.on JUNB.in.off SMAD7.in.on TGFB1.in.on TIMP1.in.on TGFB1.out.on TNF.out.on ==> MMP3.out.on
502 < 63 > ETS1.out.off JUN.out.on ==> TIMP1.in.on
503 < 63 > TIMP1.in.on FOS.out.off MMP1.out.on SMAD7.out.on ==> COL1A1.out.on
504 < 63 > TIMP1.in.on COL1A2.out.on ETS1.out.on TGFB1.out.on ==> TGFB1.in.on
505 < 63 > SMAD7.in.on TIMP1.in.on ETS1.out.off JUNB.out.off MMP1.out.on ==> MMP9.out.off
506 < 63 > NFKB1.in.on JUNB.out.off MMP1.out.on MMP13.out.on TGFB1.out.on ==> NFKB1.out.on
507 < 63 > NFKB1.in.on FOS.out.off JUN.out.off MMP1.out.on TGFB1.out.on ==> NFKB1.out.on
508 < 63 > MMP9.in.off NFKB1.in.off TIMP1.in.on COL1A2.out.off MMP1.out.on TGFB1.out.on ==> JUNB.in.off
509 < 63 > MMP3.in.on TIMP1.in.on TNF.in.off ==> MMP1.in.on MMP9.in.off TGFB1.out.on
510 < 63 > MMP3.in.off MMP9.out.off TNF.out.off ==> TNF.in.off
511 < 63 > MMP3.in.off SMAD7.in.off TIMP1.in.on ==> MMP9.in.off TNF.in.off
512 < 63 > MMP1.in.on SMAD7.in.off TGFB1.in.on TIMP1.in.on FOS.out.off MMP1.out.on MMP9.out.off TGFB1.out.on ==> MMP13.out.on
513 < 63 > MMP1.in.on MMP13.in.on TGFB1.in.on TIMP1.in.on COL1A1.out.off MMP1.out.on SMAD7.out.off TGFB1.out.on ==> COL1A2.out.off
514 < 63 > MMP1.in.on MMP13.in.on NFKB1.in.on TGFB1.in.on TIMP1.in.on ETS1.out.off MMP1.out.on MMP9.out.off MMP13.out.on NFKB1.out.on TGFB1.out.on ==> FOS.out.off
515 < 63 > JUNB.in.on TIMP1.in.on MMP1.out.on TGFB1.out.on ==> TGFB1.in.on
516 < 63 > JUN.in.on MMP1.out.on MMP9.out.off MMP13.out.on NFKB1.out.on TGFB1.out.on ==> ETS1.out.off
517 < 63 > JUN.in.on ETS1.out.off MMP1.out.on MMP9.out.off NFKB1.out.on TGFB1.out.on ==> MMP13.out.on
518 < 63 > JUN.in.off JUNB.in.off MMP13.in.off TIMP1.in.on TNF.in.off FOS.out.off MMP1.out.on ==> MMP3.in.off
519 < 63 > JUN.in.off JUNB.in.off MMP3.in.off TIMP1.in.on TNF.in.off COL1A1.out.on ==> MMP13.in.off
520 < 63 > FOS.in.on JUNB.in.off MMP1.in.on TIMP1.in.on ==> TGFB1.in.on MMP1.out.on TGFB1.out.on
521 < 63 > FOS.in.off TGFB1.in.on TIMP1.in.on COL1A2.out.on ==> MMP3.out.on
522 < 63 > FOS.in.off JUNB.in.off TGFB1.in.on TIMP1.in.on MMP1.out.on MMP13.out.on TGFB1.out.on ==> MMP9.out.off
523 < 63 > ETS1.in.off MMP9.in.off TIMP1.in.on TNF.out.on ==> COL1A2.out.on
524 < 63 > ETS1.in.off MMP9.in.off MMP13.in.off TIMP1.in.on COL1A1.out.on MMP3.out.on ==> JUNB.in.off MMP3.in.off TNF.in.off
525 < 63 > ETS1.in.off MMP9.in.off MMP13.in.off TIMP1.in.on COL1A1.out.on MMP1.out.on ==> MMP3.in.off
526 < 63 > ETS1.in.off MMP1.in.on NFKB1.in.on TIMP1.in.on TGFB1.out.on ==> ETS1.out.off
527 < 63 > COL1A2.in.on MMP3.in.off MMP13.in.off SMAD7.in.on TIMP1.in.on ==> COL1A1.in.on TGFB1.in.on
528 < 63 > COL1A2.in.off MMP1.in.on SMAD7.in.off TGFB1.in.on TIMP1.in.on FOS.out.off MMP1.out.on TGFB1.out.on ==> MMP13.out.on
529 < 62 > JUNB.out.on TNF.out.off ==> TIMP1.in.on
530 < 62 > JUNB.out.on MMP9.out.off ==> TIMP1.in.on
531 < 62 > JUN.out.off MMP3.out.off MMP9.out.off TGFB1.out.on ==> TNF.out.off
532 < 62 > COL1A1.out.on JUNB.out.on ==> TIMP1.in.on
533 < 62 > SMAD7.in.off TIMP1.in.on COL1A2.out.off MMP1.out.on NFKB1.out.on TGFB1.out.on ==> SMAD7.out.off
534 < 62 > MMP9.in.off TIMP1.in.on COL1A2.out.off JUNB.out.off MMP1.out.on TGFB1.out.on ==> MMP9.out.off TNF.out.off
535 < 62 > MMP1.in.off MMP13.in.off SMAD7.in.on MMP9.out.off ==> TGFB1.out.on
536 < 62 > JUNB.in.off TIMP1.in.on JUN.out.on MMP1.out.on MMP13.out.on TGFB1.out.on ==> MMP9.out.off
537 < 62 > JUNB.in.off MMP13.in.off TIMP1.in.on ETS1.out.off MMP9.out.off ==> TNF.in.off
538 < 62 > JUN.in.on FOS.out.off JUN.out.off MMP1.out.on TGFB1.out.on ==> NFKB1.out.on
539 < 62 > JUN.in.on ETS1.out.off MMP3.out.on ==> MMP1.out.on NFKB1.out.on
540 < 62 > JUN.in.on MMP13.in.off TIMP1.in.on ==> COL1A2.in.on
541 < 62 > JUN.in.off TIMP1.in.on ETS1.out.off JUNB.out.off MMP1.out.on MMP13.out.on NFKB1.out.on SMAD7.out.off TGFB1.out.on ==> FOS.out.off
542 < 62 > FOS.in.on JUN.in.on NFKB1.in.off TGFB1.in.on TIMP1.in.on ==> COL1A1.in.on SMAD7.in.on
543 < 62 > FOS.in.off NFKB1.in.off TIMP1.in.on ==> TGFB1.in.on
544 < 62 > FOS.in.off MMP1.in.on MMP9.in.off MMP13.in.on TGFB1.in.on TIMP1.in.on MMP1.out.on TGFB1.out.on ==> MMP9.out.off
545 < 62 > ETS1.in.on MMP9.in.off SMAD7.in.on TIMP1.in.on COL1A1.out.on ==> MMP3.in.on
546 < 62 > ETS1.in.on JUNB.in.off MMP1.in.on MMP3.in.on MMP13.in.on TGFB1.in.on TIMP1.in.on MMP1.out.on TGFB1.out.on ==> COL1A1.in.on MMP9.in.off SMAD7.in.on
547 < 62 > ETS1.in.on JUN.in.on TIMP1.in.on COL1A1.out.on ==> MMP3.in.on
548 < 62 > ETS1.in.off TIMP1.in.on ETS1.out.off JUNB.out.off MMP1.out.on MMP13.out.on NFKB1.out.on SMAD7.out.off TGFB1.out.on ==> FOS.out.off
549 < 62 > COL1A2.in.off COL1A1.out.off MMP1.out.on SMAD7.out.off TGFB1.out.on ==> COL1A2.out.off
550 < 62 > COL1A1.in.on MMP1.in.on MMP9.in.off TGFB1.in.on TIMP1.in.on TNF.in.off MMP1.out.on TGFB1.out.on ==> MMP3.in.on
551 < 62 > COL1A1.in.on JUNB.in.off SMAD7.in.on TGFB1.in.on TIMP1.in.on TNF.in.off COL1A2.out.on MMP3.out.on ==> COL1A1.out.on
552 < 62 > COL1A1.in.on FOS.in.on JUN.in.on SMAD7.in.on TGFB1.in.on TIMP1.in.on ==> NFKB1.in.off
553 < 62 > COL1A1.in.on FOS.in.off TGFB1.in.on TIMP1.in.on MMP1.out.on MMP13.out.on TGFB1.out.on ==> MMP9.in.off MMP9.out.off
554 < 62 > COL1A1.in.off TGFB1.in.on TIMP1.in.on ==> MMP1.in.on SMAD7.in.off MMP1.out.on TGFB1.out.on
555 < 61 > JUNB.out.on MMP1.out.on SMAD7.out.off ==> TGFB1.out.on
556 < 61 > TIMP1.in.on ETS1.out.off JUN.out.on MMP1.out.on ==> NFKB1.out.on
557 < 61 > TIMP1.in.on COL1A1.out.on JUN.out.on SMAD7.out.on ==> TGFB1.in.on
558 < 61 > SMAD7.in.on TNF.in.off TNF.out.off ==> MMP1.out.on
559 < 61 > SMAD7.in.off TIMP1.in.on JUN.out.off MMP1.out.on MMP13.out.on NFKB1.out.on TGFB1.out.on ==> ETS1.out.off
560 < 61 > MMP13.in.off TGFB1.in.on TIMP1.in.on JUN.out.on MMP3.out.on ==> COL1A1.out.on
561 < 61 > MMP3.in.on TIMP1.in.on COL1A1.out.off ==> MMP1.out.on
562 < 61 > MMP3.in.on SMAD7.in.on TIMP1.in.on MMP1.out.on NFKB1.out.on SMAD7.out.off ==> ETS1.out.off
563 < 61 > MMP1.in.on MMP13.in.on NFKB1.in.off TGFB1.in.on TIMP1.in.on MMP1.out.on TGFB1.out.on ==> ETS1.in.on MMP3.in.on
564 < 61 > MMP1.in.on MMP9.in.off TIMP1.in.on TNF.in.off COL1A1.out.on TGFB1.out.on ==> MMP9.out.off
565 < 61 > JUN.in.on TIMP1.in.on TGFB1.out.on TNF.out.on ==> TGFB1.in.on
566 < 61 > JUN.in.on JUNB.in.off NFKB1.in.off TIMP1.in.on ==> COL1A1.in.on MMP9.in.off SMAD7.in.on TGFB1.in.on
567 < 61 > JUN.in.off TIMP1.in.on ETS1.out.off JUN.out.off MMP1.out.on MMP13.out.on NFKB1.out.on SMAD7.out.off TGFB1.out.on ==> FOS.out.off
568 < 61 > JUN.in.off MMP1.in.on MMP9.in.off TGFB1.in.on TIMP1.in.on FOS.out.off MMP1.out.on NFKB1.out.on TGFB1.out.on ==> ETS1.out.off MMP13.out.on
569 < 61 > FOS.in.off TGFB1.in.on TIMP1.in.on JUN.out.off MMP1.out.on MMP13.out.on NFKB1.out.on TGFB1.out.on ==> ETS1.out.off
570 < 61 > ETS1.in.on TNF.out.on ==> MMP3.out.on TGFB1.out.on
571 < 61 > ETS1.in.on FOS.in.off TIMP1.in.on ==> MMP1.in.on TGFB1.in.on MMP1.out.on
572 < 61 > COL1A2.in.on MMP9.in.off TIMP1.in.on TNF.out.on ==> COL1A2.out.on
573 < 61 > COL1A2.in.on FOS.in.on MMP13.in.off TIMP1.in.on MMP3.out.on TGFB1.out.on ==> NFKB1.in.off
574 < 61 > COL1A2.in.on FOS.in.on MMP13.in.off TIMP1.in.on COL1A1.out.on MMP3.out.on ==> NFKB1.in.off
575 < 61 > COL1A2.in.on FOS.in.on MMP13.in.off TIMP1.in.on COL1A1.out.on MMP1.out.on ==> NFKB1.in.off
576 < 61 > COL1A2.in.off JUN.in.off MMP1.in.on TGFB1.in.on TIMP1.in.on MMP1.out.on NFKB1.out.on SMAD7.out.off TGFB1.out.on ==> ETS1.out.off
577 < 61 > COL1A1.in.on MMP3.in.on TGFB1.in.on TIMP1.in.on JUNB.out.off MMP1.out.on MMP3.out.on TGFB1.out.on ==> COL1A1.out.on
578 < 61 > COL1A1.in.on JUN.in.on TGFB1.in.on TIMP1.in.on MMP1.out.on MMP13.out.on TGFB1.out.on ==> MMP9.in.off MMP9.out.off
579 < 61 > COL1A1.in.on FOS.in.on TGFB1.in.on TIMP1.in.on MMP1.out.on NFKB1.out.on SMAD7.out.off TGFB1.out.on ==> FOS.out.off
580 < 60 > JUN.out.off TGFB1.out.on TNF.out.on ==> MMP1.out.on MMP3.out.on NFKB1.out.on
581 < 60 > COL1A2.out.off MMP1.out.on MMP3.out.on TGFB1.out.on ==> MMP13.out.on
582 < 60 > TIMP1.in.on TNF.in.off JUNB.out.off MMP1.out.on TGFB1.out.on TNF.out.on ==> COL1A2.out.on
583 < 60 > TIMP1.in.on TNF.in.off ETS1.out.off JUN.out.off MMP1.out.on MMP13.out.on NFKB1.out.on SMAD7.out.off TGFB1.out.on ==> FOS.out.off
584 < 60 > SMAD7.in.on TNF.in.off JUN.out.off TGFB1.out.on ==> MMP1.out.on
585 < 60 > NFKB1.in.on JUN.out.off MMP1.out.on MMP13.out.on TGFB1.out.on ==> NFKB1.out.on
586 < 60 > MMP13.in.off TNF.in.off MMP1.out.on NFKB1.out.on SMAD7.out.off ==> MMP3.in.off
587 < 60 > MMP13.in.off TIMP1.in.on FOS.out.off MMP1.out.on MMP13.out.off ==> COL1A2.in.on
588 < 60 > MMP3.in.on SMAD7.in.on TIMP1.in.on COL1A2.out.on TGFB1.out.on ==> COL1A1.out.on
589 < 60 > MMP1.in.on TIMP1.in.on MMP3.out.off MMP9.out.off TGFB1.out.on ==> TNF.out.off
590 < 60 > MMP1.in.on TIMP1.in.on TNF.in.on MMP9.out.off ==> MMP3.in.on
591 < 60 > JUNB.in.on MMP3.out.on ==> MMP1.out.on
592 < 60 > JUNB.in.off TIMP1.in.on MMP1.out.on MMP3.out.on MMP13.out.on NFKB1.out.on TGFB1.out.on TNF.out.on ==> ETS1.out.off
593 < 60 > JUNB.in.off MMP1.in.on TGFB1.in.on TIMP1.in.on FOS.out.off JUN.out.off MMP1.out.on MMP9.out.off NFKB1.out.on TGFB1.out.on ==> ETS1.out.off MMP13.out.on
594 < 60 > JUN.in.on MMP1.out.on NFKB1.out.on TNF.out.off ==> FOS.out.off
595 < 60 > JUN.in.on NFKB1.in.off TGFB1.in.on TIMP1.in.on COL1A2.out.on ==> COL1A1.in.on SMAD7.in.on
596 < 60 > JUN.in.on MMP1.in.on SMAD7.in.on TIMP1.in.on ==> ETS1.in.on
597 < 60 > FOS.in.on JUN.in.on MMP9.in.off TGFB1.in.on TIMP1.in.on ==> COL1A1.in.on
598 < 60 > ETS1.in.on MMP9.in.off TNF.in.off ==> MMP1.out.on TGFB1.out.on
599 < 60 > ETS1.in.on MMP9.in.off SMAD7.in.on TIMP1.in.on ETS1.out.off ==> MMP3.in.on
600 < 60 > ETS1.in.on MMP3.in.on TIMP1.in.on COL1A1.out.on COL1A2.out.on ==> SMAD7.in.on
601 < 60 > ETS1.in.on FOS.in.on NFKB1.in.off TGFB1.in.on TIMP1.in.on ==> COL1A1.in.on SMAD7.in.on
602 < 60 > ETS1.in.off SMAD7.in.on TIMP1.in.on ==> COL1A1.in.on COL1A2.in.on MMP9.in.off TGFB1.in.on
603 < 60 > ETS1.in.off MMP9.in.off TIMP1.in.on COL1A2.out.off MMP1.out.on TGFB1.out.on ==> MMP9.out.off TNF.out.off
604 < 60 > COL1A2.in.off NFKB1.in.on ETS1.out.off MMP1.out.on NFKB1.out.on TGFB1.out.on ==> SMAD7.out.off
605 < 60 > COL1A2.in.off JUNB.in.off MMP1.in.on TGFB1.in.on TIMP1.in.on MMP1.out.on NFKB1.out.on SMAD7.out.off TGFB1.out.on ==> ETS1.out.off
606 < 59 > TIMP1.in.on TNF.in.on COL1A1.out.on MMP1.out.on ==> TGFB1.in.on
607 < 59 > TIMP1.in.on TNF.in.off JUN.out.on MMP1.out.on MMP13.out.on TGFB1.out.on ==> MMP9.out.off
608 < 59 > SMAD7.in.off TIMP1.in.on COL1A1.out.on ==> MMP9.out.off TGFB1.out.on
609 < 59 > SMAD7.in.off TGFB1.in.on TIMP1.in.on JUN.out.off MMP1.out.on MMP13.out.on TGFB1.out.on ==> ETS1.out.off NFKB1.out.on
610 < 59 > MMP13.in.off ETS1.out.off MMP1.out.on MMP9.out.off TGFB1.out.on ==> MMP3.in.off TNF.in.off
611 < 59 > MMP13.in.off TNF.in.off ETS1.out.off SMAD7.out.off ==> MMP3.in.off
612 < 59 > MMP3.in.off MMP9.in.off TNF.in.off MMP1.out.on MMP9.out.off MMP13.out.on NFKB1.out.on TGFB1.out.on ==> ETS1.out.off
613 < 59 > JUNB.in.on SMAD7.out.off ==> MMP1.out.on
614 < 59 > JUNB.in.off NFKB1.in.off TIMP1.in.on JUNB.out.off MMP1.out.on TGFB1.out.on TNF.out.on ==> COL1A2.out.on
615 < 59 > JUNB.in.off MMP13.in.off TIMP1.in.on MMP9.out.off TNF.out.off ==> TNF.in.off
616 < 59 > JUNB.in.off MMP13.in.off TGFB1.in.on TIMP1.in.on TNF.in.off ETS1.out.off ==> MMP3.in.off
617 < 59 > JUN.in.off MMP3.in.on TIMP1.in.on ==> MMP1.in.on TGFB1.in.on MMP1.out.on TGFB1.out.on
618 < 59 > ETS1.in.off TIMP1.in.on ETS1.out.off JUN.out.off MMP1.out.on MMP13.out.on NFKB1.out.on SMAD7.out.off TGFB1.out.on ==> FOS.out.off
619 < 59 > ETS1.in.off TIMP1.in.on COL1A2.out.off MMP1.out.on NFKB1.out.on TGFB1.out.on ==> ETS1.out.off SMAD7.out.off
620 < 59 > COL1A2.in.on TIMP1.in.on MMP1.out.on MMP13.out.on NFKB1.out.on SMAD7.out.off TGFB1.out.on ==> ETS1.out.off
621 < 59 > COL1A2.in.on ETS1.in.off MMP9.in.off MMP13.in.off TIMP1.in.on MMP3.out.on ==> MMP1.in.off NFKB1.in.off
622 < 59 > COL1A1.in.on SMAD7.in.on TGFB1.in.on TIMP1.in.on COL1A2.out.off MMP1.out.on TGFB1.out.on ==> JUNB.in.off
623 < 59 > COL1A1.in.on MMP1.in.on NFKB1.in.off TGFB1.in.on TIMP1.in.on MMP1.out.on ==> ETS1.in.on MMP3.in.on MMP9.in.off SMAD7.in.on
624 < 59 > COL1A1.in.on JUNB.in.off NFKB1.in.off SMAD7.in.on TGFB1.in.on TIMP1.in.on JUNB.out.off MMP1.out.on MMP3.out.on TGFB1.out.on ==> COL1A1.out.on
625 < 59 > COL1A1.in.on ETS1.in.off MMP9.in.off TGFB1.in.on TIMP1.in.on ETS1.out.off MMP1.out.on MMP9.out.off NFKB1.out.on TGFB1.out.on ==> MMP13.out.on
626 < 59 > COL1A1.in.on COL1A2.in.off MMP1.in.on TGFB1.in.on TIMP1.in.on MMP1.out.on TGFB1.out.on ==> MMP3.in.on MMP9.in.off MMP13.in.on TNF.in.off
627 < 58 > TIMP1.in.on JUNB.out.on MMP1.out.on SMAD7.out.off TGFB1.out.on ==> NFKB1.out.on
628 < 58 > TIMP1.in.on COL1A2.out.on FOS.out.off JUN.out.off MMP1.out.on MMP3.out.on TGFB1.out.on ==> NFKB1.out.on
629 < 58 > TGFB1.in.on TIMP1.in.on TNF.in.on FOS.out.off JUN.out.off MMP1.out.on TGFB1.out.on ==> NFKB1.out.on
630 < 58 > TGFB1.in.on TIMP1.in.on TNF.in.on COL1A1.out.on MMP1.out.on MMP3.out.on ==> MMP3.in.on
631 < 58 > SMAD7.in.off TIMP1.in.on MMP1.out.on MMP9.out.off TGFB1.out.on TNF.out.off ==> COL1A2.out.off
632 < 58 > MMP3.in.on TIMP1.in.on JUN.out.on ==> MMP1.out.on
633 < 58 > MMP3.in.on TGFB1.in.on TIMP1.in.on COL1A1.out.off MMP1.out.on SMAD7.out.off TGFB1.out.on ==> MMP1.in.on
634 < 58 > MMP1.in.on NFKB1.in.on SMAD7.in.off TGFB1.in.on TIMP1.in.on MMP1.out.on TGFB1.out.on ==> NFKB1.out.on SMAD7.out.off
635 < 58 > MMP1.in.on MMP9.in.off TIMP1.in.on TNF.in.off TGFB1.out.on TNF.out.off ==> MMP9.out.off
636 < 58 > JUNB.in.off MMP3.in.off TIMP1.in.on JUN.out.on ==> TNF.in.off
637 < 58 > JUNB.in.off MMP1.in.on TGFB1.in.on TIMP1.in.on COL1A1.out.on JUNB.out.off MMP1.out.on MMP3.out.on TGFB1.out.on ==> MMP9.out.off
638 < 58 > JUN.in.on JUNB.out.off MMP1.out.on MMP13.out.on NFKB1.out.on TGFB1.out.on ==> ETS1.out.off
639 < 58 > JUN.in.on ETS1.out.off JUNB.out.off MMP1.out.on NFKB1.out.on TGFB1.out.on ==> MMP13.out.on
640 < 58 > JUN.in.on MMP3.in.on TGFB1.in.on TIMP1.in.on COL1A2.out.on MMP1.out.on MMP3.out.on ==> COL1A1.in.on COL1A1.out.on
641 < 58 > JUN.in.on JUNB.in.off TIMP1.in.on MMP3.out.on ==> TGFB1.in.on
642 < 58 > JUN.in.off SMAD7.in.off TIMP1.in.on MMP1.out.on MMP13.out.on NFKB1.out.on TGFB1.out.on ==> ETS1.out.off
643 < 58 > JUN.in.off JUNB.in.off MMP13.in.off TIMP1.in.on ETS1.out.off ==> MMP3.in.off TNF.in.off
644 < 58 > ETS1.in.on JUN.in.on TIMP1.in.on ETS1.out.off ==> MMP3.in.on
645 < 58 > COL1A2.in.on MMP13.in.off TIMP1.in.on COL1A1.out.on COL1A2.out.on MMP3.out.on MMP13.out.off ==> COL1A1.in.on SMAD7.in.on TGFB1.in.on
646 < 58 > COL1A2.in.off MMP1.out.on TGFB1.out.on TNF.out.on ==> MMP3.out.on MMP13.out.on
647 < 58 > COL1A2.in.off MMP1.in.on NFKB1.in.on TGFB1.in.on TIMP1.in.on MMP1.out.on TGFB1.out.on ==> NFKB1.out.on
648 < 58 > COL1A1.in.on FOS.in.on TGFB1.in.on TIMP1.in.on ETS1.out.off MMP1.out.on MMP9.out.off NFKB1.out.on TGFB1.out.on ==> MMP13.out.on
649 < 58 > COL1A1.in.off MMP1.in.on SMAD7.in.off TGFB1.in.on TIMP1.in.on MMP1.out.on MMP13.out.on TGFB1.out.on ==> COL1A2.in.off
650 < 57 > JUN.out.off MMP1.out.on MMP3.out.on MMP13.out.on NFKB1.out.on TGFB1.out.on TNF.out.on ==> ETS1.out.off
651 < 57 > COL1A1.out.on JUNB.out.off MMP1.out.on MMP3.out.on SMAD7.out.off TGFB1.out.on ==> MMP9.out.off
652 < 57 > TIMP1.in.on COL1A1.out.on MMP1.out.on NFKB1.out.on SMAD7.out.on ==> TGFB1.in.on
653 < 57 > TIMP1.in.on COL1A1.out.on COL1A2.out.on JUN.out.off MMP1.out.on MMP3.out.on MMP9.out.off TGFB1.out.on ==> JUNB.out.off
654 < 57 > SMAD7.in.off TIMP1.in.on MMP1.out.on MMP3.out.on SMAD7.out.off ==> NFKB1.out.on
655 < 57 > SMAD7.in.off TIMP1.in.on ETS1.out.off TNF.out.off ==> MMP9.out.off
656 < 57 > SMAD7.in.off TGFB1.in.on TIMP1.in.on FOS.out.off JUN.out.off MMP1.out.on TGFB1.out.on ==> NFKB1.out.on
657 < 57 > MMP9.in.off TIMP1.in.on COL1A1.out.off COL1A2.out.off ETS1.out.off MMP1.out.on MMP13.out.on NFKB1.out.on SMAD7.out.off TGFB1.out.on ==> FOS.out.off
658 < 57 > MMP3.in.on MMP9.in.off TIMP1.in.on JUNB.out.off MMP1.out.on SMAD7.out.off ==> MMP9.out.off
659 < 57 > MMP3.in.off JUN.out.off MMP9.out.off TGFB1.out.on ==> TNF.in.off
660 < 57 > MMP3.in.off COL1A2.out.off MMP1.out.on TGFB1.out.on ==> TNF.in.off
661 < 57 > MMP3.in.off TGFB1.in.on TIMP1.in.on FOS.out.off MMP1.out.on SMAD7.out.off TGFB1.out.on ==> NFKB1.out.on
662 < 57 > MMP1.in.on MMP13.in.on SMAD7.in.off TGFB1.in.on TIMP1.in.on MMP1.out.on TGFB1.out.on ==> MMP13.out.on NFKB1.out.on SMAD7.out.off
663 < 57 > MMP1.in.on MMP9.in.off SMAD7.in.off TIMP1.in.on TGFB1.out.on ==> MMP9.out.off
664 < 57 > JUN.in.on SMAD7.in.on MMP1.out.on MMP13.out.on TGFB1.out.on ==> MMP9.in.off
665 < 57 > JUN.in.off MMP1.in.on MMP13.in.on TGFB1.in.on TIMP1.in.on MMP1.out.on NFKB1.out.on SMAD7.out.off TGFB1.out.on ==> ETS1.out.off
666 < 57 > FOS.in.on NFKB1.in.off TIMP1.in.on ETS1.out.off MMP1.out.on MMP9.out.off TGFB1.out.on ==> JUNB.in.off
667 < 57 > FOS.in.off TGFB1.in.on TIMP1.in.on COL1A2.out.off MMP1.out.on NFKB1.out.on TGFB1.out.on ==> SMAD7.out.off
668 < 57 > FOS.in.off MMP1.in.on MMP13.in.on TGFB1.in.on TIMP1.in.on JUNB.out.off MMP1.out.on NFKB1.out.on TGFB1.out.on ==> ETS1.out.off
669 < 57 > FOS.in.off JUN.in.on TIMP1.in.on ==> MMP1.in.on
670 < 57 > ETS1.in.off TGFB1.in.on TIMP1.in.on COL1A2.out.off MMP1.out.on SMAD7.out.off TGFB1.out.on ==> ETS1.out.off
671 < 57 > COL1A2.in.on TIMP1.in.on FOS.out.off JUNB.out.off MMP1.out.on MMP3.out.on NFKB1.out.on ==> COL1A2.out.on
672 < 57 > COL1A2.in.on TIMP1.in.on ETS1.out.off JUNB.out.off MMP1.out.on ==> MMP9.out.off
673 < 57 > COL1A2.in.on MMP13.in.off TIMP1.in.on COL1A1.out.on COL1A2.out.on MMP1.out.on MMP13.out.off ==> COL1A1.in.on TGFB1.in.on
674 < 57 > COL1A2.in.off NFKB1.in.on FOS.out.off MMP1.out.on TGFB1.out.on ==> MMP13.out.on SMAD7.out.off
675 < 57 > COL1A1.in.on NFKB1.in.off TGFB1.in.on TIMP1.in.on FOS.out.off MMP1.out.on MMP9.out.off SMAD7.out.off TGFB1.out.on ==> JUNB.in.off
676 < 57 > COL1A1.in.on MMP1.in.on MMP3.in.on TGFB1.in.on TIMP1.in.on MMP1.out.on MMP9.out.off TGFB1.out.on TNF.out.off ==> MMP9.in.off
677 < 57 > COL1A1.in.on JUNB.in.off NFKB1.in.off SMAD7.in.on TGFB1.in.on TIMP1.in.on MMP1.out.on NFKB1.out.on SMAD7.out.off TGFB1.out.on ==> ETS1.out.off
678 < 57 > COL1A1.in.on ETS1.in.off MMP9.in.off TGFB1.in.on TIMP1.in.on MMP1.out.on NFKB1.out.on SMAD7.out.off TGFB1.out.on ==> FOS.out.off
679 < 56 > ETS1.out.on FOS.out.off MMP1.out.on ==> TGFB1.out.on
680 < 56 > TIMP1.in.on SMAD7.out.on TNF.out.on ==> COL1A2.out.on
681 < 56 > TIMP1.in.on TNF.in.off ETS1.out.on ==> JUNB.in.off
682 < 56 > TGFB1.in.on TIMP1.in.on JUN.out.on JUNB.out.off MMP1.out.on MMP13.out.on TGFB1.out.on ==> MMP9.out.off
683 < 56 > SMAD7.in.on TIMP1.in.on FOS.out.off JUNB.out.off MMP1.out.on MMP3.out.on NFKB1.out.on ==> COL1A2.out.on
684 < 56 > SMAD7.in.off TIMP1.in.on JUN.out.off MMP1.out.on MMP9.out.off NFKB1.out.on TGFB1.out.on ==> ETS1.out.off
685 < 56 > NFKB1.in.off TIMP1.in.on COL1A1.out.on COL1A2.out.on MMP1.out.on MMP3.out.on MMP9.out.off MMP13.out.on TGFB1.out.on TNF.out.on ==> JUNB.in.off
686 < 56 > MMP1.in.on MMP9.in.off TGFB1.in.on TIMP1.in.on TNF.in.off COL1A2.out.off MMP1.out.on TGFB1.out.on ==> COL1A2.in.off
687 < 56 > MMP1.in.on MMP3.in.on SMAD7.in.on TIMP1.in.on MMP1.out.on MMP9.out.off SMAD7.out.off ==> MMP9.in.off
688 < 56 > JUNB.in.off MMP13.in.off TIMP1.in.on MMP9.out.off SMAD7.out.off ==> TNF.in.off
689 < 56 > JUNB.in.off MMP1.in.on MMP9.in.off NFKB1.in.off TGFB1.in.on TIMP1.in.on JUNB.out.off MMP1.out.on TGFB1.out.on ==> MMP9.out.off
690 < 56 > JUNB.in.off MMP1.in.on MMP9.in.off NFKB1.in.off TGFB1.in.on TIMP1.in.on TNF.in.off MMP1.out.on TGFB1.out.on ==> COL1A2.in.off
691 < 56 > JUN.in.on JUN.out.off MMP1.out.on MMP13.out.on TGFB1.out.on ==> ETS1.out.off NFKB1.out.on
692 < 56 > JUN.in.on MMP9.in.off TNF.in.off MMP9.out.off ==> TGFB1.out.on
693 < 56 > JUN.in.on MMP9.in.off TIMP1.in.on MMP1.out.on NFKB1.out.on SMAD7.out.off ==> FOS.out.off
694 < 56 > JUN.in.on JUNB.in.off TGFB1.in.on TIMP1.in.on MMP1.out.on MMP13.out.on TGFB1.out.on ==> MMP9.in.off MMP9.out.off
695 < 56 > JUN.in.on JUNB.in.off TGFB1.in.on TIMP1.in.on COL1A1.out.on ==> MMP3.out.on
696 < 56 > JUN.in.off MMP1.in.on MMP9.in.off TGFB1.in.on TIMP1.in.on JUNB.out.off MMP1.out.on TGFB1.out.on ==> MMP9.out.off
697 < 56 > FOS.in.on TIMP1.in.on MMP13.out.off ==> MMP13.in.off
698 < 56 > FOS.in.on MMP1.in.on TIMP1.in.on MMP1.out.on SMAD7.out.off ==> ETS1.out.off
699 < 56 > FOS.in.on JUN.in.off JUNB.in.off MMP9.in.off TGFB1.in.on TIMP1.in.on ==> TGFB1.out.on
700 < 56 > FOS.in.off MMP9.in.off NFKB1.in.off TGFB1.in.on TIMP1.in.on ==> JUNB.in.off
701 < 56 > FOS.in.off JUNB.in.off NFKB1.in.off TGFB1.in.on TIMP1.in.on ==> MMP9.in.off
702 < 56 > ETS1.in.on MMP9.in.off TIMP1.in.on ETS1.out.off MMP9.out.off ==> MMP1.in.on
703 < 56 > ETS1.in.on MMP3.in.on TIMP1.in.on ETS1.out.off MMP9.out.off ==> MMP1.in.on
704 < 56 > ETS1.in.on JUN.in.on TIMP1.in.on COL1A2.out.on ==> SMAD7.in.on
705 < 56 > ETS1.in.off TGFB1.in.on TIMP1.in.on COL1A2.out.off FOS.out.off MMP1.out.on TGFB1.out.on ==> MMP13.out.on
706 < 56 > ETS1.in.off MMP1.in.on MMP13.in.on TGFB1.in.on TIMP1.in.on MMP1.out.on TGFB1.out.on ==> NFKB1.in.on ETS1.out.off FOS.out.off MMP13.out.on NFKB1.out.on
707 < 56 > COL1A2.in.on SMAD7.in.on TIMP1.in.on MMP1.out.on NFKB1.out.on SMAD7.out.off ==> FOS.out.off
708 < 56 > COL1A2.in.on SMAD7.in.on TIMP1.in.on FOS.out.off MMP1.out.on SMAD7.out.off ==> NFKB1.out.on
709 < 56 > COL1A2.in.on MMP13.in.off TIMP1.in.on COL1A2.out.on MMP3.out.on MMP13.out.off TGFB1.out.on ==> TGFB1.in.on
710 < 56 > COL1A2.in.on MMP13.in.off TGFB1.in.on TIMP1.in.on FOS.out.off MMP1.out.on MMP13.out.off ==> COL1A2.out.on
711 < 56 > COL1A2.in.on FOS.in.on TIMP1.in.on ETS1.out.off MMP1.out.on ==> NFKB1.out.on
712 < 56 > COL1A1.in.on MMP3.in.on TGFB1.in.on TIMP1.in.on JUNB.out.off MMP1.out.on SMAD7.out.off TGFB1.out.on ==> MMP9.out.off
713 < 56 > COL1A1.in.on MMP1.in.on TGFB1.in.on TIMP1.in.on JUNB.out.off MMP1.out.on SMAD7.out.off TGFB1.out.on ==> MMP9.in.off
714 < 56 > COL1A1.in.on COL1A2.in.on JUN.in.on MMP13.in.off TGFB1.in.on TIMP1.in.on ==> SMAD7.in.on
715 < 56 > COL1A1.in.off ETS1.in.off TIMP1.in.on ==> SMAD7.in.off
716 < 55 > JUNB.out.off MMP1.out.on MMP3.out.on SMAD7.out.off TGFB1.out.on TNF.out.on ==> NFKB1.out.on
717 < 55 > JUN.out.on MMP1.out.on SMAD7.out.off TGFB1.out.on ==> MMP13.out.on
718 < 55 > TIMP1.in.on JUN.out.on MMP1.out.on SMAD7.out.off ==> NFKB1.out.on
719 < 55 > TIMP1.in.on FOS.out.off MMP1.out.on MMP13.out.off NFKB1.out.on ==> COL1A2.in.on MMP13.in.off COL1A2.out.on
720 < 55 > TIMP1.in.on ETS1.out.off JUNB.out.on MMP1.out.on NFKB1.out.on TGFB1.out.on ==> SMAD7.out.off
721 < 55 > TIMP1.in.on TNF.in.off COL1A2.out.off JUNB.out.off MMP1.out.on TGFB1.out.on ==> MMP9.out.off TNF.out.off
722 < 55 > SMAD7.in.off TIMP1.in.on MMP1.out.on NFKB1.out.on TNF.out.off ==> SMAD7.out.off
723 < 55 > NFKB1.in.on ETS1.out.off JUNB.out.off MMP1.out.on MMP9.out.off MMP13.out.on NFKB1.out.on TGFB1.out.on ==> FOS.out.off
724 < 55 > MMP13.in.off TIMP1.in.on JUN.out.on MMP3.out.on TGFB1.out.on ==> COL1A1.out.on
725 < 55 > MMP13.in.off TGFB1.in.on TIMP1.in.on ETS1.out.on MMP9.out.off TGFB1.out.on ==> COL1A1.out.on
726 < 55 > MMP13.in.off SMAD7.in.off TIMP1.in.on MMP9.out.off ==> MMP9.in.off
727 < 55 > JUNB.in.off TIMP1.in.on COL1A1.out.off COL1A2.out.off ETS1.out.off MMP1.out.on MMP13.out.on NFKB1.out.on SMAD7.out.off TGFB1.out.on ==> FOS.out.off
728 < 55 > JUNB.in.off MMP1.in.on MMP3.in.on TGFB1.in.on TIMP1.in.on JUN.out.off MMP1.out.on MMP9.out.off NFKB1.out.on TGFB1.out.on ==> MMP13.in.on
729 < 55 > JUN.in.on FOS.out.off MMP1.out.on MMP9.out.off SMAD7.out.off ==> ETS1.out.off NFKB1.out.on
730 < 55 > JUN.in.on ETS1.out.off MMP1.out.on MMP9.out.off NFKB1.out.on SMAD7.out.off ==> FOS.out.off
731 < 55 > JUN.in.on MMP13.in.off MMP1.out.on TGFB1.out.on ==> SMAD7.in.on
732 < 55 > JUN.in.on MMP9.in.off TIMP1.in.on TNF.in.off MMP1.out.on ==> TGFB1.in.on
733 < 55 > JUN.in.on MMP3.in.on TIMP1.in.on COL1A2.out.on TGFB1.out.on ==> COL1A1.out.on
734 < 55 > FOS.in.off TIMP1.in.on TNF.in.on ==> MMP1.in.on TGFB1.in.on MMP1.out.on
735 < 55 > ETS1.in.on NFKB1.in.off TGFB1.in.on TIMP1.in.on COL1A2.out.on MMP3.out.on ==> COL1A1.out.on
736 < 55 > ETS1.in.on JUN.in.on TGFB1.in.on TIMP1.in.on MMP1.out.on MMP13.out.on TGFB1.out.on ==> MMP1.in.on MMP3.in.on MMP13.in.on
737 < 55 > ETS1.in.on FOS.in.on MMP9.in.off ==> SMAD7.in.on
738 < 55 > ETS1.in.off JUNB.in.off MMP9.in.off TIMP1.in.on TNF.in.off COL1A2.out.on MMP3.out.on ==> MMP3.in.off
739 < 55 > COL1A2.in.on TIMP1.in.on JUNB.out.off MMP1.out.on TGFB1.out.on TNF.out.on ==> COL1A2.out.on
740 < 55 > COL1A2.in.on MMP13.in.off TIMP1.in.on COL1A2.out.on MMP1.out.on MMP13.out.off TGFB1.out.on ==> TGFB1.in.on
741 < 55 > COL1A2.in.on ETS1.in.on TIMP1.in.on COL1A1.out.on ==> SMAD7.in.on
742 < 55 > COL1A2.in.on ETS1.in.off FOS.in.on MMP9.in.off MMP13.in.off TIMP1.in.on ==> MMP1.in.off NFKB1.in.off
743 < 55 > COL1A2.in.off JUN.in.on MMP1.out.on TGFB1.out.on ==> MMP13.out.on
744 < 55 > COL1A2.in.off ETS1.in.off MMP1.in.on TGFB1.in.on TIMP1.in.on MMP1.out.on TGFB1.out.on ==> SMAD7.in.off
745 < 55 > COL1A1.in.on FOS.in.off TGFB1.in.on TIMP1.in.on ETS1.out.off MMP1.out.on MMP9.out.off TGFB1.out.on ==> MMP9.in.off
746 < 55 > COL1A1.in.on ETS1.in.on JUNB.in.off MMP1.in.on MMP3.in.on MMP9.in.off NFKB1.in.off SMAD7.in.on TGFB1.in.on TIMP1.in.on MMP1.out.on TGFB1.out.on ==> MMP13.in.on
747 < 55 > COL1A1.in.off TNF.in.off ==> MMP9.in.off
748 < 55 > COL1A1.in.off JUN.in.off TIMP1.in.on ==> SMAD7.in.off
749 < 54 > JUN.out.on TNF.out.off ==> TIMP1.in.on MMP1.out.on
750 < 54 > JUN.out.on MMP1.out.on MMP13.out.on NFKB1.out.on TGFB1.out.on ==> SMAD7.out.off
751 < 54 > TIMP1.in.on JUNB.out.on MMP1.out.on NFKB1.out.on TNF.out.off ==> ETS1.out.off
752 < 54 > TIMP1.in.on ETS1.out.on JUN.out.on TGFB1.out.on ==> TGFB1.in.on
753 < 54 > TIMP1.in.on COL1A1.out.on JUNB.out.on MMP1.out.on ==> MMP3.out.on
754 < 54 > TIMP1.in.on COL1A1.out.on COL1A2.out.on SMAD7.out.on TGFB1.out.on TNF.out.on ==> TGFB1.in.on
755 < 54 > SMAD7.in.off TIMP1.in.on COL1A1.out.on MMP1.out.on MMP3.out.on MMP9.out.off TGFB1.out.on ==> MMP13.out.on
756 < 54 > SMAD7.in.off TGFB1.in.on TIMP1.in.on JUN.out.off MMP1.out.on MMP9.out.off TGFB1.out.on ==> ETS1.out.off
757 < 54 > MMP13.in.off TNF.in.off TNF.out.on ==> MMP3.in.off
758 < 54 > MMP13.in.off TNF.in.off FOS.out.off MMP1.out.on SMAD7.out.off ==> MMP3.in.off
759 < 54 > MMP13.in.off TGFB1.in.on TIMP1.in.on FOS.out.off MMP1.out.on SMAD7.out.off TGFB1.out.on ==> NFKB1.out.on
760 < 54 > MMP9.in.off TIMP1.in.on JUN.out.on TNF.out.on ==> COL1A2.out.on
761 < 54 > MMP3.in.off JUN.out.on MMP3.out.on ==> TNF.in.off
762 < 54 > MMP1.in.on MMP3.in.on NFKB1.in.on TIMP1.in.on ETS1.out.off MMP1.out.on MMP9.out.off NFKB1.out.on ==> FOS.out.off
763 < 54 > JUNB.in.off MMP9.in.off MMP13.in.off SMAD7.in.off TIMP1.in.on ==> TNF.in.off
764 < 54 > JUN.in.off MMP1.in.on MMP9.in.off TGFB1.in.on TIMP1.in.on TNF.in.off MMP1.out.on NFKB1.out.on TGFB1.out.on ==> COL1A2.in.off
765 < 54 > FOS.in.on MMP9.in.off SMAD7.in.off TIMP1.in.on ==> ETS1.in.off
766 < 54 > FOS.in.off SMAD7.in.off TIMP1.in.on ==> MMP1.in.on TGFB1.out.on
767 < 54 > FOS.in.off MMP1.in.on MMP13.in.on TGFB1.in.on TIMP1.in.on JUN.out.off MMP1.out.on NFKB1.out.on TGFB1.out.on ==> ETS1.out.off
768 < 54 > ETS1.in.on MMP9.in.off TNF.in.off MMP1.out.on MMP13.out.on TGFB1.out.on ==> COL1A2.in.off
769 < 54 > ETS1.in.on MMP1.in.on MMP9.in.off TGFB1.in.on TIMP1.in.on ETS1.out.off MMP1.out.on MMP9.out.off NFKB1.out.on TGFB1.out.on ==> JUNB.in.off
770 < 54 > ETS1.in.on JUNB.in.off NFKB1.in.off TGFB1.in.on TIMP1.in.on JUNB.out.off MMP1.out.on TGFB1.out.on ==> MMP9.out.off
771 < 54 > ETS1.in.on JUNB.in.off MMP1.in.on TGFB1.in.on TIMP1.in.on ETS1.out.off MMP1.out.on MMP9.out.off NFKB1.out.on TGFB1.out.on ==> MMP9.in.off
772 < 54 > ETS1.in.on JUNB.in.off MMP1.in.on MMP3.in.on TGFB1.in.on TIMP1.in.on ETS1.out.off MMP1.out.on NFKB1.out.on ==> COL1A1.in.on SMAD7.in.on
773 < 54 > ETS1.in.off MMP9.in.off TIMP1.in.on ETS1.out.off MMP1.out.on MMP3.out.on NFKB1.out.on TGFB1.out.on ==> COL1A1.out.on
774 < 54 > COL1A2.in.on MMP9.in.off TIMP1.in.on JUNB.out.off MMP1.out.on MMP3.out.on NFKB1.out.on ==> COL1A2.out.on
775 < 54 > COL1A1.in.on TGFB1.in.on TIMP1.in.on MMP1.out.on MMP3.out.on MMP13.out.on NFKB1.out.on TGFB1.out.on TNF.out.on ==> ETS1.out.off
776 < 54 > COL1A1.in.on MMP3.in.on TGFB1.in.on TIMP1.in.on JUN.out.off JUNB.out.off MMP1.out.on TGFB1.out.on ==> MMP9.out.off
777 < 54 > COL1A1.in.on MMP1.in.on TGFB1.in.on TIMP1.in.on COL1A2.out.off MMP1.out.on TGFB1.out.on ==> MMP3.in.on MMP9.in.off MMP13.in.on
778 < 54 > COL1A1.in.on JUNB.in.off SMAD7.in.on TGFB1.in.on TIMP1.in.on TNF.in.off JUNB.out.off MMP1.out.on MMP3.out.on TGFB1.out.on ==> COL1A1.out.on
779 < 54 > COL1A1.in.on COL1A2.in.on MMP9.in.off TGFB1.in.on TIMP1.in.on MMP1.out.on NFKB1.out.on TNF.out.off ==> FOS.out.off
780 < 54 > COL1A1.in.on COL1A2.in.on MMP3.in.on TGFB1.in.on TIMP1.in.on MMP1.out.on MMP3.out.on ==> COL1A1.out.on
781 < 54 > COL1A1.in.on COL1A2.in.on JUN.in.off JUNB.in.off MMP13.in.off TGFB1.in.on TIMP1.in.on ==> TNF.in.off
782 < 54 > COL1A1.in.off MMP3.in.off ==> MMP9.in.off TNF.in.off
783 < 54 > COL1A1.in.off MMP1.in.on SMAD7.in.off TGFB1.in.on TIMP1.in.on ETS1.out.off MMP1.out.on TGFB1.out.on ==> COL1A2.in.off
784 < 53 > ETS1.out.off JUNB.out.off MMP1.out.on MMP3.out.on MMP9.out.off NFKB1.out.on SMAD7.out.off ==> FOS.out.off
785 < 53 > COL1A1.out.on ETS1.out.off JUN.out.off MMP1.out.on MMP3.out.on NFKB1.out.on SMAD7.out.off TGFB1.out.on ==> FOS.out.off
786 < 53 > TIMP1.in.on JUN.out.on MMP9.out.off SMAD7.out.off ==> ETS1.out.off
787 < 53 > TIMP1.in.on JUN.out.on JUNB.out.off MMP1.out.on NFKB1.out.on ==> FOS.out.off
788 < 53 > TIMP1.in.on ETS1.out.off JUN.out.on SMAD7.out.off ==> MMP9.out.off
789 < 53 > TIMP1.in.on COL1A1.out.on COL1A2.out.on JUN.out.on MMP1.out.on NFKB1.out.on ==> FOS.out.off
790 < 53 > TIMP1.in.on TNF.in.on MMP1.out.on NFKB1.out.on TNF.out.off ==> FOS.out.off
791 < 53 > TGFB1.in.on TIMP1.in.on JUN.out.on JUNB.out.off MMP1.out.on MMP3.out.on TGFB1.out.on ==> COL1A1.out.on
792 < 53 > SMAD7.in.on TIMP1.in.on JUNB.out.on MMP1.out.on ==> COL1A1.in.on TGFB1.in.on
793 < 53 > SMAD7.in.off TIMP1.in.on ETS1.out.off MMP1.out.on MMP3.out.on NFKB1.out.on TGFB1.out.on ==> MMP13.out.on
794 < 53 > MMP3.in.on TGFB1.in.on TIMP1.in.on COL1A2.out.on MMP1.out.on MMP3.out.on TGFB1.out.on TNF.out.on ==> COL1A1.out.on
795 < 53 > MMP1.in.on NFKB1.in.on TGFB1.in.on TIMP1.in.on COL1A2.out.off MMP1.out.on TGFB1.out.on ==> NFKB1.out.on
796 < 53 > MMP1.in.on MMP9.in.off TGFB1.in.on TIMP1.in.on TNF.in.off JUN.out.off MMP1.out.on NFKB1.out.on TGFB1.out.on ==> COL1A2.in.off
797 < 53 > JUNB.in.off MMP3.in.off MMP9.in.off MMP13.in.off SMAD7.in.off TIMP1.in.on TNF.in.off ==> JUN.in.off
798 < 53 > JUN.in.off TIMP1.in.on JUN.out.on MMP1.out.on TGFB1.out.on ==> MMP9.out.off
799 < 53 > JUN.in.off MMP1.in.on MMP3.in.on TGFB1.in.on TIMP1.in.on ETS1.out.off MMP1.out.on NFKB1.out.on TGFB1.out.on ==> MMP13.in.on
800 < 53 > JUN.in.off JUNB.in.off MMP9.in.off MMP13.in.off SMAD7.in.off TIMP1.in.on TNF.in.off ==> MMP3.in.off
801 < 53 > FOS.in.on TIMP1.in.on COL1A2.out.off MMP1.out.on NFKB1.out.on SMAD7.out.off TGFB1.out.on ==> ETS1.out.off
802 < 53 > FOS.in.off MMP1.in.on SMAD7.in.off TGFB1.in.on TIMP1.in.on MMP1.out.on TGFB1.out.on ==> NFKB1.out.on SMAD7.out.off
803 < 53 > ETS1.in.on TNF.in.off MMP1.out.on SMAD7.out.off ==> TGFB1.out.on
804 < 53 > ETS1.in.on JUNB.in.off TGFB1.in.on TIMP1.in.on JUNB.out.off MMP1.out.on MMP13.out.on TGFB1.out.on ==> MMP9.out.off
805 < 53 > ETS1.in.off JUNB.in.off TIMP1.in.on JUN.out.on ==> MMP9.in.off
806 < 53 > ETS1.in.off JUNB.in.off MMP9.in.off TIMP1.in.on TNF.in.off COL1A2.out.on MMP1.out.on ==> MMP3.in.off
807 < 53 > COL1A2.in.on MMP13.in.off SMAD7.in.on TIMP1.in.on FOS.out.off MMP1.out.on MMP13.out.off ==> COL1A2.out.on
808 < 53 > COL1A1.in.on COL1A2.in.on TGFB1.in.on TIMP1.in.on ETS1.out.on MMP9.out.off TGFB1.out.on ==> COL1A1.out.on
809 < 53 > COL1A1.in.off MMP1.out.on MMP9.out.off NFKB1.out.on TGFB1.out.on ==> ETS1.out.off
810 < 53 > COL1A1.in.off MMP9.in.off TIMP1.in.on ==> MMP9.out.off
811 < 53 > COL1A1.in.off COL1A2.in.off FOS.out.off MMP1.out.on TGFB1.out.on ==> MMP13.out.on
812 < 52 > JUNB.out.on MMP1.out.on MMP13.out.on TGFB1.out.on ==> SMAD7.out.off
813 < 52 > TIMP1.in.on ETS1.out.off JUN.out.on MMP1.out.on MMP9.out.off NFKB1.out.on ==> SMAD7.out.off
814 < 52 > NFKB1.in.on COL1A2.out.off FOS.out.off MMP1.out.on TGFB1.out.on ==> MMP13.out.on SMAD7.out.off
815 < 52 > MMP13.in.off TIMP1.in.on ETS1.out.on MMP13.out.off ==> COL1A2.in.on
816 < 52 > MMP13.in.off TGFB1.in.on TIMP1.in.on ETS1.out.off MMP9.out.off TGFB1.out.on ==> JUNB.in.off MMP3.in.off TNF.in.off
817 < 52 > MMP9.in.off MMP13.in.off TIMP1.in.on TNF.out.on ==> COL1A2.out.on
818 < 52 > MMP3.in.on SMAD7.in.on TIMP1.in.on FOS.out.off MMP1.out.on MMP9.out.off SMAD7.out.off ==> MMP1.in.on MMP9.in.off
819 < 52 > MMP3.in.off MMP13.in.off SMAD7.in.on MMP9.out.off ==> MMP1.in.off TGFB1.out.on
820 < 52 > JUNB.in.on ETS1.out.off MMP1.out.on ==> NFKB1.out.on
821 < 52 > JUN.in.on TIMP1.in.on MMP13.out.off ==> COL1A2.in.on MMP13.in.off COL1A2.out.on
822 < 52 > JUN.in.off MMP1.in.on NFKB1.in.on TGFB1.in.on TIMP1.in.on FOS.out.off MMP1.out.on TGFB1.out.on ==> NFKB1.out.on
823 < 52 > FOS.in.on NFKB1.in.off TGFB1.in.on TIMP1.in.on ETS1.out.off MMP9.out.off TGFB1.out.on ==> JUNB.in.off
824 < 52 > FOS.in.on MMP1.in.on MMP13.in.on TGFB1.in.on TIMP1.in.on MMP1.out.on TGFB1.out.on ==> MMP3.in.on MMP13.out.on
825 < 52 > FOS.in.off TIMP1.in.on TNF.out.on ==> TGFB1.in.on MMP3.out.on TGFB1.out.on
826 < 52 > FOS.in.off TGFB1.in.on TIMP1.in.on COL1A1.out.on JUNB.out.off MMP1.out.on MMP3.out.on TGFB1.out.on ==> MMP9.out.off
827 < 52 > ETS1.in.on TNF.in.off ETS1.out.off ==> MMP1.out.on NFKB1.out.on
828 < 52 > ETS1.in.off MMP9.in.off TGFB1.in.on TIMP1.in.on ETS1.out.off MMP1.out.on MMP3.out.on NFKB1.out.on ==> COL1A1.out.on
829 < 52 > ETS1.in.off MMP1.in.on TIMP1.in.on JUN.out.off TGFB1.out.on ==> ETS1.out.off
830 < 52 > ETS1.in.off JUNB.in.off MMP9.in.off TGFB1.in.on TIMP1.in.on TNF.in.off COL1A2.out.on ==> MMP3.in.off
831 < 52 > ETS1.in.off FOS.in.on TIMP1.in.on COL1A2.out.on ==> MMP9.in.off
832 < 52 > COL1A2.in.on NFKB1.in.off TIMP1.in.on ETS1.out.off MMP1.out.on MMP9.out.off TGFB1.out.on ==> JUNB.in.off
833 < 52 > COL1A2.in.on MMP13.in.off TGFB1.in.on TIMP1.in.on MMP1.out.on MMP13.out.off NFKB1.out.on ==> COL1A2.out.on FOS.out.off
834 < 52 > COL1A2.in.on ETS1.in.on JUN.in.on TIMP1.in.on ==> SMAD7.in.on
835 < 52 > COL1A2.in.off NFKB1.in.on MMP1.out.on MMP9.out.off TGFB1.out.on ==> NFKB1.out.on
836 < 52 > COL1A2.in.off MMP1.in.on SMAD7.in.off TGFB1.in.on TIMP1.in.on JUNB.out.off MMP1.out.on NFKB1.out.on TGFB1.out.on ==> ETS1.out.off
837 < 52 > COL1A2.in.off FOS.in.off MMP1.in.on TGFB1.in.on TIMP1.in.on MMP1.out.on MMP9.out.off NFKB1.out.on TGFB1.out.on ==> ETS1.out.off
838 < 52 > COL1A1.in.on SMAD7.in.on TGFB1.in.on TIMP1.in.on COL1A1.out.on FOS.out.off JUNB.out.off MMP1.out.on NFKB1.out.on TGFB1.out.on ==> COL1A2.out.on
839 < 52 > COL1A1.in.on NFKB1.in.off TGFB1.in.on TIMP1.in.on COL1A2.out.off MMP1.out.on TGFB1.out.on ==> JUNB.in.off
840 < 52 > COL1A1.in.on MMP1.in.on TGFB1.in.on TIMP1.in.on JUN.out.off JUNB.out.off MMP1.out.on TGFB1.out.on ==> MMP9.in.off
841 < 52 > COL1A1.in.on JUN.in.on TGFB1.in.on TIMP1.in.on MMP1.out.on NFKB1.out.on SMAD7.out.off TGFB1.out.on ==> FOS.out.off
842 < 52 > COL1A1.in.on FOS.in.off TGFB1.in.on TIMP1.in.on MMP1.out.on MMP9.out.off SMAD7.out.off TGFB1.out.on ==> MMP9.in.off
843 < 52 > COL1A1.in.on COL1A2.in.on TGFB1.in.on TIMP1.in.on ETS1.out.off MMP1.out.on NFKB1.out.on TNF.out.off ==> FOS.out.off
844 < 52 > COL1A1.in.off ETS1.out.off FOS.out.off MMP1.out.on NFKB1.out.on TGFB1.out.on ==> MMP13.out.on
845 < 52 > COL1A1.in.off COL1A2.out.off MMP1.out.on NFKB1.out.on TGFB1.out.on ==> SMAD7.out.off
846 < 52 > COL1A1.in.off MMP9.in.off TNF.in.off MMP1.out.on ==> MMP3.in.off
847 < 51 > FOS.out.on MMP9.out.off ==> TIMP1.in.on
848 < 51 > TIMP1.in.on MMP13.out.off SMAD7.out.on ==> COL1A2.in.on MMP13.in.off COL1A2.out.on
849 < 51 > TIMP1.in.on TNF.in.off MMP1.out.on MMP3.out.on MMP13.out.on NFKB1.out.on TGFB1.out.on TNF.out.on ==> ETS1.out.off
850 < 51 > TGFB1.in.on TIMP1.in.on COL1A1.out.on ETS1.out.on JUN.out.on TGFB1.out.on ==> SMAD7.out.on
851 < 51 > SMAD7.in.on COL1A1.out.off ==> MMP1.out.on SMAD7.out.off
852 < 51 > SMAD7.in.on TNF.in.off TGFB1.out.on TNF.out.on ==> MMP3.out.on
853 < 51 > SMAD7.in.off TGFB1.in.on TIMP1.in.on COL1A2.out.off FOS.out.off MMP1.out.on TGFB1.out.on ==> MMP13.out.on
854 < 51 > NFKB1.in.on COL1A1.out.on MMP1.out.on ==> MMP3.out.on
855 < 51 > NFKB1.in.on COL1A1.out.off ==> MMP1.out.on SMAD7.out.off
856 < 51 > NFKB1.in.off TIMP1.in.on JUN.out.on MMP1.out.on MMP9.out.off MMP13.out.on TGFB1.out.on ==> JUNB.in.off
857 < 51 > MMP13.in.off COL1A2.out.off MMP1.out.on TGFB1.out.on ==> MMP3.in.off TNF.in.off
858 < 51 > MMP9.in.on ==> TGFB1.in.on TIMP1.in.on
859 < 51 > MMP3.in.off ETS1.out.on ==> MMP13.in.off
860 < 51 > MMP3.in.off TIMP1.in.on SMAD7.out.on ==> MMP13.in.off NFKB1.in.off
861 < 51 > MMP1.in.on NFKB1.in.on SMAD7.in.off TIMP1.in.on MMP9.out.off TGFB1.out.on ==> ETS1.out.off
862 < 51 > MMP1.in.on MMP9.in.off MMP13.in.on NFKB1.in.on TGFB1.in.on TIMP1.in.on ETS1.out.off MMP1.out.on MMP13.out.on NFKB1.out.on TGFB1.out.on ==> FOS.out.off
863 < 51 > MMP1.in.on MMP3.in.on SMAD7.in.on TIMP1.in.on JUN.out.off MMP9.out.off TGFB1.out.on ==> MMP9.in.off
864 < 51 > MMP1.in.on MMP3.in.on MMP13.in.on TGFB1.in.on TIMP1.in.on TNF.in.on MMP1.out.on MMP9.out.off MMP13.out.on NFKB1.out.on TGFB1.out.on ==> ETS1.out.off
865 < 51 > MMP1.in.off MMP13.in.off SMAD7.in.on JUNB.out.off MMP1.out.on ==> TGFB1.out.on
866 < 51 > JUNB.in.off MMP13.in.off TIMP1.in.on JUN.out.off MMP9.out.off TGFB1.out.on ==> TNF.in.off
867 < 51 > JUNB.in.off MMP13.in.off SMAD7.in.off TIMP1.in.on MMP1.out.on ==> JUN.in.off
868 < 51 > JUN.in.on COL1A2.out.off MMP1.out.on TGFB1.out.on ==> MMP13.out.on
869 < 51 > JUN.in.on TGFB1.in.on TIMP1.in.on COL1A1.out.on SMAD7.out.on ==> COL1A1.in.on SMAD7.in.on
870 < 51 > JUN.in.on MMP13.in.off MMP3.out.on TGFB1.out.on ==> SMAD7.in.on
871 < 51 > JUN.in.on JUNB.in.off TGFB1.in.on TIMP1.in.on COL1A2.out.on ==> MMP3.out.on
872 < 51 > JUN.in.off MMP1.in.on MMP3.in.on TGFB1.in.on TIMP1.in.on MMP1.out.on MMP9.out.off NFKB1.out.on TGFB1.out.on ==> MMP13.in.on
873 < 51 > FOS.in.on TGFB1.in.on TIMP1.in.on JUN.out.on MMP3.out.on ==> COL1A1.out.on
874 < 51 > FOS.in.on NFKB1.in.off TGFB1.in.on TIMP1.in.on MMP1.out.on NFKB1.out.on SMAD7.out.off TGFB1.out.on ==> FOS.out.off
875 < 51 > FOS.in.on JUNB.in.off MMP1.in.on TGFB1.in.on TIMP1.in.on FOS.out.off MMP1.out.on TGFB1.out.on ==> MMP13.out.on
876 < 51 > ETS1.in.on COL1A1.out.off ==> MMP1.out.on SMAD7.out.off
877 < 51 > ETS1.in.on TNF.in.off JUNB.out.off MMP1.out.on ==> TGFB1.out.on
878 < 51 > COL1A2.in.on JUN.in.off JUNB.in.off MMP9.in.off TIMP1.in.on FOS.out.off MMP1.out.on ==> ETS1.in.off
879 < 51 > COL1A2.in.on FOS.in.on TIMP1.in.on MMP1.out.on MMP13.out.on TGFB1.out.on ==> JUNB.in.off
880 < 51 > COL1A2.in.off SMAD7.in.on MMP1.out.on TGFB1.out.on ==> ETS1.in.on MMP9.in.off TNF.in.off
881 < 51 > COL1A2.in.off MMP1.in.on SMAD7.in.off TGFB1.in.on TIMP1.in.on JUNB.out.off MMP1.out.on SMAD7.out.off TGFB1.out.on ==> ETS1.out.off
882 < 51 > COL1A1.in.on JUNB.in.off SMAD7.in.on TGFB1.in.on TIMP1.in.on TNF.in.off MMP1.out.on NFKB1.out.on SMAD7.out.off TGFB1.out.on ==> ETS1.out.off
883 < 51 > COL1A1.in.off MMP3.out.on TGFB1.out.on ==> MMP1.out.on
884 < 50 > TIMP1.in.on ETS1.out.on JUN.out.on MMP9.out.off ==> SMAD7.out.on
885 < 50 > TIMP1.in.on ETS1.out.off JUN.out.on TGFB1.out.on ==> MMP9.out.off
886 < 50 > TIMP1.in.on COL1A2.out.on TNF.out.off ==> COL1A2.in.on MMP13.in.off MMP13.out.off
887 < 50 > TIMP1.in.on COL1A2.out.on MMP3.out.on MMP9.out.off SMAD7.out.off TNF.out.on ==> ETS1.out.off
888 < 50 > TIMP1.in.on TNF.in.on MMP1.out.on MMP9.out.off SMAD7.out.off ==> MMP3.in.on
889 < 50 > NFKB1.in.on FOS.out.off MMP1.out.on SMAD7.out.off TNF.out.off ==> NFKB1.out.on
890 < 50 > NFKB1.in.on ETS1.out.off JUN.out.off MMP1.out.on MMP9.out.off MMP13.out.on NFKB1.out.on TGFB1.out.on ==> FOS.out.off
891 < 50 > MMP13.in.off TNF.in.off JUN.out.off MMP1.out.on NFKB1.out.on TGFB1.out.on ==> MMP3.in.off
892 < 50 > MMP13.in.off TGFB1.in.on TIMP1.in.on FOS.out.off JUN.out.off MMP1.out.on TGFB1.out.on ==> NFKB1.out.on
893 < 50 > MMP13.in.off NFKB1.in.off SMAD7.in.off TIMP1.in.on ==> MMP9.in.off
894 < 50 > MMP9.in.off TIMP1.in.on MMP1.out.on MMP3.out.on NFKB1.out.on SMAD7.out.off TGFB1.out.on TNF.out.on ==> FOS.out.off
895 < 50 > MMP9.in.off TIMP1.in.on JUN.out.off MMP1.out.on MMP3.out.on NFKB1.out.on SMAD7.out.off TGFB1.out.on ==> FOS.out.off
896 < 50 > MMP9.in.off NFKB1.in.off SMAD7.in.off TIMP1.in.on ==> MMP13.in.off
897 < 50 > MMP3.in.on SMAD7.in.off TIMP1.in.on MMP1.out.on ==> NFKB1.out.on
898 < 50 > MMP3.in.off MMP9.in.off TIMP1.in.on TNF.out.on ==> COL1A2.out.on
899 < 50 > MMP1.in.on NFKB1.in.on TIMP1.in.on TNF.in.on FOS.out.off MMP1.out.on ==> NFKB1.out.on
900 < 50 > MMP1.in.on MMP9.in.off SMAD7.in.off TGFB1.in.on TIMP1.in.on TNF.in.off MMP1.out.on MMP9.out.off TGFB1.out.on ==> COL1A2.in.off
901 < 50 > JUNB.in.off MMP1.in.on MMP9.in.off NFKB1.in.off TGFB1.in.on TIMP1.in.on MMP1.out.on MMP3.out.on TGFB1.out.on ==> MMP13.out.on
902 < 50 > JUNB.in.off MMP1.in.on MMP3.in.on TGFB1.in.on TIMP1.in.on FOS.out.off JUN.out.off MMP1.out.on MMP9.out.off TGFB1.out.on ==> MMP13.in.on
903 < 50 > JUN.in.on FOS.out.off JUNB.out.off MMP1.out.on SMAD7.out.off ==> NFKB1.out.on
904 < 50 > JUN.in.on TIMP1.in.on TNF.in.on COL1A2.out.on ==> COL1A2.in.on
905 < 50 > JUN.in.on MMP9.in.off TIMP1.in.on TNF.out.on ==> COL1A2.out.on
906 < 50 > JUN.in.on MMP1.in.on NFKB1.in.off TGFB1.in.on TIMP1.in.on MMP1.out.on ==> ETS1.in.on MMP3.in.on
907 < 50 > JUN.in.off TIMP1.in.on COL1A1.out.on COL1A2.out.on MMP1.out.on TGFB1.out.on TNF.out.on ==> MMP9.out.off
908 < 50 > JUN.in.off MMP1.in.on TGFB1.in.on TIMP1.in.on MMP1.out.on MMP9.out.off NFKB1.out.on TGFB1.out.on TNF.out.off ==> COL1A2.out.off
909 < 50 > JUN.in.off JUNB.in.off MMP3.in.off TIMP1.in.on TNF.in.off COL1A2.out.on ==> MMP13.in.off
910 < 50 > FOS.in.on TGFB1.in.on TIMP1.in.on COL1A2.out.off MMP1.out.on SMAD7.out.off TGFB1.out.on ==> ETS1.out.off
911 < 50 > FOS.in.on SMAD7.in.on TIMP1.in.on MMP1.out.on NFKB1.out.on SMAD7.out.off ==> FOS.out.off
912 < 50 > FOS.in.on SMAD7.in.on TIMP1.in.on FOS.out.off MMP1.out.on SMAD7.out.off ==> NFKB1.out.on
913 < 50 > FOS.in.on MMP13.in.off SMAD7.in.off TIMP1.in.on ==> ETS1.in.off MMP9.in.off
914 < 50 > FOS.in.on JUNB.in.off SMAD7.in.off TIMP1.in.on ==> ETS1.in.off JUN.in.off
915 < 50 > FOS.in.on JUNB.in.off NFKB1.in.off TGFB1.in.on TIMP1.in.on ETS1.out.off MMP1.out.on MMP9.out.off NFKB1.out.on TGFB1.out.on ==> MMP13.out.on
916 < 50 > FOS.in.on JUN.in.on TGFB1.in.on TIMP1.in.on COL1A2.out.on ==> COL1A1.in.on
917 < 50 > FOS.in.off MMP9.in.off TGFB1.in.on TIMP1.in.on TNF.in.off JUNB.out.off MMP1.out.on TGFB1.out.on ==> MMP9.out.off
918 < 50 > COL1A2.in.on TIMP1.in.on JUN.out.on MMP3.out.on TGFB1.out.on ==> COL1A1.out.on
919 < 50 > COL1A2.in.on MMP3.in.on TIMP1.in.on ETS1.out.off MMP1.out.on NFKB1.out.on ==> TNF.in.on
920 < 50 > COL1A2.in.on ETS1.in.on SMAD7.in.on TIMP1.in.on TNF.in.on ==> JUN.in.on
921 < 50 > COL1A2.in.off MMP1.in.on SMAD7.in.off TGFB1.in.on TIMP1.in.on JUN.out.off MMP1.out.on TGFB1.out.on ==> ETS1.out.off
922 < 50 > COL1A2.in.off ETS1.in.on JUNB.in.off MMP1.in.on TGFB1.in.on TIMP1.in.on MMP1.out.on TGFB1.out.on ==> MMP9.in.off TNF.in.off
923 < 50 > COL1A1.in.on TGFB1.in.on TIMP1.in.on JUN.out.on TGFB1.out.on TNF.out.on ==> COL1A1.out.on COL1A2.out.on
924 < 50 > COL1A1.in.on TGFB1.in.on TIMP1.in.on JUN.out.on MMP1.out.on MMP13.out.on TGFB1.out.on ==> MMP9.out.off
925 < 50 > COL1A1.in.on JUN.in.on TGFB1.in.on TIMP1.in.on TGFB1.out.on TNF.out.on ==> COL1A2.out.on
926 < 50 > COL1A1.in.on JUN.in.on JUNB.in.off MMP9.in.off SMAD7.in.on TGFB1.in.on TIMP1.in.on MMP1.out.on MMP9.out.off MMP13.out.on TGFB1.out.on ==> NFKB1.in.off
927 < 50 > COL1A1.in.on JUN.in.off JUNB.in.off SMAD7.in.on TGFB1.in.on TIMP1.in.on JUNB.out.off MMP1.out.on TGFB1.out.on ==> MMP9.out.off
928 < 50 > COL1A1.in.on FOS.in.off NFKB1.in.off TGFB1.in.on TIMP1.in.on ==> JUNB.in.off MMP9.in.off SMAD7.in.on
929 < 50 > COL1A1.in.on ETS1.in.off JUNB.in.off MMP9.in.off TGFB1.in.on TIMP1.in.on COL1A2.out.on ==> COL1A2.in.on
930 < 50 > COL1A1.in.on COL1A2.in.on FOS.in.on JUN.in.on TGFB1.in.on TIMP1.in.on ==> NFKB1.in.off SMAD7.in.on
931 < 50 > COL1A1.in.off MMP9.in.off MMP1.out.on TGFB1.out.on ==> MMP3.in.off TNF.in.off
932 < 50 > COL1A1.in.off MMP1.in.on SMAD7.in.off TGFB1.in.on TIMP1.in.on MMP1.out.on MMP9.out.off TGFB1.out.on ==> COL1A2.in.off
933 < 49 > MMP9.out.off NFKB1.out.off ==> TIMP1.in.on
934 < 49 > TIMP1.in.on TNF.in.on JUN.out.off MMP9.out.off TGFB1.out.on ==> MMP3.in.on
935 < 49 > TGFB1.in.on TIMP1.in.on COL1A1.out.on JUN.out.on MMP3.out.on SMAD7.out.on TGFB1.out.on ==> ETS1.out.on
936 < 49 > NFKB1.in.on TNF.in.off ==> MMP9.in.off TGFB1.out.on
937 < 49 > MMP13.in.off SMAD7.in.off TIMP1.in.on MMP1.out.on TGFB1.out.on ==> JUN.in.off JUNB.in.off
938 < 49 > MMP9.in.off TIMP1.in.on JUNB.out.on SMAD7.out.off ==> ETS1.out.off
939 < 49 > MMP9.in.off TIMP1.in.on JUNB.out.off MMP1.out.on MMP3.out.on NFKB1.out.on SMAD7.out.off ==> FOS.out.off
940 < 49 > MMP9.in.off TIMP1.in.on JUN.out.on SMAD7.out.off ==> ETS1.out.off MMP9.out.off
941 < 49 > MMP3.in.off MMP13.in.off SMAD7.in.on COL1A1.out.on ==> MMP1.in.off
942 < 49 > MMP1.in.on SMAD7.in.off TIMP1.in.on JUN.out.off MMP9.out.off TGFB1.out.on ==> ETS1.out.off
943 < 49 > MMP1.in.on MMP9.in.off NFKB1.in.off TGFB1.in.on TIMP1.in.on MMP1.out.on NFKB1.out.on SMAD7.out.off TGFB1.out.on ==> ETS1.out.off
944 < 49 > MMP1.in.on MMP9.in.off NFKB1.in.off TGFB1.in.on TIMP1.in.on MMP1.out.on MMP9.out.off SMAD7.out.off TGFB1.out.on ==> JUNB.in.off
945 < 49 > MMP1.in.on MMP3.in.on MMP13.in.on TGFB1.in.on TIMP1.in.on TNF.in.on JUNB.out.off MMP1.out.on MMP13.out.on NFKB1.out.on TGFB1.out.on ==> ETS1.out.off
946 < 49 > MMP1.in.on MMP3.in.on MMP13.in.on TGFB1.in.on TIMP1.in.on TNF.in.on JUN.out.off MMP1.out.on MMP13.out.on TGFB1.out.on ==> ETS1.out.off NFKB1.out.on
947 < 49 > JUNB.in.off TIMP1.in.on TNF.in.on ==> MMP1.in.on TGFB1.in.on MMP1.out.on
948 < 49 > JUNB.in.off MMP1.in.on TGFB1.in.on TIMP1.in.on COL1A1.out.on COL1A2.out.on MMP1.out.on MMP3.out.on TGFB1.out.on TNF.out.on ==> MMP9.out.off
949 < 49 > JUNB.in.off MMP1.in.on MMP9.in.off NFKB1.in.off TGFB1.in.on TIMP1.in.on FOS.out.off MMP1.out.on NFKB1.out.on TGFB1.out.on ==> ETS1.out.off MMP13.out.on
950 < 49 > JUN.in.on MMP13.in.off COL1A1.out.on MMP3.out.on ==> SMAD7.in.on
951 < 49 > JUN.in.on MMP13.in.off COL1A1.out.on MMP1.out.on ==> SMAD7.in.on
952 < 49 > JUN.in.on JUNB.in.off MMP1.in.on MMP3.in.on TGFB1.in.on TIMP1.in.on MMP1.out.on ==> COL1A1.in.on
953 < 49 > JUN.in.off MMP9.in.off TIMP1.in.on JUN.out.on TGFB1.out.on ==> MMP9.out.off
954 < 49 > JUN.in.off MMP1.in.on TGFB1.in.on TIMP1.in.on ETS1.out.off MMP1.out.on SMAD7.out.off TGFB1.out.on TNF.out.off ==> COL1A2.out.off MMP9.out.off
955 < 49 > JUN.in.off MMP1.in.on MMP9.in.off TGFB1.in.on TIMP1.in.on MMP1.out.on TGFB1.out.on TNF.out.off ==> MMP9.out.off
956 < 49 > JUN.in.off MMP1.in.on MMP9.in.off TGFB1.in.on TIMP1.in.on TNF.in.off FOS.out.off MMP1.out.on TGFB1.out.on ==> COL1A2.in.off
957 < 49 > JUN.in.off MMP1.in.on MMP3.in.on TGFB1.in.on TIMP1.in.on FOS.out.off MMP1.out.on MMP9.out.off TGFB1.out.on ==> MMP13.in.on
958 < 49 > FOS.in.on TIMP1.in.on JUN.out.on MMP3.out.on TGFB1.out.on ==> COL1A1.out.on
959 < 49 > FOS.in.on TGFB1.in.on TIMP1.in.on COL1A2.out.off FOS.out.off MMP1.out.on TGFB1.out.on ==> MMP13.out.on
960 < 49 > FOS.in.on MMP9.in.off TGFB1.in.on TIMP1.in.on JUN.out.off MMP1.out.on MMP13.out.on TGFB1.out.on ==> NFKB1.out.on
961 < 49 > FOS.in.on MMP1.in.on MMP9.in.off TIMP1.in.on TNF.in.off TGFB1.out.on ==> COL1A2.in.off TGFB1.in.on MMP1.out.on
962 < 49 > FOS.in.off TIMP1.in.on COL1A1.out.off ==> TGFB1.in.on MMP1.out.on SMAD7.out.off TGFB1.out.on
963 < 49 > FOS.in.off MMP1.in.on MMP9.in.off TIMP1.in.on TNF.in.off TGFB1.out.on ==> MMP9.out.off
964 < 49 > FOS.in.off JUN.in.off TGFB1.in.on TIMP1.in.on MMP1.out.on MMP13.out.on NFKB1.out.on TGFB1.out.on ==> ETS1.out.off
965 < 49 > ETS1.in.on JUNB.in.off NFKB1.in.off TGFB1.in.on TIMP1.in.on MMP1.out.on NFKB1.out.on SMAD7.out.off TGFB1.out.on ==> ETS1.out.off
966 < 49 > ETS1.in.on JUN.in.on JUNB.in.off TGFB1.in.on TIMP1.in.on MMP1.out.on ==> COL1A1.in.on MMP1.in.on SMAD7.in.on
967 < 49 > ETS1.in.on FOS.in.on JUNB.in.off TGFB1.in.on TIMP1.in.on ==> COL1A1.in.on SMAD7.in.on
968 < 49 > ETS1.in.off TIMP1.in.on SMAD7.out.on ==> MMP9.in.off
969 < 49 > ETS1.in.off JUNB.in.off MMP9.in.off TIMP1.in.on TNF.in.off JUN.out.on ==> MMP3.in.off
970 < 49 > ETS1.in.off FOS.in.off TGFB1.in.on TIMP1.in.on JUNB.out.off MMP1.out.on TGFB1.out.on ==> MMP9.out.off
971 < 49 > ETS1.in.off FOS.in.off TGFB1.in.on TIMP1.in.on ETS1.out.off MMP1.out.on MMP9.out.off NFKB1.out.on TGFB1.out.on ==> MMP13.out.on
972 < 49 > COL1A2.in.on TIMP1.in.on COL1A1.out.on FOS.out.off JUNB.out.off MMP1.out.on NFKB1.out.on TGFB1.out.on ==> COL1A2.out.on
973 < 49 > COL1A2.in.on MMP13.in.off TGFB1.in.on TIMP1.in.on ETS1.out.on MMP13.out.off TGFB1.out.on ==> COL1A2.out.on
974 < 49 > COL1A2.in.on MMP13.in.off SMAD7.in.on TIMP1.in.on MMP1.out.on MMP13.out.off NFKB1.out.on ==> COL1A2.out.on FOS.out.off
975 < 49 > COL1A2.in.on MMP1.in.on TIMP1.in.on MMP9.out.off ==> MMP3.in.on
976 < 49 > COL1A2.in.on JUN.in.off JUNB.in.off MMP9.in.off TIMP1.in.on MMP1.out.on NFKB1.out.on ==> ETS1.in.off
977 < 49 > COL1A2.in.on ETS1.in.on TIMP1.in.on MMP9.out.off ==> SMAD7.in.on
978 < 49 > COL1A2.in.off FOS.in.on FOS.out.off MMP1.out.on TGFB1.out.on ==> MMP13.out.on
979 < 49 > COL1A1.in.on TGFB1.in.on TIMP1.in.on COL1A1.out.off COL1A2.out.off ETS1.out.off MMP1.out.on MMP13.out.on NFKB1.out.on SMAD7.out.off TGFB1.out.on ==> FOS.out.off
980 < 49 > COL1A1.in.on FOS.in.on MMP1.in.on TGFB1.in.on TIMP1.in.on MMP1.out.on ==> MMP3.in.on MMP9.in.off
981 < 49 > COL1A1.in.off FOS.out.off MMP1.out.on MMP9.out.off NFKB1.out.on ==> ETS1.out.off
982 < 49 > COL1A1.in.off JUNB.in.off TIMP1.in.on ==> SMAD7.in.off
983 < 48 > TIMP1.in.on JUN.out.on MMP3.out.on MMP9.out.off SMAD7.out.on ==> ETS1.out.on
984 < 48 > TIMP1.in.on JUN.out.on MMP1.out.on MMP9.out.off SMAD7.out.on ==> ETS1.out.on
985 < 48 > TIMP1.in.on TNF.in.on MMP1.out.on MMP3.out.on MMP9.out.off ==> MMP3.in.on
986 < 48 > TGFB1.in.on TIMP1.in.on FOS.out.on ==> TGFB1.out.on
987 < 48 > TGFB1.in.on TIMP1.in.on COL1A1.out.on JUN.out.on MMP1.out.on SMAD7.out.on TGFB1.out.on ==> ETS1.out.on
988 < 48 > NFKB1.in.off TIMP1.in.on TNF.in.on ==> JUN.in.on
989 < 48 > MMP3.in.on SMAD7.in.off TGFB1.in.on TIMP1.in.on MMP1.out.on NFKB1.out.on TGFB1.out.on ==> MMP1.in.on SMAD7.out.off
990 < 48 > JUNB.in.on MMP1.out.on MMP13.out.on TGFB1.out.on ==> SMAD7.out.off
991 < 48 > JUNB.in.off TIMP1.in.on JUN.out.on TNF.out.on ==> COL1A2.out.on
992 < 48 > JUNB.in.off MMP1.in.on TGFB1.in.on TIMP1.in.on COL1A1.out.on COL1A2.out.on MMP1.out.on MMP3.out.on MMP9.out.off MMP13.out.on TGFB1.out.on TNF.out.on ==> MMP9.in.off
993 < 48 > JUNB.in.off MMP1.in.on MMP9.in.off TGFB1.in.on TIMP1.in.on COL1A1.out.on COL1A2.out.on MMP1.out.on MMP3.out.on MMP9.out.off TGFB1.out.on TNF.out.on ==> MMP13.out.on
994 < 48 > JUN.in.on COL1A2.out.off MMP1.out.on MMP13.out.on NFKB1.out.on TGFB1.out.on ==> SMAD7.out.off
995 < 48 > JUN.in.on TIMP1.in.on JUN.out.on TGFB1.out.on ==> TGFB1.in.on
996 < 48 > JUN.in.on MMP1.in.off MMP13.in.off ==> FOS.in.on
997 < 48 > JUN.in.off MMP1.in.on TGFB1.in.on TIMP1.in.on COL1A1.out.on MMP1.out.on MMP3.out.on TGFB1.out.on ==> MMP9.out.off
998 < 48 > FOS.in.on SMAD7.in.on ETS1.out.off MMP1.out.on MMP9.out.off NFKB1.out.on TGFB1.out.on ==> MMP13.out.on
999 < 48 > FOS.in.on MMP13.in.off TIMP1.in.on MMP3.out.on SMAD7.out.on ==> NFKB1.in.off
1000 < 48 > FOS.in.on MMP13.in.off TIMP1.in.on MMP1.out.on SMAD7.out.on ==> NFKB1.in.off
1001 < 48 > FOS.in.on MMP13.in.off TIMP1.in.on ETS1.out.on ==> NFKB1.in.off
1002 < 48 > FOS.in.on MMP13.in.off TGFB1.in.on TIMP1.in.on COL1A1.out.on SMAD7.out.on ==> NFKB1.in.off
1003 < 48 > FOS.in.off JUNB.in.off MMP1.in.on MMP13.in.on TGFB1.in.on TIMP1.in.on MMP1.out.on TGFB1.out.on ==> MMP9.out.off
1004 < 48 > ETS1.in.on TIMP1.in.on SMAD7.out.on ==> SMAD7.in.on COL1A1.out.on
1005 < 48 > ETS1.in.on MMP3.in.on TIMP1.in.on ETS1.out.off JUNB.out.off MMP1.out.on NFKB1.out.on ==> MMP1.in.on
1006 < 48 > ETS1.in.on MMP3.in.on TIMP1.in.on COL1A2.out.on MMP9.out.off ==> SMAD7.in.on
1007 < 48 > ETS1.in.on JUNB.in.off MMP1.in.on TGFB1.in.on TIMP1.in.on MMP1.out.on MMP9.out.off SMAD7.out.off TGFB1.out.on ==> MMP9.in.off
1008 < 48 > ETS1.in.on FOS.in.on TNF.in.off ==> SMAD7.in.on
1009 < 48 > ETS1.in.on FOS.in.on MMP9.in.off SMAD7.in.on TIMP1.in.on ==> MMP3.in.on
1010 < 48 > ETS1.in.off MMP3.in.on TIMP1.in.on TGFB1.out.on ==> ETS1.out.off
1011 < 48 > ETS1.in.off MMP3.in.on TIMP1.in.on MMP1.out.on ==> NFKB1.out.on
1012 < 48 > ETS1.in.off FOS.in.off TGFB1.in.on TIMP1.in.on MMP1.out.on NFKB1.out.on SMAD7.out.off TGFB1.out.on ==> ETS1.out.off FOS.out.off
1013 < 48 > COL1A2.in.on TGFB1.in.on TIMP1.in.on JUNB.out.on ==> COL1A1.in.on
1014 < 48 > COL1A2.in.on MMP13.in.off NFKB1.in.off TIMP1.in.on MMP9.out.off TNF.out.off ==> MMP1.in.off
1015 < 48 > COL1A2.in.off NFKB1.in.on JUNB.out.off MMP1.out.on TGFB1.out.on ==> NFKB1.out.on
1016 < 48 > COL1A1.in.on TGFB1.in.on TIMP1.in.on JUN.out.off MMP1.out.on MMP3.out.on NFKB1.out.on SMAD7.out.off TGFB1.out.on ==> FOS.out.off
1017 < 48 > COL1A1.in.on TGFB1.in.on TIMP1.in.on COL1A2.out.off JUNB.out.off MMP1.out.on TGFB1.out.on ==> MMP9.out.off TNF.out.off
1018 < 48 > COL1A1.in.on JUNB.in.off MMP1.in.on MMP3.in.on TGFB1.in.on TIMP1.in.on FOS.out.off JUN.out.off MMP1.out.on NFKB1.out.on TGFB1.out.on ==> ETS1.out.off
1019 < 48 > COL1A1.in.on FOS.in.off TGFB1.in.on TIMP1.in.on JUN.out.off MMP1.out.on MMP9.out.off TGFB1.out.on ==> MMP9.in.off
1020 < 48 > COL1A1.in.on FOS.in.off JUN.in.off TGFB1.in.on TIMP1.in.on ==> MMP9.in.off
1021 < 48 > COL1A1.in.on COL1A2.in.on MMP9.in.off TGFB1.in.on TIMP1.in.on ETS1.out.off MMP1.out.on MMP3.out.on NFKB1.out.on ==> COL1A1.out.on
1022 < 48 > COL1A1.in.on COL1A2.in.on JUNB.in.off MMP9.in.off NFKB1.in.off SMAD7.in.on TGFB1.in.on TIMP1.in.on MMP3.out.on ==> COL1A1.out.on
1023 < 48 > COL1A1.in.off MMP9.in.off TIMP1.in.on TNF.in.off MMP9.out.off ==> SMAD7.in.off
1024 < 47 > MMP9.out.on ==> MMP3.out.on
1025 < 47 > TIMP1.in.on FOS.out.off JUNB.out.on MMP1.out.on MMP9.out.off ==> TGFB1.out.on
1026 < 47 > TIMP1.in.on COL1A2.out.on JUN.out.off MMP1.out.on MMP3.out.on NFKB1.out.on TGFB1.out.on TNF.out.on ==> JUNB.out.off
1027 < 47 > TIMP1.in.on TNF.in.off MMP13.out.off ==> JUNB.in.off
1028 < 47 > NFKB1.in.on COL1A2.out.off MMP1.out.on MMP9.out.off TGFB1.out.on TNF.out.off ==> NFKB1.out.on
1029 < 47 > MMP13.in.off TIMP1.in.on FOS.out.off JUNB.out.off MMP1.out.on MMP3.out.on NFKB1.out.on ==> COL1A2.out.on
1030 < 47 > MMP9.in.off TIMP1.in.on FOS.out.on ==> MMP9.out.off
1031 < 47 > MMP9.in.off TIMP1.in.on ETS1.out.on JUN.out.on ==> SMAD7.out.on
1032 < 47 > MMP9.in.off NFKB1.in.off TIMP1.in.on FOS.out.off JUNB.out.off MMP1.out.on MMP3.out.on NFKB1.out.on ==> COL1A2.out.on
1033 < 47 > MMP3.in.on TIMP1.in.on MMP3.out.off MMP9.out.off TGFB1.out.on ==> TNF.out.off
1034 < 47 > MMP3.in.on TIMP1.in.on TNF.in.on ETS1.out.off MMP1.out.on MMP9.out.off NFKB1.out.on SMAD7.out.off ==> FOS.out.off
1035 < 47 > MMP3.in.off MMP13.in.off NFKB1.in.off TIMP1.in.on MMP3.out.on SMAD7.out.on ==> JUNB.in.off TNF.in.off
1036 < 47 > MMP1.in.on TIMP1.in.on JUNB.out.on MMP1.out.on ==> TGFB1.in.on
1037 < 47 > MMP1.in.on MMP9.in.off TGFB1.in.on TIMP1.in.on TNF.in.off FOS.out.off JUN.out.off MMP1.out.on TGFB1.out.on ==> COL1A2.in.off
1038 < 47 > MMP1.in.on MMP3.in.on SMAD7.in.on TIMP1.in.on MMP9.out.off TNF.out.off ==> MMP9.in.off
1039 < 47 > JUNB.in.off TIMP1.in.on JUN.out.off MMP1.out.on MMP3.out.on NFKB1.out.on SMAD7.out.off TGFB1.out.on ==> FOS.out.off
1040 < 47 > JUNB.in.off SMAD7.in.off TIMP1.in.on MMP1.out.on MMP13.out.on NFKB1.out.on TGFB1.out.on ==> ETS1.out.off
1041 < 47 > JUNB.in.off NFKB1.in.off SMAD7.in.off TIMP1.in.on ==> JUN.in.off MMP3.in.off MMP9.in.off MMP13.in.off TNF.in.off
1042 < 47 > JUNB.in.off MMP9.in.off MMP13.in.off TIMP1.in.on JUN.out.on TGFB1.out.on ==> TNF.in.off
1043 < 47 > JUN.in.on JUNB.in.off TIMP1.in.on ETS1.out.off MMP9.out.off TGFB1.out.on ==> MMP9.in.off
1044 < 47 > JUN.in.off TIMP1.in.on COL1A1.out.off COL1A2.out.off ETS1.out.off MMP1.out.on MMP13.out.on NFKB1.out.on SMAD7.out.off TGFB1.out.on ==> FOS.out.off
1045 < 47 > JUN.in.off MMP1.in.on MMP13.in.on NFKB1.in.on TGFB1.in.on TIMP1.in.on ETS1.out.off MMP1.out.on MMP13.out.on NFKB1.out.on TGFB1.out.on ==> FOS.out.off
1046 < 47 > FOS.in.on MMP1.in.on SMAD7.in.on TIMP1.in.on ==> MMP3.in.on MMP9.in.off
1047 < 47 > FOS.in.off TIMP1.in.on JUN.out.on ==> TGFB1.in.on
1048 < 47 > FOS.in.off MMP9.in.off TGFB1.in.on TIMP1.in.on TNF.in.off MMP3.out.on ==> COL1A1.out.on
1049 < 47 > FOS.in.off MMP1.in.on NFKB1.in.on TGFB1.in.on TIMP1.in.on MMP1.out.on MMP13.out.on NFKB1.out.on TGFB1.out.on ==> MMP13.in.on
1050 < 47 > FOS.in.off MMP1.in.on NFKB1.in.on TGFB1.in.on TIMP1.in.on MMP1.out.on MMP9.out.off NFKB1.out.on TGFB1.out.on ==> FOS.out.off
1051 < 47 > ETS1.in.on ETS1.out.on ==> TGFB1.out.on
1052 < 47 > ETS1.in.on JUNB.in.on ==> JUN.in.on
1053 < 47 > ETS1.in.on JUNB.in.off TGFB1.in.on TIMP1.in.on TNF.in.off JUNB.out.off MMP1.out.on TGFB1.out.on ==> MMP9.out.off
1054 < 47 > ETS1.in.on JUNB.in.off MMP1.in.on MMP3.in.on TGFB1.in.on TIMP1.in.on COL1A1.out.on MMP1.out.on MMP3.out.on ==> COL1A1.in.on SMAD7.in.on
1055 < 47 > ETS1.in.off MMP3.in.on TIMP1.in.on FOS.out.off MMP1.out.on NFKB1.out.on ==> ETS1.out.off
1056 < 47 > ETS1.in.off MMP3.in.on TIMP1.in.on ETS1.out.off MMP1.out.on NFKB1.out.on ==> FOS.out.off
1057 < 47 > ETS1.in.off MMP1.in.on MMP3.in.on TIMP1.in.on ETS1.out.off TGFB1.out.on ==> NFKB1.in.on
1058 < 47 > ETS1.in.off JUNB.in.off MMP9.in.off MMP13.in.off TIMP1.in.on TNF.in.off SMAD7.out.off ==> MMP3.in.off
1059 < 47 > ETS1.in.off JUN.in.off JUNB.in.off MMP3.in.off MMP9.in.off MMP13.in.off SMAD7.in.off TIMP1.in.on TNF.in.off ==> FOS.in.on
1060 < 47 > ETS1.in.off FOS.in.on JUN.in.off JUNB.in.off MMP9.in.off SMAD7.in.off TIMP1.in.on ==> MMP3.in.off MMP13.in.off TNF.in.off
1061 < 47 > ETS1.in.off FOS.in.on JUN.in.off JUNB.in.off MMP3.in.off MMP9.in.off MMP13.in.off TIMP1.in.on TNF.in.off ==> SMAD7.in.off
1062 < 47 > COL1A2.in.on MMP9.in.off TIMP1.in.on COL1A1.out.on JUNB.out.off MMP1.out.on NFKB1.out.on TGFB1.out.on ==> COL1A2.out.on
1063 < 47 > COL1A2.in.on MMP9.in.off SMAD7.in.on TIMP1.in.on MMP1.out.on NFKB1.out.on TNF.out.off ==> FOS.out.off
1064 < 47 > COL1A2.in.on MMP1.in.on TIMP1.in.on ETS1.out.off ==> MMP3.in.on
1065 < 47 > COL1A1.in.on TGFB1.in.on TIMP1.in.on ETS1.out.on JUN.out.on TGFB1.out.on ==> COL1A1.out.on SMAD7.out.on
1066 < 47 > COL1A1.in.on MMP1.in.on MMP3.in.on NFKB1.in.on TGFB1.in.on TIMP1.in.on ETS1.out.off MMP1.out.on NFKB1.out.on ==> FOS.out.off
1067 < 47 > COL1A1.in.on JUNB.in.off MMP1.in.on MMP3.in.on MMP9.in.off SMAD7.in.on TGFB1.in.on TIMP1.in.on TNF.in.off MMP1.out.on TGFB1.out.on ==> ETS1.in.on
1068 < 47 > COL1A1.in.on JUN.in.off MMP1.in.on TGFB1.in.on TIMP1.in.on MMP1.out.on TGFB1.out.on ==> MMP3.in.on MMP9.in.off
1069 < 47 > COL1A1.in.off MMP1.in.on TIMP1.in.on FOS.out.off MMP1.out.on SMAD7.out.off ==> NFKB1.out.on
1070 < 46 > COL1A2.out.off JUNB.out.on MMP1.out.on TGFB1.out.on ==> MMP13.out.on SMAD7.out.off
1071 < 46 > TIMP1.in.on COL1A1.out.on MMP1.out.on MMP3.out.on MMP9.out.off MMP13.out.on SMAD7.out.on TGFB1.out.on ==> JUNB.in.off JUNB.out.off
1072 < 46 > TIMP1.in.on TNF.in.off COL1A1.out.off COL1A2.out.off ETS1.out.off MMP1.out.on MMP13.out.on NFKB1.out.on SMAD7.out.off TGFB1.out.on ==> FOS.out.off
1073 < 46 > TGFB1.in.on TIMP1.in.on COL1A1.out.on FOS.out.off MMP1.out.on NFKB1.out.on SMAD7.out.on ==> COL1A2.out.on
1074 < 46 > NFKB1.in.on COL1A2.out.off JUN.out.off MMP1.out.on TGFB1.out.on ==> NFKB1.out.on
1075 < 46 > MMP13.in.off TNF.in.off ETS1.out.off MMP3.out.on ==> MMP3.in.off
1076 < 46 > MMP9.in.off TIMP1.in.on NFKB1.out.off ==> MMP9.out.off
1077 < 46 > MMP3.in.off TIMP1.in.on MMP13.out.off ==> MMP13.in.off
1078 < 46 > MMP3.in.off TGFB1.in.on TIMP1.in.on FOS.out.off JUN.out.off MMP1.out.on TGFB1.out.on ==> NFKB1.out.on
1079 < 46 > MMP3.in.off MMP13.in.off SMAD7.in.on JUNB.out.off MMP1.out.on ==> TGFB1.out.on
1080 < 46 > MMP1.in.on MMP13.in.on SMAD7.in.off TGFB1.in.on TIMP1.in.on ETS1.out.off MMP1.out.on MMP9.out.off MMP13.out.on NFKB1.out.on SMAD7.out.off TGFB1.out.on ==> FOS.out.off
1081 < 46 > MMP1.in.on MMP3.in.on MMP9.in.off NFKB1.in.on TIMP1.in.on ETS1.out.off MMP1.out.on NFKB1.out.on ==> FOS.out.off
1082 < 46 > JUNB.in.on ETS1.out.off MMP1.out.on NFKB1.out.on TGFB1.out.on ==> SMAD7.out.off
1083 < 46 > JUNB.in.off MMP9.in.off MMP13.in.off TIMP1.in.on COL1A1.out.on JUNB.out.off MMP1.out.on TGFB1.out.on ==> TNF.in.off
1084 < 46 > JUN.in.on FOS.out.off MMP1.out.on SMAD7.out.off TNF.out.off ==> NFKB1.out.on
1085 < 46 > JUN.in.on COL1A1.out.off ==> MMP1.out.on
1086 < 46 > JUN.in.on TIMP1.in.on COL1A1.out.on JUN.out.on ==> TGFB1.in.on
1087 < 46 > JUN.in.off MMP9.in.off TIMP1.in.on COL1A1.out.on COL1A2.out.on TGFB1.out.on TNF.out.on ==> MMP9.out.off
1088 < 46 > FOS.in.on SMAD7.in.on FOS.out.off JUN.out.off MMP1.out.on TGFB1.out.on ==> NFKB1.out.on
1089 < 46 > FOS.in.on MMP3.in.on TIMP1.in.on MMP1.out.on NFKB1.out.on
SMAD7.out.off ==> ETS1.out.off
1090 < 46 > FOS.in.on MMP3.in.off MMP13.in.off SMAD7.in.on ==> MMP1.in.off
1091 < 46 > FOS.in.on JUN.in.off JUNB.in.off TIMP1.in.on COL1A1.out.on MMP3.out.on MMP9.out.off TGFB1.out.on ==> MMP1.out.on
1092 < 46 > FOS.in.off MMP9.in.off TGFB1.in.on TIMP1.in.on ETS1.out.off MMP1.out.on MMP3.out.on NFKB1.out.on ==> COL1A1.out.on
1093 < 46 > FOS.in.off MMP9.in.off TGFB1.in.on TIMP1.in.on TNF.in.off MMP1.out.on NFKB1.out.on SMAD7.out.off TGFB1.out.on ==> ETS1.out.off
1094 < 46 > ETS1.in.on TNF.in.off COL1A1.out.on ==> MMP3.out.on
1095 < 46 > ETS1.in.on TIMP1.in.on JUN.out.on TGFB1.out.on ==> TGFB1.in.on
1096 < 46 > ETS1.in.on MMP3.in.on TIMP1.in.on FOS.out.off MMP1.out.on MMP9.out.off SMAD7.out.off ==> MMP1.in.on
1097 < 46 > ETS1.in.off MMP9.in.off MMP13.in.off SMAD7.in.off TIMP1.in.on MMP1.out.on ==> FOS.in.on
1098 < 46 > ETS1.in.off MMP3.in.on TGFB1.in.on TIMP1.in.on MMP1.out.on NFKB1.out.on ==> MMP1.in.on MMP13.in.on NFKB1.in.on ETS1.out.off FOS.out.off MMP13.out.on TGFB1.out.on
1099 < 46 > ETS1.in.off MMP1.in.on NFKB1.in.on TGFB1.in.on TIMP1.in.on ETS1.out.off JUNB.out.off MMP1.out.on MMP13.out.on NFKB1.out.on TGFB1.out.on ==> FOS.out.off
1100 < 46 > ETS1.in.off FOS.in.on MMP9.in.off SMAD7.in.off TIMP1.in.on MMP1.out.on TGFB1.out.on ==> TNF.in.off
1101 < 46 > COL1A2.in.on SMAD7.in.on TIMP1.in.on ETS1.out.off MMP1.out.on NFKB1.out.on TNF.out.off ==> FOS.out.off
1102 < 46 > COL1A2.in.on MMP13.in.off TIMP1.in.on COL1A2.out.on MMP1.out.on MMP13.out.off TNF.out.off ==> MMP3.out.on
1103 < 46 > COL1A2.in.on MMP9.in.off TIMP1.in.on ETS1.out.off MMP1.out.on MMP3.out.on NFKB1.out.on TGFB1.out.on ==> COL1A1.out.on
1104 < 46 > COL1A2.in.on JUN.in.off JUNB.in.off MMP9.in.off TIMP1.in.on MMP1.out.on MMP9.out.off MMP13.out.on TGFB1.out.on ==> ETS1.in.off
1105 < 46 > COL1A2.in.off JUN.out.on MMP1.out.on TGFB1.out.on ==> MMP13.out.on
1106 < 46 > COL1A2.in.off JUNB.in.on MMP1.out.on TGFB1.out.on ==> MMP13.out.on SMAD7.out.off
1107 < 46 > COL1A1.in.on NFKB1.in.off TGFB1.in.on TIMP1.in.on FOS.out.off JUNB.out.off MMP1.out.on MMP3.out.on NFKB1.out.on TGFB1.out.on ==> COL1A2.out.on
1108 < 46 > COL1A1.in.on JUN.in.on TGFB1.in.on TIMP1.in.on ETS1.out.off MMP1.out.on MMP3.out.on NFKB1.out.on ==> COL1A1.out.on
1109 < 46 > COL1A1.in.on JUN.in.on JUNB.in.off MMP9.in.off NFKB1.in.off SMAD7.in.on TGFB1.in.on TIMP1.in.on MMP3.out.on ==> COL1A1.out.on
1110 < 46 > COL1A1.in.on FOS.in.off MMP1.in.on MMP3.in.on TGFB1.in.on TIMP1.in.on JUNB.out.off MMP1.out.on TGFB1.out.on ==> MMP9.out.off
1111 < 46 > COL1A1.in.on ETS1.in.on NFKB1.in.off SMAD7.in.on TGFB1.in.on TIMP1.in.on MMP1.out.on NFKB1.out.on SMAD7.out.off TGFB1.out.on ==> ETS1.out.off
1112 < 46 > COL1A1.in.on COL1A2.in.on TGFB1.in.on TIMP1.in.on JUN.out.on MMP1.out.on NFKB1.out.on ==> FOS.out.off
1113 < 46 > COL1A1.in.on COL1A2.in.on MMP9.in.off TGFB1.in.on TIMP1.in.on JUN.out.off MMP1.out.on MMP9.out.off MMP13.out.on TGFB1.out.on ==> ETS1.out.off NFKB1.out.on
1114 < 46 > COL1A1.in.off JUNB.out.off MMP1.out.on MMP13.out.on NFKB1.out.on TGFB1.out.on ==> ETS1.out.off
1115 < 46 > COL1A1.in.off MMP1.in.on TIMP1.in.on MMP1.out.on MMP9.out.off NFKB1.out.on ==> ETS1.out.off
1116 < 46 > COL1A1.in.off COL1A2.in.off MMP1.out.on MMP9.out.off SMAD7.out.off TGFB1.out.on ==> ETS1.out.off
1117 < 46 > COL1A1.in.off COL1A2.in.off JUNB.out.off MMP1.out.on NFKB1.out.on TGFB1.out.on ==> ETS1.out.off
1118 < 45 > COL1A1.out.on NFKB1.out.off ==> TIMP1.in.on TGFB1.out.on
1119 < 45 > TIMP1.in.on JUN.out.on MMP13.out.off ==> COL1A2.in.on MMP13.in.off COL1A2.out.on
1120 < 45 > TIMP1.in.on COL1A2.out.on ETS1.out.on JUN.out.on ==> SMAD7.out.on
1121 < 45 > TIMP1.in.on TNF.in.off JUN.out.on TNF.out.on ==> COL1A2.out.on
1122 < 45 > SMAD7.in.on TIMP1.in.on JUNB.out.on MMP3.out.on ==> COL1A1.in.on TGFB1.in.on
1123 < 45 > SMAD7.in.off TGFB1.in.on TIMP1.in.on COL1A2.out.off JUN.out.off MMP1.out.on TGFB1.out.on ==> ETS1.out.off SMAD7.out.off
1124 < 45 > MMP13.in.off TIMP1.in.on ETS1.out.on JUN.out.on ==> SMAD7.out.on
1125 < 45 > MMP9.in.off SMAD7.in.off TIMP1.in.on COL1A2.out.off MMP1.out.on TGFB1.out.on ==> MMP9.out.off TNF.out.off
1126 < 45 > MMP3.in.on SMAD7.in.off TIMP1.in.on ETS1.out.off MMP1.out.on NFKB1.out.on ==> SMAD7.out.off
1127 < 45 > MMP1.in.on TIMP1.in.on TNF.in.on COL1A1.out.on ==> MMP3.in.on
1128 < 45 > MMP1.in.on NFKB1.in.on TIMP1.in.on COL1A1.out.off MMP1.out.on SMAD7.out.off ==> NFKB1.out.on
1129 < 45 > MMP1.in.off MMP13.in.off SMAD7.in.on TNF.out.off ==> MMP1.out.on
1130 < 45 > JUNB.in.on MMP1.in.on TIMP1.in.on FOS.out.off MMP1.out.on ==> NFKB1.out.on
1131 < 45 > JUNB.in.off MMP1.in.on TIMP1.in.on COL1A2.out.on ETS1.out.off ==> COL1A1.out.on
1132 < 45 > JUN.in.on TIMP1.in.on ETS1.out.on TGFB1.out.on ==> TGFB1.in.on
1133 < 45 > JUN.in.off MMP1.in.on TGFB1.in.on TIMP1.in.on FOS.out.off MMP1.out.on MMP9.out.off TGFB1.out.on TNF.out.off ==> COL1A2.out.off
1134 < 45 > FOS.in.on NFKB1.in.off TIMP1.in.on FOS.out.off MMP1.out.on MMP9.out.off SMAD7.out.off TGFB1.out.on ==> JUNB.in.off
1135 < 45 > FOS.in.on MMP9.in.off MMP13.in.off SMAD7.in.on ==> JUN.in.on
1136 < 45 > FOS.in.on MMP3.in.on TIMP1.in.on FOS.out.off MMP1.out.on SMAD7.out.off ==> ETS1.out.off NFKB1.out.on
1137 < 45 > FOS.in.on JUNB.in.off MMP1.in.on MMP9.in.off TGFB1.in.on TIMP1.in.on JUNB.out.off MMP1.out.on TGFB1.out.on ==> MMP9.out.off
1138 < 45 > FOS.in.off MMP9.in.off TGFB1.in.on TIMP1.in.on COL1A2.out.off MMP1.out.on TGFB1.out.on ==> MMP9.out.off TNF.out.off
1139 < 45 > FOS.in.off MMP1.in.on SMAD7.in.off TIMP1.in.on MMP9.out.off TGFB1.out.on ==> ETS1.out.off
1140 < 45 > ETS1.in.on JUN.in.off TIMP1.in.on ==> JUNB.in.off TGFB1.in.on
1141 < 45 > ETS1.in.off TIMP1.in.on JUN.out.on MMP3.out.on TGFB1.out.on
==> COL1A1.out.on
1142 < 45 > ETS1.in.off MMP3.in.on TIMP1.in.on MMP1.out.on NFKB1.out.on SMAD7.out.off ==> ETS1.out.off FOS.out.off
1143 < 45 > ETS1.in.off MMP1.in.on TIMP1.in.on TGFB1.out.on TNF.out.off ==> MMP9.out.off
1144 < 45 > ETS1.in.off MMP1.in.on MMP9.in.off TIMP1.in.on TNF.in.off MMP9.out.off TGFB1.out.on ==> SMAD7.in.off
1145 < 45 > ETS1.in.off FOS.in.on JUN.in.off JUNB.in.off TGFB1.in.on TIMP1.in.on ==> TGFB1.out.on
1146 < 45 > COL1A2.in.on MMP3.in.off MMP13.in.off TIMP1.in.on JUN.out.on ==> MMP1.in.off NFKB1.in.off
1147 < 45 > COL1A2.in.on JUN.in.on TIMP1.in.on SMAD7.out.on ==> COL1A2.out.on
1148 < 45 > COL1A2.in.on JUN.in.on MMP13.in.off NFKB1.in.off TIMP1.in.on ==> FOS.in.on
1149 < 45 > COL1A2.in.on JUN.in.off JUNB.in.off MMP9.in.off TIMP1.in.on ETS1.out.off ==> ETS1.in.off
1150 < 45 > COL1A2.in.off NFKB1.in.on JUN.out.off MMP1.out.on TGFB1.out.on ==> NFKB1.out.on
1151 < 45 > COL1A2.in.off JUN.in.off MMP1.in.on SMAD7.in.off TGFB1.in.on TIMP1.in.on MMP1.out.on NFKB1.out.on TGFB1.out.on ==> ETS1.out.off
1152 < 45 > COL1A1.in.on JUN.in.on JUNB.in.off MMP9.in.off TGFB1.in.on TIMP1.in.on TNF.in.off ==> SMAD7.in.on
1153 < 45 > COL1A1.in.on FOS.in.off MMP1.in.on MMP3.in.on TGFB1.in.on TIMP1.in.on MMP1.out.on MMP3.out.on ==> COL1A1.out.on
1154 < 45 > COL1A1.in.on ETS1.in.on NFKB1.in.off SMAD7.in.on TGFB1.in.on TIMP1.in.on JUNB.out.off MMP1.out.on MMP3.out.on TGFB1.out.on ==> COL1A1.out.on
1155 < 45 > COL1A1.in.off ETS1.out.off TNF.out.off ==> MMP9.out.off
1156 < 45 > COL1A1.in.off NFKB1.in.on MMP1.out.on ==> SMAD7.out.off
1157 < 45 > COL1A1.in.off MMP13.in.off MMP9.out.off ==> MMP9.in.off
1158 < 45 > COL1A1.in.off MMP9.in.off TNF.in.off SMAD7.out.off ==> MMP3.in.off
1159 < 45 > COL1A1.in.off MMP1.in.on TIMP1.in.on MMP1.out.on MMP9.out.off SMAD7.out.off ==> ETS1.out.off
1160 < 45 > COL1A1.in.off MMP1.in.on SMAD7.in.off TGFB1.in.on TIMP1.in.on COL1A2.out.off MMP1.out.on TGFB1.out.on ==> COL1A2.in.off
1161 < 45 > COL1A1.in.off COL1A2.in.off JUNB.out.off MMP1.out.on SMAD7.out.off TGFB1.out.on ==> ETS1.out.off
1162 < 44 > JUN.out.off JUNB.out.on TGFB1.out.on ==> TIMP1.in.on ETS1.out.off
1163 < 44 > TIMP1.in.on JUNB.out.on MMP9.out.off TNF.out.off ==> TGFB1.out.on
1164 < 44 > TIMP1.in.on COL1A1.out.on ETS1.out.on FOS.out.off MMP1.out.on TGFB1.out.on ==> SMAD7.out.on
1165 < 44 > TIMP1.in.on COL1A1.out.on COL1A2.out.on JUN.out.off JUNB.out.off MMP1.out.on MMP3.out.on MMP9.out.off NFKB1.out.on TGFB1.out.on TNF.out.on ==> ETS1.out.off MMP13.out.on
1166 < 44 > TIMP1.in.on TNF.in.on TNF.out.on ==> MMP1.out.on
1167 < 44 > TIMP1.in.on TNF.in.on MMP9.out.off TNF.out.off ==> MMP3.in.on
1168 < 44 > SMAD7.in.off TIMP1.in.on MMP3.out.on MMP9.out.off SMAD7.out.off ==> ETS1.out.off
1169 < 44 > NFKB1.in.off TIMP1.in.on COL1A2.out.on ETS1.out.off MMP9.out.off TNF.out.on ==> JUNB.in.off
1170 < 44 > MMP13.in.off FOS.out.off MMP1.out.on MMP9.out.off SMAD7.out.off TGFB1.out.on ==> MMP3.in.off TNF.in.off
1171 < 44 > MMP13.in.off TIMP1.in.on JUNB.out.off MMP1.out.on TGFB1.out.on TNF.out.on ==> COL1A2.out.on
1172 < 44 > MMP9.in.off NFKB1.in.on TNF.in.off MMP1.out.on MMP13.out.on TGFB1.out.on ==> COL1A2.in.off
1173 < 44 > MMP3.in.on SMAD7.in.off TIMP1.in.on FOS.out.off MMP1.out.on NFKB1.out.on ==> SMAD7.out.off
1174 < 44 > MMP3.in.off MMP9.in.off TIMP1.in.on TNF.in.off COL1A2.out.off MMP1.out.on TGFB1.out.on ==> MMP9.out.off TNF.out.off
1175 < 44 > MMP3.in.off MMP9.in.off MMP13.in.off NFKB1.in.off TIMP1.in.on SMAD7.out.on ==> ETS1.in.off
1176 < 44 > MMP1.in.on TIMP1.in.on TNF.in.on FOS.out.off MMP1.out.on TNF.out.off ==> NFKB1.out.on
1177 < 44 > MMP1.in.on MMP3.in.on SMAD7.in.off TGFB1.in.on TIMP1.in.on ETS1.out.off MMP1.out.on NFKB1.out.on SMAD7.out.off TGFB1.out.on ==> MMP13.in.on MMP13.out.on
1178 < 44 > JUNB.in.on MMP1.out.on MMP9.out.off NFKB1.out.on TGFB1.out.on ==> FOS.out.off
1179 < 44 > JUNB.in.on FOS.out.off JUNB.out.off MMP1.out.on ==> NFKB1.out.on
1180 < 44 > JUNB.in.on TIMP1.in.on FOS.out.off MMP1.out.on SMAD7.out.off ==> NFKB1.out.on
1181 < 44 > JUNB.in.off TIMP1.in.on MMP1.out.on MMP3.out.on NFKB1.out.on SMAD7.out.off TGFB1.out.on TNF.out.on ==> FOS.out.off
1182 < 44 > JUNB.in.off TIMP1.in.on JUNB.out.on SMAD7.out.off ==> ETS1.out.off
1183 < 44 > JUNB.in.off TIMP1.in.on JUNB.out.off MMP1.out.on MMP3.out.on NFKB1.out.on SMAD7.out.off ==> FOS.out.off
1184 < 44 > JUNB.in.off MMP9.in.off MMP13.in.off TIMP1.in.on COL1A2.out.on TNF.out.on ==> MMP3.in.off
1185 < 44 > JUNB.in.off MMP1.in.on TGFB1.in.on TIMP1.in.on JUN.out.on MMP1.out.on TGFB1.out.on ==> MMP9.out.off
1186 < 44 > JUNB.in.off MMP1.in.on MMP3.in.on TGFB1.in.on TIMP1.in.on COL1A1.out.on COL1A2.out.on MMP1.out.on MMP3.out.on ==> COL1A1.in.on
1187 < 44 > JUN.in.on SMAD7.in.on ETS1.out.off MMP9.out.off ==> MMP9.in.off
1188 < 44 > JUN.in.on MMP9.in.off TNF.in.off JUNB.out.off MMP1.out.on ==> TGFB1.out.on
1189 < 44 > JUN.in.on MMP9.in.off TIMP1.in.on JUNB.out.off MMP1.out.on MMP3.out.on NFKB1.out.on ==> COL1A2.out.on
1190 < 44 > JUN.in.on MMP9.in.off TGFB1.in.on TIMP1.in.on ETS1.out.off MMP1.out.on MMP3.out.on NFKB1.out.on ==> COL1A1.out.on
1191 < 44 > JUN.in.off TIMP1.in.on MMP1.out.on MMP3.out.on MMP13.out.on NFKB1.out.on TGFB1.out.on TNF.out.on ==> ETS1.out.off
1192 < 44 > JUN.in.off MMP1.in.on TGFB1.in.on TIMP1.in.on ETS1.out.off MMP1.out.on MMP3.out.on NFKB1.out.on TGFB1.out.on ==> MMP13.out.on
1193 < 44 > JUN.in.off JUNB.in.off MMP13.in.off TIMP1.in.on JUN.out.on ==> MMP3.in.off TNF.in.off
1194 < 44 > JUN.in.off JUNB.in.off MMP3.in.off TIMP1.in.on TNF.in.off JUN.out.on ==> MMP13.in.off
1195 < 44 > FOS.in.on NFKB1.in.off TIMP1.in.on JUNB.out.off MMP1.out.on TGFB1.out.on TNF.out.on ==> COL1A2.out.on
1196 < 44 > FOS.in.on NFKB1.in.off TIMP1.in.on ETS1.out.off JUNB.out.off MMP1.out.on ==> MMP9.out.off
1197 < 44 > FOS.in.on NFKB1.in.off TIMP1.in.on COL1A2.out.off MMP1.out.on TGFB1.out.on ==> JUNB.in.off
1198 < 44 > FOS.in.on NFKB1.in.off SMAD7.in.off TIMP1.in.on ==> ETS1.in.off MMP9.in.off MMP13.in.off
1199 < 44 > FOS.in.on MMP1.in.on TGFB1.in.on TIMP1.in.on JUN.out.off MMP1.out.on MMP13.out.on TGFB1.out.on ==> NFKB1.out.on
1200 < 44 > FOS.in.on MMP1.in.on NFKB1.in.off TGFB1.in.on TIMP1.in.on MMP1.out.on ==> MMP9.in.off
1201 < 44 > FOS.in.on JUNB.in.off MMP1.in.on MMP3.in.on TGFB1.in.on TIMP1.in.on MMP1.out.on TGFB1.out.on ==> MMP13.in.on MMP13.out.on
1202 < 44 > ETS1.in.on TNF.in.off JUN.out.off TGFB1.out.on ==> MMP1.out.on
1203 < 44 > ETS1.in.on TIMP1.in.on ETS1.out.on TGFB1.out.on ==> TGFB1.in.on
1204 < 44 > ETS1.in.on TIMP1.in.on TNF.in.on COL1A1.out.on ==> JUN.in.on MMP3.in.on
1205 < 44 > ETS1.in.on MMP9.in.off TNF.in.off ETS1.out.off MMP1.out.on NFKB1.out.on TGFB1.out.on ==> COL1A2.in.off
1206 < 44 > ETS1.in.on MMP9.in.off TIMP1.in.on FOS.out.off MMP1.out.on MMP9.out.off SMAD7.out.off ==> MMP1.in.on
1207 < 44 > ETS1.in.on MMP9.in.off NFKB1.in.off TGFB1.in.on TIMP1.in.on MMP1.out.on NFKB1.out.on SMAD7.out.off TGFB1.out.on ==> ETS1.out.off
1208 < 44 > ETS1.in.on FOS.in.on MMP1.in.on TIMP1.in.on ==> MMP3.in.on
1209 < 44 > ETS1.in.on FOS.in.on JUN.in.on TIMP1.in.on ==> MMP3.in.on
1210 < 44 > ETS1.in.off TGFB1.in.on TIMP1.in.on JUN.out.on MMP3.out.on ==> COL1A1.out.on
1211 < 44 > ETS1.in.off TGFB1.in.on TIMP1.in.on COL1A2.out.off JUN.out.off MMP1.out.on TGFB1.out.on ==> ETS1.out.off SMAD7.out.off
1212 < 44 > ETS1.in.off MMP9.in.off MMP13.in.off NFKB1.in.off SMAD7.in.off TIMP1.in.on ==> FOS.in.on
1213 < 44 > ETS1.in.off MMP1.in.on TGFB1.in.on TIMP1.in.on MMP1.out.on MMP9.out.off TGFB1.out.on TNF.out.off ==> COL1A2.out.off
1214 < 44 > ETS1.in.off JUNB.in.off MMP9.in.off TIMP1.in.on TNF.in.off SMAD7.out.on ==> MMP13.in.off
1215 < 44 > COL1A2.in.on SMAD7.in.on TIMP1.in.on JUN.out.on MMP1.out.on NFKB1.out.on ==> FOS.out.off
1216 < 44 > COL1A2.in.on MMP3.in.on SMAD7.in.on TIMP1.in.on ETS1.out.off ==> TNF.in.on
1217 < 44 > COL1A2.in.on FOS.in.on TIMP1.in.on ETS1.out.on ==> MMP13.in.off NFKB1.in.off
1218 < 44 > COL1A2.in.on ETS1.in.on MMP9.in.off TIMP1.in.on ==> SMAD7.in.on
1219 < 44 > COL1A2.in.off MMP1.out.on MMP3.out.off MMP9.out.off TGFB1.out.on ==> COL1A1.out.off COL1A2.out.off SMAD7.out.off TNF.out.off
1220 < 44 > COL1A2.in.off JUN.in.off MMP1.in.on SMAD7.in.off TGFB1.in.on TIMP1.in.on MMP1.out.on SMAD7.out.off TGFB1.out.on ==> ETS1.out.off
1221 < 44 > COL1A1.in.on NFKB1.in.off TGFB1.in.on TIMP1.in.on COL1A1.out.on FOS.out.off JUNB.out.off MMP1.out.on NFKB1.out.on TGFB1.out.on ==> COL1A2.out.on
1222 < 44 > COL1A1.in.on MMP1.in.on NFKB1.in.on TGFB1.in.on TIMP1.in.on MMP1.out.on NFKB1.out.on SMAD7.out.off TGFB1.out.on ==> FOS.out.off
1223 < 44 > COL1A1.in.on JUN.in.off MMP1.in.on MMP3.in.on MMP9.in.off TGFB1.in.on TIMP1.in.on MMP1.out.on NFKB1.out.on TGFB1.out.on ==> MMP13.in.on
1224 < 44 > COL1A1.in.on JUN.in.off JUNB.in.off SMAD7.in.on TGFB1.in.on TIMP1.in.on MMP1.out.on NFKB1.out.on SMAD7.out.off TGFB1.out.on ==> ETS1.out.off
1225 < 44 > COL1A1.in.on FOS.in.on JUNB.in.off SMAD7.in.on TGFB1.in.on TIMP1.in.on FOS.out.off MMP1.out.on NFKB1.out.on SMAD7.out.off TGFB1.out.on ==> ETS1.out.off
1226 < 44 > COL1A1.in.on FOS.in.off TGFB1.in.on TIMP1.in.on MMP1.out.on MMP9.out.off TGFB1.out.on TNF.out.off ==> MMP9.in.off
1227 < 44 > COL1A1.in.on ETS1.in.off FOS.in.on JUNB.in.off MMP9.in.off TGFB1.in.on TIMP1.in.on ==> COL1A2.in.on
1228 < 44 > COL1A1.in.on COL1A2.in.on FOS.in.on MMP9.in.off NFKB1.in.off SMAD7.in.on TGFB1.in.on TIMP1.in.on ==> JUN.in.on
1229 < 44 > COL1A1.in.on COL1A2.in.on ETS1.in.off MMP9.in.off SMAD7.in.on TGFB1.in.on TIMP1.in.on COL1A1.out.on MMP3.out.on ==> JUNB.in.off
1230 < 44 > COL1A1.in.on COL1A2.in.on ETS1.in.off JUNB.in.off MMP9.in.off SMAD7.in.on TGFB1.in.on TIMP1.in.on MMP3.out.on ==> COL1A1.out.on
1231 < 44 > COL1A1.in.off COL1A2.in.off JUN.out.off MMP1.out.on TGFB1.out.on ==> ETS1.out.off
1232 < 43 > ETS1.out.on NFKB1.out.off ==> TGFB1.out.on
1233 < 43 > COL1A1.out.on FOS.out.on ==> TIMP1.in.on TGFB1.out.on
1234 < 43 > TIMP1.in.on JUNB.out.on MMP9.out.off SMAD7.out.off ==> ETS1.out.off
1235 < 43 > TIMP1.in.on TNF.in.off FOS.out.on ==> JUNB.in.off
1236 < 43 > TGFB1.in.on TIMP1.in.on NFKB1.out.off ==> TGFB1.out.on
1237 < 43 > TGFB1.in.on TIMP1.in.on JUN.out.on JUNB.out.off MMP1.out.on TGFB1.out.on TNF.out.on ==> COL1A1.out.on COL1A2.out.on
1238 < 43 > TGFB1.in.on TIMP1.in.on TNF.in.on COL1A2.out.off MMP1.out.on TGFB1.out.on ==> MMP1.in.on MMP3.in.on MMP13.in.on MMP13.out.on NFKB1.out.on SMAD7.out.off
1239 < 43 > SMAD7.in.on ETS1.out.off TGFB1.out.on TNF.out.on ==> MMP1.out.on MMP3.out.on MMP13.out.on NFKB1.out.on
1240 < 43 > NFKB1.in.off TGFB1.in.on TIMP1.in.on FOS.out.off MMP1.out.on MMP13.out.off ==> COL1A1.in.on
1241 < 43 > MMP13.in.off ETS1.out.off JUNB.out.off MMP1.out.on TGFB1.out.on ==> MMP3.in.off TNF.in.off
1242 < 43 > MMP13.in.off TNF.in.off FOS.out.off JUN.out.off MMP1.out.on TGFB1.out.on ==> MMP3.in.off
1243 < 43 > MMP9.in.off TGFB1.in.on TIMP1.in.on FOS.out.off MMP1.out.on MMP13.out.off ==> COL1A1.in.on
1244 < 43 > MMP9.in.off NFKB1.in.on TNF.in.off MMP1.out.on NFKB1.out.on SMAD7.out.off TGFB1.out.on ==> COL1A2.in.off
1245 < 43 > MMP9.in.off NFKB1.in.off TIMP1.in.on ETS1.out.off TNF.out.on ==> JUNB.in.off
1246 < 43 > MMP9.in.off NFKB1.in.off TIMP1.in.on COL1A1.out.on FOS.out.off JUNB.out.off MMP1.out.on NFKB1.out.on TGFB1.out.on ==> COL1A2.out.on
1247 < 43 > MMP9.in.off MMP13.in.off TIMP1.in.on JUNB.out.off MMP1.out.on MMP3.out.on NFKB1.out.on ==> COL1A2.out.on
1248 < 43 > MMP3.in.on TIMP1.in.on MMP1.out.on SMAD7.out.on ==> MMP3.out.on
1249 < 43 > MMP3.in.off MMP9.in.off TNF.in.off JUNB.out.off MMP1.out.on MMP13.out.on NFKB1.out.on TGFB1.out.on ==> ETS1.out.off
1250 < 43 > MMP1.in.on MMP9.in.off NFKB1.in.off TGFB1.in.on TIMP1.in.on JUN.out.off MMP1.out.on MMP9.out.off TGFB1.out.on ==> JUNB.in.off
1251 < 43 > JUNB.in.on SMAD7.in.off TIMP1.in.on MMP1.out.on ==> NFKB1.out.on
1252 < 43 > JUNB.in.off NFKB1.in.off TIMP1.in.on FOS.out.off JUNB.out.off MMP1.out.on MMP3.out.on NFKB1.out.on ==> COL1A2.out.on
1253 < 43 > JUNB.in.off NFKB1.in.off TIMP1.in.on COL1A2.out.off JUNB.out.off MMP1.out.on TGFB1.out.on ==> MMP9.out.off TNF.out.off
1254 < 43 > JUNB.in.off MMP9.in.off MMP13.in.off TIMP1.in.on COL1A1.out.on SMAD7.out.on TGFB1.out.on ==> TNF.in.off
1255 < 43 > JUNB.in.off MMP3.in.off MMP13.in.off TIMP1.in.on TNF.in.off ETS1.out.on ==> NFKB1.in.off
1256 < 43 > JUNB.in.off MMP1.in.on TGFB1.in.on TIMP1.in.on JUN.out.off MMP1.out.on MMP9.out.off NFKB1.out.on TGFB1.out.on TNF.out.off ==> COL1A2.out.off
1257 < 43 > JUN.in.on MMP9.in.off TNF.in.off COL1A1.out.on MMP1.out.on ==> MMP3.out.on
1258 < 43 > JUN.in.on MMP9.in.off TIMP1.in.on TNF.in.off MMP3.out.on ==> TGFB1.in.on COL1A1.out.on
1259 < 43 > JUN.in.on MMP9.in.off TGFB1.in.on TIMP1.in.on TNF.in.off COL1A1.out.on ==> MMP3.out.on
1260 < 43 > JUN.in.off TIMP1.in.on JUN.out.on MMP3.out.on TGFB1.out.on ==> COL1A1.out.on
1261 < 43 > JUN.in.off MMP1.in.on TGFB1.in.on TIMP1.in.on FOS.out.off MMP1.out.on NFKB1.out.on TGFB1.out.on TNF.out.off ==> SMAD7.out.off
1262 < 43 > FOS.in.on TGFB1.in.on TIMP1.in.on ETS1.out.on MMP9.out.off TGFB1.out.on ==> COL1A1.out.on
1263 < 43 > FOS.in.off TGFB1.in.on TIMP1.in.on COL1A1.out.on COL1A2.out.on MMP3.out.on TGFB1.out.on TNF.out.on ==> MMP9.out.off
1264 < 43 > FOS.in.off MMP1.in.on MMP9.in.off NFKB1.in.on TGFB1.in.on TIMP1.in.on MMP1.out.on NFKB1.out.on ==> FOS.out.off
1265 < 43 > FOS.in.off JUNB.in.off TGFB1.in.on TIMP1.in.on ETS1.out.off JUNB.out.off MMP1.out.on TGFB1.out.on ==> MMP9.out.off
1266 < 43 > ETS1.in.on TIMP1.in.on COL1A1.out.on JUN.out.on ==> TGFB1.in.on MMP3.out.on
1267 < 43 > ETS1.in.on TIMP1.in.on TNF.in.on COL1A2.out.on ==> COL1A2.in.on
1268 < 43 > ETS1.in.on MMP9.in.off JUN.out.on ==> MMP1.out.on
1269 < 43 > ETS1.in.on MMP1.in.on MMP9.in.off TGFB1.in.on TIMP1.in.on FOS.out.off MMP1.out.on MMP9.out.off SMAD7.out.off TGFB1.out.on ==> JUNB.in.off
1270 < 43 > ETS1.in.on JUNB.in.off TGFB1.in.on TIMP1.in.on COL1A1.out.on JUNB.out.off MMP1.out.on MMP3.out.on TGFB1.out.on ==> MMP9.out.off
1271 < 43 > ETS1.in.on JUNB.in.off TGFB1.in.on TIMP1.in.on TNF.in.off MMP1.out.on NFKB1.out.on SMAD7.out.off TGFB1.out.on ==> ETS1.out.off
1272 < 43 > ETS1.in.on FOS.in.on TIMP1.in.on COL1A2.out.on ==> SMAD7.in.on
1273 < 43 > ETS1.in.off TIMP1.in.on JUN.out.on MMP1.out.on MMP13.out.on TGFB1.out.on ==> MMP9.out.off
1274 < 43 > ETS1.in.off TIMP1.in.on COL1A2.out.off JUN.out.off MMP1.out.on MMP13.out.on TGFB1.out.on ==> FOS.out.off
1275 < 43 > ETS1.in.off MMP9.in.off MMP13.in.off TIMP1.in.on JUN.out.on TGFB1.out.on ==> MMP3.in.off
1276 < 43 > ETS1.in.off MMP1.in.on TGFB1.in.on TIMP1.in.on MMP1.out.on MMP3.out.on TGFB1.out.on ==> MMP13.out.on
1277 < 43 > ETS1.in.off MMP1.in.on NFKB1.in.on TGFB1.in.on TIMP1.in.on ETS1.out.off JUN.out.off MMP1.out.on MMP13.out.on NFKB1.out.on TGFB1.out.on ==> FOS.out.off
1278 < 43 > ETS1.in.off JUNB.in.off MMP9.in.off TIMP1.in.on TNF.in.off COL1A2.out.on TNF.out.on ==> MMP3.in.off
1279 < 43 > ETS1.in.off JUN.in.on TIMP1.in.on ==> MMP9.in.off
1280 < 43 > ETS1.in.off FOS.in.off MMP1.in.on TIMP1.in.on TGFB1.out.on ==> NFKB1.in.on ETS1.out.off
1281 < 43 > COL1A2.in.on TIMP1.in.on ETS1.out.on JUN.out.on ==> SMAD7.out.on
1282 < 43 > COL1A2.in.on TIMP1.in.on TNF.in.on MMP1.out.on NFKB1.out.on SMAD7.out.off ==> FOS.out.off
1283 < 43 > COL1A2.in.on JUN.in.on TIMP1.in.on JUNB.out.off MMP1.out.on MMP3.out.on ==> COL1A2.out.on
1284 < 43 > COL1A2.in.on ETS1.in.on MMP13.in.off TIMP1.in.on MMP13.out.off ==> COL1A2.out.on
1285 < 43 > COL1A2.in.on ETS1.in.on MMP3.in.on SMAD7.in.on TIMP1.in.on FOS.out.off MMP1.out.on ==> JUN.in.on
1286 < 43 > COL1A2.in.on ETS1.in.on FOS.in.on TIMP1.in.on ==> SMAD7.in.on
1287 < 43 > COL1A2.in.off JUN.in.off MMP1.in.on MMP13.in.on TGFB1.in.on TIMP1.in.on ETS1.out.off MMP1.out.on NFKB1.out.on TGFB1.out.on ==> SMAD7.out.off
1288 < 43 > COL1A2.in.off FOS.in.off MMP1.in.on TGFB1.in.on TIMP1.in.on JUNB.out.off MMP1.out.on NFKB1.out.on TGFB1.out.on ==> ETS1.out.off
1289 < 43 > COL1A1.in.on JUNB.in.off NFKB1.in.off SMAD7.in.on TGFB1.in.on TIMP1.in.on JUN.out.off JUNB.out.off MMP1.out.on TGFB1.out.on ==> MMP9.out.off
1290 < 43 > COL1A1.in.on JUN.in.on TGFB1.in.on TIMP1.in.on JUNB.out.off MMP1.out.on MMP3.out.on NFKB1.out.on TGFB1.out.on ==> COL1A2.out.on
1291 < 43 > COL1A1.in.on FOS.in.on JUNB.in.off SMAD7.in.on TGFB1.in.on TIMP1.in.on COL1A2.out.on MMP3.out.on ==> COL1A1.out.on
1292 < 43 > COL1A1.in.on COL1A2.in.on FOS.in.on MMP13.in.off NFKB1.in.off TGFB1.in.on TIMP1.in.on MMP13.out.off ==> COL1A2.out.on
1293 < 43 > COL1A1.in.off JUNB.out.off MMP1.out.on MMP9.out.off NFKB1.out.on ==> ETS1.out.off
1294 < 43 > COL1A1.in.off JUN.out.off MMP1.out.on MMP13.out.on NFKB1.out.on TGFB1.out.on ==> ETS1.out.off
1295 < 43 > COL1A1.in.off JUNB.in.off MMP9.in.off SMAD7.in.off TIMP1.in.on MMP9.out.off ==> TNF.in.off
1296 < 43 > COL1A1.in.off JUN.in.off MMP9.in.off SMAD7.in.off TIMP1.in.on MMP9.out.off ==> MMP3.in.off TNF.in.off
1297 < 43 > COL1A1.in.off FOS.in.on MMP13.in.off ==> MMP9.in.off
1298 < 43 > COL1A1.in.off FOS.in.on MMP9.in.off ==> MMP13.in.off
1299 < 42 > MMP1.out.on NFKB1.out.off ==> TGFB1.out.on
1300 < 42 > JUN.out.on JUNB.out.on MMP1.out.on ==> MMP3.out.on
1301 < 42 > TIMP1.in.on MMP3.out.on MMP9.out.on ==> TGFB1.in.on
1302 < 42 > TIMP1.in.on JUNB.out.on MMP1.out.on MMP3.out.on TNF.out.off ==> COL1A1.out.on
1303 < 42 > TIMP1.in.on JUN.out.on MMP1.out.on TGFB1.out.on TNF.out.off ==> MMP9.out.off
1304 < 42 > TIMP1.in.on ETS1.out.off JUNB.out.on MMP1.out.on MMP9.out.off NFKB1.out.on ==> MMP13.out.on SMAD7.out.off TGFB1.out.on
1305 < 42 > TIMP1.in.on TNF.in.on COL1A1.out.off ==> MMP1.out.on NFKB1.out.on
1306 < 42 > TIMP1.in.on TNF.in.off NFKB1.out.off ==> JUNB.in.off
1307 < 42 > TGFB1.in.on TIMP1.in.on ETS1.out.off MMP1.out.on MMP3.out.on NFKB1.out.on TNF.out.off ==> COL1A1.out.on
1308 < 42 > SMAD7.in.on TIMP1.in.on COL1A2.out.on JUN.out.on MMP1.out.on NFKB1.out.on ==> FOS.out.off
1309 < 42 > SMAD7.in.off TIMP1.in.on FOS.out.off MMP1.out.on MMP3.out.on MMP9.out.off NFKB1.out.on ==> ETS1.out.off
1310 < 42 > SMAD7.in.off TGFB1.in.on TIMP1.in.on COL1A2.out.off JUNB.out.off MMP1.out.on SMAD7.out.off TGFB1.out.on ==> ETS1.out.off
1311 < 42 > NFKB1.in.on COL1A2.out.off JUNB.out.off MMP1.out.on TGFB1.out.on ==> NFKB1.out.on
1312 < 42 > MMP13.in.off TIMP1.in.on ETS1.out.off JUNB.out.off MMP1.out.on ==> MMP9.out.off
1313 < 42 > MMP13.in.off SMAD7.in.off TIMP1.in.on ETS1.out.off ==> MMP9.in.off MMP9.out.off
1314 < 42 > MMP13.in.off SMAD7.in.off TGFB1.in.on TIMP1.in.on TGFB1.out.on ==> JUN.in.off JUNB.in.off
1315 < 42 > MMP3.in.on TIMP1.in.on FOS.out.off JUNB.out.on MMP1.out.on ==> TGFB1.in.on
1316 < 42 > MMP3.in.on TGFB1.in.on TIMP1.in.on MMP1.out.on MMP3.out.on NFKB1.out.on SMAD7.out.off TGFB1.out.on TNF.out.on ==> MMP1.in.on MMP13.in.on MMP13.out.on
1317 < 42 > MMP3.in.on TGFB1.in.on TIMP1.in.on COL1A1.out.on MMP1.out.on MMP3.out.on SMAD7.out.on ==> COL1A1.in.on SMAD7.in.on
1318 < 42 > MMP3.in.on NFKB1.in.off TIMP1.in.on COL1A2.out.on TGFB1.out.on ==> COL1A1.out.on
1319 < 42 > MMP3.in.on MMP9.in.off TIMP1.in.on JUNB.out.off MMP1.out.on TNF.out.off ==> MMP9.out.off
1320 < 42 > MMP3.in.off JUNB.out.on ==> TNF.in.off
1321 < 42 > MMP3.in.off TIMP1.in.on JUNB.out.off MMP1.out.on TGFB1.out.on TNF.out.on ==> COL1A2.out.on
1322 < 42 > MMP1.in.on TGFB1.in.on TIMP1.in.on JUNB.out.on MMP1.out.on NFKB1.out.on TGFB1.out.on ==> SMAD7.out.off
1323 < 42 > MMP1.in.on MMP9.in.off TIMP1.in.on TNF.in.off COL1A2.out.on TGFB1.out.on ==> COL1A1.out.on MMP9.out.off
1324 < 42 > JUNB.in.off TIMP1.in.on JUN.out.on SMAD7.out.off ==> ETS1.out.off MMP9.out.off
1325 < 42 > JUNB.in.off TIMP1.in.on ETS1.out.on JUN.out.on ==> SMAD7.out.on
1326 < 42 > JUNB.in.off NFKB1.in.off TIMP1.in.on MMP13.out.off ==> TNF.in.off
1327 < 42 > JUNB.in.off MMP1.in.on TGFB1.in.on TIMP1.in.on FOS.out.off JUN.out.off MMP1.out.on NFKB1.out.on TGFB1.out.on TNF.out.off ==> SMAD7.out.off
1328 < 42 > JUNB.in.off MMP1.in.on MMP3.in.on MMP9.in.off TIMP1.in.on COL1A2.out.on ==> COL1A1.out.on
1329 < 42 > JUN.in.on SMAD7.in.on TIMP1.in.on MMP1.out.on NFKB1.out.on SMAD7.out.off ==> FOS.out.off
1330 < 42 > JUN.in.on MMP3.in.on TGFB1.in.on TIMP1.in.on JUN.out.off MMP1.out.on NFKB1.out.on SMAD7.out.off TGFB1.out.on ==> ETS1.out.off
1331 < 42 > JUN.in.off TIMP1.in.on SMAD7.out.on ==> JUNB.in.off
1332 < 42 > JUN.in.off TGFB1.in.on TIMP1.in.on JUN.out.on MMP3.out.on ==> COL1A1.out.on
1333 < 42 > JUN.in.off MMP1.in.on TGFB1.in.on TIMP1.in.on COL1A1.out.on MMP1.out.on MMP3.out.on MMP9.out.off NFKB1.out.on TGFB1.out.on ==> MMP13.out.on
1334 < 42 > JUN.in.off MMP1.in.on MMP13.in.on TGFB1.in.on TIMP1.in.on ETS1.out.off JUNB.out.off MMP1.out.on MMP13.out.on NFKB1.out.on TGFB1.out.on ==> FOS.out.off
1335 < 42 > FOS.in.on TIMP1.in.on JUN.out.on SMAD7.out.on ==> NFKB1.in.off
1336 < 42 > FOS.in.on TIMP1.in.on COL1A2.out.on ETS1.out.on ==> NFKB1.in.off
1337 < 42 > FOS.in.on SMAD7.in.on FOS.out.off MMP1.out.on MMP9.out.off SMAD7.out.off ==> ETS1.out.off NFKB1.out.on
1338 < 42 > FOS.in.on SMAD7.in.on ETS1.out.off MMP1.out.on MMP9.out.off NFKB1.out.on SMAD7.out.off ==> FOS.out.off
1339 < 42 > FOS.in.on MMP1.in.off MMP13.in.off ETS1.out.off MMP1.out.on ==> NFKB1.out.on
1340 < 42 > FOS.in.off JUN.in.off MMP9.in.off TGFB1.in.on TIMP1.in.on JUNB.out.off MMP1.out.on TGFB1.out.on ==> MMP9.out.off
1341 < 42 > FOS.in.off JUN.in.off MMP1.in.on TGFB1.in.on TIMP1.in.on MMP1.out.on MMP9.out.off NFKB1.out.on TGFB1.out.on ==> ETS1.out.off
1342 < 42 > ETS1.in.on TNF.in.off TNF.out.off ==> MMP1.out.on
1343 < 42 > ETS1.in.on TIMP1.in.on JUNB.out.on MMP1.out.on ==> TGFB1.in.on
1344 < 42 > ETS1.in.on TIMP1.in.on JUN.out.on MMP9.out.off ==> MMP1.out.on
1345 < 42 > ETS1.in.on MMP9.in.off TNF.in.off MMP1.out.on NFKB1.out.on SMAD7.out.off TGFB1.out.on ==> COL1A2.in.off
1346 < 42 > ETS1.in.on MMP3.in.on TIMP1.in.on TNF.in.on ETS1.out.off ==> JUN.in.on
1347 < 42 > ETS1.in.on JUNB.in.off TGFB1.in.on TIMP1.in.on ETS1.out.off JUNB.out.off MMP1.out.on NFKB1.out.on TGFB1.out.on ==> MMP9.out.off
1348 < 42 > ETS1.in.on FOS.in.on MMP13.in.off ==> SMAD7.in.on
1349 < 42 > ETS1.in.off TIMP1.in.on COL1A1.out.off COL1A2.out.off ETS1.out.off MMP1.out.on MMP13.out.on NFKB1.out.on SMAD7.out.off TGFB1.out.on ==> FOS.out.off
1350 < 42 > ETS1.in.off MMP9.in.off TIMP1.in.on COL1A1.out.off ETS1.out.off SMAD7.out.off ==> MMP9.out.off
1351 < 42 > ETS1.in.off MMP1.in.on TIMP1.in.on COL1A1.out.on TGFB1.out.on ==> MMP9.out.off
1352 < 42 > ETS1.in.off FOS.in.on TIMP1.in.on JUN.out.on ==> MMP9.in.off
1353 < 42 > ETS1.in.off FOS.in.off MMP1.in.on NFKB1.in.on TGFB1.in.on TIMP1.in.on ETS1.out.off MMP1.out.on NFKB1.out.on TGFB1.out.on ==> MMP13.in.on FOS.out.off MMP13.out.on
1354 < 42 > COL1A2.in.on TIMP1.in.on JUN.out.on TNF.out.on ==> COL1A2.out.on
1355 < 42 > COL1A2.in.on TGFB1.in.on TIMP1.in.on COL1A2.out.off MMP1.out.on TGFB1.out.on ==> COL1A1.in.on
1356 < 42 > COL1A2.in.on MMP13.in.off NFKB1.in.off TIMP1.in.on ETS1.out.off MMP9.out.off ==> MMP1.in.off
1357 < 42 > COL1A2.in.on MMP9.in.off TIMP1.in.on COL1A2.out.off MMP1.out.on TGFB1.out.on ==> MMP9.out.off TNF.out.off
1358 < 42 > COL1A2.in.on MMP1.in.on TIMP1.in.on COL1A1.out.on ==> MMP3.in.on
1359 < 42 > COL1A2.in.on FOS.in.on TIMP1.in.on ETS1.out.off MMP1.out.on MMP9.out.off NFKB1.out.on TGFB1.out.on ==> JUNB.in.off
1360 < 42 > COL1A2.in.on ETS1.in.on MMP3.in.on SMAD7.in.on TIMP1.in.on MMP1.out.on NFKB1.out.on ==> JUN.in.on
1361 < 42 > COL1A2.in.off MMP3.in.off MMP1.out.on TGFB1.out.on ==> COL1A1.in.off MMP9.in.off TNF.in.off
1362 < 42 > COL1A1.in.on SMAD7.in.on TGFB1.in.on TIMP1.in.on COL1A1.out.on JUNB.out.on ==> MMP3.out.on
1363 < 42 > COL1A1.in.on SMAD7.in.on TGFB1.in.on TIMP1.in.on COL1A1.out.on JUN.out.on SMAD7.out.on TGFB1.out.on ==> ETS1.out.on
1364 < 42 > COL1A1.in.on MMP3.in.on TGFB1.in.on TIMP1.in.on JUNB.out.off MMP1.out.on TGFB1.out.on TNF.out.off ==> MMP9.out.off
1365 < 42 > COL1A1.in.on MMP1.in.on TGFB1.in.on TIMP1.in.on JUN.out.on MMP1.out.on ==> MMP3.in.on
1366 < 42 > COL1A1.in.on JUN.in.on TGFB1.in.on TIMP1.in.on ETS1.out.on TGFB1.out.on ==> SMAD7.in.on
1367 < 42 > COL1A1.in.on JUN.in.off MMP1.in.on MMP3.in.on MMP9.in.off TGFB1.in.on TIMP1.in.on FOS.out.off MMP1.out.on TGFB1.out.on ==> MMP13.in.on
1368 < 42 > COL1A1.in.on FOS.in.on TGFB1.in.on TIMP1.in.on COL1A2.out.off MMP1.out.on TGFB1.out.on ==> MMP13.out.on
1369 < 42 > COL1A1.in.on ETS1.in.off MMP9.in.off TGFB1.in.on TIMP1.in.on MMP1.out.on NFKB1.out.on TNF.out.off ==> FOS.out.off
1370 < 42 > COL1A1.in.off MMP1.out.on MMP9.out.off TGFB1.out.on TNF.out.off ==> COL1A2.out.off
1371 < 42 > COL1A1.in.off NFKB1.in.on MMP1.out.on MMP13.out.on SMAD7.out.off TGFB1.out.on ==> COL1A2.in.off
1372 < 41 > MMP3.out.on NFKB1.out.off TGFB1.out.on ==> ETS1.out.on
1373 < 41 > ETS1.out.on TNF.out.off ==> TIMP1.in.on MMP1.out.on TGFB1.out.on
1374 < 41 > COL1A1.out.on COL1A2.out.off MMP1.out.on TGFB1.out.on ==> MMP3.out.on MMP9.out.off MMP13.out.on TNF.out.off
1375 < 41 > TIMP1.in.on SMAD7.out.on TNF.out.off ==> COL1A1.out.on
1376 < 41 > TIMP1.in.on MMP1.out.on NFKB1.out.off TGFB1.out.on ==> MMP9.out.off
1377 < 41 > TIMP1.in.on ETS1.out.on TGFB1.out.on TNF.out.on ==> TGFB1.in.on
1378 < 41 > TIMP1.in.on TNF.in.off JUN.out.on SMAD7.out.off ==> ETS1.out.off MMP9.out.off
1379 < 41 > TGFB1.in.on TIMP1.in.on MMP1.out.on MMP3.out.on MMP9.out.on ==> NFKB1.out.on
1380 < 41 > NFKB1.in.on TNF.out.on ==> MMP1.out.on MMP3.out.on TGFB1.out.on
1381 < 41 > MMP13.in.off TIMP1.in.on JUN.out.on TNF.out.on ==> COL1A2.out.on
1382 < 41 > MMP9.in.on TGFB1.in.on TIMP1.in.on FOS.out.off MMP1.out.on ==> NFKB1.out.on
1383 < 41 > MMP9.in.off NFKB1.in.on TNF.in.off ETS1.out.off MMP1.out.on NFKB1.out.on TGFB1.out.on ==> COL1A2.in.off SMAD7.out.off
1384 < 41 > MMP3.in.on SMAD7.in.on TIMP1.in.on JUNB.out.off MMP1.out.on SMAD7.out.off ==> MMP9.out.off
1385 < 41 > MMP1.in.on SMAD7.in.on TIMP1.in.on JUNB.out.off MMP1.out.on SMAD7.out.off ==> MMP9.in.off
1386 < 41 > MMP1.in.on NFKB1.in.off TGFB1.in.on TIMP1.in.on MMP1.out.on MMP9.out.off TGFB1.out.on TNF.out.off ==> COL1A2.out.off
1387 < 41 > MMP1.in.on MMP13.in.on TGFB1.in.on TIMP1.in.on JUN.out.on MMP1.out.on TGFB1.out.on ==> MMP13.out.on
1388 < 41 > MMP1.in.on MMP3.in.on NFKB1.in.on TIMP1.in.on ETS1.out.off MMP1.out.on NFKB1.out.on TNF.out.off ==> FOS.out.off
1389 < 41 > JUNB.in.on TGFB1.in.on TIMP1.in.on MMP1.out.on MMP13.out.on NFKB1.out.on SMAD7.out.off TGFB1.out.on ==> MMP1.in.on MMP13.in.on SMAD7.in.off
1390 < 41 > JUNB.in.on SMAD7.in.off TGFB1.in.on TIMP1.in.on MMP1.out.on NFKB1.out.on TGFB1.out.on ==> MMP1.in.on MMP13.in.on MMP13.out.on SMAD7.out.off
1391 < 41 > JUNB.in.on MMP1.in.on SMAD7.in.off TIMP1.in.on TGFB1.out.on
==> MMP13.in.on TGFB1.in.on MMP1.out.on MMP13.out.on NFKB1.out.on SMAD7.out.off
1392 < 41 > JUNB.in.on MMP1.in.on MMP13.in.on TGFB1.in.on TIMP1.in.on MMP1.out.on TGFB1.out.on ==> SMAD7.in.off MMP13.out.on NFKB1.out.on SMAD7.out.off
1393 < 41 > JUNB.in.off NFKB1.in.off TIMP1.in.on COL1A1.out.on FOS.out.off JUNB.out.off MMP1.out.on NFKB1.out.on TGFB1.out.on ==> COL1A2.out.on
1394 < 41 > JUNB.in.off MMP1.in.on TIMP1.in.on COL1A1.out.on COL1A2.out.on ETS1.out.off MMP9.out.off TGFB1.out.on ==> MMP9.in.off
1395 < 41 > JUNB.in.off MMP1.in.on TGFB1.in.on TIMP1.in.on JUN.out.on MMP1.out.on MMP9.out.off MMP13.out.on TGFB1.out.on ==> MMP9.in.off
1396 < 41 > JUN.in.on JUNB.in.off TGFB1.in.on TIMP1.in.on MMP1.out.on NFKB1.out.on SMAD7.out.off TGFB1.out.on ==> FOS.out.off
1397 < 41 > JUN.in.off MMP1.in.on MMP13.in.on TGFB1.in.on TIMP1.in.on ETS1.out.off JUN.out.off MMP1.out.on MMP13.out.on NFKB1.out.on TGFB1.out.on ==> FOS.out.off
1398 < 41 > FOS.in.on TIMP1.in.on MMP1.out.on MMP3.out.on MMP13.out.on NFKB1.out.on TGFB1.out.on TNF.out.on ==> ETS1.out.off
1399 < 41 > FOS.in.on SMAD7.in.on COL1A2.out.off MMP1.out.on TGFB1.out.on ==> MMP13.out.on
1400 < 41 > FOS.in.on MMP9.in.off TIMP1.in.on FOS.out.off JUNB.out.off MMP1.out.on MMP3.out.on NFKB1.out.on ==> COL1A2.out.on
1401 < 41 > FOS.in.on JUNB.in.on ==> JUN.in.on
1402 < 41 > FOS.in.on JUNB.in.off MMP1.in.on TGFB1.in.on TIMP1.in.on MMP1.out.on MMP3.out.on TGFB1.out.on ==> MMP13.out.on
1403 < 41 > FOS.in.on JUN.in.on JUNB.in.off TIMP1.in.on ==> COL1A1.in.on MMP9.in.off NFKB1.in.off SMAD7.in.on TGFB1.in.on
1404 < 41 > FOS.in.on JUN.in.off JUNB.in.off MMP9.in.off TIMP1.in.on MMP3.out.on TGFB1.out.on ==> MMP1.out.on
1405 < 41 > FOS.in.on JUN.in.off JUNB.in.off MMP9.in.off TIMP1.in.on ETS1.out.off FOS.out.off MMP1.out.on NFKB1.out.on TGFB1.out.on ==> MMP13.out.on
1406 < 41 > FOS.in.off TIMP1.in.on COL1A2.out.on ETS1.out.off ==> COL1A1.out.on
1407 < 41 > FOS.in.off MMP9.in.off TGFB1.in.on TIMP1.in.on MMP3.out.on TGFB1.out.on TNF.out.on ==> COL1A2.out.on
1408 < 41 > FOS.in.off JUNB.in.off MMP9.in.off NFKB1.in.off TGFB1.in.on TIMP1.in.on MMP3.out.on ==> COL1A1.out.on
1409 < 41 > FOS.in.off JUN.in.off MMP9.in.off TGFB1.in.on TIMP1.in.on MMP1.out.on NFKB1.out.on SMAD7.out.off TGFB1.out.on ==> ETS1.out.off
1410 < 41 > ETS1.in.on TIMP1.in.on TNF.in.on MMP9.out.off ==> JUN.in.on MMP3.in.on
1411 < 41 > ETS1.in.on MMP3.in.on TIMP1.in.on JUNB.out.off MMP1.out.on NFKB1.out.on SMAD7.out.off ==> MMP1.in.on
1412 < 41 > ETS1.in.on JUNB.in.off MMP1.in.on TGFB1.in.on TIMP1.in.on JUN.out.off MMP1.out.on MMP9.out.off TGFB1.out.on ==> MMP9.in.off
1413 < 41 > ETS1.in.on JUN.in.on JUN.out.on ==> MMP1.out.on
1414 < 41 > ETS1.in.on JUN.in.on MMP13.in.off ==> SMAD7.in.on
1415 < 41 > ETS1.in.off TGFB1.in.on TIMP1.in.on FOS.out.off MMP1.out.on MMP3.out.off MMP9.out.off TGFB1.out.on ==> NFKB1.out.on
1416 < 41 > ETS1.in.off MMP9.in.off TIMP1.in.on COL1A1.out.on MMP3.out.on SMAD7.out.on ==> JUNB.in.off
1417 < 41 > ETS1.in.off MMP9.in.off MMP13.in.off TIMP1.in.on MMP3.out.on SMAD7.out.on ==> NFKB1.in.off
1418 < 41 > ETS1.in.off MMP9.in.off MMP13.in.off TIMP1.in.on MMP1.out.on SMAD7.out.on ==> NFKB1.in.off
1419 < 41 > ETS1.in.off MMP9.in.off MMP13.in.off TIMP1.in.on COL1A2.out.on TGFB1.out.on TNF.out.on ==> MMP3.in.off
1420 < 41 > ETS1.in.off MMP9.in.off MMP13.in.off TIMP1.in.on COL1A1.out.on JUN.out.on ==> MMP3.in.off
1421 < 41 > ETS1.in.off JUN.in.off TIMP1.in.on JUN.out.on TGFB1.out.on ==> MMP9.out.off
1422 < 41 > COL1A2.in.on MMP13.in.off NFKB1.in.off TIMP1.in.on JUN.out.off MMP9.out.off TGFB1.out.on ==> MMP1.in.off
1423 < 41 > COL1A2.in.on MMP3.in.on TIMP1.in.on ETS1.out.off MMP9.out.off ==> MMP9.in.off
1424 < 41 > COL1A2.in.on FOS.in.on MMP13.in.off SMAD7.in.on TIMP1.in.on MMP13.out.off ==> COL1A2.out.on
1425 < 41 > COL1A2.in.on ETS1.in.off MMP9.in.off MMP13.in.off TIMP1.in.on JUN.out.on ==> MMP1.in.off NFKB1.in.off
1426 < 41 > COL1A1.in.on TGFB1.in.on TIMP1.in.on MMP1.out.on MMP3.out.on NFKB1.out.on SMAD7.out.off TGFB1.out.on TNF.out.on ==> FOS.out.off
1427 < 41 > COL1A1.in.on TGFB1.in.on TIMP1.in.on JUNB.out.on MMP1.out.on NFKB1.out.on SMAD7.out.off TGFB1.out.on ==> ETS1.out.off
1428 < 41 > COL1A1.in.on JUNB.in.off SMAD7.in.on TGFB1.in.on TIMP1.in.on TNF.in.off ETS1.out.on MMP3.out.on TGFB1.out.on ==> COL1A1.out.on
1429 < 41 > COL1A1.in.on FOS.in.on TGFB1.in.on TIMP1.in.on ETS1.out.off MMP1.out.on NFKB1.out.on TNF.out.off ==> FOS.out.off
1430 < 41 > COL1A1.in.on FOS.in.on JUNB.in.off MMP1.in.on MMP3.in.on MMP9.in.off MMP13.in.on TGFB1.in.on TIMP1.in.on MMP1.out.on MMP13.out.on TGFB1.out.on ==> SMAD7.in.on
1431 < 41 > COL1A1.in.on ETS1.in.on FOS.in.on SMAD7.in.on TGFB1.in.on TIMP1.in.on COL1A2.out.on MMP3.out.on ==> COL1A1.out.on
1432 < 41 > COL1A1.in.on COL1A2.in.on ETS1.in.on FOS.in.on SMAD7.in.on TGFB1.in.on TIMP1.in.on ==> NFKB1.in.off
1433 < 41 > COL1A1.in.off MMP1.out.on NFKB1.out.on TNF.out.off ==> SMAD7.out.off
1434 < 41 > COL1A1.in.off TIMP1.in.on MMP1.out.on MMP3.out.on SMAD7.out.off ==> NFKB1.out.on
1435 < 41 > COL1A1.in.off ETS1.in.off SMAD7.in.off TIMP1.in.on MMP1.out.on NFKB1.out.on TGFB1.out.on ==> ETS1.out.off
1436 < 41 > COL1A1.in.off ETS1.in.off SMAD7.in.off TIMP1.in.on MMP1.out.on NFKB1.out.on SMAD7.out.off ==> ETS1.out.off
1437 < 40 > FOS.out.on JUNB.out.off MMP1.out.on ==> TGFB1.out.on
1438 < 40 > COL1A2.out.off JUN.out.on MMP1.out.on TGFB1.out.on ==> MMP13.out.on
1439 < 40 > TIMP1.in.on ETS1.out.on MMP3.out.on NFKB1.out.off TGFB1.out.on ==> COL1A1.out.on
1440 < 40 > TIMP1.in.on ETS1.out.on MMP1.out.on NFKB1.out.on TGFB1.out.on ==> TGFB1.in.on
1441 < 40 > TIMP1.in.on ETS1.out.off JUN.out.off JUNB.out.on MMP1.out.on NFKB1.out.on SMAD7.out.off TGFB1.out.on ==> TGFB1.in.on FOS.out.off
1442 < 40 > TIMP1.in.on COL1A1.out.on ETS1.out.on NFKB1.out.off TGFB1.out.on ==> MMP3.out.on
1443 < 40 > TIMP1.in.on TNF.in.off MMP1.out.on MMP3.out.on NFKB1.out.on SMAD7.out.off TGFB1.out.on TNF.out.on ==> FOS.out.off
1444 < 40 > TIMP1.in.on TNF.in.off JUNB.out.on SMAD7.out.off ==> ETS1.out.off
1445 < 40 > TGFB1.in.on TIMP1.in.on ETS1.out.on MMP9.out.off MMP13.out.off TGFB1.out.on ==> COL1A1.in.on
1446 < 40 > NFKB1.in.off TGFB1.in.on TIMP1.in.on ETS1.out.on MMP13.out.off TGFB1.out.on ==> COL1A1.in.on
1447 < 40 > MMP9.in.off NFKB1.in.on TNF.in.off FOS.out.off MMP1.out.on SMAD7.out.off TGFB1.out.on ==> COL1A2.in.off MMP13.out.on
1448 < 40 > MMP9.in.off MMP13.in.off TGFB1.in.on TIMP1.in.on ETS1.out.off MMP1.out.on MMP3.out.on NFKB1.out.on ==> COL1A1.out.on
1449 < 40 > MMP3.in.off MMP1.out.on MMP3.out.on TNF.out.off ==> MMP13.in.off
1450 < 40 > MMP3.in.off MMP13.in.off TIMP1.in.on ETS1.out.on MMP9.out.off ==> NFKB1.in.off
1451 < 40 > MMP3.in.off MMP13.in.off TIMP1.in.on COL1A1.out.on ETS1.out.on TGFB1.out.on ==> NFKB1.in.off
1452 < 40 > MMP3.in.off MMP9.in.off TNF.in.off JUN.out.off MMP1.out.on MMP13.out.on NFKB1.out.on TGFB1.out.on ==> ETS1.out.off
1453 < 40 > MMP3.in.off MMP9.in.off TNF.in.off COL1A2.out.off MMP1.out.on NFKB1.out.on TGFB1.out.on ==> SMAD7.out.off
1454 < 40 > MMP1.in.on TIMP1.in.on SMAD7.out.on ==> COL1A1.out.on
1455 < 40 > MMP1.in.on MMP9.in.off TGFB1.in.on TIMP1.in.on TNF.in.off MMP1.out.on MMP3.out.on TGFB1.out.on TNF.out.on ==> COL1A2.in.off MMP13.out.on
1456 < 40 > MMP1.in.on MMP9.in.off TGFB1.in.on TIMP1.in.on TNF.in.off JUN.out.on MMP1.out.on TGFB1.out.on ==> MMP9.out.off
1457 < 40 > MMP1.in.on MMP9.in.off NFKB1.in.off TGFB1.in.on TIMP1.in.on JUNB.out.off MMP1.out.on MMP3.out.on TGFB1.out.on ==> COL1A1.out.on
1458 < 40 > MMP1.in.off MMP13.in.off SMAD7.in.on JUN.out.off TGFB1.out.on ==> MMP1.out.on
1459 < 40 > JUNB.in.on TIMP1.in.on COL1A1.out.on MMP1.out.on ==> TGFB1.in.on
1460 < 40 > JUNB.in.off NFKB1.in.off TIMP1.in.on ETS1.out.off JUNB.out.off MMP1.out.on MMP3.out.on MMP9.out.off NFKB1.out.on ==> COL1A2.out.on
1461 < 40 > JUNB.in.off MMP1.in.on TGFB1.in.on TIMP1.in.on FOS.out.off JUN.out.off MMP1.out.on MMP9.out.off TGFB1.out.on TNF.out.off ==> COL1A2.out.off
1462 < 40 > JUN.in.on TIMP1.in.on COL1A1.out.off MMP1.out.on ==> NFKB1.out.on
1463 < 40 > JUN.in.on TGFB1.in.on TIMP1.in.on COL1A2.out.on ETS1.out.on TGFB1.out.on ==> COL1A1.in.on SMAD7.in.on
1464 < 40 > JUN.in.on SMAD7.in.on TIMP1.in.on JUNB.out.off MMP1.out.on MMP3.out.on NFKB1.out.on ==> COL1A2.out.on
1465 < 40 > JUN.in.on MMP9.in.off ETS1.out.on TGFB1.out.on ==> SMAD7.in.on
1466 < 40 > JUN.in.off MMP1.in.on MMP9.in.off TGFB1.in.on TIMP1.in.on MMP1.out.on MMP3.out.on NFKB1.out.on TGFB1.out.on ==> MMP13.out.on
1467 < 40 > JUN.in.off MMP1.in.on MMP3.in.on NFKB1.in.on TGFB1.in.on TIMP1.in.on MMP1.out.on NFKB1.out.on SMAD7.out.off TGFB1.out.on ==> FOS.out.off
1468 < 40 > FOS.in.on TIMP1.in.on JUN.out.on TNF.out.on ==> COL1A2.out.on
1469 < 40 > FOS.in.on TIMP1.in.on JUN.out.on MMP1.out.on MMP13.out.on TGFB1.out.on ==> MMP9.out.off
1470 < 40 > FOS.in.on JUN.in.off JUNB.in.off MMP9.in.off TIMP1.in.on COL1A1.out.on ==> MMP9.out.off TGFB1.out.on
1471 < 40 > FOS.in.off MMP3.in.off TIMP1.in.on ==> MMP9.in.off TGFB1.in.on
1472 < 40 > FOS.in.off MMP1.in.on NFKB1.in.off TGFB1.in.on TIMP1.in.on MMP1.out.on ==> ETS1.in.on TGFB1.out.on
1473 < 40 > ETS1.in.on JUN.in.on JUNB.in.on TIMP1.in.on ==> MMP3.in.on TNF.in.on
1474 < 40 > ETS1.in.off TIMP1.in.on MMP13.out.off ==> MMP9.in.off MMP13.in.off
1475 < 40 > ETS1.in.off TIMP1.in.on ETS1.out.on ==> MMP9.in.off MMP13.in.off NFKB1.in.off
1476 < 40 > ETS1.in.off JUN.in.off TIMP1.in.on COL1A1.out.on COL1A2.out.on TGFB1.out.on TNF.out.on ==> MMP9.out.off
1477 < 40 > ETS1.in.off FOS.in.on JUN.in.off JUNB.in.off MMP9.in.off TIMP1.in.on ETS1.out.off ==> MMP9.out.off
1478 < 40 > COL1A2.in.on TIMP1.in.on ETS1.out.off JUN.out.off MMP1.out.on MMP13.out.on NFKB1.out.on SMAD7.out.off TGFB1.out.on ==> FOS.out.off
1479 < 40 > COL1A2.in.on TIMP1.in.on COL1A2.out.on JUNB.out.on ==> MMP13.in.off
1480 < 40 > COL1A2.in.on NFKB1.in.off TIMP1.in.on FOS.out.off MMP1.out.on MMP9.out.off SMAD7.out.off TGFB1.out.on ==> JUNB.in.off
1481 < 40 > COL1A2.in.on MMP9.in.off TIMP1.in.on MMP1.out.on NFKB1.out.on SMAD7.out.on ==> COL1A2.out.on
1482 < 40 > COL1A2.in.on JUNB.in.off MMP9.in.off MMP13.in.off TIMP1.in.on TNF.in.off ETS1.out.off ==> ETS1.in.off
1483 < 40 > COL1A2.in.off FOS.in.off MMP1.in.on TGFB1.in.on TIMP1.in.on JUN.out.off MMP1.out.on NFKB1.out.on TGFB1.out.on ==> ETS1.out.off
1484 < 40 > COL1A1.in.on MMP1.in.on TGFB1.in.on TIMP1.in.on COL1A1.out.off MMP1.out.on SMAD7.out.off TGFB1.out.on ==> MMP9.in.off
1485 < 40 > COL1A1.in.on JUNB.in.off NFKB1.in.off SMAD7.in.on TGFB1.in.on TIMP1.in.on JUNB.out.off MMP1.out.on SMAD7.out.off TGFB1.out.on ==> MMP9.out.off
1486 < 40 > COL1A1.in.on JUN.in.on TGFB1.in.on TIMP1.in.on COL1A1.out.on JUNB.out.off MMP1.out.on NFKB1.out.on TGFB1.out.on ==> COL1A2.out.on
1487 < 40 > COL1A1.in.on FOS.in.off TGFB1.in.on TIMP1.in.on JUNB.out.off MMP1.out.on SMAD7.out.off TGFB1.out.on ==> MMP9.in.off
1488 < 40 > COL1A1.in.on FOS.in.off TGFB1.in.on TIMP1.in.on JUN.out.off JUNB.out.off MMP1.out.on TGFB1.out.on ==> MMP9.in.off
1489 < 40 > COL1A1.in.on FOS.in.off TGFB1.in.on TIMP1.in.on ETS1.out.off MMP1.out.on MMP3.out.on NFKB1.out.on ==> COL1A1.out.on
1490 < 40 > COL1A1.in.off NFKB1.in.off TIMP1.in.on ==> SMAD7.in.off
1491 < 40 > COL1A1.in.off ETS1.in.off MMP1.in.on SMAD7.in.off TGFB1.in.on TIMP1.in.on MMP1.out.on TGFB1.out.on ==> COL1A2.in.off
1492 < 39 > FOS.out.off MMP1.out.on MMP3.out.on SMAD7.out.off TNF.out.off ==> NFKB1.out.on
1493 < 39 > TIMP1.in.on JUNB.out.on MMP13.out.off ==> COL1A2.in.on MMP13.in.off COL1A2.out.on
1494 < 39 > TIMP1.in.on JUN.out.off MMP1.out.on MMP3.out.on NFKB1.out.on TGFB1.out.on TNF.out.off ==> TGFB1.in.on
1495 < 39 > TIMP1.in.on TNF.in.on MMP13.out.off ==> COL1A2.in.on MMP13.in.off COL1A2.out.on
1496 < 39 > SMAD7.in.on TNF.in.off JUNB.out.off MMP1.out.on TGFB1.out.on TNF.out.off ==> MMP9.out.off
1497 < 39 > SMAD7.in.off TGFB1.in.on TIMP1.in.on JUN.out.off MMP1.out.on TGFB1.out.on TNF.out.off ==> SMAD7.out.off
1498 < 39 > NFKB1.in.on COL1A1.out.off JUNB.out.off MMP1.out.on SMAD7.out.off ==> NFKB1.out.on
1499 < 39 > NFKB1.in.on COL1A1.out.off JUN.out.off MMP1.out.on SMAD7.out.off TGFB1.out.on ==> NFKB1.out.on
1500 < 39 > MMP13.in.off TIMP1.in.on COL1A1.out.on FOS.out.off JUNB.out.off MMP1.out.on NFKB1.out.on TGFB1.out.on ==> COL1A2.out.on
1501 < 39 > MMP13.in.off TIMP1.in.on TNF.in.on ==> COL1A2.in.on COL1A2.out.on MMP13.out.off
1502 < 39 > MMP9.in.off TGFB1.in.on TIMP1.in.on ETS1.out.on MMP13.out.off TGFB1.out.on ==> COL1A1.in.on
1503 < 39 > MMP9.in.off NFKB1.in.off TIMP1.in.on ETS1.out.off JUNB.out.off MMP1.out.on MMP3.out.on MMP9.out.off NFKB1.out.on ==> COL1A2.out.on
1504 < 39 > MMP3.in.on SMAD7.in.off TIMP1.in.on JUNB.out.off MMP1.out.on
NFKB1.out.on ==> SMAD7.out.off
1505 < 39 > MMP3.in.off MMP9.in.off MMP13.in.off NFKB1.in.off TIMP1.in.on ETS1.out.on ==> ETS1.in.off
1506 < 39 > MMP1.in.on NFKB1.in.on TIMP1.in.on COL1A2.out.on MMP1.out.on MMP3.out.on NFKB1.out.on ==> FOS.out.off
1507 < 39 > MMP1.in.on MMP9.in.off TGFB1.in.on TIMP1.in.on JUNB.out.on MMP1.out.on NFKB1.out.on ==> ETS1.out.off
1508 < 39 > MMP1.in.on MMP3.in.on NFKB1.in.on TIMP1.in.on MMP1.out.on NFKB1.out.on SMAD7.out.off TNF.out.off ==> FOS.out.off
1509 < 39 > JUNB.in.on SMAD7.in.off TIMP1.in.on ETS1.out.off MMP1.out.on NFKB1.out.on ==> SMAD7.out.off
1510 < 39 > JUNB.in.off TIMP1.in.on FOS.out.on MMP1.out.on ==> MMP9.out.off
1511 < 39 > JUNB.in.off MMP1.in.on TGFB1.in.on TIMP1.in.on COL1A1.out.on JUN.out.off MMP1.out.on MMP3.out.on MMP9.out.off NFKB1.out.on TGFB1.out.on ==> MMP13.out.on
1512 < 39 > JUNB.in.off MMP1.in.on MMP9.in.off NFKB1.in.off TGFB1.in.on TIMP1.in.on MMP1.out.on TGFB1.out.on TNF.out.off ==> COL1A2.out.off MMP9.out.off
1513 < 39 > JUNB.in.off MMP1.in.on MMP3.in.on MMP13.in.on TGFB1.in.on TIMP1.in.on TNF.in.on MMP1.out.on MMP13.out.on NFKB1.out.on TGFB1.out.on ==> ETS1.out.off
1514 < 39 > JUN.in.on MMP9.in.off TGFB1.in.on TIMP1.in.on COL1A1.out.on JUNB.out.off MMP1.out.on NFKB1.out.on TGFB1.out.on ==> COL1A2.out.on
1515 < 39 > JUN.in.off TIMP1.in.on JUN.out.on JUNB.out.off MMP1.out.on ==> MMP9.out.off
1516 < 39 > JUN.in.off MMP1.in.on TGFB1.in.on TIMP1.in.on COL1A1.out.on FOS.out.off MMP1.out.on MMP3.out.on MMP9.out.off TGFB1.out.on ==> MMP13.out.on
1517 < 39 > FOS.in.on SMAD7.in.on ETS1.out.off JUNB.out.off MMP1.out.on NFKB1.out.on TGFB1.out.on ==> MMP13.out.on
1518 < 39 > FOS.in.on NFKB1.in.off TIMP1.in.on FOS.out.off JUNB.out.off MMP1.out.on MMP3.out.on NFKB1.out.on ==> COL1A2.out.on
1519 < 39 > FOS.in.on MMP1.in.on TGFB1.in.on TIMP1.in.on MMP1.out.on MMP9.out.off TGFB1.out.on TNF.out.off ==> COL1A2.out.off
1520 < 39 > FOS.in.on MMP1.in.on TGFB1.in.on TIMP1.in.on FOS.out.off JUN.out.off MMP1.out.on NFKB1.out.on TGFB1.out.on ==> ETS1.out.off
1521 < 39 > FOS.in.off TIMP1.in.on MMP3.out.off MMP9.out.off TGFB1.out.on ==> TNF.out.off
1522 < 39 > FOS.in.off MMP1.in.on NFKB1.in.on SMAD7.in.off TGFB1.in.on TIMP1.in.on ETS1.out.off MMP1.out.on NFKB1.out.on SMAD7.out.off TGFB1.out.on ==> MMP13.in.on MMP13.out.on
1523 < 39 > FOS.in.off JUNB.in.off TGFB1.in.on TIMP1.in.on ETS1.out.off MMP1.out.on MMP3.out.on NFKB1.out.on ==> COL1A1.out.on
1524 < 39 > FOS.in.off JUNB.in.off MMP9.in.off NFKB1.in.off TGFB1.in.on TIMP1.in.on JUNB.out.off MMP1.out.on TGFB1.out.on ==> MMP9.out.off
1525 < 39 > FOS.in.off JUN.in.off TGFB1.in.on TIMP1.in.on JUNB.out.off MMP1.out.on MMP13.out.on TGFB1.out.on ==> MMP9.out.off
1526 < 39 > FOS.in.off JUN.in.off MMP9.in.off TGFB1.in.on TIMP1.in.on MMP3.out.on ==> COL1A1.out.on
1527 < 39 > ETS1.in.on JUNB.in.off MMP1.in.on TGFB1.in.on TIMP1.in.on MMP1.out.on MMP9.out.off TGFB1.out.on TNF.out.off ==> MMP9.in.off
1528 < 39 > ETS1.in.on FOS.in.on TIMP1.in.on MMP1.out.on NFKB1.out.on SMAD7.out.off ==> ETS1.out.off
1529 < 39 > ETS1.in.off MMP3.in.on MMP9.in.off TIMP1.in.on ==> MMP9.out.off
1530 < 39 > ETS1.in.off JUN.in.off JUNB.in.off MMP9.in.off TIMP1.in.on TNF.in.off COL1A2.out.on ==> MMP3.in.off MMP13.in.off
1531 < 39 > ETS1.in.off FOS.in.on MMP9.in.off SMAD7.in.off TGFB1.in.on TIMP1.in.on TGFB1.out.on ==> TNF.in.off
1532 < 39 > COL1A2.in.on TIMP1.in.on COL1A2.out.off MMP1.out.on NFKB1.out.on SMAD7.out.off TGFB1.out.on ==> ETS1.out.off
1533 < 39 > COL1A2.in.on TIMP1.in.on TNF.in.on JUNB.out.off MMP1.out.on MMP3.out.on ==> COL1A2.out.on
1534 < 39 > COL1A2.in.on MMP13.in.off TIMP1.in.on COL1A1.out.on COL1A2.out.on JUN.out.on MMP13.out.off ==> COL1A1.in.on TGFB1.in.on SMAD7.out.on
1535 < 39 > COL1A2.in.on MMP13.in.off NFKB1.in.off TIMP1.in.on MMP9.out.off SMAD7.out.off ==> MMP1.in.off
1536 < 39 > COL1A2.in.on MMP3.in.on TIMP1.in.on MMP1.out.on NFKB1.out.on TNF.out.off ==> FOS.out.off
1537 < 39 > COL1A2.in.on MMP3.in.on TIMP1.in.on MMP1.out.on NFKB1.out.on SMAD7.out.off ==> TNF.in.on FOS.out.off
1538 < 39 > COL1A2.in.on MMP3.in.on TIMP1.in.on FOS.out.off MMP1.out.on SMAD7.out.off ==> TNF.in.on NFKB1.out.on
1539 < 39 > COL1A2.in.on MMP3.in.on NFKB1.in.off TIMP1.in.on ==> JUN.in.on TNF.in.on
1540 < 39 > COL1A2.in.on FOS.in.on MMP13.in.off TIMP1.in.on TNF.out.on ==> NFKB1.in.off
1541 < 39 > COL1A2.in.off FOS.in.on MMP1.out.on MMP9.out.off SMAD7.out.off TGFB1.out.on ==> ETS1.out.off
1542 < 39 > COL1A1.in.on TGFB1.in.on TIMP1.in.on JUNB.out.off MMP1.out.on MMP3.out.on NFKB1.out.on SMAD7.out.off TGFB1.out.on ==> FOS.out.off
1543 < 39 > COL1A1.in.on MMP3.in.on TGFB1.in.on TIMP1.in.on MMP1.out.on MMP3.out.on TNF.out.off ==> COL1A1.out.on
1544 < 39 > COL1A1.in.on JUNB.in.off SMAD7.in.on TGFB1.in.on TIMP1.in.on TNF.in.off JUN.out.off JUNB.out.off MMP1.out.on TGFB1.out.on ==> MMP9.out.off
1545 < 39 > COL1A1.in.on JUNB.in.off NFKB1.in.off SMAD7.in.on TGFB1.in.on TIMP1.in.on ETS1.out.on MMP3.out.on TGFB1.out.on ==> COL1A1.out.on
1546 < 39 > COL1A1.in.on FOS.in.on TGFB1.in.on TIMP1.in.on FOS.out.off JUNB.out.off MMP1.out.on MMP3.out.on NFKB1.out.on TGFB1.out.on ==> COL1A2.out.on
1547 < 39 > COL1A1.in.on FOS.in.on JUNB.in.off SMAD7.in.on TGFB1.in.on TIMP1.in.on JUNB.out.off MMP1.out.on MMP3.out.on TGFB1.out.on ==> COL1A1.out.on
1548 < 39 > COL1A1.in.on COL1A2.in.on TGFB1.in.on TIMP1.in.on JUNB.out.on MMP1.out.on NFKB1.out.on ==> FOS.out.off
1549 < 39 > COL1A1.in.on COL1A2.in.on TGFB1.in.on TIMP1.in.on COL1A1.out.on COL1A2.out.on MMP1.out.on MMP3.out.on MMP9.out.off MMP13.out.on TGFB1.out.on TNF.out.on ==> JUNB.out.off
1550 < 39 > COL1A1.in.on COL1A2.in.on JUNB.in.off MMP9.in.off MMP13.in.off SMAD7.in.on TGFB1.in.on TIMP1.in.on TNF.in.off MMP3.out.on ==> COL1A1.out.on
1551 < 39 > COL1A1.in.off ETS1.out.off MMP1.out.on MMP3.out.on NFKB1.out.on TGFB1.out.on ==> MMP13.out.on
1552 < 39 > COL1A1.in.off NFKB1.in.on ETS1.out.off MMP1.out.on NFKB1.out.on SMAD7.out.off TGFB1.out.on ==> COL1A2.in.off
1553 < 39 > COL1A1.in.off MMP13.in.off ETS1.out.off ==> MMP9.in.off
1554 < 38 > COL1A1.out.on JUNB.out.off MMP1.out.on MMP3.out.on TGFB1.out.on TNF.out.off ==> MMP9.out.off
1555 < 38 > TIMP1.in.on NFKB1.out.off SMAD7.out.on ==> COL1A1.out.on TGFB1.out.on
1556 < 38 > TGFB1.in.on TIMP1.in.on ETS1.out.on JUN.out.on JUNB.out.off MMP1.out.on TGFB1.out.on ==> COL1A1.out.on SMAD7.out.on
1557 < 38 > TGFB1.in.on TIMP1.in.on ETS1.out.off JUN.out.on MMP1.out.on MMP3.out.on NFKB1.out.on ==> COL1A1.out.on
1558 < 38 > SMAD7.in.on ETS1.out.off MMP3.out.off MMP9.out.off TGFB1.out.on ==> TNF.out.off
1559 < 38 > SMAD7.in.on TNF.in.off JUN.out.off MMP1.out.on NFKB1.out.on SMAD7.out.off TGFB1.out.on ==> ETS1.out.off
1560 < 38 > SMAD7.in.on TIMP1.in.on ETS1.out.off JUNB.out.off MMP1.out.on MMP3.out.on MMP9.out.off NFKB1.out.on ==> COL1A2.out.on
1561 < 38 > MMP9.in.off MMP13.in.off TIMP1.in.on ETS1.out.off MMP1.out.on MMP3.out.on NFKB1.out.on TGFB1.out.on ==> COL1A1.out.on
1562 < 38 > MMP3.in.on TIMP1.in.on ETS1.out.off JUNB.out.on MMP1.out.on NFKB1.out.on ==> TGFB1.in.on
1563 < 38 > MMP3.in.on SMAD7.in.off TIMP1.in.on MMP9.out.off TGFB1.out.on ==> ETS1.out.off
1564 < 38 > MMP3.in.on MMP13.in.off TIMP1.in.on ==> COL1A2.in.on COL1A2.out.on MMP13.out.off
1565 < 38 > MMP3.in.on MMP9.in.off TIMP1.in.on COL1A1.out.off MMP1.out.on SMAD7.out.off TNF.out.off ==> MMP9.out.off
1566 < 38 > MMP3.in.off MMP9.in.off TIMP1.in.on TNF.in.off ETS1.out.off MMP1.out.on MMP3.out.on NFKB1.out.on TGFB1.out.on ==> COL1A1.out.on
1567 < 38 > MMP1.in.on SMAD7.in.on TIMP1.in.on JUN.out.on MMP1.out.on ==> MMP3.in.on
1568 < 38 > MMP1.in.on NFKB1.in.off TGFB1.in.on TIMP1.in.on COL1A2.out.on MMP1.out.on MMP3.out.on ==> MMP9.in.off COL1A1.out.on
1569 < 38 > MMP1.in.on MMP9.in.off NFKB1.in.on TGFB1.in.on TIMP1.in.on ETS1.out.off JUN.out.off MMP1.out.on MMP13.out.on NFKB1.out.on TGFB1.out.on ==> FOS.out.off
1570 < 38 > MMP1.in.on MMP9.in.off NFKB1.in.on SMAD7.in.off TIMP1.in.on ETS1.out.off MMP9.out.off TGFB1.out.on ==> ETS1.in.off
1571 < 38 > MMP1.in.off MMP13.in.off SMAD7.in.on MMP1.out.on SMAD7.out.off ==> TGFB1.out.on
1572 < 38 > JUNB.in.on FOS.out.off JUN.out.off MMP1.out.on TGFB1.out.on ==> NFKB1.out.on
1573 < 38 > JUNB.in.on MMP13.in.off ==> JUN.in.on
1574 < 38 > JUNB.in.off TIMP1.in.on TNF.in.off COL1A2.out.on SMAD7.out.on TNF.out.on ==> NFKB1.in.off
1575 < 38 > JUNB.in.off MMP3.in.off TIMP1.in.on TNF.in.off JUNB.out.on ==> MMP13.in.off
1576 < 38 > JUNB.in.off MMP1.in.on TGFB1.in.on TIMP1.in.on TNF.in.on MMP1.out.on SMAD7.out.off TGFB1.out.on ==> FOS.out.off NFKB1.out.on
1577 < 38 > JUN.in.on TGFB1.in.on TIMP1.in.on COL1A1.out.on ETS1.out.on TGFB1.out.on ==> COL1A1.in.on SMAD7.in.on
1578 < 38 > JUN.in.on MMP9.in.off TNF.in.off MMP1.out.on SMAD7.out.off ==> TGFB1.out.on
1579 < 38 > JUN.in.on MMP9.in.off TIMP1.in.on TNF.in.off COL1A2.out.on ==> COL1A1.out.on
1580 < 38 > JUN.in.on MMP3.in.on TIMP1.in.on JUNB.out.off MMP1.out.on NFKB1.out.on SMAD7.out.off ==> ETS1.out.off
1581 < 38 > JUN.in.on JUNB.in.off TIMP1.in.on TNF.out.on ==> TGFB1.in.on COL1A2.out.on MMP3.out.on TGFB1.out.on
1582 < 38 > JUN.in.off TIMP1.in.on ETS1.out.on ==> JUNB.in.off
1583 < 38 > JUN.in.off MMP1.in.on NFKB1.in.on TGFB1.in.on TIMP1.in.on ETS1.out.off JUNB.out.off MMP1.out.on MMP13.out.on NFKB1.out.on TGFB1.out.on ==> FOS.out.off
1584 < 38 > JUN.in.off JUNB.in.off MMP13.in.off TIMP1.in.on TNF.out.on ==> MMP3.in.off TNF.in.off
1585 < 38 > JUN.in.off JUNB.in.off MMP3.in.off TIMP1.in.on TNF.in.off TNF.out.on ==> MMP13.in.off
1586 < 38 > FOS.in.on SMAD7.in.on ETS1.out.off MMP1.out.on NFKB1.out.on TNF.out.off ==> FOS.out.off
1587 < 38 > FOS.in.on MMP13.in.off NFKB1.in.off TIMP1.in.on MMP1.out.on MMP13.out.off NFKB1.out.on ==> COL1A2.in.on
1588 < 38 > FOS.in.on MMP3.in.on TIMP1.in.on ETS1.out.off MMP1.out.on MMP9.out.off NFKB1.out.on SMAD7.out.off ==> FOS.out.off
1589 < 38 > FOS.in.on MMP3.in.on MMP9.in.off TIMP1.in.on ETS1.out.off MMP1.out.on NFKB1.out.on SMAD7.out.off ==> FOS.out.off
1590 < 38 > FOS.in.on JUNB.in.off TIMP1.in.on ETS1.out.on ==> TNF.in.off
1591 < 38 > FOS.in.off MMP1.in.on NFKB1.in.on TGFB1.in.on TIMP1.in.on ETS1.out.off JUNB.out.off MMP1.out.on NFKB1.out.on TGFB1.out.on ==> MMP13.in.on MMP13.out.on
1592 < 38 > FOS.in.off JUNB.in.on TIMP1.in.on ==> MMP1.in.on TGFB1.in.on MMP1.out.on
1593 < 38 > FOS.in.off JUNB.in.off TGFB1.in.on TIMP1.in.on COL1A2.out.off MMP1.out.on TGFB1.out.on ==> MMP9.out.off TNF.out.off
1594 < 38 > FOS.in.off JUN.in.off MMP1.in.on MMP9.in.off TGFB1.in.on TIMP1.in.on MMP1.out.on TGFB1.out.on ==> MMP9.out.off
1595 < 38 > ETS1.in.on TIMP1.in.on COL1A2.out.on JUN.out.on ==> MMP3.out.on
1596 < 38 > ETS1.in.on NFKB1.in.off TGFB1.in.on TIMP1.in.on JUN.out.off MMP1.out.on NFKB1.out.on SMAD7.out.off TGFB1.out.on ==> ETS1.out.off
1597 < 38 > ETS1.in.on MMP13.in.off TIMP1.in.on COL1A2.out.on MMP1.out.on MMP3.out.on NFKB1.out.on ==> FOS.out.off
1598 < 38 > ETS1.in.on MMP9.in.off TNF.in.off FOS.out.off MMP1.out.on SMAD7.out.off TGFB1.out.on ==> COL1A2.in.off
1599 < 38 > ETS1.in.on MMP9.in.off TGFB1.in.on TIMP1.in.on COL1A2.out.off MMP1.out.on TGFB1.out.on ==> JUNB.in.off MMP1.in.on
1600 < 38 > ETS1.in.on MMP3.in.on TIMP1.in.on FOS.out.off JUNB.out.off MMP1.out.on SMAD7.out.off ==> MMP1.in.on
1601 < 38 > ETS1.in.on MMP1.in.on MMP3.in.on NFKB1.in.off TGFB1.in.on TIMP1.in.on MMP1.out.on MMP9.out.off SMAD7.out.off TGFB1.out.on ==> MMP13.in.on
1602 < 38 > ETS1.in.on JUNB.in.off MMP1.in.on TGFB1.in.on TIMP1.in.on COL1A2.out.off MMP1.out.on TGFB1.out.on ==> MMP9.in.off
1603 < 38 > ETS1.in.on JUN.in.on TIMP1.in.on JUN.out.on MMP1.out.on ==> MMP3.in.on
1604 < 38 > ETS1.in.on JUN.in.off JUNB.in.off TGFB1.in.on TIMP1.in.on MMP1.out.on MMP9.out.off TGFB1.out.on ==> TNF.in.off
1605 < 38 > ETS1.in.on FOS.in.on TIMP1.in.on FOS.out.off MMP1.out.on SMAD7.out.off ==> ETS1.out.off NFKB1.out.on
1606 < 38 > ETS1.in.on FOS.in.on SMAD7.in.on TIMP1.in.on COL1A2.out.on TGFB1.out.on ==> COL1A1.out.on
1607 < 38 > ETS1.in.off MMP9.in.off MMP13.in.off NFKB1.in.off TIMP1.in.on ETS1.out.on TGFB1.out.on ==> MMP3.in.off
1608 < 38 > COL1A2.in.on MMP9.in.off SMAD7.in.off TIMP1.in.on ==> ETS1.in.off
1609 < 38 > COL1A2.in.on MMP3.in.on TGFB1.in.on TIMP1.in.on JUN.out.off MMP1.out.on NFKB1.out.on TGFB1.out.on ==> TNF.in.on
1610 < 38 > COL1A2.in.on MMP1.in.on TIMP1.in.on MMP1.out.on NFKB1.out.on SMAD7.out.off ==> TNF.in.on FOS.out.off
1611 < 38 > COL1A2.in.on MMP1.in.on TIMP1.in.on FOS.out.off MMP1.out.on SMAD7.out.off ==> TNF.in.on NFKB1.out.on
1612 < 38 > COL1A2.in.on MMP1.in.on MMP13.in.on TGFB1.in.on TIMP1.in.on MMP1.out.on TGFB1.out.on ==> COL1A1.in.on MMP3.in.on MMP9.in.off TNF.in.on MMP9.out.off MMP13.out.on
1613 < 38 > COL1A2.in.on FOS.in.on MMP13.in.off TIMP1.in.on COL1A1.out.on JUN.out.on ==> NFKB1.in.off
1614 < 38 > COL1A2.in.on FOS.in.on MMP3.in.on TIMP1.in.on ==> TNF.in.on
1615 < 38 > COL1A2.in.on ETS1.in.on TIMP1.in.on ETS1.out.off ==> SMAD7.in.on
1616 < 38 > COL1A1.in.on SMAD7.in.on TGFB1.in.on TIMP1.in.on MMP3.out.off MMP9.out.off TGFB1.out.on ==> MMP1.out.on
1617 < 38 > COL1A1.in.on MMP1.in.on TGFB1.in.on TIMP1.in.on JUNB.out.off MMP1.out.on TGFB1.out.on TNF.out.off ==> MMP9.in.off
1618 < 38 > COL1A1.in.on MMP1.in.on MMP3.in.on MMP9.in.off TGFB1.in.on TIMP1.in.on COL1A1.out.off MMP1.out.on SMAD7.out.off TGFB1.out.on ==> MMP13.in.on COL1A2.out.off
1619 < 38 > COL1A1.in.on JUNB.in.off MMP1.in.on MMP3.in.on MMP9.in.off TGFB1.in.on TIMP1.in.on MMP1.out.on MMP3.out.on TGFB1.out.on TNF.out.on ==> MMP13.in.on MMP13.out.on
1620 < 38 > COL1A1.in.on FOS.in.on TGFB1.in.on TIMP1.in.on JUN.out.on MMP1.out.on NFKB1.out.on ==> FOS.out.off
1621 < 38 > COL1A1.in.on ETS1.in.on JUN.in.off JUNB.in.off SMAD7.in.on TGFB1.in.on TIMP1.in.on ==> TNF.in.off
1622 < 38 > COL1A1.in.on COL1A2.in.on TGFB1.in.on TIMP1.in.on COL1A1.out.on FOS.out.off JUN.out.on MMP1.out.on NFKB1.out.on ==> COL1A2.out.on
1623 < 38 > COL1A1.in.on COL1A2.in.on MMP13.in.off SMAD7.in.on TGFB1.in.on TIMP1.in.on COL1A1.out.on COL1A2.out.on MMP9.out.off MMP13.out.off TGFB1.out.on ==> ETS1.out.on
1624 < 38 > COL1A1.in.on COL1A2.in.on JUN.in.on TGFB1.in.on TIMP1.in.on COL1A1.out.on JUNB.out.off MMP1.out.on TGFB1.out.on ==> COL1A2.out.on
1625 < 38 > COL1A1.in.off COL1A1.out.on ==> MMP9.out.off TGFB1.out.on
1626 < 38 > COL1A1.in.off MMP1.in.on NFKB1.in.on TIMP1.in.on MMP1.out.on SMAD7.out.off ==> NFKB1.out.on
1627 < 38 > COL1A1.in.off ETS1.in.off SMAD7.in.off TIMP1.in.on FOS.out.off MMP1.out.on NFKB1.out.on ==> ETS1.out.off
1628 < 37 > TIMP1.in.on JUN.out.off MMP1.out.on MMP3.out.on SMAD7.out.off TGFB1.out.on TNF.out.off ==> TGFB1.in.on
1629 < 37 > TIMP1.in.on FOS.out.off JUN.out.on JUNB.out.off MMP1.out.on NFKB1.out.on SMAD7.out.off ==> ETS1.out.off MMP9.out.off
1630 < 37 > TIMP1.in.on ETS1.out.off FOS.out.off JUN.out.on JUNB.out.off MMP1.out.on NFKB1.out.on ==> MMP9.out.off SMAD7.out.off
1631 < 37 > TIMP1.in.on COL1A2.out.on ETS1.out.on SMAD7.out.on TNF.out.on ==> JUN.out.on
1632 < 37 > TIMP1.in.on COL1A1.out.on MMP1.out.on MMP9.out.off NFKB1.out.off TGFB1.out.on ==> ETS1.out.on MMP3.out.on
1633 < 37 > TIMP1.in.on TNF.in.on COL1A1.out.on JUN.out.off TGFB1.out.on ==> MMP3.in.on
1634 < 37 > TGFB1.in.on TIMP1.in.on COL1A2.out.on JUNB.out.on ==> COL1A1.out.on
1635 < 37 > SMAD7.in.off TGFB1.in.on TIMP1.in.on JUN.out.off MMP1.out.on MMP3.out.on TGFB1.out.on ==> NFKB1.out.on
1636 < 37 > NFKB1.in.on COL1A1.out.off MMP1.out.on SMAD7.out.off TNF.out.off ==> NFKB1.out.on
1637 < 37 > MMP13.in.off TIMP1.in.on ETS1.out.on MMP1.out.on NFKB1.out.on ==> COL1A2.in.on
1638 < 37 > MMP9.in.off SMAD7.in.off TIMP1.in.on TNF.out.on ==> COL1A2.out.on
1639 < 37 > MMP9.in.off SMAD7.in.off TIMP1.in.on JUN.out.on ==> MMP9.out.off
1640 < 37 > MMP3.in.on SMAD7.in.off TIMP1.in.on ETS1.out.off MMP1.out.on MMP9.out.off NFKB1.out.on SMAD7.out.off ==> FOS.out.off
1641 < 37 > MMP3.in.off COL1A1.out.on TNF.out.off ==> MMP13.in.off TNF.in.off
1642 < 37 > MMP3.in.off TIMP1.in.on FOS.out.off JUNB.out.off MMP1.out.on MMP3.out.on NFKB1.out.on ==> COL1A2.out.on
1643 < 37 > MMP3.in.off MMP9.in.off TIMP1.in.on JUNB.out.off MMP1.out.on MMP3.out.on NFKB1.out.on ==> COL1A2.out.on
1644 < 37 > MMP1.in.on NFKB1.in.off TGFB1.in.on TIMP1.in.on FOS.out.off JUN.out.off MMP1.out.on NFKB1.out.on TGFB1.out.on ==> ETS1.out.off
1645 < 37 > MMP1.in.on MMP9.in.off TGFB1.in.on TIMP1.in.on TNF.in.off COL1A1.out.off MMP1.out.on SMAD7.out.off TGFB1.out.on ==> COL1A2.in.off COL1A2.out.off
1646 < 37 > MMP1.in.on MMP3.in.on NFKB1.in.on TIMP1.in.on TNF.in.on MMP1.out.on MMP9.out.off NFKB1.out.on ==> FOS.out.off
1647 < 37 > MMP1.in.on MMP3.in.on MMP9.in.off NFKB1.in.on TIMP1.in.on JUNB.out.off MMP1.out.on ==> MMP9.out.off
1648 < 37 > MMP1.in.on MMP3.in.off TIMP1.in.on ==> MMP9.in.off TGFB1.in.on MMP1.out.on TGFB1.out.on
1649 < 37 > MMP1.in.off MMP13.in.off SMAD7.in.on ETS1.out.off ==> MMP1.out.on
1650 < 37 > JUNB.in.on MMP1.out.on NFKB1.out.on TNF.out.off ==> FOS.out.off
1651 < 37 > JUNB.in.on JUNB.out.off MMP1.out.on MMP9.out.off NFKB1.out.on ==> FOS.out.off
1652 < 37 > JUNB.in.on COL1A2.out.off MMP1.out.on TGFB1.out.on ==> MMP13.out.on SMAD7.out.off
1653 < 37 > JUNB.in.on COL1A1.out.on MMP1.out.on NFKB1.out.on ==> FOS.out.off
1654 < 37 > JUNB.in.on SMAD7.in.off TIMP1.in.on FOS.out.off MMP1.out.on NFKB1.out.on ==> SMAD7.out.off
1655 < 37 > JUNB.in.on MMP9.in.off TGFB1.in.on TIMP1.in.on MMP1.out.on NFKB1.out.on ==> FOS.out.off
1656 < 37 > JUNB.in.off MMP13.in.off SMAD7.in.off TIMP1.in.on SMAD7.out.off ==> JUN.in.off
1657 < 37 > JUNB.in.off MMP13.in.off SMAD7.in.off TIMP1.in.on MMP3.out.on ==> JUN.in.off
1658 < 37 > JUN.in.on TIMP1.in.on MMP1.out.on NFKB1.out.on SMAD7.out.on ==> COL1A2.out.on
1659 < 37 > JUN.in.on MMP13.in.off ETS1.out.on TGFB1.out.on ==> SMAD7.in.on
1660 < 37 > JUN.in.on MMP3.in.off ==> MMP9.in.off
1661 < 37 > JUN.in.on JUNB.in.off TIMP1.in.on JUN.out.off MMP9.out.off TGFB1.out.on ==> MMP9.in.off
1662 < 37 > JUN.in.on JUNB.in.off TGFB1.in.on TIMP1.in.on MMP1.out.on MMP9.out.off SMAD7.out.off TGFB1.out.on ==> MMP9.in.off
1663 < 37 > JUN.in.off TIMP1.in.on MMP1.out.on MMP3.out.on NFKB1.out.on SMAD7.out.off TGFB1.out.on TNF.out.on ==> FOS.out.off
1664 < 37 > JUN.in.off SMAD7.in.off TGFB1.in.on TIMP1.in.on COL1A2.out.off MMP1.out.on SMAD7.out.off TGFB1.out.on ==> ETS1.out.off
1665 < 37 > JUN.in.off MMP1.in.on NFKB1.in.on TGFB1.in.on TIMP1.in.on ETS1.out.off JUN.out.off MMP1.out.on MMP13.out.on NFKB1.out.on TGFB1.out.on ==> FOS.out.off
1666 < 37 > JUN.in.off MMP1.in.on MMP9.in.off TGFB1.in.on TIMP1.in.on FOS.out.off MMP1.out.on MMP3.out.on TGFB1.out.on ==> MMP13.out.on
1667 < 37 > JUN.in.off JUNB.in.off MMP13.in.off TIMP1.in.on SMAD7.out.on ==> MMP3.in.off NFKB1.in.off TNF.in.off
1668 < 37 > FOS.in.on SMAD7.in.off TIMP1.in.on MMP1.out.on MMP13.out.on NFKB1.out.on TGFB1.out.on ==> ETS1.out.off
1669 < 37 > FOS.in.on MMP9.in.off SMAD7.in.on JUN.out.off MMP1.out.on MMP13.out.on TGFB1.out.on ==> NFKB1.out.on
1670 < 37 > FOS.in.on MMP9.in.off MMP13.in.off NFKB1.in.off TIMP1.in.on ETS1.out.off MMP9.out.off ==> ETS1.in.off
1671 < 37 > FOS.in.on MMP3.in.on TGFB1.in.on TIMP1.in.on COL1A2.out.on MMP1.out.on MMP3.out.on ==> COL1A1.in.on COL1A1.out.on
1672 < 37 > FOS.in.on MMP1.in.on MMP3.in.on TGFB1.in.on TIMP1.in.on JUN.out.off MMP1.out.on TGFB1.out.on ==> NFKB1.out.on
1673 < 37 > FOS.in.on JUN.in.on MMP9.in.off TIMP1.in.on TNF.in.off ==> COL1A1.in.on TGFB1.in.on
1674 < 37 > FOS.in.on JUN.in.off JUNB.in.off MMP9.in.off TIMP1.in.on COL1A1.out.on MMP1.out.on MMP3.out.on MMP9.out.off TGFB1.out.on ==> MMP13.out.on
1675 < 37 > FOS.in.off MMP9.in.off TIMP1.in.on TNF.in.off COL1A2.out.on ==> COL1A1.out.on
1676 < 37 > FOS.in.off MMP9.in.off TGFB1.in.on TIMP1.in.on JUN.out.on TGFB1.out.on ==> MMP9.out.off
1677 < 37 > FOS.in.off MMP1.in.on NFKB1.in.on TGFB1.in.on TIMP1.in.on MMP1.out.on NFKB1.out.on TNF.out.off ==> FOS.out.off
1678 < 37 > FOS.in.off JUN.in.off TGFB1.in.on TIMP1.in.on ETS1.out.off JUNB.out.off MMP1.out.on TGFB1.out.on ==> MMP9.out.off
1679 < 37 > FOS.in.off JUN.in.off MMP1.in.on MMP13.in.on TGFB1.in.on TIMP1.in.on MMP1.out.on NFKB1.out.on TGFB1.out.on ==> ETS1.out.off
1680 < 37 > ETS1.in.on TGFB1.in.on TIMP1.in.on COL1A1.out.on ETS1.out.on MMP3.out.on TGFB1.out.on ==> COL1A1.in.on SMAD7.in.on
1681 < 37 > ETS1.in.on MMP9.in.off TNF.in.off COL1A2.out.off MMP1.out.on TGFB1.out.on ==> COL1A2.in.off
1682 < 37 > ETS1.in.on MMP9.in.off SMAD7.in.on TIMP1.in.on JUN.out.on MMP1.out.on ==> MMP3.in.on
1683 < 37 > ETS1.in.on MMP3.in.on TIMP1.in.on COL1A1.out.off MMP1.out.on SMAD7.out.off ==> MMP1.in.on
1684 < 37 > ETS1.in.on FOS.in.on COL1A2.out.off MMP1.out.on TGFB1.out.on ==> MMP13.out.on
1685 < 37 > ETS1.in.off TIMP1.in.on JUNB.out.off MMP1.out.on MMP3.out.on NFKB1.out.on SMAD7.out.off ==> FOS.out.off
1686 < 37 > COL1A2.in.on TIMP1.in.on JUNB.out.off MMP1.out.on MMP3.out.on SMAD7.out.off ==> COL1A2.out.on
1687 < 37 > COL1A2.in.on TIMP1.in.on ETS1.out.on MMP1.out.on NFKB1.out.on ==> MMP13.in.off
1688 < 37 > COL1A2.in.on NFKB1.in.off TIMP1.in.on COL1A2.out.off MMP1.out.on TGFB1.out.on ==> JUNB.in.off
1689 < 37 > COL1A2.in.on MMP3.in.on TIMP1.in.on JUNB.out.off MMP1.out.on MMP3.out.on ==> COL1A2.out.on
1690 < 37 > COL1A2.in.on MMP1.in.off MMP9.in.off MMP13.in.off NFKB1.in.off TIMP1.in.on ETS1.out.off MMP9.out.off ==> ETS1.in.off
1691 < 37 > COL1A2.in.on JUN.in.on TIMP1.in.on ETS1.out.on ==> COL1A2.out.on
1692 < 37 > COL1A2.in.on ETS1.in.on MMP9.in.off SMAD7.in.on TIMP1.in.on FOS.out.off MMP1.out.on ==> JUN.in.on
1693 < 37 > COL1A2.in.on ETS1.in.off MMP9.in.off MMP13.in.off TIMP1.in.on SMAD7.out.off ==> MMP1.in.off NFKB1.in.off
1694 < 37 > COL1A2.in.off FOS.in.on JUN.out.off MMP1.out.on MMP13.out.on TGFB1.out.on ==> NFKB1.out.on
1695 < 37 > COL1A2.in.off ETS1.in.on FOS.in.on MMP1.out.on TGFB1.out.on ==> MMP13.out.on
1696 < 37 > COL1A1.in.on SMAD7.in.off TGFB1.in.on TIMP1.in.on TGFB1.out.on ==> ETS1.in.off MMP9.in.off
1697 < 37 > COL1A1.in.on NFKB1.in.off TGFB1.in.on TIMP1.in.on ETS1.out.off TGFB1.out.on TNF.out.on ==> JUNB.in.off
1698 < 37 > COL1A1.in.on MMP1.in.on MMP9.in.off SMAD7.in.on TGFB1.in.on TIMP1.in.on JUNB.out.off MMP1.out.on NFKB1.out.on SMAD7.out.off TGFB1.out.on ==> JUNB.in.off
1699 < 37 > COL1A1.in.on MMP1.in.on MMP9.in.off SMAD7.in.on TGFB1.in.on TIMP1.in.on FOS.out.off JUNB.out.off MMP1.out.on SMAD7.out.off TGFB1.out.on ==> JUNB.in.off
1700 < 37 > COL1A1.in.on MMP1.in.on MMP3.in.on NFKB1.in.on TGFB1.in.on TIMP1.in.on JUNB.out.off MMP1.out.on TGFB1.out.on ==> MMP9.out.off
1701 < 37 > COL1A1.in.on JUNB.in.on TGFB1.in.on TIMP1.in.on MMP1.out.on NFKB1.out.on ==> FOS.out.off
1702 < 37 > COL1A1.in.on JUNB.in.off SMAD7.in.on TGFB1.in.on TIMP1.in.on MMP1.out.on MMP3.out.off MMP9.out.off TGFB1.out.on ==> COL1A1.out.off COL1A2.out.off SMAD7.out.off TNF.out.off
1703 < 37 > COL1A1.in.on JUNB.in.off SMAD7.in.on TGFB1.in.on TIMP1.in.on TNF.in.off JUNB.out.off MMP1.out.on SMAD7.out.off TGFB1.out.on ==> MMP9.out.off
1704 < 37 > COL1A1.in.on JUN.in.off JUNB.in.off SMAD7.in.on TGFB1.in.on TIMP1.in.on COL1A2.out.on MMP3.out.on ==> COL1A1.out.on
1705 < 37 > COL1A1.in.on FOS.in.on TGFB1.in.on TIMP1.in.on COL1A1.out.on FOS.out.off JUNB.out.off MMP1.out.on NFKB1.out.on TGFB1.out.on ==> COL1A2.out.on
1706 < 37 > COL1A1.in.on ETS1.in.off MMP9.in.off TGFB1.in.on TIMP1.in.on COL1A1.out.on SMAD7.out.on ==> COL1A2.in.on
1707 < 37 > COL1A1.in.on COL1A2.in.on TGFB1.in.on TIMP1.in.on JUNB.out.on MMP1.out.on TNF.out.off ==> FOS.out.off
1708 < 37 > COL1A1.in.on COL1A2.in.on TGFB1.in.on TIMP1.in.on COL1A2.out.off FOS.out.off MMP1.out.on TGFB1.out.on ==> MMP13.out.on
1709 < 37 > COL1A1.in.on COL1A2.in.on MMP13.in.off TGFB1.in.on TIMP1.in.on COL1A1.out.on COL1A2.out.on MMP1.out.on MMP9.out.off MMP13.out.off TGFB1.out.on ==> ETS1.out.on
1710 < 37 > COL1A1.in.on COL1A2.in.on MMP9.in.off TGFB1.in.on TIMP1.in.on JUN.out.off JUNB.out.off MMP1.out.on MMP3.out.on TGFB1.out.on ==> COL1A2.out.on
1711 < 37 > COL1A1.in.on COL1A2.in.on JUNB.in.off SMAD7.in.on TGFB1.in.on TIMP1.in.on ETS1.out.on TGFB1.out.on ==> MMP3.out.on
1712 < 37 > COL1A1.in.on COL1A2.in.on JUN.in.on TGFB1.in.on TIMP1.in.on JUN.out.on ==> SMAD7.in.on
1713 < 37 > COL1A1.in.on COL1A2.in.on FOS.in.on TGFB1.in.on TIMP1.in.on ETS1.out.off MMP9.out.off TGFB1.out.on ==> JUNB.in.off
1714 < 37 > COL1A1.in.on COL1A2.in.on FOS.in.off MMP13.in.off TGFB1.in.on TIMP1.in.on ==> SMAD7.in.on
1715 < 37 > COL1A1.in.off TNF.out.on ==> MMP3.out.on
1716 < 37 > COL1A1.in.off FOS.in.off TIMP1.in.on ==> MMP1.in.on SMAD7.in.off TGFB1.out.on
1717 < 36 > JUNB.out.off MMP1.out.on NFKB1.out.off TGFB1.out.on ==> TIMP1.in.on MMP9.out.off
1718 < 36 > ETS1.out.off MMP1.out.on MMP3.out.on NFKB1.out.on SMAD7.out.off TGFB1.out.on TNF.out.off ==> COL1A1.out.on
1719 < 36 > TIMP1.in.on ETS1.out.on MMP1.out.on MMP13.out.off NFKB1.out.on ==> COL1A2.in.on MMP13.in.off COL1A2.out.on
1720 < 36 > TIMP1.in.on ETS1.out.off JUN.out.on MMP3.out.on MMP9.out.off ==> SMAD7.out.off
1721 < 36 > TIMP1.in.on COL1A2.out.on JUNB.out.on MMP1.out.on ==> MMP3.out.on
1722 < 36 > TIMP1.in.on COL1A2.out.on ETS1.out.on MMP1.out.on NFKB1.out.on ==> COL1A2.in.on MMP13.in.off MMP13.out.off
1723 < 36 > SMAD7.in.off TIMP1.in.on COL1A2.out.on ETS1.out.off ==> MMP9.out.off
1724 < 36 > SMAD7.in.off TIMP1.in.on COL1A2.out.off JUN.out.off MMP1.out.on MMP9.out.off MMP13.out.on TGFB1.out.on TNF.out.off ==> FOS.out.off
1725 < 36 > SMAD7.in.off TIMP1.in.on TNF.in.on ==> MMP3.in.on
1726 < 36 > NFKB1.in.on MMP3.out.off MMP9.out.off TGFB1.out.on ==> ETS1.out.off TNF.out.off
1727 < 36 > MMP13.in.off TNF.in.off COL1A1.out.off ==> MMP3.in.off
1728 < 36 > MMP13.in.off SMAD7.in.on FOS.out.off JUN.out.off MMP1.out.on TGFB1.out.on ==> NFKB1.out.on
1729 < 36 > MMP9.in.on TGFB1.in.on TIMP1.in.on TNF.in.on MMP1.out.on ==> MMP3.in.on
1730 < 36 > MMP9.in.off MMP13.in.off TIMP1.in.on MMP1.out.on NFKB1.out.on SMAD7.out.on ==> COL1A2.out.on
1731 < 36 > MMP9.in.off MMP13.in.off TIMP1.in.on COL1A1.out.on JUNB.out.off MMP1.out.on NFKB1.out.on TGFB1.out.on ==> COL1A2.out.on
1732 < 36 > MMP3.in.on TIMP1.in.on ETS1.out.on ==> MMP1.out.on
1733 < 36 > MMP3.in.on TGFB1.in.on TIMP1.in.on JUN.out.off MMP1.out.on MMP3.out.on NFKB1.out.on TGFB1.out.on TNF.out.on ==> MMP1.in.on MMP13.in.on ETS1.out.off MMP13.out.on
1734 < 36 > MMP3.in.on MMP9.in.on TGFB1.in.on TIMP1.in.on MMP1.out.on ==> TNF.in.on
1735 < 36 > MMP3.in.off COL1A1.out.on JUN.out.off TGFB1.out.on ==> TNF.in.off
1736 < 36 > MMP3.in.off TGFB1.in.on TIMP1.in.on TNF.in.off COL1A2.out.off MMP1.out.on SMAD7.out.off TGFB1.out.on ==> ETS1.out.off
1737 < 36 > MMP3.in.off MMP13.in.off SMAD7.in.on TNF.out.off ==> MMP1.out.on
1738 < 36 > MMP3.in.off MMP13.in.off SMAD7.in.on MMP1.out.on SMAD7.out.off ==> TGFB1.out.on
1739 < 36 > MMP3.in.off MMP13.in.off SMAD7.in.on JUN.out.off TGFB1.out.on ==> MMP1.out.on
1740 < 36 > MMP3.in.off MMP9.in.off TGFB1.in.on TIMP1.in.on TNF.in.off ETS1.out.off MMP1.out.on MMP3.out.on NFKB1.out.on ==> COL1A1.out.on
1741 < 36 > MMP1.in.on SMAD7.in.off TGFB1.in.on TIMP1.in.on MMP1.out.on MMP3.out.on TGFB1.out.on TNF.out.on ==> MMP13.out.on
1742 < 36 > MMP1.in.on NFKB1.in.on TGFB1.in.on TIMP1.in.on MMP1.out.on MMP3.out.on TGFB1.out.on TNF.out.on ==> NFKB1.out.on
1743 < 36 > JUNB.in.on TNF.out.on ==> MMP1.out.on
1744 < 36 > JUNB.in.on ETS1.out.off JUNB.out.off MMP1.out.on NFKB1.out.on ==> SMAD7.out.off
1745 < 36 > JUNB.in.on COL1A1.out.off ==> MMP1.out.on
1746 < 36 > JUNB.in.off MMP1.in.on TGFB1.in.on TIMP1.in.on TNF.in.on JUN.out.off MMP1.out.on TGFB1.out.on ==> NFKB1.out.on
1747 < 36 > JUNB.in.off MMP1.in.on MMP13.in.on NFKB1.in.on TGFB1.in.on TIMP1.in.on ETS1.out.off MMP1.out.on MMP13.out.on NFKB1.out.on TGFB1.out.on ==> FOS.out.off
1748 < 36 > JUN.in.on ETS1.out.off TNF.out.on ==> MMP1.out.on MMP3.out.on MMP13.out.on NFKB1.out.on TGFB1.out.on
1749 < 36 > JUN.in.on TGFB1.in.on TIMP1.in.on ETS1.out.on MMP9.out.off TGFB1.out.on ==> COL1A1.in.on SMAD7.in.on COL1A1.out.on
1750 < 36 > JUN.in.on TGFB1.in.on TIMP1.in.on COL1A1.out.on COL1A2.out.on MMP1.out.on MMP3.out.on MMP9.out.off MMP13.out.on TGFB1.out.on TNF.out.on ==> MMP9.in.off
1751 < 36 > JUN.in.on MMP1.in.on MMP9.in.off TIMP1.in.on TNF.in.off TGFB1.out.on ==> MMP9.out.off
1752 < 36 > JUN.in.off TIMP1.in.on JUNB.out.on SMAD7.out.off ==> ETS1.out.off
1753 < 36 > JUN.in.off TIMP1.in.on JUN.out.on SMAD7.out.off ==> ETS1.out.off MMP9.out.off
1754 < 36 > FOS.in.on TIMP1.in.on ETS1.out.on JUN.out.on ==> NFKB1.in.off SMAD7.out.on
1755 < 36 > FOS.in.on NFKB1.in.off TGFB1.in.on TIMP1.in.on ETS1.out.off MMP1.out.on NFKB1.out.on TNF.out.off ==> FOS.out.off
1756 < 36 > FOS.in.on MMP9.in.off TIMP1.in.on COL1A1.out.on FOS.out.off JUNB.out.off MMP1.out.on NFKB1.out.on TGFB1.out.on ==> COL1A2.out.on
1757 < 36 > FOS.in.on MMP3.in.on TIMP1.in.on COL1A2.out.on TGFB1.out.on ==> COL1A1.out.on
1758 < 36 > FOS.in.off TGFB1.in.on TIMP1.in.on COL1A2.out.off JUN.out.off MMP1.out.on MMP9.out.off MMP13.out.on TGFB1.out.on TNF.out.off ==> FOS.out.off
1759 < 36 > FOS.in.off MMP3.in.off MMP9.in.off TGFB1.in.on TIMP1.in.on MMP9.out.off TGFB1.out.on ==> TNF.in.off
1760 < 36 > ETS1.in.on TIMP1.in.on JUNB.out.on MMP3.out.on ==> TGFB1.in.on
1761 < 36 > ETS1.in.on TGFB1.in.on TIMP1.in.on ETS1.out.on MMP1.out.on MMP9.out.off TGFB1.out.on ==> COL1A1.in.on SMAD7.in.on
1762 < 36 > ETS1.in.on NFKB1.in.off TGFB1.in.on TIMP1.in.on MMP1.out.on NFKB1.out.on SMAD7.out.off TGFB1.out.on TNF.out.off ==> ETS1.out.off
1763 < 36 > ETS1.in.on MMP9.in.off NFKB1.in.off TGFB1.in.on TIMP1.in.on JUNB.out.off MMP1.out.on MMP3.out.on TGFB1.out.on ==> COL1A1.out.on
1764 < 36 > ETS1.in.on MMP3.in.on TIMP1.in.on COL1A2.out.on ETS1.out.off ==> SMAD7.in.on
1765 < 36 > ETS1.in.on MMP3.in.on SMAD7.in.on TIMP1.in.on COL1A1.out.on COL1A2.out.on SMAD7.out.on ==> JUN.in.on
1766 < 36 > ETS1.in.on MMP1.in.off MMP13.in.off ==> FOS.in.on SMAD7.in.on
1767 < 36 > ETS1.in.off TIMP1.in.on JUN.out.on TNF.out.on ==> COL1A2.out.on
1768 < 36 > ETS1.in.off TIMP1.in.on TNF.in.on MMP1.out.on ==> NFKB1.out.on
1769 < 36 > ETS1.in.off SMAD7.in.off TIMP1.in.on JUN.out.on ==> MMP9.out.off
1770 < 36 > ETS1.in.off MMP3.in.on TIMP1.in.on JUNB.out.off MMP1.out.on NFKB1.out.on ==> ETS1.out.off FOS.out.off
1771 < 36 > COL1A2.in.on TIMP1.in.on JUN.out.off MMP1.out.on MMP3.out.on NFKB1.out.on SMAD7.out.off TGFB1.out.on ==> FOS.out.off
1772 < 36 > COL1A2.in.on SMAD7.in.on TIMP1.in.on FOS.out.off JUN.out.on MMP1.out.on MMP3.out.on NFKB1.out.on ==> COL1A2.out.on
1773 < 36 > COL1A2.in.on SMAD7.in.off TIMP1.in.on MMP9.out.off ==> ETS1.in.off MMP9.in.off
1774 < 36 > COL1A2.in.on MMP13.in.off TGFB1.in.on TIMP1.in.on COL1A2.out.on JUNB.out.off MMP1.out.on MMP13.out.off TGFB1.out.on ==> ETS1.out.on
1775 < 36 > COL1A2.in.on MMP13.in.off NFKB1.in.off TIMP1.in.on JUNB.out.off MMP1.out.on TNF.out.off ==> MMP1.in.off
1776 < 36 > COL1A2.in.on MMP13.in.off NFKB1.in.off TIMP1.in.on JUN.out.off JUNB.out.off MMP1.out.on TGFB1.out.on ==> MMP1.in.off
1777 < 36 > COL1A2.in.on MMP1.in.on TGFB1.in.on TIMP1.in.on JUN.out.off MMP1.out.on NFKB1.out.on TGFB1.out.on ==> TNF.in.on
1778 < 36 > COL1A2.in.on JUN.in.on TIMP1.in.on JUN.out.on MMP3.out.on ==> COL1A2.out.on
1779 < 36 > COL1A2.in.on FOS.in.on MMP13.in.off TIMP1.in.on JUN.out.on TGFB1.out.on ==> NFKB1.in.off
1780 < 36 > COL1A2.in.on ETS1.in.on MMP9.in.off SMAD7.in.on TIMP1.in.on MMP1.out.on NFKB1.out.on ==> JUN.in.on
1781 < 36 > COL1A2.in.on ETS1.in.off MMP9.in.off MMP13.in.off TIMP1.in.on COL1A2.out.on TNF.out.on ==> MMP1.in.off NFKB1.in.off
1782 < 36 > COL1A2.in.on ETS1.in.off FOS.in.on MMP9.in.off TIMP1.in.on COL1A1.out.on MMP3.out.on ==> JUNB.in.off
1783 < 36 > COL1A1.in.on TGFB1.in.on TIMP1.in.on ETS1.out.on TGFB1.out.on TNF.out.on ==> COL1A2.out.on
1784 < 36 > COL1A1.in.on JUNB.in.off NFKB1.in.off SMAD7.in.on TGFB1.in.on TIMP1.in.on JUNB.out.off MMP1.out.on TGFB1.out.on TNF.out.off ==> MMP9.out.off
1785 < 36 > COL1A1.in.on FOS.in.off TGFB1.in.on TIMP1.in.on MMP3.out.on TGFB1.out.on TNF.out.on ==> COL1A2.out.on
1786 < 36 > COL1A1.in.on FOS.in.off MMP1.in.on NFKB1.in.on TGFB1.in.on TIMP1.in.on MMP1.out.on NFKB1.out.on ==> FOS.out.off
1787 < 36 > COL1A1.in.on ETS1.in.off JUNB.in.off MMP9.in.off TGFB1.in.on TIMP1.in.on JUN.out.on ==> COL1A2.in.on
1788 < 36 > COL1A1.in.on COL1A2.in.on TGFB1.in.on TIMP1.in.on COL1A2.out.off MMP1.out.on SMAD7.out.off TGFB1.out.on ==> ETS1.out.off
1789 < 36 > COL1A1.in.on COL1A2.in.on TGFB1.in.on TIMP1.in.on COL1A2.out.off MMP1.out.on NFKB1.out.on TGFB1.out.on ==> MMP13.out.on
1790 < 36 > COL1A1.in.on COL1A2.in.on JUNB.in.off MMP1.in.on MMP3.in.on MMP9.in.off TGFB1.in.on TIMP1.in.on TNF.in.on MMP1.out.on NFKB1.out.on ==> ETS1.out.off
1791 < 36 > COL1A1.in.on COL1A2.in.on JUNB.in.off MMP1.in.on MMP3.in.on MMP9.in.off TGFB1.in.on TIMP1.in.on TNF.in.on MMP1.out.on MMP9.out.off TGFB1.out.on ==> MMP13.in.on MMP13.out.on
1792 < 36 > COL1A1.in.on COL1A2.in.on FOS.in.on TGFB1.in.on TIMP1.in.on TNF.in.on MMP1.out.on ==> SMAD7.in.on
1793 < 36 > COL1A1.in.off MMP9.in.off TNF.out.off ==> MMP9.out.off
1794 < 36 > COL1A1.in.off MMP1.in.on MMP9.in.off SMAD7.in.off TIMP1.in.on MMP9.out.off TGFB1.out.on ==> TNF.in.off
1795 < 35 > MMP3.out.on MMP9.out.on SMAD7.out.off ==> MMP1.out.on TGFB1.out.on
1796 < 35 > TIMP1.in.on COL1A2.out.on JUN.out.on MMP3.out.on SMAD7.out.on TNF.out.on ==> ETS1.out.on
1797 < 35 > TIMP1.in.on COL1A2.out.on ETS1.out.off JUN.out.on MMP1.out.on MMP3.out.on NFKB1.out.on ==> FOS.out.off
1798 < 35 > TIMP1.in.on COL1A1.out.on FOS.out.on MMP1.out.on TGFB1.out.on ==> MMP3.out.on MMP9.out.off
1799 < 35 > TIMP1.in.on COL1A1.out.on ETS1.out.on MMP1.out.on MMP3.out.on TGFB1.out.on TNF.out.off ==> MMP9.out.off
1800 < 35 > TIMP1.in.on TNF.in.on JUN.out.on ==> MMP1.out.on
1801 < 35 > TGFB1.in.on TIMP1.in.on COL1A1.out.on COL1A2.out.on ETS1.out.on TGFB1.out.on TNF.out.on ==> JUN.out.on SMAD7.out.on
1802 < 35 > SMAD7.in.on NFKB1.out.off ==> TGFB1.out.on
1803 < 35 > SMAD7.in.on TNF.in.off MMP1.out.on MMP3.out.on TNF.out.off ==> COL1A1.out.on
1804 < 35 > SMAD7.in.on TNF.in.off JUNB.out.off MMP1.out.on NFKB1.out.on SMAD7.out.off TGFB1.out.on ==> ETS1.out.off
1805 < 35 > SMAD7.in.on TIMP1.in.on JUNB.out.on MMP9.out.off ==> TGFB1.out.on
1806 < 35 > SMAD7.in.on TIMP1.in.on JUNB.out.off MMP1.out.on MMP3.out.on SMAD7.out.off ==> COL1A2.out.on
1807 < 35 > SMAD7.in.on TIMP1.in.on ETS1.out.off JUN.out.on ==> MMP1.out.on NFKB1.out.on
1808 < 35 > NFKB1.in.on COL1A1.out.on JUNB.out.off MMP1.out.on MMP3.out.on TGFB1.out.on ==> MMP9.out.off
1809 < 35 > MMP13.in.off SMAD7.in.on TNF.in.off ETS1.out.on TGFB1.out.on ==> MMP3.out.on
1810 < 35 > MMP9.in.on TGFB1.in.on TIMP1.in.on ETS1.out.off ==> MMP1.out.on NFKB1.out.on
1811 < 35 > MMP9.in.off MMP13.in.off JUNB.out.off MMP1.out.on NFKB1.out.on SMAD7.out.off TGFB1.out.on ==> MMP3.in.off
1812 < 35 > MMP3.in.on TGFB1.in.on TIMP1.in.on ETS1.out.on MMP1.out.on TGFB1.out.on ==> ETS1.in.on
1813 < 35 > MMP3.in.on SMAD7.in.on TIMP1.in.on MMP13.out.off ==> ETS1.in.on
1814 < 35 > MMP1.in.on TIMP1.in.on JUNB.out.on MMP9.out.off ==> TGFB1.out.on
1815 < 35 > MMP1.in.on NFKB1.in.off TGFB1.in.on TIMP1.in.on JUN.out.off MMP1.out.on NFKB1.out.on SMAD7.out.off TGFB1.out.on ==> ETS1.out.off
1816 < 35 > MMP1.in.on MMP9.in.off NFKB1.in.off TGFB1.in.on TIMP1.in.on COL1A1.out.on COL1A2.out.on MMP1.out.on MMP3.out.on MMP9.out.off TGFB1.out.on ==> TNF.out.on
1817 < 35 > MMP1.in.on MMP3.in.off MMP9.in.off TGFB1.in.on TIMP1.in.on MMP1.out.on MMP9.out.off TGFB1.out.on ==> COL1A1.in.off COL1A2.in.off SMAD7.in.off TNF.in.off
1818 < 35 > MMP1.in.on MMP3.in.off MMP9.in.off TGFB1.in.on TIMP1.in.on TNF.in.off MMP1.out.on TGFB1.out.on ==> COL1A1.in.off COL1A2.in.off SMAD7.in.off MMP9.out.off
1819 < 35 > JUNB.in.on FOS.out.off MMP1.out.on MMP9.out.off SMAD7.out.off ==> ETS1.out.off NFKB1.out.on
1820 < 35 > JUNB.in.on ETS1.out.off MMP1.out.on MMP9.out.off NFKB1.out.on ==> FOS.out.off SMAD7.out.off
1821 < 35 > JUNB.in.on SMAD7.in.on ==> JUN.in.on MMP13.in.off
1822 < 35 > JUNB.in.on MMP1.in.on TIMP1.in.on MMP1.out.on MMP9.out.off NFKB1.out.on ==> FOS.out.off
1823 < 35 > JUNB.in.off TIMP1.in.on FOS.out.on MMP3.out.on TGFB1.out.on ==> COL1A1.out.on
1824 < 35 > JUNB.in.off MMP9.in.off MMP13.in.off TIMP1.in.on COL1A1.out.on ETS1.out.on TGFB1.out.on ==> TNF.in.off
1825 < 35 > JUNB.in.off MMP1.in.on MMP3.in.on NFKB1.in.on TGFB1.in.on TIMP1.in.on ETS1.out.off MMP1.out.on NFKB1.out.on ==> FOS.out.off
1826 < 35 > JUN.in.on COL1A1.out.on ETS1.out.off MMP1.out.on MMP3.out.on NFKB1.out.on SMAD7.out.off TGFB1.out.on ==> FOS.out.off
1827 < 35 > JUN.in.on SMAD7.in.on ETS1.out.off JUNB.out.off MMP1.out.on NFKB1.out.on ==> MMP9.in.off
1828 < 35 > JUN.in.on NFKB1.in.off TGFB1.in.on TIMP1.in.on COL1A1.out.on JUN.out.on ==> COL1A1.in.on SMAD7.in.on
1829 < 35 > JUN.in.on MMP3.in.on TIMP1.in.on FOS.out.off MMP1.out.on NFKB1.out.on SMAD7.out.off TNF.out.off ==> ETS1.out.off
1830 < 35 > JUN.in.on JUNB.in.on MMP1.in.on TIMP1.in.on ==> MMP3.in.on
1831 < 35 > JUN.in.on JUNB.in.off TIMP1.in.on SMAD7.out.on ==> COL1A1.out.on
1832 < 35 > JUN.in.on JUNB.in.off TIMP1.in.on JUN.out.on ==> TGFB1.in.on
1833 < 35 > JUN.in.off TIMP1.in.on JUNB.out.off MMP1.out.on MMP3.out.on NFKB1.out.on SMAD7.out.off ==> FOS.out.off
1834 < 35 > JUN.in.off TIMP1.in.on JUN.out.off MMP1.out.on MMP3.out.on NFKB1.out.on SMAD7.out.off TGFB1.out.on ==> FOS.out.off
1835 < 35 > JUN.in.off JUNB.in.off TIMP1.in.on COL1A1.out.on MMP1.out.on SMAD7.out.on TGFB1.out.on ==> MMP9.out.off
1836 < 35 > FOS.in.on NFKB1.in.off TIMP1.in.on COL1A1.out.on FOS.out.off JUNB.out.off MMP1.out.on NFKB1.out.on TGFB1.out.on ==> COL1A2.out.on
1837 < 35 > FOS.in.on JUNB.in.off MMP1.in.on TGFB1.in.on TIMP1.in.on MMP1.out.on TGFB1.out.on TNF.out.off ==> COL1A2.out.off MMP9.out.off
1838 < 35 > FOS.in.on JUN.in.on TIMP1.in.on MMP3.out.on SMAD7.out.on ==> NFKB1.in.off
1839 < 35 > FOS.in.on JUN.in.on TIMP1.in.on MMP1.out.on SMAD7.out.on ==> NFKB1.in.off
1840 < 35 > FOS.in.on JUN.in.off JUNB.in.off MMP9.in.off TIMP1.in.on MMP1.out.on MMP9.out.off TGFB1.out.on TNF.out.off ==> COL1A2.out.off
1841 < 35 > FOS.in.on JUN.in.off JUNB.in.off MMP9.in.off TGFB1.in.on TIMP1.in.on MMP1.out.on MMP9.out.off SMAD7.out.off TGFB1.out.on ==> ETS1.out.off
1842 < 35 > FOS.in.off MMP1.in.on MMP9.in.off NFKB1.in.on TIMP1.in.on ETS1.out.off MMP9.out.off TGFB1.out.on ==> ETS1.in.off
1843 < 35 > FOS.in.off MMP1.in.on MMP3.in.on MMP9.in.off TIMP1.in.on COL1A2.out.on ==> COL1A1.out.on
1844 < 35 > ETS1.in.on MMP9.in.off TNF.in.off COL1A1.out.on MMP1.out.on MMP3.out.on TGFB1.out.on ==> MMP9.out.off
1845 < 35 > ETS1.in.on MMP3.in.on TIMP1.in.on JUN.out.on MMP1.out.on MMP9.out.off ==> SMAD7.in.on
1846 < 35 > ETS1.in.on MMP3.in.on TGFB1.in.on TIMP1.in.on COL1A1.out.on JUN.out.on MMP1.out.on MMP3.out.on ==> COL1A1.in.on SMAD7.in.on
1847 < 35 > ETS1.in.on MMP1.in.on MMP3.in.on NFKB1.in.off TGFB1.in.on TIMP1.in.on JUN.out.off MMP1.out.on MMP9.out.off TGFB1.out.on ==> MMP13.in.on
1848 < 35 > ETS1.in.on JUNB.in.off TGFB1.in.on TIMP1.in.on COL1A1.out.on COL1A2.out.on MMP1.out.on MMP3.out.on TGFB1.out.on TNF.out.on ==> MMP9.out.off
1849 < 35 > ETS1.in.on FOS.in.on FOS.out.off JUN.out.off MMP1.out.on TGFB1.out.on ==> NFKB1.out.on
1850 < 35 > ETS1.in.on FOS.in.on ETS1.out.off MMP1.out.on MMP9.out.off NFKB1.out.on TGFB1.out.on ==> MMP13.out.on
1851 < 35 > ETS1.in.off TIMP1.in.on MMP1.out.on MMP3.out.on NFKB1.out.on SMAD7.out.off TGFB1.out.on TNF.out.on ==> FOS.out.off
1852 < 35 > ETS1.in.off TIMP1.in.on JUN.out.off MMP1.out.on MMP3.out.on NFKB1.out.on SMAD7.out.off TGFB1.out.on ==> FOS.out.off
1853 < 35 > ETS1.in.off FOS.in.on JUN.in.off JUNB.in.off TIMP1.in.on MMP3.out.on TGFB1.out.on ==> MMP1.out.on
1854 < 35 > ETS1.in.off FOS.in.on JUN.in.off JUNB.in.off TIMP1.in.on COL1A1.out.on ==> MMP9.out.off TGFB1.out.on
1855 < 35 > ETS1.in.off FOS.in.off MMP9.in.off TGFB1.in.on TIMP1.in.on MMP3.out.on ==> COL1A1.out.on
1856 < 35 > COL1A2.in.on TIMP1.in.on ETS1.out.off JUNB.out.off MMP1.out.on MMP3.out.on MMP9.out.off NFKB1.out.on ==> COL1A2.out.on
1857 < 35 > COL1A2.in.on MMP13.in.off TIMP1.in.on COL1A2.out.on MMP1.out.on MMP3.out.on MMP13.out.off NFKB1.out.on TNF.out.off ==> FOS.out.off
1858 < 35 > COL1A2.in.on MMP13.in.off SMAD7.in.on TIMP1.in.on TNF.in.on COL1A2.out.on MMP13.out.off ==> JUN.in.on
1859 < 35 > COL1A2.in.on MMP9.in.off TIMP1.in.on COL1A2.out.off MMP1.out.on MMP9.out.off NFKB1.out.on TGFB1.out.on TNF.out.off ==> ETS1.out.off SMAD7.out.off
1860 < 35 > COL1A2.in.on JUN.in.on TIMP1.in.on TNF.out.on ==> COL1A2.out.on
1861 < 35 > COL1A2.in.on JUN.in.on TIMP1.in.on MMP1.out.on NFKB1.out.on SMAD7.out.off ==> FOS.out.off
1862 < 35 > COL1A2.in.on FOS.in.on JUN.in.off JUNB.in.off MMP9.in.off TIMP1.in.on ==> ETS1.in.off
1863 < 35 > COL1A1.in.on JUN.in.on TGFB1.in.on TIMP1.in.on JUN.out.on MMP1.out.on NFKB1.out.on ==> FOS.out.off
1864 < 35 > COL1A1.in.on FOS.in.off TGFB1.in.on TIMP1.in.on COL1A2.out.off MMP1.out.on TGFB1.out.on ==> MMP9.in.off MMP9.out.off TNF.out.off
1865 < 35 > COL1A1.in.on ETS1.in.on FOS.in.on JUNB.in.off SMAD7.in.on TGFB1.in.on TIMP1.in.on JUNB.out.off MMP1.out.on TGFB1.out.on ==> MMP9.out.off
1866 < 35 > COL1A1.in.on COL1A2.in.on ETS1.in.off MMP9.in.off SMAD7.in.on TGFB1.in.on TIMP1.in.on ETS1.out.off MMP1.out.on ==> JUNB.in.off
1867 < 35 > COL1A1.in.off NFKB1.in.on JUNB.out.off MMP1.out.on SMAD7.out.off ==> NFKB1.out.on
1868 < 35 > COL1A1.in.off NFKB1.in.on COL1A2.out.off MMP1.out.on SMAD7.out.off TGFB1.out.on ==> COL1A2.in.off
1869 < 35 > COL1A1.in.off MMP9.in.off TNF.in.off MMP3.out.on ==> MMP3.in.off
1870 < 35 > COL1A1.in.off ETS1.in.off SMAD7.in.off TIMP1.in.on TNF.out.off ==> MMP9.out.off
1871 < 34 > FOS.out.on MMP1.out.on MMP13.out.on TGFB1.out.on ==> MMP3.out.on
1872 < 34 > ETS1.out.on MMP1.out.on MMP13.out.on TGFB1.out.on ==> MMP3.out.on
1873 < 34 > TIMP1.in.on FOS.out.off JUN.out.on JUNB.out.off MMP1.out.on MMP3.out.on NFKB1.out.on ==> COL1A2.out.on
1874 < 34 > TIMP1.in.on COL1A2.out.on NFKB1.out.off TGFB1.out.on ==> COL1A1.out.on
1875 < 34 > TIMP1.in.on COL1A2.out.on JUN.out.on MMP1.out.on SMAD7.out.on TNF.out.on ==> ETS1.out.on
1876 < 34 > TIMP1.in.on COL1A2.out.on ETS1.out.on MMP9.out.off TNF.out.on ==> JUN.out.on SMAD7.out.on
1877 < 34 > TIMP1.in.on COL1A1.out.on JUN.out.off SMAD7.out.on TGFB1.out.on ==> MMP9.out.off
1878 < 34 > TIMP1.in.on TNF.in.off JUNB.out.off MMP1.out.on MMP3.out.on NFKB1.out.on SMAD7.out.off ==> FOS.out.off
1879 < 34 > TIMP1.in.on TNF.in.off JUN.out.off MMP1.out.on MMP3.out.on NFKB1.out.on SMAD7.out.off TGFB1.out.on ==> FOS.out.off
1880 < 34 > SMAD7.in.on FOS.out.on ==> TGFB1.out.on
1881 < 34 > SMAD7.in.on TNF.in.off MMP1.out.on NFKB1.out.on SMAD7.out.off TGFB1.out.on TNF.out.off ==> ETS1.out.off
1882 < 34 > SMAD7.in.on TNF.in.off COL1A1.out.off MMP1.out.on SMAD7.out.off TGFB1.out.on ==> COL1A2.out.off
1883 < 34 > SMAD7.in.off TIMP1.in.on COL1A1.out.on COL1A2.out.on MMP1.out.on MMP9.out.off TGFB1.out.on ==> TNF.out.on
1884 < 34 > MMP13.in.off TIMP1.in.on ETS1.out.on TNF.out.on ==> COL1A2.out.on
1885 < 34 > MMP9.in.off TIMP1.in.on ETS1.out.on TNF.out.on ==> COL1A2.out.on
1886 < 34 > MMP3.in.on TIMP1.in.on JUNB.out.on MMP1.out.on TNF.out.off ==> TGFB1.in.on
1887 < 34 > MMP3.in.on TGFB1.in.on TIMP1.in.on MMP1.out.on MMP13.out.off ==> ETS1.in.on
1888 < 34 > MMP3.in.on SMAD7.in.on TIMP1.in.on JUNB.out.off MMP1.out.on TNF.out.off ==> MMP9.out.off
1889 < 34 > MMP3.in.off FOS.out.on ==> MMP13.in.off TNF.in.off
1890 < 34 > MMP3.in.off COL1A1.out.off MMP9.out.off ==> TNF.in.off
1891 < 34 > MMP3.in.off TNF.in.off JUNB.out.on MMP3.out.on ==> MMP13.in.off
1892 < 34 > MMP3.in.off TIMP1.in.on JUN.out.on TNF.out.on ==> COL1A2.out.on
1893 < 34 > MMP3.in.off MMP13.in.off SMAD7.in.on JUN.out.on ==> MMP1.in.off
1894 < 34 > MMP3.in.off MMP9.in.off TIMP1.in.on JUN.out.on JUNB.out.off MMP1.out.on ==> ETS1.in.off
1895 < 34 > MMP3.in.off MMP9.in.off TGFB1.in.on TIMP1.in.on TNF.in.off JUN.out.off MMP1.out.on MMP9.out.off MMP13.out.on TGFB1.out.on ==> ETS1.out.off NFKB1.out.on
1896 < 34 > MMP1.in.on NFKB1.in.off TGFB1.in.on TIMP1.in.on MMP1.out.on NFKB1.out.on SMAD7.out.off TGFB1.out.on TNF.out.off ==> ETS1.out.off
1897 < 34 > MMP1.in.on NFKB1.in.off TGFB1.in.on TIMP1.in.on JUNB.out.off MMP1.out.on NFKB1.out.on SMAD7.out.off TGFB1.out.on ==> ETS1.out.off
1898 < 34 > MMP1.in.on MMP13.in.on TGFB1.in.on TIMP1.in.on COL1A2.out.off MMP1.out.on MMP3.out.on MMP13.out.on TGFB1.out.on ==> MMP3.in.on
1899 < 34 > MMP1.in.on MMP9.in.off NFKB1.in.off TGFB1.in.on TIMP1.in.on COL1A1.out.on COL1A2.out.on JUNB.out.off MMP1.out.on MMP3.out.on TGFB1.out.on ==> TNF.out.on
1900 < 34 > MMP1.in.on MMP3.in.on NFKB1.in.on TGFB1.in.on TIMP1.in.on COL1A1.out.on ETS1.out.off MMP1.out.on MMP3.out.on NFKB1.out.on ==> FOS.out.off
1901 < 34 > JUNB.in.on ETS1.out.off JUNB.out.off MMP1.out.on NFKB1.out.on SMAD7.out.off TGFB1.out.on ==> MMP13.out.on
1902 < 34 > JUNB.in.on NFKB1.in.on MMP1.out.on MMP9.out.off NFKB1.out.on ==> FOS.out.off
1903 < 34 > JUNB.in.on NFKB1.in.on FOS.out.off MMP1.out.on MMP9.out.off ==> NFKB1.out.on
1904 < 34 > JUNB.in.on MMP1.in.on TIMP1.in.on TNF.in.on ==> MMP3.in.on
1905 < 34 > JUNB.in.on MMP1.in.on NFKB1.in.on TIMP1.in.on FOS.out.off MMP1.out.on NFKB1.out.on SMAD7.out.off ==> ETS1.out.off
1906 < 34 > JUNB.in.off MMP13.in.off TIMP1.in.on NFKB1.out.off ==> TNF.in.off
1907 < 34 > JUNB.in.off MMP13.in.off TIMP1.in.on FOS.out.on ==> TNF.in.off
1908 < 34 > JUNB.in.off MMP1.in.on TGFB1.in.on TIMP1.in.on COL1A1.out.on FOS.out.off JUN.out.off MMP1.out.on MMP3.out.on NFKB1.out.on TGFB1.out.on ==> ETS1.out.off
1909 < 34 > JUN.in.on MMP3.out.on MMP9.out.on ==> MMP1.out.on
1910 < 34 > JUN.in.on COL1A1.out.off JUNB.out.off MMP1.out.on SMAD7.out.off ==> NFKB1.out.on
1911 < 34 > JUN.in.on TIMP1.in.on FOS.out.off JUNB.out.on MMP1.out.on ==> TGFB1.in.on
1912 < 34 > JUN.in.on TGFB1.in.on TIMP1.in.on ETS1.out.on JUNB.out.off MMP1.out.on TGFB1.out.on ==> COL1A1.in.on SMAD7.in.on
1913 < 34 > JUN.in.on NFKB1.in.off TGFB1.in.on TIMP1.in.on JUN.out.on MMP9.out.off TGFB1.out.on ==> COL1A1.in.on SMAD7.in.on
1914 < 34 > JUN.in.on MMP9.in.off TNF.in.off TNF.out.on ==> MMP3.out.on TGFB1.out.on
1915 < 34 > JUN.in.on JUNB.in.off TGFB1.in.on TIMP1.in.on ETS1.out.off MMP1.out.on MMP3.out.on NFKB1.out.on ==> COL1A1.out.on
1916 < 34 > JUN.in.on JUNB.in.off MMP1.in.on TGFB1.in.on TIMP1.in.on MMP1.out.on SMAD7.out.off TGFB1.out.on ==> FOS.out.off NFKB1.out.on
1917 < 34 > JUN.in.off TIMP1.in.on MMP13.out.off ==> JUNB.in.off
1918 < 34 > JUN.in.off MMP1.in.on MMP9.in.off TGFB1.in.on TIMP1.in.on COL1A1.out.off MMP1.out.on SMAD7.out.off TGFB1.out.on ==> COL1A2.out.off
1919 < 34 > JUN.in.off JUNB.in.off TIMP1.in.on ETS1.out.on MMP9.out.off ==> TNF.in.off
1920 < 34 > FOS.in.on TIMP1.in.on ETS1.out.on FOS.out.off MMP1.out.on TGFB1.out.on ==> NFKB1.in.off
1921 < 34 > FOS.in.on TIMP1.in.on TNF.in.off JUN.out.on JUNB.out.off MMP1.out.on ==> JUNB.in.off
1922 < 34 > FOS.in.on SMAD7.in.on MMP1.out.on NFKB1.out.on SMAD7.out.off TNF.out.off ==> FOS.out.off
1923 < 34 > FOS.in.on SMAD7.in.on FOS.out.off MMP1.out.on SMAD7.out.off TNF.out.off ==> NFKB1.out.on
1924 < 34 > FOS.in.on SMAD7.in.on FOS.out.off JUNB.out.off MMP1.out.on SMAD7.out.off ==> NFKB1.out.on
1925 < 34 > FOS.in.on SMAD7.in.on TIMP1.in.on JUN.out.on MMP1.out.on NFKB1.out.on ==> FOS.out.off
1926 < 34 > FOS.in.on NFKB1.in.off TGFB1.in.on TIMP1.in.on JUN.out.on MMP1.out.on NFKB1.out.on ==> FOS.out.off
1927 < 34 > FOS.in.on JUNB.in.off TIMP1.in.on TNF.in.off COL1A2.out.on SMAD7.out.on ==> NFKB1.in.off
1928 < 34 > FOS.in.on JUN.in.on TGFB1.in.on TIMP1.in.on JUN.out.on ==> COL1A1.in.on
1929 < 34 > FOS.in.on JUN.in.on MMP1.in.on TIMP1.in.on ==> MMP3.in.on
1930 < 34 > FOS.in.off JUNB.in.off TGFB1.in.on TIMP1.in.on MMP3.out.on TGFB1.out.on TNF.out.on ==> COL1A2.out.on
1931 < 34 > FOS.in.off JUNB.in.off MMP1.in.on TGFB1.in.on TIMP1.in.on JUN.out.off MMP1.out.on MMP9.out.off NFKB1.out.on TGFB1.out.on ==> ETS1.out.off
1932 < 34 > ETS1.in.on NFKB1.in.off TGFB1.in.on TIMP1.in.on JUNB.out.off MMP1.out.on NFKB1.out.on SMAD7.out.off TGFB1.out.on ==> ETS1.out.off
1933 < 34 > ETS1.in.on JUN.in.on ETS1.out.on TGFB1.out.on ==> MMP1.out.on MMP3.out.on
1934 < 34 > ETS1.in.on FOS.in.off MMP1.in.on MMP3.in.on NFKB1.in.off TGFB1.in.on TIMP1.in.on MMP1.out.on TGFB1.out.on ==> MMP13.in.on
1935 < 34 > ETS1.in.on FOS.in.off JUNB.in.off MMP1.in.on MMP9.in.off NFKB1.in.off TGFB1.in.on TIMP1.in.on MMP1.out.on TGFB1.out.on ==> MMP9.out.off
1936 < 34 > ETS1.in.off TGFB1.in.on TIMP1.in.on TNF.in.on MMP1.out.on NFKB1.out.on ==> FOS.out.off TGFB1.out.on
1937 < 34 > ETS1.in.off MMP9.in.off MMP13.in.off SMAD7.in.off TIMP1.in.on MMP3.out.on ==> FOS.in.on
1938 < 34 > ETS1.in.off JUNB.in.off TIMP1.in.on JUNB.out.on ==> MMP9.in.off
1939 < 34 > COL1A2.in.on TIMP1.in.on MMP1.out.on MMP3.out.on MMP13.out.on NFKB1.out.on TGFB1.out.on TNF.out.on ==> ETS1.out.off
1940 < 34 > COL1A2.in.on TIMP1.in.on ETS1.out.on TNF.out.on ==> COL1A2.out.on
1941 < 34 > COL1A2.in.on TIMP1.in.on COL1A1.out.on SMAD7.out.on TNF.out.off ==> MMP13.in.off
1942 < 34 > COL1A2.in.on MMP13.in.off TGFB1.in.on TIMP1.in.on ETS1.out.on FOS.out.off MMP1.out.on NFKB1.out.on TGFB1.out.on ==> COL1A2.out.on MMP13.out.off
1943 < 34 > COL1A2.in.on MMP1.in.on NFKB1.in.on TIMP1.in.on MMP1.out.on NFKB1.out.on ==> FOS.out.off
1944 < 34 > COL1A2.in.on FOS.in.on TIMP1.in.on FOS.out.off MMP1.out.on MMP9.out.off SMAD7.out.off TGFB1.out.on ==> JUNB.in.off
1945 < 34 > COL1A2.in.on FOS.in.on NFKB1.in.off TIMP1.in.on JUN.out.on SMAD7.out.on ==> MMP13.in.off
1946 < 34 > COL1A2.in.on ETS1.in.on JUN.in.on MMP13.in.off SMAD7.in.on TIMP1.in.on ==> COL1A2.out.on MMP13.out.off
1947 < 34 > COL1A2.in.off FOS.in.off MMP1.in.on NFKB1.in.on TGFB1.in.on TIMP1.in.on MMP1.out.on NFKB1.out.on TGFB1.out.on ==> MMP13.in.on SMAD7.in.off MMP13.out.on SMAD7.out.off
1948 < 34 > COL1A2.in.off FOS.in.off JUN.in.off MMP1.in.on TGFB1.in.on TIMP1.in.on MMP1.out.on NFKB1.out.on TGFB1.out.on ==> ETS1.out.off SMAD7.out.off
1949 < 34 > COL1A1.in.on ETS1.in.on NFKB1.in.off SMAD7.in.on TGFB1.in.on TIMP1.in.on JUN.out.off JUNB.out.off MMP1.out.on TGFB1.out.on ==> MMP9.out.off
1950 < 34 > COL1A1.in.on ETS1.in.on FOS.in.on SMAD7.in.on TGFB1.in.on TIMP1.in.on JUNB.out.off MMP1.out.on MMP3.out.on TGFB1.out.on ==> COL1A1.out.on
1951 < 34 > COL1A1.in.on COL1A2.in.on MMP13.in.off SMAD7.in.on TGFB1.in.on TIMP1.in.on COL1A1.out.on COL1A2.out.on MMP13.out.off
SMAD7.out.on TGFB1.out.on ==> ETS1.out.on
1952 < 34 > COL1A1.in.on COL1A2.in.on JUN.in.on SMAD7.in.on TGFB1.in.on TIMP1.in.on COL1A1.out.on JUN.out.on ==> COL1A2.out.on
1953 < 34 > COL1A1.in.on COL1A2.in.on ETS1.in.on MMP13.in.off SMAD7.in.on TGFB1.in.on TIMP1.in.on COL1A1.out.on FOS.out.off MMP1.out.on MMP3.out.on ==> COL1A2.out.on
1954 < 34 > COL1A1.in.off MMP1.out.on MMP3.out.on TGFB1.out.on TNF.out.on ==> MMP13.out.on
1955 < 34 > COL1A1.in.off COL1A1.out.on MMP1.out.on MMP9.out.off TGFB1.out.on ==> MMP3.out.on MMP13.out.on
1956 < 34 > COL1A1.in.off NFKB1.in.on MMP9.out.off ==> ETS1.out.off
1957 < 34 > COL1A1.in.off MMP1.in.on TIMP1.in.on JUN.out.off MMP9.out.off TGFB1.out.on ==> ETS1.out.off
1958 < 33 > TIMP1.in.on FOS.out.on JUNB.out.off MMP1.out.on MMP3.out.on TGFB1.out.on ==> TGFB1.in.on
1959 < 33 > TIMP1.in.on COL1A2.out.on JUNB.out.on TGFB1.out.on ==> COL1A1.out.on
1960 < 33 > TIMP1.in.on COL1A2.out.on FOS.out.off JUNB.out.on MMP1.out.on MMP3.out.on ==> COL1A1.out.on
1961 < 33 > TGFB1.in.on TIMP1.in.on COL1A1.out.on FOS.out.off JUN.out.on JUNB.out.off MMP1.out.on NFKB1.out.on TGFB1.out.on ==> COL1A2.out.on
1962 < 33 > SMAD7.in.on TIMP1.in.on COL1A2.out.on JUNB.out.on ==> COL1A1.out.on
1963 < 33 > SMAD7.in.off TGFB1.in.on TIMP1.in.on COL1A1.out.on COL1A2.out.on MMP9.out.off TGFB1.out.on ==> TNF.out.on
1964 < 33 > MMP13.in.off TGFB1.in.on TIMP1.in.on ETS1.out.on MMP1.out.on TGFB1.out.on TNF.out.off ==> MMP3.out.on
1965 < 33 > MMP9.in.off MMP13.in.off COL1A1.out.off MMP1.out.on SMAD7.out.off TGFB1.out.on ==> MMP3.in.off
1966 < 33 > MMP9.in.off MMP13.in.off SMAD7.in.on MMP1.out.on NFKB1.out.on TNF.out.off ==> FOS.out.off
1967 < 33 > MMP3.in.off TGFB1.in.on TIMP1.in.on TNF.in.off COL1A2.out.off FOS.out.off MMP1.out.on TGFB1.out.on ==> MMP13.out.on
1968 < 33 > MMP3.in.off MMP13.in.off TIMP1.in.on JUN.out.on JUNB.out.off MMP1.out.on ==> NFKB1.in.off
1969 < 33 > MMP1.in.on MMP3.in.on SMAD7.in.off TIMP1.in.on TNF.in.on TGFB1.out.on ==> TGFB1.in.on MMP1.out.on NFKB1.out.on SMAD7.out.off
1970 < 33 > JUNB.in.on TGFB1.in.on TIMP1.in.on COL1A2.out.on MMP1.out.on NFKB1.out.on ==> FOS.out.off
1971 < 33 > JUNB.in.off MMP9.in.off TIMP1.in.on MMP9.out.off MMP13.out.off ==> TNF.in.off
1972 < 33 > JUNB.in.off MMP9.in.off MMP13.in.off TIMP1.in.on ETS1.out.on SMAD7.out.on ==> TNF.in.off
1973 < 33 > JUNB.in.off MMP1.in.on TGFB1.in.on TIMP1.in.on COL1A1.out.on FOS.out.off JUN.out.off MMP1.out.on MMP3.out.on MMP9.out.off TGFB1.out.on ==> MMP13.out.on
1974 < 33 > JUN.in.on TIMP1.in.on COL1A2.out.on ETS1.out.off MMP9.out.off ==> MMP9.in.off
1975 < 33 > JUN.in.on SMAD7.in.on TIMP1.in.on JUN.out.on MMP1.out.on NFKB1.out.on ==> FOS.out.off
1976 < 33 > JUN.in.on MMP3.in.on TGFB1.in.on TIMP1.in.on COL1A1.out.on JUN.out.on MMP1.out.on MMP3.out.on ==> COL1A1.in.on
1977 < 33 > JUN.in.on MMP3.in.off MMP9.in.off MMP13.in.off ==> SMAD7.in.on
1978 < 33 > JUN.in.on JUNB.in.on TIMP1.in.on ETS1.out.off ==> MMP3.in.on
1979 < 33 > JUN.in.off MMP1.in.on TGFB1.in.on TIMP1.in.on MMP1.out.on MMP3.out.on TGFB1.out.on TNF.out.on ==> MMP13.out.on
1980 < 33 > JUN.in.off MMP1.in.on NFKB1.in.on SMAD7.in.off TGFB1.in.on TIMP1.in.on ETS1.out.off MMP1.out.on NFKB1.out.on SMAD7.out.off TGFB1.out.on ==> ETS1.in.off
1981 < 33 > JUN.in.off JUNB.in.off MMP9.in.off TIMP1.in.on COL1A1.out.on SMAD7.out.on TGFB1.out.on ==> MMP9.out.off
1982 < 33 > FOS.in.on TIMP1.in.on TNF.in.on COL1A2.out.on ==> COL1A2.in.on
1983 < 33 > FOS.in.on TGFB1.in.on TIMP1.in.on FOS.out.off MMP1.out.on MMP3.out.off MMP9.out.off TGFB1.out.on ==> NFKB1.out.on
1984 < 33 > FOS.in.on MMP9.in.off TIMP1.in.on ETS1.out.off JUNB.out.off MMP1.out.on MMP3.out.on MMP9.out.off NFKB1.out.on ==> COL1A2.out.on
1985 < 33 > FOS.in.on MMP1.in.on TIMP1.in.on FOS.out.off MMP1.out.on NFKB1.out.on TNF.out.off ==> ETS1.out.off
1986 < 33 > FOS.in.on MMP1.in.on TIMP1.in.on COL1A2.out.on ==> MMP9.in.off
1987 < 33 > FOS.in.on MMP1.in.on MMP9.in.off TGFB1.in.on TIMP1.in.on JUNB.out.off MMP1.out.on MMP3.out.on TGFB1.out.on ==> COL1A1.out.on
1988 < 33 > FOS.in.on JUNB.in.off MMP1.in.on MMP3.in.on MMP13.in.on TGFB1.in.on TIMP1.in.on ETS1.out.off MMP1.out.on MMP13.out.on NFKB1.out.on SMAD7.out.off TGFB1.out.on ==> FOS.out.off
1989 < 33 > FOS.in.on JUN.in.on ETS1.out.on TGFB1.out.on ==> SMAD7.in.on
1990 < 33 > ETS1.in.on TNF.in.off COL1A1.out.on JUNB.out.off MMP1.out.on MMP3.out.on TGFB1.out.on ==> MMP9.out.off
1991 < 33 > ETS1.in.on MMP9.in.off TNF.in.off MMP1.out.on TGFB1.out.on TNF.out.off ==> MMP9.out.off
1992 < 33 > ETS1.in.on MMP9.in.off TIMP1.in.on JUNB.out.off MMP1.out.on NFKB1.out.on SMAD7.out.off ==> MMP1.in.on
1993 < 33 > ETS1.in.on MMP1.in.on MMP3.in.on MMP13.in.on TGFB1.in.on TIMP1.in.on TNF.in.on MMP1.out.on MMP13.out.on TGFB1.out.on ==> JUN.in.on
1994 < 33 > ETS1.in.on JUNB.in.off TGFB1.in.on TIMP1.in.on JUNB.out.off MMP1.out.on MMP3.out.on TGFB1.out.on TNF.out.on ==> COL1A2.out.on
[truncated: 6,842 more rows]
