# Supplementary material for: Adapted Boolean network models for extracellular matrix formation
Source: BMC Syst Biol. 2009 Jul 21;3:77. doi: 10.1186/1752-0509-3-77 (PMC2734845; doi:10.1186/1752-0509-3-77)
Supplement: Additional file 11 — Temporal rules after TGFβ1 stimulation in PROLOG format. E.g., for the use with the XSB Logic Programming and Deductive Database system, supporting tabled resolution . [file 1752-0509-3-77-S11.txt]

% Temporal rules after Tgf_beta stimulation, valid for the simulation and the observed time series.
% - PROLOG format -
% In order to avoid circular resolution, tabled resolution should be used.
% This is supported, for example, by the XSB Logic Programming and Deductive Database system [http://xsb.sourceforge.net/]

:- table off/1.
:- table on/1.

:- dynamic off/1.
:- dynamic on/1.

% Enter interesting genes as facts, e.g., "off(junIn)." or "on(mmp1Out).", interactively or here:


% First, inconditional rule - genes always onsent during the simulation and observations:  
on(jundIn).
off(tnfIn).
on(col1a2Out).
on(jundOut).
off(tnfOut).

% Conditional temporal rules:
on(smad4Out) :- on(col1a1Out).
on(smad4Out) :- off(mmp9Out).
on(col1a2In) :- on(timp1In).
on(smad4In) :- off(mmp9In).
on(tgfb1Out) :- on(col1a1Out), off(junOut), on(smad4Out).
off(mmp9Out) :- off(mmp9In), on(smad4In), on(col1a1Out), on(smad4Out).
on(tgfb1Out) :- off(junOut), off(mmp9Out), on(smad4Out).
on(smad4Out) :- off(junbOut).
on(tgfb1Out) :- off(mmp9In), on(smad4In), off(junOut).
on(tgfb1Out) :- off(junOut), on(nfkb1Out).
on(tgfb1Out) :- off(junOut), on(junbOut.off), on(smad4Out).
on(smad4In) :- on(col1a1Out), off(junbOut), on(smad4Out).
on(tgfb1Out) :- on(col1a1Out), off(junbOut), on(smad4Out).
off(mmp13In) :- off(mmp3In).
on(smad4In) :- off(ets1Out).
on(col1a1Out) :- off(ets1Out).
on(smad4Out) :- off(ets1Out).
on(col1a2In) :- off(junbIn).
on(smad4In) :- off(junbIn).
on(smad4In) :- on(junIn).
on(tgfb1Out) :- on(col1a1Out), off(mmp9Out), on(nfkb1Out), on(smad4Out).
on(smad4In) :- off(junbOut), off(mmp9Out), on(smad4Out).
on(tgfb1Out) :- off(junbOut), off(mmp9Out), on(smad4Out).
on(col1a1Out) :- off(mmp9Out), on(smad4Out), on(smad7Out), on(tgfb1Out).
on(tgfb1Out) :- on(smad4In), on(col1a1Out), off(ets1Out), off(mmp9Out), on(smad4Out).
on(timp1In) :- on(col1a2In), on(junIn), on(smad4In).
off(mmp13Out) :- on(mmp1Out).
off(mmp9Out) :- off(mmp9In), on(smad4In), on(smad4Out), on(smad7Out).
on(col1a2In) :- on(col1a1In).
on(smad4In) :- on(col1a1In).
on(smad4Out) :- on(col1a1In).
on(col1a1Out) :- on(col1a1In), on(col1a2In), on(smad4In), on(smad4Out), on(tgfb1Out).
on(tgfb1Out) :- off(fosOut), off(junOut).
on(tgfb1Out) :- off(junOut), on(mmp1Out), off(mmp13Out).
on(col1a2In) :- on(tgfb1In).
on(smad4Out) :- on(tgfb1In).
off(mmp9In) :- on(col1a1In), on(col1a2In), on(smad4In), off(mmp9Out), on(smad4Out).
on(col1a1Out) :- on(col1a1In), on(col1a2In), on(smad4In), off(mmp9Out), on(smad4Out).
on(tgfb1Out) :- on(col1a1In), on(col1a2In), on(smad4In), off(mmp9Out), on(smad4Out).
on(tgfb1Out) :- on(col1a1Out), on(mmp1Out), off(mmp13Out), on(smad4Out).
on(tgfb1Out) :- on(col1a1Out), off(fosOut), off(mmp9Out), on(smad4Out).
on(smad4In) :- off(mmp1In).
on(smad4Out) :- off(mmp1In).
on(tgfb1Out) :- on(smad7In), off(junOut).
on(tgfb1Out) :- on(col1a2In), on(tgfb1In), on(col1a1Out), on(smad4Out).
on(tgfb1Out) :- on(smad7In), on(col1a1Out), off(mmp9Out), on(smad4Out).
on(tgfb1Out) :- on(col1a2In), on(tgfb1In), off(mmp9Out), on(smad4Out).
on(mmp1Out) :- on(col1a1Out), off(junOut), off(mmp13Out), on(smad4Out), on(tgfb1Out).
on(col1a1Out) :- on(col1a1In), on(col1a2In), on(smad4In), off(junOut), on(smad4Out).
on(tgfb1Out) :- on(col1a1In), on(col1a2In), on(smad4In), off(junOut), on(smad4Out).
on(tgfb1Out) :- on(nfkb1In), off(junOut).
on(col1a1Out) :- on(col1a2In), off(mmp9In), on(smad4In), on(tgfb1In), on(smad4Out), on(tgfb1Out).
off(mmp9Out) :- on(col1a2In), off(mmp9In), on(smad4In), on(tgfb1In), on(smad4Out), on(tgfb1Out).
on(timp1In) :- on(col1a2In), off(mmp1In), on(smad4In), on(smad4Out).
on(col1a1In) :- off(ets1In).
on(col1a2In) :- off(ets1In).
on(smad4In) :- off(ets1In).
on(col1a1Out) :- off(ets1In).
on(smad4Out) :- off(ets1In).
on(smad4In) :- off(junbOut), on(smad4Out), on(smad7Out).
on(col1a1Out) :- off(junbOut), on(smad4Out), on(smad7Out).
on(tgfb1Out) :- off(junbOut), on(smad4Out), on(smad7Out).
on(tgfb1Out) :- on(col1a2In), on(tgfb1In), off(junOut), on(smad4Out).
on(smad4In) :- off(mmp3Out).
off(mmp13Out) :- off(mmp3Out).
on(mmp1Out) :- off(junOut), off(mmp9Out), off(mmp13Out), on(smad4Out), on(tgfb1Out).
on(col1a1Out) :- on(col1a1In), on(col1a2In), on(smad4In), on(smad4Out), on(smad7Out).
on(tgfb1Out) :- on(nfkb1In), on(col1a1Out), off(mmp9Out), on(smad4Out).
on(col1a1In) :- on(col1a2In), off(mmp9In), on(smad4In), on(smad7In), on(tgfb1In), on(smad4Out).
on(mmp1Out) :- on(col1a1Out), off(mmp13Out), on(nfkb1Out), on(smad4Out), on(tgfb1Out).
on(mmp1Out) :- on(smad4In), on(col1a1Out), off(ets1Out), off(mmp13Out), on(smad4Out), on(tgfb1Out).
on(col1a2In) :- off(fosIn).
on(col1a1Out) :- on(smad4In), off(mmp3Out), off(mmp9Out), off(mmp13Out), on(smad4Out), on(tgfb1Out).
off(mmp9Out) :- on(smad4In), on(col1a1Out), off(mmp3Out), off(mmp13Out), on(smad4Out), on(tgfb1Out).
on(smad4In) :- on(fosIn).
on(mmp1Out) :- off(mmp9In), on(smad4In), off(junOut), off(mmp13Out), on(tgfb1Out).
off(mmp9Out) :- on(smad4In), on(mmp1Out), off(mmp3Out), off(mmp13Out), on(smad4Out).
off(ets1Out) :- on(smad4In), on(col1a1Out), on(mmp1Out), off(mmp3Out), off(mmp9Out), off(mmp13Out), on(smad4Out), on(tgfb1Out).
off(mmp3Out) :- on(smad4In), on(col1a1Out), off(ets1Out), on(mmp1Out), off(mmp9Out), off(mmp13Out), on(smad4Out), on(tgfb1Out).
off(mmp9In) :- on(col1a1In), on(col1a2In), off(ets1In), on(smad4In), on(tgfb1In), on(col1a1Out), on(smad4Out), on(tgfb1Out).
off(mmp9Out) :- on(col1a1In), on(col1a2In), off(ets1In), on(smad4In), on(tgfb1In), on(col1a1Out), on(smad4Out), on(tgfb1Out).
on(mmp1Out) :- off(mmp9Out), off(mmp13Out), on(nfkb1Out), on(smad4Out).
off(mmp9Out) :- off(mmp9In), on(smad4In), off(mmp3Out), off(mmp13Out), on(smad4Out).
on(col1a1Out) :- on(col1a2In), on(tgfb1In), on(smad4Out), on(smad7Out).
on(tgfb1Out) :- on(col1a2In), on(tgfb1In), on(smad4Out), on(smad7Out).
on(mmp1Out) :- off(junOut), off(junbOut), off(mmp13Out), on(smad4Out), on(tgfb1Out).
on(col1a1In) :- on(col1a2In), on(smad4In), on(tgfb1In), on(col1a1Out), off(ets1Out), off(mmp9Out), on(smad4Out), on(tgfb1Out).
off(mmp9In) :- on(col1a2In), on(smad4In), on(tgfb1In), on(col1a1Out), off(ets1Out), off(mmp9Out), on(smad4Out), on(tgfb1Out).
on(smad4Out) :- on(mmp3Out).
on(timp1Out) :- on(mmp3Out).
off(mmp9In) :- on(smad4In), on(smad7In), on(col1a1Out), off(ets1Out), off(mmp9Out), on(smad4Out), on(tgfb1Out).
off(junOut) :- on(nfkb1In), off(junbOut), on(smad4Out).
on(tgfb1Out) :- on(nfkb1In), off(junbOut), on(smad4Out).
on(tgfb1In) :- on(col1a1In), on(col1a2In), off(mmp9In), on(smad4In), on(smad7In), on(col1a1Out), off(junOut), off(mmp9Out), on(smad4Out), on(tgfb1Out).
off(mmp9In) :- on(smad4In), on(smad7In), off(mmp9Out), on(smad4Out), on(smad7Out).
on(mmp1Out) :- off(mmp9In), on(smad4In), off(mmp13Out), on(nfkb1Out).
on(tgfb1Out) :- on(col1a2In), off(fosIn), on(col1a1Out), on(smad4Out).
on(col1a1In) :- on(col1a2In), off(mmp9In), on(smad4In), on(tgfb1In), on(col1a1Out), off(mmp9Out), on(smad4Out), on(smad7Out), on(tgfb1Out).
off(mmp3In) :- off(mmp13In), on(smad4In), on(col1a1Out), off(ets1Out), off(mmp9Out), on(smad4Out), on(tgfb1Out).
on(tgfb1In) :- on(col1a1In), on(col1a2In), off(ets1In), off(mmp9In), on(smad4In), on(smad7In), on(col1a1Out), off(mmp9Out), on(smad4Out), on(tgfb1Out).
on(col1a1Out) :- off(mmp1In), off(mmp9In), on(smad4In), off(mmp9Out), on(smad4Out).
on(smad7In) :- on(col1a1In), on(col1a2In), on(smad4In), on(tgfb1In), on(timp1In), on(col1a1Out), on(smad4Out), on(tgfb1Out).
on(col1a1Out) :- off(mmp1In), off(mmp9In), on(smad4In), on(smad4Out), on(tgfb1Out).
off(mmp9Out) :- off(mmp1In), off(mmp9In), on(smad4In), on(smad4Out), on(tgfb1Out).
on(col1a1In) :- on(col1a2In), off(mmp9In), on(smad4In), on(smad7In), on(col1a1Out), off(ets1Out), off(mmp9Out), on(smad4Out), on(tgfb1Out).
on(tgfb1In) :- on(col1a2In), off(mmp9In), on(smad4In), on(smad7In), on(col1a1Out), off(ets1Out), off(mmp9Out), on(smad4Out), on(tgfb1Out).
on(tgfb1In) :- on(col1a1In), on(col1a2In), off(mmp9In), on(smad4In), on(smad7In), on(col1a1Out), off(mmp9Out), on(nfkb1Out), on(smad4Out), on(tgfb1Out).
off(junOut) :- off(fosOut), on(mmp1Out), off(mmp13Out), on(tgfb1Out).
off(ets1Out) :- on(smad4In), on(col1a1Out), off(mmp3Out), off(mmp13Out), on(nfkb1Out), on(smad4Out).
on(col1a1Out) :- on(mmp1Out), off(mmp13Out), on(smad4Out), on(smad7Out), on(tgfb1Out).
on(col1a1Out) :- on(nfkb1In), off(junOut), on(smad4Out), on(smad7Out), on(tgfb1Out).
on(mmp1Out) :- on(nfkb1In), off(junOut), off(mmp13Out), on(tgfb1Out).
off(mmp3In) :- off(mmp9In), off(mmp13In), on(smad4In), on(smad7Out), on(tgfb1Out).
off(mmp3In) :- off(mmp9In), off(mmp13In), on(smad4In), on(col1a1Out), off(mmp9Out), on(smad4Out), on(smad7Out).
on(tgfb1Out) :- on(col1a1Out), on(mmp3Out), on(smad4Out), on(timp1Out).
off(mmp9In) :- on(nfkb1In), on(smad4In), on(col1a1Out), off(ets1Out), off(mmp9Out), on(smad4Out), on(tgfb1Out).
on(col1a1Out) :- on(col1a2In), off(junbIn), on(smad4In), on(tgfb1In), on(smad4Out), on(tgfb1Out).
on(mmp1Out) :- off(junbOut), off(mmp13Out), on(nfkb1Out), on(smad4Out).
on(tgfb1Out) :- on(fosIn), on(smad4In), off(junOut).
on(timp1In) :- on(col1a2In), on(ets1In).
on(col1a1Out) :- on(col1a1In), on(col1a2In), on(nfkb1In), on(smad4In), on(smad4Out).
on(mmp1Out) :- on(nfkb1In), on(col1a1Out), off(mmp13Out), on(smad4Out), on(tgfb1Out).
on(col1a2In) :- on(mmp1In).
off(mmp13In) :- on(mmp1In).
on(col1a1Out) :- on(smad4In), off(junbOut), off(mmp3Out), off(mmp13Out), on(smad4Out).
off(mmp9Out) :- on(smad4In), off(junbOut), off(mmp3Out), off(mmp13Out), on(smad4Out).
on(tgfb1Out) :- on(smad4In), off(junbOut), off(mmp3Out), off(mmp13Out), on(smad4Out).
off(mmp3In) :- on(junIn), off(mmp13In), on(smad4In), on(smad7Out), on(tgfb1Out).
off(mmp13In) :- off(tgfb1In).
on(smad4In) :- off(tgfb1In).
off(mmp3In) :- on(junIn), off(mmp13In), on(smad4In), on(col1a1Out), on(smad4Out), on(smad7Out).
on(col1a1Out) :- off(mmp1In), on(smad4In), off(mmp9Out), on(smad4Out), on(smad7Out).
on(tgfb1Out) :- off(mmp1In), on(smad4In), off(mmp9Out), on(nfkb1Out), on(smad4Out).
on(smad7Out) :- on(smad4In), on(col1a1Out), off(ets1Out), on(smad4Out), on(timp1Out).
on(col1a1Out) :- on(fosIn), off(mmp3In), off(mmp9In), off(mmp13In), on(smad4In), off(mmp9Out), on(smad4Out).
off(mmp3In) :- off(mmp13In), on(smad4In), off(mmp3Out), off(mmp13Out).
on(col1a1Out) :- on(col1a1In), on(col1a2In), on(smad4In), off(mmp3Out), off(mmp13Out), on(smad4Out).
on(col1a1Out) :- on(mmp3Out), on(smad4Out), on(smad7Out), on(tgfb1Out), on(timp1Out).
on(mmp1Out) :- on(col1a2In), on(tgfb1In), off(junOut), off(mmp13Out), on(smad4Out), on(tgfb1Out).
on(col1a1In) :- on(col1a2In), off(mmp9In), on(smad4In), on(tgfb1In), off(junbOut), on(nfkb1Out), on(smad4Out).
on(tgfb1Out) :- off(junOut), on(mmp3Out), on(smad4Out), on(timp1Out).
on(mmp1Out) :- on(nfkb1In), off(mmp9Out), off(mmp13Out), on(smad4Out).
on(tgfb1Out) :- on(col1a2In), on(mmp1In), off(mmp13In), on(col1a1Out), on(smad4Out).
off(mmp3Out) :- on(col1a1In), on(col1a2In), off(mmp9In), on(smad4In), on(col1a1Out), off(mmp9Out), off(mmp13Out), on(smad4Out), on(tgfb1Out).
on(mmp1Out) :- off(mmp9In), on(nfkb1In), on(smad4In), off(mmp13Out).
on(col1a1In) :- on(col1a2In), on(smad4In), on(tgfb1In), on(col1a1Out), off(junbOut), off(mmp9Out), on(nfkb1Out), on(smad4Out), on(tgfb1Out).
off(mmp9In) :- on(col1a2In), on(smad4In), on(tgfb1In), on(col1a1Out), off(junbOut), off(mmp9Out), on(nfkb1Out), on(smad4Out), on(tgfb1Out).
on(tgfb1Out) :- on(col1a2In), on(nfkb1In), on(tgfb1In), on(smad4Out).
on(smad7In) :- on(col1a2In), on(smad4In), on(tgfb1In), on(timp1In), on(col1a1Out), off(ets1Out), on(smad4Out), on(tgfb1Out).
on(timp1In) :- on(col1a2In), off(mmp13In), on(smad4In), off(tgfb1In).
off(mmp9In) :- on(col1a2In), on(mmp1In), off(mmp3In), off(mmp13In), on(smad4In).
on(nfkb1Out) :- on(smad4In), on(col1a1Out), off(ets1Out), off(fosOut), off(junOut), on(smad4Out), on(tgfb1Out).
off(mmp9In) :- on(smad4In), on(smad7In), on(col1a1Out), off(junbOut), off(mmp9Out), on(nfkb1Out), on(smad4Out), on(tgfb1Out).
off(mmp3In) :- on(col1a1In), on(col1a2In), off(ets1In), off(mmp13In), on(smad4In), on(col1a1Out), on(smad4Out).
on(tgfb1Out) :- on(col1a2In), on(mmp1In), off(mmp13In), off(junOut).
on(col1a1In) :- on(col1a2In), off(junbIn), on(smad4In), on(smad7In).
on(tgfb1In) :- on(col1a2In), off(junbIn), on(smad4In), on(smad7In).
on(col1a1Out) :- on(col1a2In), off(junbIn), on(smad4In), on(smad7In).
on(smad4Out) :- on(col1a2In), off(junbIn), on(smad4In), on(smad7In).
on(tgfb1Out) :- on(col1a2In), off(junbIn), on(smad4In), on(smad7In).
off(mmp3In) :- on(col1a2In), on(junIn), off(junbIn), off(mmp13In), on(smad4In), on(timp1In).
on(col1a2In) :- off(nfkb1In).
on(smad4In) :- off(nfkb1In).
on(smad4Out) :- off(nfkb1In).
off(mmp9In) :- on(junIn), on(smad4In), on(smad7In), off(mmp9Out), on(smad4Out).
off(mmp3In) :- on(fosIn), off(mmp13In), on(smad4In), on(col1a1Out), on(smad4Out), on(smad7Out).
on(col1a1In) :- on(col1a2In), on(smad4In), on(tgfb1In), on(col1a1Out), off(junbOut), off(mmp9Out), on(smad4Out), on(smad7Out), on(tgfb1Out).
off(mmp9In) :- on(col1a2In), on(smad4In), on(tgfb1In), on(col1a1Out), off(junbOut), off(mmp9Out), on(smad4Out), on(smad7Out), on(tgfb1Out).
off(mmp3In) :- on(junIn), off(mmp13In), on(smad4In), on(col1a1Out), off(ets1Out), on(smad4Out).
off(mmp9In) :- on(fosIn), on(smad4In), off(mmp9Out), on(smad4Out), on(smad7Out).
off(mmp3In) :- on(fosIn), off(mmp13In), on(smad4In), on(smad7Out), on(tgfb1Out).
on(ets1In) :- off(col1a1In).
off(mmp13In) :- off(col1a1In).
on(smad4In) :- off(mmp1Out).
on(smad4Out) :- off(mmp1Out).
on(timp1Out) :- off(mmp1Out).
on(mmp1Out) :- on(col1a1In), on(col1a2In), off(ets1In), on(smad4In), on(col1a1Out), off(mmp13Out), on(smad4Out), on(tgfb1Out).
on(tgfb1Out) :- off(mmp9In), on(smad4In), on(smad7In), off(mmp3Out), off(mmp13Out).
off(mmp13In) :- on(fosIn), on(junIn), on(smad4In).
on(col1a1In) :- on(col1a2In), on(smad4In), on(tgfb1In), off(mmp3Out), off(mmp13Out), on(smad4Out).
off(mmp9In) :- on(col1a2In), on(smad4In), on(tgfb1In), off(mmp3Out), off(mmp13Out), on(smad4Out).
on(col1a1Out) :- on(col1a2In), on(smad4In), on(tgfb1In), off(mmp3Out), off(mmp13Out), on(smad4Out).
off(mmp9Out) :- on(col1a2In), on(smad4In), on(tgfb1In), off(mmp3Out), off(mmp13Out), on(smad4Out).
on(tgfb1Out) :- on(col1a2In), on(smad4In), on(tgfb1In), off(mmp3Out), off(mmp13Out), on(smad4Out).
off(mmp9Out) :- on(col1a2In), on(mmp1In), off(mmp3In), off(mmp13In), on(col1a1Out), on(smad4Out), on(tgfb1Out).
off(mmp3In) :- on(col1a1In), on(col1a2In), off(mmp9In), off(mmp13In), on(smad4In), on(smad4Out).
off(mmp9In) :- on(smad4In), on(smad7In), off(mmp3Out), off(mmp9Out), off(mmp13Out), on(smad4Out).
on(col1a1Out) :- on(smad4In), on(smad7In), off(mmp3Out), off(mmp9Out), off(mmp13Out), on(smad4Out).
on(tgfb1Out) :- on(smad4In), on(smad7In), off(mmp3Out), off(mmp9Out), off(mmp13Out), on(smad4Out).
on(col1a1In) :- on(col1a2In), off(junbIn), on(smad4In), on(tgfb1In), on(col1a1Out), off(ets1Out), on(smad4Out), on(tgfb1Out).
on(smad7Out) :- on(col1a1In), on(col1a2In), on(smad4In), on(col1a1Out), on(nfkb1Out), on(smad4Out), on(timp1Out).
on(smad7Out) :- on(col1a1In), on(col1a2In), off(ets1In), on(smad4In), on(col1a1Out), on(smad4Out), on(timp1Out).
on(col1a2In) :- off(smad7In).
off(junbIn) :- off(smad7In).
off(mmp13In) :- off(smad7In).
on(smad4In) :- off(smad7In).
off(mmp3In) :- off(mmp13In), on(smad4In), on(col1a1Out), off(junbOut), off(mmp9Out), on(nfkb1Out), on(smad4Out), on(tgfb1Out).
on(tgfb1Out) :- off(mmp1In), on(smad4In), off(fosOut), off(mmp9Out), on(smad4Out).
off(mmp9In) :- on(junIn), on(nfkb1In), on(smad4In), off(mmp9Out), on(smad4Out).
on(mmp1Out) :- on(col1a2In), on(tgfb1In), off(mmp13Out), on(nfkb1Out), on(smad4Out).
on(col1a1In) :- on(col1a2In), off(mmp9In), on(smad4In), on(smad7In), on(col1a1Out), off(junbOut), off(mmp9Out), on(nfkb1Out), on(smad4Out), on(tgfb1Out).
on(tgfb1In) :- on(col1a2In), off(mmp9In), on(smad4In), on(smad7In), on(col1a1Out), off(junbOut), off(mmp9Out), on(nfkb1Out), on(smad4Out), on(tgfb1Out).
off(mmp9In) :- on(smad4In), on(smad7In), on(mmp1Out), off(mmp3Out), off(mmp13Out).
on(tgfb1Out) :- on(smad4In), on(smad7In), on(mmp1Out), off(mmp3Out), off(mmp13Out).
off(mmp9In) :- on(fosIn), on(smad4In), on(col1a1Out), off(ets1Out), off(mmp9Out), on(smad4Out), on(tgfb1Out).
off(ets1Out) :- on(smad4In), on(col1a1Out), off(junbOut), on(mmp1Out), off(mmp9Out), off(mmp13Out), on(nfkb1Out), on(smad4Out), on(tgfb1Out).
off(mmp3Out) :- on(smad4In), on(col1a1Out), off(junbOut), on(mmp1Out), off(mmp9Out), off(mmp13Out), on(nfkb1Out), on(smad4Out), on(tgfb1Out).
off(mmp3In) :- off(mmp13In), on(smad4In), on(col1a1Out), off(junbOut), off(mmp9Out), on(smad4Out), on(smad7Out), on(tgfb1Out).
off(mmp3In) :- on(junIn), off(mmp13In), on(smad4In), off(junOut), on(smad7Out).
off(mmp13In) :- on(ets1In), on(junIn), on(smad4In).
off(mmp3In) :- off(mmp1In), off(mmp13In), on(smad4In), on(smad4Out).
off(mmp9Out) :- on(col1a2In), off(nfkb1In), on(smad4In), on(col1a1Out), on(smad4Out).
off(mmp9In) :- on(col1a2In), off(junbIn), on(smad4In), on(tgfb1In), on(col1a1Out), off(junbOut), off(mmp9Out), on(smad4Out), on(tgfb1Out).
off(mmp3In) :- on(col1a1In), on(col1a2In), on(fosIn), off(mmp13In), on(smad4In), on(smad4Out).
off(ets1Out) :- on(col1a1In), on(col1a2In), off(ets1In), on(smad4In), on(col1a1Out), off(mmp3Out), off(mmp13Out), on(smad4Out).
on(col1a1In) :- on(col1a2In), off(mmp9In), on(smad4In), on(smad7In), on(col1a1Out), off(junbOut), off(mmp9Out), on(smad4Out), on(smad7Out), on(tgfb1Out).
on(tgfb1In) :- on(col1a2In), off(mmp9In), on(smad4In), on(smad7In), on(col1a1Out), off(junbOut), off(mmp9Out), on(smad4Out), on(smad7Out), on(tgfb1Out).
off(mmp3In) :- on(col1a2In), off(junbIn), off(mmp9In), off(mmp13In), on(smad4In), on(smad7Out).
off(mmp3In) :- on(fosIn), off(mmp13In), on(smad4In), on(col1a1Out), off(ets1Out), on(smad4Out).
on(col1a1In) :- on(col1a2In), on(smad4In), on(smad7In), on(col1a1Out), off(mmp3Out), off(mmp13Out), on(smad4Out).
on(tgfb1Out) :- on(col1a2In), off(fosIn), off(mmp1In), on(smad4In), on(timp1In), off(mmp9Out), on(smad4Out).
on(smad7Out) :- on(col1a1In), on(col1a2In), on(smad4In), on(col1a1Out), off(junOut), on(smad4Out), on(tgfb1Out), on(timp1Out).
on(col1a1Out) :- on(smad4In), off(mmp1Out), off(mmp9Out), on(smad4Out), on(timp1Out).
on(tgfb1Out) :- off(mmp1In), on(smad4In), on(smad7In), off(mmp9Out), on(smad4Out).
on(mmp1Out) :- on(col1a2In), off(fosIn), on(col1a1Out), off(mmp13Out), on(smad4Out), on(tgfb1Out).
off(ets1In) :- on(col1a1In), on(col1a2In), off(mmp3In), off(mmp13In), on(smad4In), on(col1a1Out), off(junOut), on(smad4Out), on(tgfb1Out).
off(mmp9Out) :- on(smad4In), on(col1a1Out), off(mmp1Out), on(smad4Out), on(tgfb1Out), on(timp1Out).
on(smad4Out) :- on(col1a2In), on(fosIn), off(junbIn), on(smad4In).
off(mmp9In) :- on(nfkb1In), on(smad4In), on(mmp1Out), off(mmp3Out), off(mmp13Out).
off(ets1Out) :- on(nfkb1In), on(smad4In), on(col1a1Out), off(mmp3Out), off(mmp13Out), on(smad4Out).
off(mmp9In) :- on(nfkb1In), on(smad4In), on(col1a1Out), off(junOut), off(junbOut), off(mmp9Out), on(nfkb1Out), on(smad4Out), on(tgfb1Out).
off(ets1In) :- on(col1a1In), on(col1a2In), on(junIn), on(smad4In), on(timp1In), on(col1a1Out), off(junOut), on(smad4Out), on(tgfb1Out).
on(smad4In) :- off(timp1Out).
on(col1a1Out) :- off(timp1Out).
off(ets1Out) :- off(timp1Out).
off(junOut) :- off(timp1Out).
off(junbOut) :- off(timp1Out).
on(mmp1Out) :- off(timp1Out).
off(mmp3Out) :- off(timp1Out).
off(mmp9Out) :- off(timp1Out).
off(mmp13Out) :- off(timp1Out).
on(smad4Out) :- off(timp1Out).
on(tgfb1Out) :- off(timp1Out).
on(tgfb1Out) :- off(mmp3In), off(mmp13In), on(smad7In), off(mmp9Out), on(smad4Out).
off(ets1In) :- on(col1a1In), on(col1a2In), off(mmp3In), off(mmp13In), on(smad4In), on(col1a1Out), on(nfkb1Out), on(smad4Out).
on(nfkb1Out) :- off(fosOut), off(mmp13Out), on(smad7Out).
on(nfkb1Out) :- on(smad4In), on(col1a1Out), off(ets1Out), off(fosOut), off(mmp13Out), on(smad4Out).
on(tgfb1Out) :- on(fosIn), off(mmp3In), off(mmp13In), on(smad4In), off(mmp9Out), on(nfkb1Out), on(smad4Out).
on(tgfb1Out) :- on(col1a2In), on(mmp1In), off(mmp13In), on(tgfb1In), on(smad4Out).
on(mmp1Out) :- on(col1a2In), off(fosIn), off(mmp9Out), off(mmp13Out), on(smad4Out).
on(nfkb1Out) :- on(smad4In), on(smad7In), on(col1a1Out), off(ets1Out), off(fosOut), on(smad4Out).
on(col1a1Out) :- off(mmp9In), on(smad4In), off(mmp1Out), on(smad4Out), on(timp1Out).
off(mmp9Out) :- off(mmp9In), on(smad4In), off(mmp1Out), on(smad4Out), on(timp1Out).
on(col1a1Out) :- on(col1a2In), on(fosIn), off(junbIn), on(smad4In), on(smad4Out), on(tgfb1Out).
off(ets1In) :- on(col1a1In), on(col1a2In), on(junIn), on(smad4In), on(timp1In), on(col1a1Out), on(nfkb1Out), on(smad4Out).
off(ets1In) :- on(col1a1In), on(col1a2In), on(fosIn), on(smad4In), on(col1a1Out), off(junOut), on(smad4Out), on(tgfb1Out).
on(smad4In) :- on(mmp13Out).
on(col1a1Out) :- on(mmp13Out).
off(mmp1Out) :- on(mmp13Out).
on(mmp3Out) :- on(mmp13Out).
off(mmp9Out) :- on(mmp13Out).
on(smad4Out) :- on(mmp13Out).
on(smad7Out) :- on(mmp13Out).
on(tgfb1Out) :- on(mmp13Out).
on(timp1Out) :- on(mmp13Out).
on(col1a1Out) :- on(smad4In), off(mmp1Out), on(mmp3Out), on(smad4Out), on(timp1Out).
off(mmp9Out) :- on(smad4In), off(mmp1Out), on(mmp3Out), on(smad4Out), on(timp1Out).
on(mmp13Out) :- on(smad4In), off(mmp1Out), on(mmp3Out), on(smad4Out), on(timp1Out).
on(smad7Out) :- on(smad4In), off(mmp1Out), on(mmp3Out), on(smad4Out), on(timp1Out).
on(tgfb1Out) :- on(smad4In), off(mmp1Out), on(mmp3Out), on(smad4Out), on(timp1Out).
on(nfkb1Out) :- on(col1a2In), on(smad4In), on(tgfb1In), on(col1a1Out), off(ets1Out), off(fosOut), on(smad4Out), on(tgfb1Out).
on(col1a1Out) :- on(col1a2In), on(mmp1In), off(mmp13In), on(smad4In), on(tgfb1In), on(smad4Out), on(tgfb1Out).
on(mmp1Out) :- on(smad4In), on(col1a1Out), off(junbOut), off(mmp13Out), on(smad4Out), on(smad7Out), on(tgfb1Out).
off(mmp9In) :- on(nfkb1In), on(smad4In), on(col1a1Out), off(junOut), off(junbOut), off(mmp9Out), on(smad4Out), on(smad7Out), on(tgfb1Out).
on(col1a2In) :- off(junIn).
on(smad4Out) :- off(junIn).
on(tgfb1Out) :- off(junIn).
on(col1a1Out) :- on(col1a2In), on(mmp1In), off(mmp13In), on(tgfb1In), off(mmp9Out), on(smad4Out), on(tgfb1Out).
off(mmp9In) :- on(col1a2In), off(junbIn), on(nfkb1In), on(smad4In), off(junOut), off(junbOut), off(mmp9Out), on(smad4Out), on(tgfb1Out).
on(smad7In) :- on(col1a2In), on(junIn), on(smad4In), on(tgfb1In), on(timp1In), on(smad4Out), on(tgfb1Out).
on(col1a1Out) :- on(col1a2In), on(junIn), on(smad4In), on(tgfb1In), on(timp1In), on(smad4Out), on(tgfb1Out).
off(mmp9In) :- on(col1a2In), on(fosIn), off(junbIn), on(smad4In), off(mmp9Out), on(smad4Out).
on(col1a1Out) :- on(col1a2In), on(fosIn), off(junbIn), on(smad4In), off(mmp9Out), on(smad4Out).
on(smad4Out) :- on(col1a2In), off(fosIn), on(smad7In).
on(tgfb1Out) :- on(col1a2In), off(fosIn), on(smad7In).
on(timp1Out) :- on(ets1Out).
on(smad7Out) :- on(smad4In), on(col1a1Out), off(junbOut), on(nfkb1Out), on(smad4Out), on(tgfb1Out), on(timp1Out).
on(smad7In) :- on(junbIn).
on(smad7In) :- on(col1a2In), on(tgfb1In), on(timp1In), off(junbOut), on(nfkb1Out), on(smad4Out), on(tgfb1Out).
on(col1a1In) :- on(col1a2In), off(mmp3In), off(mmp9In), off(mmp13In), on(smad4In), on(tgfb1In), on(smad4Out).
on(col1a1In) :- on(col1a2In), on(junIn), off(mmp9In), on(smad4In), on(tgfb1In), on(timp1In), on(smad4Out).
on(tgfb1In) :- on(col1a1In), on(col1a2In), off(mmp9In), on(smad4In), on(smad7In), on(col1a1Out), off(fosOut), off(mmp9Out), on(smad4Out), on(smad7Out), on(tgfb1Out).
off(ets1In) :- on(col1a1In), on(col1a2In), off(mmp3In), off(mmp13In), on(smad4In), on(col1a1Out), off(ets1Out), on(smad4Out).
off(mmp9In) :- on(col1a1In), on(col1a2In), off(mmp3In), off(mmp13In), on(smad4In), on(tgfb1In), on(smad4Out).
off(mmp9In) :- on(col1a1In), on(col1a2In), on(junIn), on(smad4In), on(tgfb1In), on(timp1In), on(smad4Out).
off(fosOut) :- off(junOut), off(mmp13Out), on(tgfb1Out), on(timp1Out).
on(nfkb1Out) :- on(smad4In), off(fosOut), off(junOut), off(mmp3Out), off(mmp13Out), on(tgfb1Out).
on(col1a2In) :- on(mmp3In).
on(smad4In) :- on(mmp3In).
on(timp1In) :- on(mmp3In).
on(smad4Out) :- on(mmp3In).
on(tgfb1Out) :- off(mmp1In), on(smad4In), on(mmp1Out), off(mmp9Out), off(mmp13Out), on(smad4Out).
on(tgfb1Out) :- on(col1a2In), on(mmp1In), off(mmp13In), off(junbOut), on(smad4Out).
on(tgfb1In) :- on(col1a1In), on(col1a2In), on(mmp1In), off(mmp13In), on(smad4In), on(smad4Out).
on(col1a1Out) :- on(col1a1In), on(col1a2In), on(mmp1In), off(mmp13In), on(smad4In), on(smad4Out).
on(tgfb1Out) :- on(col1a1In), on(col1a2In), on(mmp1In), off(mmp13In), on(smad4In), on(smad4Out).
off(ets1In) :- on(col1a1In), on(col1a2In), on(fosIn), on(smad4In), on(col1a1Out), on(nfkb1Out), on(smad4Out).
on(col1a1Out) :- on(smad4In), off(fosOut), off(mmp3Out), off(mmp9Out), off(mmp13Out), on(smad4Out).
on(tgfb1Out) :- on(smad4In), off(fosOut), off(mmp3Out), off(mmp9Out), off(mmp13Out), on(smad4Out).
on(col1a1Out) :- off(mmp3In), off(mmp9In), off(mmp13In), on(smad4In), on(smad7In), off(mmp9Out), on(smad4Out), on(tgfb1Out).
off(mmp9In) :- on(fosIn), on(junIn), off(mmp13In), on(smad4In), off(mmp9Out), on(smad4Out).
on(col1a1In) :- on(col1a2In), on(fosIn), on(smad4In), on(tgfb1In), on(smad4Out).
off(mmp9In) :- on(col1a2In), on(fosIn), on(smad4In), on(tgfb1In), on(smad4Out).
off(ets1In) :- on(col1a1In), on(col1a2In), on(junIn), on(smad4In), on(timp1In), on(col1a1Out), off(ets1Out), on(smad4Out).
off(junOut) :- on(smad4In), off(fosOut), on(mmp1Out), off(mmp3Out), off(mmp13Out).
on(nfkb1Out) :- on(smad4In), off(fosOut), on(mmp1Out), off(mmp3Out), off(mmp13Out).
on(tgfb1Out) :- on(smad4In), off(fosOut), on(mmp1Out), off(mmp3Out), off(mmp13Out).
off(mmp9In) :- off(mmp3In), off(mmp13In), on(nfkb1In), on(smad4In), off(mmp9Out), on(smad4Out), on(smad7Out).
on(col1a1Out) :- on(col1a2In), on(mmp1In), off(mmp13In), on(smad4Out), on(smad7Out), on(tgfb1Out).
on(mmp1Out) :- on(col1a2In), on(mmp1In), off(mmp13In), off(mmp13Out).
off(mmp9Out) :- on(col1a2In), on(mmp1In), off(mmp3In), off(mmp13In), on(smad4Out), on(smad7Out).
off(ets1In) :- on(col1a1In), on(col1a2In), on(mmp1In), off(mmp3In), off(mmp9In), off(mmp13In), on(smad4In), on(tgfb1In), on(col1a1Out), off(mmp9Out), on(smad4Out), on(tgfb1Out).
on(mmp1In) :- on(col1a1In), on(col1a2In), off(ets1In), off(mmp3In), off(mmp9In), off(mmp13In), on(smad4In), on(tgfb1In), on(col1a1Out), off(mmp9Out), on(smad4Out), on(tgfb1Out).
off(junOut) :- on(nfkb1In), on(smad7In), on(mmp1Out), off(mmp13Out), on(tgfb1Out).
on(tgfb1Out) :- off(mmp9In), on(smad4In), off(fosOut), off(mmp3Out), off(mmp13Out).
on(col1a1Out) :- off(mmp1In), on(smad4In), off(mmp3Out), off(mmp9Out), off(mmp13Out), on(smad4Out).
on(tgfb1Out) :- on(col1a2In), on(mmp3In), on(smad4In), on(timp1In), on(col1a1Out), on(smad4Out).
off(mmp9Out) :- on(col1a2In), on(mmp3In), off(mmp9In), on(smad4In), on(timp1In), on(smad4Out).
on(junIn) :- on(col1a2In), off(junbIn), off(mmp3In), off(mmp13In), on(smad4In), off(smad7In), on(timp1In).
off(ets1Out) :- on(col1a1In), on(col1a2In), on(smad4In), on(tgfb1In), on(col1a1Out), off(junbOut), on(mmp1Out), off(mmp13Out), on(smad4Out), on(tgfb1Out).
on(tgfb1In) :- on(col1a1In), on(col1a2In), off(mmp9In), on(nfkb1In), on(smad4In), on(smad7In), on(col1a1Out), off(mmp9Out), on(smad4Out), on(tgfb1Out).
off(ets1In) :- on(col1a1In), on(col1a2In), on(fosIn), on(smad4In), on(col1a1Out), off(ets1Out), on(smad4Out).
on(nfkb1Out) :- on(smad4In), on(col1a1Out), off(ets1Out), off(junOut), on(smad4Out), on(smad7Out), on(tgfb1Out), on(timp1Out).
on(smad7In) :- on(col1a2In), on(smad4In), on(tgfb1In), on(timp1In), on(col1a1Out), off(junbOut), on(smad4Out), on(smad7Out), on(tgfb1Out).
off(mmp9In) :- on(col1a2In), on(mmp1In), off(mmp13In), on(smad4In), off(junbOut), off(mmp9Out), on(smad4Out), on(tgfb1Out).
on(junIn) :- on(col1a2In), off(junbIn), off(mmp13In), on(smad4In), off(tgfb1In), on(timp1In).
off(mmp3In) :- on(col1a2In), off(junbIn), off(mmp13In), on(smad4In), off(tgfb1In), on(timp1In).
off(smad7In) :- on(col1a2In), off(junbIn), off(mmp13In), on(smad4In), off(tgfb1In), on(timp1In).
off(mmp3In) :- on(col1a2In), on(fosIn), off(junbIn), off(mmp13In), on(smad4In), on(smad4Out).
on(mmp1Out) :- on(col1a1In), on(col1a2In), off(junbIn), on(smad4In), on(col1a1Out), off(mmp13Out), on(smad4Out), on(tgfb1Out).
on(smad4In) :- on(fosOut).
on(smad4Out) :- on(fosOut).
on(tgfb1Out) :- on(ets1In), on(col1a1Out), on(nfkb1Out), on(smad4Out).
off(mmp9In) :- on(col1a2In), on(mmp3In), on(smad4In), on(smad7In), on(timp1In), off(mmp9Out), on(smad4Out).
on(smad7In) :- on(col1a2In), off(mmp1In), on(smad4In), on(tgfb1In), on(timp1In), on(smad4Out), on(tgfb1Out).
off(mmp3In) :- on(junIn), off(mmp13In), on(smad4In), on(col1a1Out), off(junbOut), on(nfkb1Out), on(smad4Out), on(tgfb1Out).
on(col1a1Out) :- on(col1a2In), off(mmp9In), off(nfkb1In), on(smad4In), off(mmp9Out), on(smad4Out).
on(smad7Out) :- on(col1a1In), on(col1a2In), off(junbIn), on(smad4In), on(col1a1Out), on(smad4Out), on(timp1Out).
off(mmp3In) :- off(mmp13In), on(smad4In), off(tgfb1In), on(smad7Out), on(tgfb1Out).
on(tgfb1Out) :- off(mmp1In), on(nfkb1In), on(smad4In), off(mmp9Out), on(smad4Out).
on(col1a1Out) :- on(junIn), on(smad4In), on(smad7In), off(junOut), on(smad4Out), on(smad7Out), on(tgfb1Out).
on(col1a1Out) :- on(col1a2In), off(mmp9In), off(nfkb1In), on(smad4In), on(smad4Out), on(tgfb1Out).
off(mmp9Out) :- on(col1a2In), off(mmp9In), off(nfkb1In), on(smad4In), on(smad4Out), on(tgfb1Out).
on(col1a1Out) :- on(col1a2In), on(mmp3In), on(smad4In), on(tgfb1In), on(timp1In), on(smad4Out).
on(tgfb1Out) :- on(col1a2In), on(mmp3In), on(smad4In), on(tgfb1In), on(timp1In), on(smad4Out).
on(col1a1In) :- on(col1a2In), off(mmp1In), off(mmp9In), on(smad4In), on(smad7In), on(timp1In), on(smad4Out).
on(col1a1In) :- on(col1a2In), off(junbIn), on(smad4In), on(tgfb1In), off(junbOut), on(nfkb1Out), on(smad4Out).
off(mmp9In) :- on(col1a2In), off(junbIn), off(mmp3In), off(mmp13In), on(nfkb1In), on(smad4In), off(mmp9Out), on(smad4Out).
off(ets1Out) :- on(col1a1In), on(col1a2In), off(junbIn), on(smad4In), on(col1a1Out), off(mmp3Out), off(mmp13Out), on(smad4Out).
on(junIn) :- off(mmp13In), on(nfkb1In), on(smad4In), off(tgfb1In).
on(junIn) :- off(mmp9In), off(mmp13In), on(smad4In), off(tgfb1In).
off(mmp9Out) :- on(col1a2In), off(nfkb1In), on(smad4In), off(junbOut), on(smad4Out), on(tgfb1Out).
on(junIn) :- on(col1a2In), on(fosIn), off(mmp9In), off(mmp13In), on(smad4In), on(timp1In).
off(mmp9In) :- on(col1a2In), on(fosIn), on(mmp1In), off(mmp13In), on(smad4In).
on(mmp1Out) :- on(col1a1In), on(col1a2In), off(junbIn), off(mmp9In), on(smad4In), off(mmp13Out), on(smad4Out).
on(junIn) :- off(mmp13In), on(smad4In), off(tgfb1In), on(col1a1Out), on(smad4Out), on(smad7Out).
off(mmp3In) :- off(mmp13In), on(smad4In), off(tgfb1In), on(col1a1Out), on(smad4Out), on(smad7Out).
on(mmp1In) :- on(col1a2In), off(mmp9In), off(mmp13In), on(smad4In), on(tgfb1In), on(col1a1Out), off(junOut), off(mmp9Out), on(smad4Out), on(tgfb1Out).
on(tgfb1Out) :- on(col1a2In), on(mmp3In), on(smad4In), on(timp1In), off(junOut), on(smad4Out).
off(mmp9In) :- on(col1a2In), on(mmp1In), off(mmp13In), on(smad4In), on(smad7In), off(mmp9Out), on(smad4Out).
on(col1a1In) :- on(col1a2In), off(mmp1In), off(mmp9In), on(smad4In), on(tgfb1In), on(timp1In), on(smad4Out).
off(mmp3In) :- on(col1a2In), off(junbIn), off(mmp13In), on(smad4In), off(junbOut), off(mmp9Out), on(nfkb1Out), on(smad4Out), on(tgfb1Out).
on(mmp1Out) :- on(col1a2In), off(fosIn), off(mmp9In), on(smad4In), off(mmp13Out).
on(mmp1In) :- on(col1a1In), on(col1a2In), off(mmp13In), on(smad4In), on(tgfb1In), on(col1a1Out), off(junOut), on(smad4Out), on(tgfb1Out).
off(mmp9In) :- on(col1a1In), on(col1a2In), off(mmp1In), on(smad4In), on(tgfb1In), on(timp1In), on(smad4Out).
on(col1a1Out) :- off(mmp1In), off(mmp9In), on(nfkb1In), on(smad4In), on(smad4Out).
off(mmp9Out) :- off(mmp1In), off(mmp9In), on(nfkb1In), on(smad4In), on(smad4Out).
on(tgfb1Out) :- off(mmp1In), off(mmp9In), on(nfkb1In), on(smad4In), on(smad4Out).
on(mmp1Out) :- on(col1a2In), on(tgfb1In), on(col1a1Out), off(mmp13Out), on(smad4Out), on(smad7Out), on(tgfb1Out).
on(col1a1In) :- on(col1a2In), on(mmp3In), on(smad4In), on(smad7In), on(tgfb1In), on(timp1In), on(col1a1Out), on(smad4Out), on(tgfb1Out).
on(mmp1Out) :- on(col1a2In), off(junbIn), on(smad4In), on(tgfb1In), off(mmp13Out), on(smad4Out).
on(tgfb1In) :- on(col1a2In), off(junIn), off(mmp9In), on(smad4In), on(smad4Out), on(tgfb1Out).
on(col1a1Out) :- on(col1a2In), off(junIn), off(mmp9In), on(smad4In), on(smad4Out), on(tgfb1Out).
off(mmp9Out) :- on(col1a2In), off(junIn), off(mmp9In), on(smad4In), on(smad4Out), on(tgfb1Out).
on(tgfb1In) :- on(col1a2In), off(junIn), off(junbIn), on(smad4In), on(smad4Out), on(tgfb1Out).
on(col1a1Out) :- on(col1a2In), off(junIn), off(junbIn), on(smad4In), on(smad4Out), on(tgfb1Out).
on(col1a1Out) :- on(col1a2In), on(fosIn), off(junbIn), on(smad4In), on(smad4Out), on(smad7Out).
on(nfkb1Out) :- on(col1a1In), on(col1a2In), on(smad4In), off(fosOut), on(mmp1Out), off(mmp13Out), on(smad4Out).
off(junOut) :- on(col1a1In), on(col1a2In), on(nfkb1In), on(smad4In), on(col1a1Out), on(mmp1Out), off(mmp13Out), on(smad4Out), on(tgfb1Out).
on(smad7In) :- on(col1a1In), on(col1a2In), on(mmp3In), on(smad4In), on(timp1In), on(smad4Out).
on(tgfb1In) :- on(col1a1In), on(col1a2In), on(mmp3In), on(smad4In), on(timp1In), on(smad4Out).
on(col1a1Out) :- on(col1a1In), on(col1a2In), on(mmp3In), on(smad4In), on(timp1In), on(smad4Out).
on(tgfb1Out) :- on(col1a1In), on(col1a2In), on(mmp3In), on(smad4In), on(timp1In), on(smad4Out).
on(tgfb1In) :- on(col1a1In), on(col1a2In), off(junIn), on(smad4In), on(col1a1Out), on(smad4Out), on(tgfb1Out).
off(ets1In) :- on(col1a1In), on(col1a2In), on(fosIn), off(junbIn), on(smad4In), on(smad4Out).
on(col1a1Out) :- on(col1a1In), on(col1a2In), on(fosIn), off(junbIn), on(smad4In), on(smad4Out).
on(tgfb1In) :- on(col1a1In), on(col1a2In), off(fosIn), off(mmp9In), on(smad4In), on(smad4Out).
on(smad7Out) :- on(smad4In), off(mmp1Out), on(nfkb1Out), on(smad4Out), on(timp1Out).
on(col1a1Out) :- on(smad4In), on(fosOut), on(smad4Out), on(tgfb1Out).
off(mmp9Out) :- on(smad4In), on(fosOut), on(smad4Out), on(tgfb1Out).
off(ets1Out) :- on(smad4In), on(col1a1Out), off(junbOut), on(mmp1Out), off(mmp9Out), off(mmp13Out), on(smad4Out), on(smad7Out), on(tgfb1Out).
off(mmp3Out) :- on(smad4In), on(col1a1Out), off(junbOut), on(mmp1Out), off(mmp9Out), off(mmp13Out), on(smad4Out), on(smad7Out), on(tgfb1Out).
off(mmp9In) :- on(fosIn), on(smad4In), on(col1a1Out), off(junbOut), off(mmp9Out), on(nfkb1Out), on(smad4Out), on(tgfb1Out).
off(mmp9In) :- on(fosIn), on(nfkb1In), on(smad4In), off(mmp9Out), on(smad4Out).
on(tgfb1Out) :- on(fosIn), off(mmp3In), off(mmp13In), on(smad4In), off(fosOut), off(mmp9Out), on(smad4Out).
on(tgfb1Out) :- on(ets1In), on(col1a1Out), off(fosOut), on(smad4Out).
on(col1a1Out) :- on(col1a2In), off(nfkb1In), on(smad4In), off(mmp9Out), on(smad4Out), on(smad7Out).
on(timp1In) :- on(col1a2In), on(junbIn), on(smad7In).
off(mmp9Out) :- on(col1a2In), off(fosIn), off(mmp9In), on(smad4In), on(smad7In), on(smad4Out), on(tgfb1Out).
on(col1a1In) :- on(mmp13In).
on(col1a2In) :- on(mmp13In).
off(mmp1In) :- on(mmp13In).
on(mmp3In) :- on(mmp13In).
off(mmp9In) :- on(mmp13In).
on(smad4In) :- on(mmp13In).
on(smad7In) :- on(mmp13In).
on(tgfb1In) :- on(mmp13In).
on(timp1In) :- on(mmp13In).
on(col1a1Out) :- on(mmp13In).
off(mmp9Out) :- on(mmp13In).
on(smad4Out) :- on(mmp13In).
on(tgfb1Out) :- on(mmp13In).
off(mmp3Out) :- off(mmp1In), off(mmp9In), on(smad4In), on(col1a1Out), off(mmp9Out), off(mmp13Out), on(smad4Out).
on(tgfb1Out) :- on(col1a2In), off(nfkb1In), on(smad4In), off(mmp9Out), on(nfkb1Out), on(smad4Out).
off(mmp3In) :- on(col1a2In), off(mmp13In), on(smad7In), on(tgfb1In), off(mmp9Out), on(smad4Out), on(tgfb1Out).
on(tgfb1Out) :- on(col1a2In), on(mmp1In), off(mmp3In), off(mmp13In), on(smad7In).
on(col1a1In) :- on(col1a2In), off(mmp1In), on(mmp3In), on(smad4In), on(timp1In), on(smad4Out).
off(mmp9In) :- on(col1a2In), off(mmp1In), on(mmp3In), on(smad4In), on(timp1In), on(smad4Out).
on(mmp13In) :- on(col1a2In), off(mmp1In), on(mmp3In), on(smad4In), on(timp1In), on(smad4Out).
on(smad7In) :- on(col1a2In), off(mmp1In), on(mmp3In), on(smad4In), on(timp1In), on(smad4Out).
on(tgfb1In) :- on(col1a2In), off(mmp1In), on(mmp3In), on(smad4In), on(timp1In), on(smad4Out).
on(col1a1Out) :- on(col1a2In), off(mmp1In), on(mmp3In), on(smad4In), on(timp1In), on(smad4Out).
off(mmp9Out) :- on(col1a2In), off(mmp1In), on(mmp3In), on(smad4In), on(timp1In), on(smad4Out).
on(tgfb1Out) :- on(col1a2In), off(mmp1In), on(mmp3In), on(smad4In), on(timp1In), on(smad4Out).
on(col1a1In) :- on(col1a2In), off(junbIn), on(smad4In), on(tgfb1In), on(col1a1Out), off(junbOut), on(smad4Out), on(smad7Out), on(tgfb1Out).
on(tgfb1Out) :- on(col1a2In), on(fosIn), on(mmp1In), off(mmp3In), off(mmp9In), off(mmp13In), on(smad4In).
off(mmp1In) :- on(col1a1In), on(col1a2In), on(mmp3In), off(mmp9In), on(smad4In), on(smad7In), on(tgfb1In), on(timp1In), on(col1a1Out), off(mmp9Out), on(smad4Out), on(tgfb1Out).
on(mmp13In) :- on(col1a1In), on(col1a2In), on(mmp3In), off(mmp9In), on(smad4In), on(smad7In), on(tgfb1In), on(timp1In), on(col1a1Out), off(mmp9Out), on(smad4Out), on(tgfb1Out).
off(ets1In) :- on(col1a1In), on(col1a2In), off(junbIn), off(mmp3In), off(mmp13In), on(smad4In), on(col1a1Out), on(smad4Out).
off(tgfb1In) :- off(col1a1In), on(ets1In), on(junIn), off(mmp13In), on(smad4In), off(mmp9Out), on(smad4Out).
off(mmp3In) :- on(fosIn), off(mmp13In), on(smad4In), on(col1a1Out), off(junbOut), on(nfkb1Out), on(smad4Out), on(tgfb1Out).
off(tgfb1In) :- on(col1a2In), on(junIn), off(junbIn), off(mmp3In), off(mmp13In), on(smad4In), off(smad7In), on(timp1In), on(tgfb1Out).
on(smad7Out) :- on(col1a1In), on(col1a2In), on(smad4In), on(col1a1Out), on(mmp3Out), on(smad4Out), on(tgfb1Out), on(timp1Out).
on(smad7Out) :- on(col1a1In), on(col1a2In), on(nfkb1In), on(smad4In), on(col1a1Out), on(smad4Out), on(timp1Out).
on(smad7In) :- on(col1a1In), on(col1a2In), off(fosIn), on(smad4In), on(timp1In), on(col1a1Out), on(smad4Out), on(tgfb1Out).
on(timp1Out) :- on(junbOut).
on(nfkb1Out) :- on(smad4In), on(smad7In), on(col1a1Out), off(ets1Out), on(smad4Out), on(smad7Out), on(timp1Out).
off(mmp9Out) :- off(mmp9In), on(smad4In), on(fosOut), on(smad4Out).
off(col1a1In) :- on(ets1In), off(mmp3In), off(mmp13In), off(junOut).
on(mmp1Out) :- on(col1a2In), off(fosIn), off(junbOut), off(mmp13Out), on(smad4Out).
on(mmp1In) :- on(col1a1In), on(col1a2In), off(mmp13In), on(smad4In), on(tgfb1In), on(col1a1Out), on(nfkb1Out), on(smad4Out), on(tgfb1Out).
on(col1a1Out) :- on(smad4In), off(junbOut), off(mmp1Out), on(smad4Out), on(timp1Out).
off(mmp9Out) :- on(smad4In), off(junbOut), off(mmp1Out), on(smad4Out), on(timp1Out).
on(tgfb1Out) :- on(smad4In), off(junbOut), off(mmp1Out), on(smad4Out), on(timp1Out).
off(junOut) :- on(col1a2In), on(nfkb1In), on(tgfb1In), off(mmp13Out), on(smad4Out), on(tgfb1Out).
on(mmp1Out) :- on(col1a2In), on(nfkb1In), on(tgfb1In), off(mmp13Out), on(smad4Out), on(tgfb1Out).
on(mmp1In) :- on(col1a2In), off(mmp9In), off(mmp13In), on(smad4In), on(tgfb1In), on(col1a1Out), off(mmp9Out), on(nfkb1Out), on(smad4Out), on(tgfb1Out).
on(col1a1In) :- on(col1a2In), on(mmp1In), off(mmp13In), on(smad4In), on(tgfb1In), on(col1a1Out), off(ets1Out), on(smad4Out), on(tgfb1Out).
on(col1a1In) :- on(col1a2In), on(mmp1In), off(mmp13In), on(smad4In), on(smad7In), on(tgfb1In), on(col1a1Out), on(smad4Out), on(tgfb1Out).
on(col1a1Out) :- on(col1a2In), on(mmp1In), off(mmp3In), off(mmp13In), on(smad7In), off(mmp9Out), on(smad4Out), on(tgfb1Out).
on(mmp1In) :- on(col1a1In), on(col1a2In), off(mmp13In), on(smad4In), on(tgfb1In), on(col1a1Out), off(ets1Out), on(smad4Out), on(tgfb1Out).
off(ets1In) :- on(col1a1In), on(col1a2In), off(mmp3In), off(mmp13In), on(nfkb1In), on(smad4In), on(col1a1Out), on(smad4Out).
on(col1a1Out) :- off(mmp1In), on(smad4In), on(mmp1Out), off(mmp13Out), on(smad4Out), on(smad7Out).
on(tgfb1Out) :- off(mmp1In), on(smad4In), on(mmp1Out), off(mmp13Out), on(smad4Out), on(smad7Out).
off(mmp9In) :- on(fosIn), on(smad4In), off(mmp3Out), off(mmp9Out), off(mmp13Out), on(smad4Out).
on(col1a1Out) :- on(fosIn), on(smad4In), off(mmp3Out), off(mmp9Out), off(mmp13Out), on(smad4Out).
on(tgfb1Out) :- on(fosIn), off(mmp3In), off(mmp9In), off(mmp13In), on(smad4In), on(nfkb1Out), on(smad7Out).
off(col1a1In) :- on(ets1In), off(mmp13In), on(smad4In), off(tgfb1In), off(junOut).
on(nfkb1Out) :- on(col1a2In), on(smad4In), on(tgfb1In), on(col1a1Out), off(ets1Out), on(smad4Out), on(smad7Out), on(tgfb1Out), on(timp1Out).
off(mmp3In) :- on(col1a2In), off(mmp13In), off(nfkb1In), on(smad4In), on(smad4Out).
on(mmp1In) :- on(col1a2In), off(mmp9In), off(mmp13In), on(smad4In), on(smad7In), off(junOut), on(tgfb1Out).
off(mmp3In) :- on(col1a2In), off(junbIn), off(mmp9In), off(mmp13In), on(smad4In), off(junbOut), on(nfkb1Out), on(smad4Out).
off(tgfb1In) :- on(col1a2In), on(junIn), off(junbIn), off(mmp3In), off(mmp13In), on(smad4In), off(smad7In), on(timp1In), on(col1a1Out), on(smad4Out).
on(tgfb1Out) :- on(col1a2In), off(fosIn), on(mmp3In), on(smad4In), on(timp1In), on(smad4Out).
off(fosOut) :- on(ets1Out), off(junOut), on(tgfb1Out), on(timp1Out).
on(mmp3Out) :- on(smad4In), on(col1a1Out), off(fosOut), off(mmp1Out), off(mmp9Out), on(smad4Out), on(smad7Out), on(tgfb1Out), on(timp1Out).
on(mmp13Out) :- on(smad4In), on(col1a1Out), off(fosOut), off(mmp1Out), off(mmp9Out), on(smad4Out), on(smad7Out), on(tgfb1Out), on(timp1Out).
on(mmp1Out) :- on(junIn), on(smad4In), on(smad7In), off(junOut), off(mmp13Out), on(tgfb1Out).
off(col1a1In) :- on(ets1In), on(junIn), off(mmp13In), on(smad4In), off(junOut).
on(smad7Out) :- on(smad4In), off(junOut), off(mmp1Out), on(smad4Out), on(timp1Out).
on(col1a1Out) :- on(smad4In), on(fosOut), off(junbOut), on(smad4Out).
off(ets1Out) :- on(smad4In), on(fosOut), off(junbOut), on(smad4Out).
off(mmp9Out) :- on(smad4In), on(fosOut), off(junbOut), on(smad4Out).
on(tgfb1Out) :- on(smad4In), on(fosOut), off(junbOut), on(smad4Out).
off(mmp1Out) :- on(smad4In), on(col1a1Out), off(junbOut), on(mmp3Out), off(mmp9Out), on(smad4Out), on(smad7Out), on(tgfb1Out), on(timp1Out).
on(mmp13Out) :- on(smad4In), on(col1a1Out), off(junbOut), on(mmp3Out), off(mmp9Out), on(smad4Out), on(smad7Out), on(tgfb1Out), on(timp1Out).
on(mmp3Out) :- on(smad4In), on(col1a1Out), off(junbOut), off(mmp1Out), off(mmp9Out), on(smad4Out), on(smad7Out), on(tgfb1Out), on(timp1Out).
on(mmp13Out) :- on(smad4In), on(col1a1Out), off(junbOut), off(mmp1Out), off(mmp9Out), on(smad4Out), on(smad7Out), on(tgfb1Out), on(timp1Out).
off(mmp3In) :- off(mmp13In), on(smad4In), off(mmp1Out), on(smad4Out), on(timp1Out).
off(col1a1In) :- on(ets1In), off(mmp3In), off(mmp13In), on(nfkb1Out), on(tgfb1Out).
on(mmp1In) :- on(col1a2In), off(mmp13In), on(tgfb1In), on(col1a1Out), off(mmp9Out), on(smad4Out), on(smad7Out), on(tgfb1Out).
off(mmp9In) :- on(col1a2In), on(junIn), on(mmp1In), off(mmp13In), on(smad4In), on(timp1In).
on(col1a1Out) :- on(col1a1In), on(col1a2In), on(smad4In), off(mmp1Out), on(smad4Out), on(timp1Out).
on(mmp1In) :- on(col1a1In), on(col1a2In), off(mmp13In), on(smad4In), on(tgfb1In), on(col1a1Out), on(smad4Out), on(smad7Out), on(tgfb1Out).
off(ets1In) :- on(col1a1In), on(col1a2In), on(junIn), off(mmp9In), on(smad4In), on(smad7In), on(tgfb1In), on(timp1In), on(col1a1Out), off(mmp9Out), on(smad4Out), on(smad7Out), on(tgfb1Out).
on(mmp3Out) :- on(smad4In), on(col1a1Out), off(mmp1Out), off(mmp9Out), on(nfkb1Out), on(smad4Out), on(smad7Out), on(tgfb1Out), on(timp1Out).
on(mmp13Out) :- on(smad4In), on(col1a1Out), off(mmp1Out), off(mmp9Out), on(nfkb1Out), on(smad4Out), on(smad7Out), on(tgfb1Out), on(timp1Out).
off(mmp3In) :- off(mmp13In), on(smad7In), on(col1a1Out), off(mmp9Out), on(smad4Out), on(smad7Out), on(tgfb1Out).
on(tgfb1Out) :- off(mmp3In), off(mmp9In), off(mmp13In), on(smad4In), on(smad7In), on(smad7Out).
on(col1a1Out) :- off(mmp1In), on(smad4In), on(mmp3Out), on(smad4Out), on(smad7Out), on(timp1Out).
on(tgfb1Out) :- off(mmp1In), on(smad4In), on(mmp3Out), on(smad4Out), on(smad7Out), on(timp1Out).
on(tgfb1Out) :- on(ets1In), on(smad4In), on(col1a1Out), off(ets1Out), on(smad4Out).
off(tgfb1In) :- on(col1a2In), on(junIn), off(junbIn), off(mmp3In), off(mmp13In), on(smad4In), off(smad7In), on(timp1In), off(mmp9Out), on(smad4Out).
off(ets1In) :- on(col1a1In), on(col1a2In), on(fosIn), on(nfkb1In), on(smad4In), on(col1a1Out), on(smad4Out).
off(ets1In) :- on(col1a1In), on(col1a2In), on(fosIn), off(mmp9In), on(smad4In), on(tgfb1In), on(col1a1Out), off(mmp9Out), on(smad4Out), on(smad7Out), on(tgfb1Out).
off(smad7In) :- off(col1a1In), on(col1a2In), on(ets1In), off(junbIn), off(mmp13In), on(smad4In), on(timp1In).
on(junIn) :- off(mmp1In), off(mmp3In), off(mmp13In), on(smad4In), on(col1a1Out), on(smad4Out), on(smad7Out).
on(tgfb1Out) :- on(col1a2In), off(nfkb1In), on(smad4In), on(smad7In), off(mmp9Out), on(smad4Out).
on(junIn) :- on(col1a2In), on(fosIn), off(mmp3In), off(mmp13In), on(smad4In), on(timp1In), on(col1a1Out), on(smad4Out), on(smad7Out).
off(mmp9In) :- on(col1a1In), on(col1a2In), off(nfkb1In), on(smad4In), on(smad4Out).
on(mmp3In) :- on(col1a1In), on(col1a2In), off(mmp1In), off(mmp9In), on(smad4In), on(smad7In), on(tgfb1In), on(timp1In), on(col1a1Out), off(junOut), off(mmp9Out), on(smad4Out), on(tgfb1Out).
on(mmp13In) :- on(col1a1In), on(col1a2In), off(mmp1In), off(mmp9In), on(smad4In), on(smad7In), on(tgfb1In), on(timp1In), on(col1a1Out), off(junOut), off(mmp9Out), on(smad4Out), on(tgfb1Out).
on(mmp1Out) :- on(col1a1In), on(col1a2In), off(junbIn), on(smad4In), off(junbOut), off(mmp13Out), on(smad4Out).
off(mmp3In) :- on(col1a1In), on(col1a2In), on(junIn), off(mmp13In), on(smad4In), on(timp1In), on(smad4Out).
off(fosOut) :- on(ets1Out), on(mmp3Out), on(smad4Out), on(tgfb1Out), on(timp1Out).
off(junOut) :- on(ets1Out), on(mmp3Out), on(smad4Out), on(tgfb1Out), on(timp1Out).
off(junbOut) :- on(smad4In), on(col1a1Out), off(junOut), off(mmp1Out), off(mmp9Out), on(smad4Out), on(smad7Out), on(tgfb1Out), on(timp1Out).
on(mmp3Out) :- on(smad4In), on(col1a1Out), off(junOut), off(mmp1Out), off(mmp9Out), on(smad4Out), on(smad7Out), on(tgfb1Out), on(timp1Out).
on(mmp13Out) :- on(smad4In), on(col1a1Out), off(junOut), off(mmp1Out), off(mmp9Out), on(smad4Out), on(smad7Out), on(tgfb1Out), on(timp1Out).
off(ets1Out) :- on(smad4In), on(col1a1Out), on(fosOut), off(junOut), off(mmp9Out), on(smad4Out), on(tgfb1Out).
off(junbOut) :- on(smad4In), on(col1a1Out), on(fosOut), off(junOut), off(mmp9Out), on(smad4Out), on(tgfb1Out).
off(mmp9In) :- on(fosIn), on(smad4In), on(mmp1Out), off(mmp3Out), off(mmp13Out).
on(tgfb1Out) :- on(fosIn), on(smad4In), on(mmp1Out), off(mmp3Out), off(mmp13Out).
off(col1a1In) :- on(ets1In), off(mmp13In), on(smad4In), off(tgfb1In), on(nfkb1Out), on(tgfb1Out).
off(col1a1In) :- on(ets1In), on(junIn), off(mmp13In), on(smad4In), on(nfkb1Out), on(tgfb1Out).
on(col1a1In) :- on(col1a2In), off(mmp9In), off(nfkb1In), on(smad4In), on(smad7In), on(smad4Out).
on(tgfb1Out) :- on(col1a2In), on(mmp3In), on(smad4In), on(timp1In), off(junbOut), on(smad4Out).
on(col1a1Out) :- on(col1a2In), off(fosIn), on(smad7In), on(smad4Out), on(smad7Out), on(tgfb1Out).
on(tgfb1In) :- on(col1a2In), off(fosIn), off(mmp1In), on(smad4In), on(smad7In), on(timp1In), off(mmp9Out), on(smad4Out), on(tgfb1Out).
on(junIn) :- on(col1a2In), on(ets1In), off(junbIn), off(mmp3In), off(mmp13In), on(smad4In), on(timp1In).
off(smad7In) :- on(col1a2In), on(ets1In), off(junbIn), off(mmp3In), off(mmp13In), on(smad4In), on(timp1In).
off(ets1In) :- on(col1a1In), on(col1a2In), off(mmp3In), off(mmp13In), on(smad4In), on(col1a1Out), on(mmp1Out), off(mmp13Out), on(smad4Out), on(tgfb1Out).
off(ets1In) :- on(col1a1In), on(col1a2In), on(junIn), on(smad4In), on(timp1In), on(col1a1Out), off(junbOut), on(smad4Out), on(smad7Out), on(tgfb1Out).
on(nfkb1Out) :- on(col1a1In), on(col1a2In), off(ets1In), on(smad4In), on(col1a1Out), off(fosOut), off(mmp13Out), on(smad4Out).
off(col1a1In) :- on(ets1In), off(mmp13In), off(junOut), off(mmp9Out), on(smad4Out), on(tgfb1Out).
on(mmp1In) :- on(col1a2In), off(mmp9In), off(mmp13In), on(smad4In), on(smad7In), on(nfkb1Out), on(tgfb1Out).
off(mmp9In) :- on(col1a2In), on(mmp3In), on(smad4In), on(timp1In), off(junbOut), off(mmp9Out), on(smad4Out), on(tgfb1Out).
off(junOut) :- on(col1a2In), off(junIn), off(junbOut), on(smad4Out), on(tgfb1Out).
on(timp1In) :- on(col1a2In), off(fosIn), on(mmp3Out), on(smad4Out), on(timp1Out).
off(col1a1In) :- on(col1a2In), on(ets1In), on(junIn), off(junbIn), off(mmp3In), off(mmp13In), on(smad4In), off(smad7In), off(tgfb1In), on(timp1In).
off(tgfb1In) :- off(col1a1In), on(col1a2In), on(ets1In), on(junIn), off(junbIn), off(mmp3In), off(mmp13In), on(smad4In), off(smad7In), on(timp1In).
on(junIn) :- off(mmp13In), on(smad4In), off(tgfb1In), off(mmp9Out), on(smad4Out), on(smad7Out).
off(junOut) :- off(mmp1In), on(smad4In), on(smad7In), on(mmp1Out), off(mmp13Out), on(smad4Out), on(tgfb1Out).
on(col1a1In) :- on(col1a2In), off(nfkb1In), on(smad4In), on(tgfb1In), on(smad4Out).
off(mmp9In) :- on(col1a2In), off(nfkb1In), on(smad4In), on(tgfb1In), on(smad4Out).
on(mmp1In) :- on(col1a2In), off(mmp9In), off(mmp13In), on(smad4In), on(smad7In), off(mmp9Out), on(nfkb1Out), on(smad4Out).
off(tgfb1In) :- on(col1a2In), on(junIn), off(junbIn), off(mmp3In), off(mmp13In), on(smad4In), off(smad7In), on(timp1In), on(smad7Out).
on(col1a1In) :- on(col1a2In), off(junIn), on(smad4In), on(col1a1Out), off(ets1Out), on(smad4Out), on(tgfb1Out).
on(tgfb1In) :- on(col1a2In), off(junIn), on(smad4In), on(col1a1Out), off(ets1Out), on(smad4Out), on(tgfb1Out).
on(smad7In) :- on(col1a1In), on(col1a2In), off(mmp9In), off(nfkb1In), on(smad4In), on(col1a1Out), off(mmp9Out), on(smad4Out), on(tgfb1Out).
on(junIn) :- off(mmp13In), on(smad4In), off(tgfb1In), on(col1a1Out), off(ets1Out), on(smad4Out).
off(mmp3In) :- off(mmp13In), on(smad4In), off(tgfb1In), on(col1a1Out), off(ets1Out), on(smad4Out).
on(tgfb1Out) :- on(ets1In), on(nfkb1In), on(col1a1Out), on(smad4Out).
on(tgfb1In) :- on(col1a2In), on(mmp3In), on(smad4In), on(timp1In), on(smad4Out), on(smad7Out), on(tgfb1Out).
on(col1a1Out) :- on(col1a2In), on(mmp3In), on(smad4In), on(timp1In), on(smad4Out), on(smad7Out), on(tgfb1Out).
on(nfkb1Out) :- on(col1a1In), on(col1a2In), on(smad4In), on(col1a1Out), off(ets1Out), off(fosOut), off(junbOut), on(smad4Out), on(tgfb1Out).
off(mmp1Out) :- on(col1a1In), on(col1a2In), off(mmp9In), on(smad4In), on(col1a1Out), on(mmp3Out), off(mmp9Out), on(smad4Out), on(smad7Out), on(tgfb1Out), on(timp1Out).
on(mmp13Out) :- on(col1a1In), on(col1a2In), off(mmp9In), on(smad4In), on(col1a1Out), on(mmp3Out), off(mmp9Out), on(smad4Out), on(smad7Out), on(tgfb1Out), on(timp1Out).
off(ets1In) :- on(col1a1In), on(col1a2In), off(mmp3In), off(mmp13In), on(smad4In), on(col1a1Out), off(fosOut), on(smad4Out), on(smad7Out).
off(ets1In) :- on(col1a1In), on(col1a2In), on(fosIn), on(smad4In), on(col1a1Out), off(junbOut), on(smad4Out), on(smad7Out), on(tgfb1Out).
on(junIn) :- on(col1a1In), on(col1a2In), on(fosIn), off(mmp3In), off(mmp13In), on(smad4In), on(timp1In), on(smad4Out).
on(mmp3In) :- on(col1a1In), on(col1a2In), off(fosIn), off(mmp1In), off(mmp9In), on(smad4In), on(smad7In), on(tgfb1In), on(timp1In), on(col1a1Out), off(mmp9Out), on(smad4Out), on(tgfb1Out).
on(mmp13In) :- on(col1a1In), on(col1a2In), off(fosIn), off(mmp1In), off(mmp9In), on(smad4In), on(smad7In), on(tgfb1In), on(timp1In), on(col1a1Out), off(mmp9Out), on(smad4Out), on(tgfb1Out).
off(tgfb1In) :- off(col1a1In), on(ets1In), on(junIn), off(mmp9In), off(mmp13In), on(smad4In).
off(mmp3In) :- off(mmp13In), on(smad4In), off(tgfb1In), off(junOut), on(smad7Out).
on(tgfb1Out) :- off(mmp1In), on(nfkb1In), on(smad4In), on(mmp1Out), off(mmp13Out), on(smad4Out).
off(mmp9In) :- off(mmp1In), on(nfkb1In), on(smad4In), on(col1a1Out), off(mmp9Out), on(smad4Out), on(smad7Out), on(tgfb1Out).
on(tgfb1Out) :- on(fosIn), off(mmp3In), off(mmp13In), on(smad4In), on(mmp1Out), off(mmp9Out), off(mmp13Out), on(smad4Out).
on(tgfb1Out) :- on(fosIn), off(mmp3In), off(mmp9In), off(mmp13In), on(nfkb1In), on(smad4In).
on(junIn) :- on(ets1In), off(mmp3In), off(mmp9In), off(mmp13In), on(smad4In).
on(tgfb1Out) :- on(col1a2In), off(nfkb1In), on(smad4In), off(fosOut), off(mmp9Out), on(smad4Out).
on(col1a1In) :- on(col1a2In), on(mmp3In), on(smad4In), on(timp1In), on(col1a1Out), off(ets1Out), on(smad4Out), on(tgfb1Out).
on(smad7In) :- on(col1a2In), on(mmp3In), on(smad4In), on(timp1In), on(col1a1Out), off(ets1Out), on(smad4Out), on(tgfb1Out).
on(tgfb1In) :- on(col1a2In), on(mmp3In), on(smad4In), on(timp1In), on(col1a1Out), off(ets1Out), on(smad4Out), on(tgfb1Out).
on(mmp1In) :- on(col1a2In), off(junbIn), off(mmp13In), on(smad4In), on(tgfb1In), on(col1a1Out), on(smad4Out), on(tgfb1Out).
off(mmp3In) :- on(col1a2In), off(junbIn), off(mmp13In), on(smad4In), off(smad7In), on(col1a1Out), off(ets1Out), on(smad4Out).
on(tgfb1In) :- on(col1a2In), off(junIn), on(col1a1Out), on(smad4Out), on(smad7Out), on(tgfb1Out).
on(nfkb1Out) :- on(col1a2In), off(fosIn), on(smad4In), on(col1a1Out), off(ets1Out), off(fosOut), on(smad4Out), on(tgfb1Out).
off(ets1In) :- on(col1a1In), on(col1a2In), off(mmp3In), off(mmp13In), on(smad4In), on(col1a1Out), off(junbOut), on(smad4Out), on(smad7Out), on(tgfb1Out).
off(ets1In) :- on(col1a1In), on(col1a2In), on(junIn), on(smad4In), on(timp1In), on(col1a1Out), off(fosOut), on(smad4Out), on(smad7Out).
off(mmp13Out) :- off(smad7Out).
on(smad4Out) :- off(smad7Out).
on(tgfb1Out) :- on(fosIn), off(mmp3In), off(mmp9In), off(mmp13In), on(smad4In), off(fosOut), on(smad7Out).
off(col1a1In) :- on(ets1In), off(mmp13In), off(mmp9Out), on(nfkb1Out), on(smad4Out).
on(smad7In) :- on(col1a2In), on(mmp3In), off(mmp9In), on(smad4In), on(timp1In), off(mmp9Out), on(smad4Out), on(smad7Out).
on(junIn) :- on(col1a2In), off(junbIn), off(mmp1In), off(mmp3In), off(mmp13In), on(smad4In), on(timp1In), on(smad4Out).
off(smad7In) :- on(col1a2In), off(junbIn), off(mmp1In), off(mmp3In), off(mmp13In), on(smad4In), on(timp1In), on(smad4Out).
on(tgfb1In) :- on(col1a2In), off(junIn), on(nfkb1In), on(smad4Out), on(tgfb1Out).
off(col1a1In) :- on(col1a2In), on(ets1In), off(junbIn), off(mmp13In), on(smad4In), off(smad7In), on(timp1In), on(tgfb1Out).
on(mmp3In) :- on(col1a1In), on(col1a2In), off(mmp1In), off(mmp9In), on(smad4In), on(smad7In), on(tgfb1In), on(timp1In), on(col1a1Out), off(mmp9Out), on(nfkb1Out), on(smad4Out), on(tgfb1Out).
on(mmp13In) :- on(col1a1In), on(col1a2In), off(mmp1In), off(mmp9In), on(smad4In), on(smad7In), on(tgfb1In), on(timp1In), on(col1a1Out), off(mmp9Out), on(nfkb1Out), on(smad4Out), on(tgfb1Out).
on(mmp3In) :- on(col1a1In), on(col1a2In), off(mmp1In), off(mmp9In), on(smad4In), on(smad7In), on(tgfb1In), on(timp1In), on(col1a1Out), off(ets1Out), off(mmp9Out), on(smad4Out), on(tgfb1Out).
on(mmp13In) :- on(col1a1In), on(col1a2In), off(mmp1In), off(mmp9In), on(smad4In), on(smad7In), on(tgfb1In), on(timp1In), on(col1a1Out), off(ets1Out), off(mmp9Out), on(smad4Out), on(tgfb1Out).
on(tgfb1Out) :- on(col1a1Out), on(ets1Out), off(fosOut), on(smad4Out), on(timp1Out).
off(mmp9In) :- on(smad4In), on(smad7In), on(col1a1Out), off(mmp1Out), off(mmp9Out), on(smad4Out), on(tgfb1Out), on(timp1Out).
on(mmp3In) :- on(col1a1In), on(col1a2In), off(mmp1In), off(mmp9In), on(smad4In), on(smad7In), on(tgfb1In), on(timp1In), on(col1a1Out), off(mmp9Out), on(smad4Out), on(smad7Out), on(tgfb1Out).
on(mmp13In) :- on(col1a1In), on(col1a2In), off(mmp1In), off(mmp9In), on(smad4In), on(smad7In), on(tgfb1In), on(timp1In), on(col1a1Out), off(mmp9Out), on(smad4Out), on(smad7Out), on(tgfb1Out).
off(ets1In) :- on(col1a1In), on(col1a2In), on(junIn), on(smad4In), on(timp1In), on(col1a1Out), on(mmp1Out), off(mmp13Out), on(smad4Out), on(tgfb1Out).
on(tgfb1Out) :- off(mmp1In), on(smad4In), on(mmp3Out), off(mmp9Out), on(smad4Out), on(timp1Out).
on(col1a1Out) :- on(junIn), off(mmp1In), on(nfkb1In), on(smad4In), off(junOut), on(smad4Out), on(tgfb1Out).
on(col1a1Out) :- on(fosIn), on(junIn), off(mmp3In), off(mmp13In), on(smad4In), off(junOut), on(smad4Out), on(smad7Out), on(tgfb1Out).
on(col1a1In) :- on(col1a2In), on(mmp1In), off(mmp13In), on(smad4In), on(smad7In), on(col1a1Out), off(ets1Out), on(smad4Out), on(tgfb1Out).
on(tgfb1In) :- on(col1a2In), on(mmp1In), off(mmp13In), on(smad4In), on(smad7In), on(col1a1Out), off(ets1Out), on(smad4Out), on(tgfb1Out).
off(junOut) :- on(col1a2In), off(junIn), off(mmp13Out), on(smad4Out), on(tgfb1Out).
on(mmp1Out) :- on(col1a2In), off(fosIn), on(tgfb1In), off(mmp13Out), on(smad4Out).
off(ets1In) :- on(col1a1In), on(col1a2In), on(junIn), on(nfkb1In), on(smad4In), on(timp1In), on(col1a1Out), on(smad4Out).
off(mmp3Out) :- on(smad4In), on(col1a1Out), on(fosOut), off(mmp13Out), on(smad4Out).
on(junIn) :- on(ets1In), off(mmp3In), off(mmp13In), on(smad4In), on(col1a1Out), on(smad4Out), on(smad7Out).
on(col1a1In) :- on(col1a2In), on(smad4In), on(tgfb1In), off(mmp1Out), on(smad4Out), on(timp1Out).
off(mmp9In) :- on(col1a2In), on(smad4In), on(tgfb1In), off(mmp1Out), on(smad4Out), on(timp1Out).
on(col1a1Out) :- on(col1a2In), on(smad4In), on(tgfb1In), off(mmp1Out), on(smad4Out), on(timp1Out).
off(mmp9Out) :- on(col1a2In), on(smad4In), on(tgfb1In), off(mmp1Out), on(smad4Out), on(timp1Out).
on(tgfb1Out) :- on(col1a2In), on(smad4In), on(tgfb1In), off(mmp1Out), on(smad4Out), on(timp1Out).
on(col1a1In) :- on(col1a2In), off(junbIn), off(mmp3In), off(mmp13In), on(smad4In), on(tgfb1In), on(smad4Out).
off(mmp9In) :- on(col1a2In), off(junbIn), off(mmp3In), off(mmp13In), on(smad4In), on(tgfb1In), on(smad4Out).
off(tgfb1In) :- on(col1a2In), on(junIn), off(junbIn), off(mmp3In), off(mmp13In), on(smad4In), off(smad7In), on(timp1In), off(junOut).
on(col1a1In) :- on(col1a2In), on(fosIn), on(mmp1In), off(mmp3In), off(mmp9In), off(mmp13In), on(smad4In), on(col1a1Out), off(ets1Out), off(mmp9Out), on(smad4Out), on(tgfb1Out).
off(ets1In) :- on(col1a2In), on(fosIn), on(mmp1In), off(mmp3In), off(mmp9In), off(mmp13In), on(smad4In), on(col1a1Out), off(ets1Out), off(mmp9Out), on(smad4Out), on(tgfb1Out).
on(tgfb1In) :- on(col1a2In), on(fosIn), on(mmp1In), off(mmp3In), off(mmp9In), off(mmp13In), on(smad4In), on(col1a1Out), off(ets1Out), off(mmp9Out), on(smad4Out), on(tgfb1Out).
off(junOut) :- on(col1a2In), off(fosIn), on(tgfb1In), on(mmp1Out), off(mmp13Out), on(smad4Out), on(tgfb1Out).
off(junOut) :- on(col1a2In), off(fosIn), on(smad7In), off(mmp13Out), on(smad4Out), on(tgfb1Out).
on(mmp1Out) :- on(col1a2In), off(fosIn), on(smad7In), off(mmp13Out), on(smad4Out), on(tgfb1Out).
on(tgfb1In) :- on(col1a2In), off(fosIn), on(smad7In), on(col1a1Out), off(mmp9Out), on(smad4Out), on(smad7Out), on(tgfb1Out).
off(col1a1In) :- on(col1a2In), on(ets1In), off(junbIn), off(mmp13In), on(smad4In), on(timp1In), off(mmp9Out), on(smad4Out).
off(smad7In) :- on(col1a2In), on(ets1In), off(junbIn), off(mmp13In), on(smad4In), on(timp1In), off(mmp9Out), on(smad4Out).
off(ets1In) :- on(col1a1In), on(col1a2In), on(fosIn), on(smad4In), on(col1a1Out), off(fosOut), on(smad4Out), on(smad7Out).
on(mmp3Out) :- on(col1a1Out), on(ets1Out), off(fosOut), off(junOut), on(smad4Out), on(tgfb1Out), on(timp1Out).
on(nfkb1Out) :- on(nfkb1In), on(smad4In), off(fosOut), off(mmp3Out), off(mmp13Out).
on(smad7Out) :- off(mmp1In), off(mmp9In), on(smad4In), on(col1a1Out), off(mmp9Out), on(nfkb1Out), on(smad4Out), on(tgfb1Out), on(timp1Out).
off(col1a1In) :- on(ets1In), on(junIn), off(mmp13In), on(nfkb1In), on(smad4In).
on(tgfb1Out) :- on(col1a2In), off(nfkb1In), on(smad4In), on(nfkb1Out), on(smad4Out), on(smad7Out).
on(junIn) :- on(col1a2In), on(fosIn), off(mmp3In), off(mmp13In), on(smad4In), on(timp1In), on(col1a1Out), off(ets1Out), on(smad4Out).
on(col1a1In) :- on(col1a2In), on(fosIn), on(mmp1In), off(mmp3In), off(mmp9In), off(mmp13In), on(smad4In), on(col1a1Out), off(junbOut), off(mmp9Out), on(smad4Out), on(tgfb1Out).
off(ets1In) :- on(col1a2In), on(fosIn), on(mmp1In), off(mmp3In), off(mmp9In), off(mmp13In), on(smad4In), on(col1a1Out), off(junbOut), off(mmp9Out), on(smad4Out), on(tgfb1Out).
on(tgfb1In) :- on(col1a2In), on(fosIn), on(mmp1In), off(mmp3In), off(mmp9In), off(mmp13In), on(smad4In), on(col1a1Out), off(junbOut), off(mmp9Out), on(smad4Out), on(tgfb1Out).
on(tgfb1Out) :- on(col1a2In), off(fosIn), off(mmp1In), on(smad4In), on(timp1In), off(fosOut), on(smad4Out), on(smad7Out).
on(mmp3Out) :- on(col1a1In), on(col1a2In), off(mmp9In), on(smad4In), on(tgfb1In), on(col1a1Out), off(mmp1Out), off(mmp9Out), on(smad4Out), on(smad7Out), on(tgfb1Out), on(timp1Out).
on(mmp13Out) :- on(col1a1In), on(col1a2In), off(mmp9In), on(smad4In), on(tgfb1In), on(col1a1Out), off(mmp1Out), off(mmp9Out), on(smad4Out), on(smad7Out), on(tgfb1Out), on(timp1Out).
off(ets1In) :- on(col1a1In), on(col1a2In), on(fosIn), on(smad4In), on(col1a1Out), on(mmp1Out), off(mmp13Out), on(smad4Out), on(tgfb1Out).
off(mmp9Out) :- on(smad4In), on(fosOut), on(mmp1Out), off(mmp13Out), on(smad4Out).
off(mmp3Out) :- off(mmp1In), on(smad4In), on(col1a1Out), off(mmp9Out), off(mmp13Out), on(smad4Out), on(smad7Out).
on(fosIn) :- on(junIn), off(mmp3In), off(mmp9In), off(mmp13In), on(smad4In), on(smad7In).
off(col1a1In) :- on(ets1In), off(mmp3In), off(mmp13In), on(mmp1Out), off(mmp13Out), on(tgfb1Out).
on(col1a1In) :- on(col1a2In), on(smad4In), on(smad7In), on(col1a1Out), off(mmp1Out), on(smad4Out), on(timp1Out).
on(junIn) :- on(col1a2In), off(mmp3In), off(mmp13In), on(smad4In), on(timp1In), on(mmp3Out), on(smad4Out), on(smad7Out), on(timp1Out).
on(col1a1In) :- on(col1a2In), off(mmp3In), off(mmp9In), off(mmp13In), on(smad4In), on(smad7In), on(col1a1Out), off(junbOut), off(mmp9Out), on(smad4Out), on(tgfb1Out).
on(tgfb1In) :- on(col1a2In), off(junbIn), on(mmp3In), on(smad4In), on(timp1In), on(smad4Out).
on(col1a1Out) :- on(col1a2In), off(junbIn), on(mmp3In), on(smad4In), on(timp1In), on(smad4Out).
on(tgfb1Out) :- on(col1a2In), off(junbIn), on(mmp3In), on(smad4In), on(timp1In), on(smad4Out).
off(col1a1In) :- on(col1a2In), on(ets1In), off(junbIn), off(mmp13In), on(smad4In), off(smad7In), on(timp1In), on(col1a1Out), on(smad4Out).
off(fosOut) :- on(ets1Out), off(junbOut), on(smad4Out), on(timp1Out).
off(junOut) :- off(mmp1In), off(mmp9In), on(smad4In), on(col1a1Out), off(ets1Out), off(junbOut), on(mmp1Out), off(mmp3Out), off(mmp9Out), off(mmp13Out), on(smad4Out), on(tgfb1Out).
off(col1a1In) :- on(ets1In), off(mmp13In), on(mmp1Out), off(mmp9Out), off(mmp13Out), on(smad4Out).
off(col1a1In) :- on(ets1In), off(mmp3In), off(mmp13In), on(nfkb1In).
off(junOut) :- on(col1a1In), on(col1a2In), off(mmp1In), on(smad4In), on(timp1In), on(col1a1Out), on(mmp1Out), off(mmp13Out), on(smad4Out), on(tgfb1Out).
on(smad4In) :- off(mmp9Out), off(mmp13Out), on(smad4Out), off(smad7Out).
on(tgfb1Out) :- off(mmp9Out), off(mmp13Out), on(smad4Out), off(smad7Out).
off(junOut) :- on(mmp1Out), off(mmp13Out), on(smad4Out), off(smad7Out), on(tgfb1Out).
on(mmp1Out) :- off(junOut), off(mmp13Out), on(smad4Out), off(smad7Out).
on(tgfb1Out) :- off(junOut), off(mmp13Out), on(smad4Out), off(smad7Out).
off(mmp3In) :- off(mmp13In), on(smad4In), on(fosOut), on(smad4Out).
on(smad7Out) :- off(mmp1In), off(mmp9In), on(smad4In), on(col1a1Out), off(junOut), off(mmp9Out), on(smad4Out), on(tgfb1Out), on(timp1Out).
off(col1a1In) :- on(ets1In), off(mmp13In), on(smad4In), off(tgfb1In), on(mmp1Out), off(mmp13Out), on(tgfb1Out).
off(col1a1In) :- on(ets1In), on(junIn), off(mmp13In), on(smad4In), on(mmp1Out), off(mmp13Out), on(tgfb1Out).
off(junOut) :- on(col1a2In), on(mmp1In), off(mmp13In), off(fosOut), off(junbOut), on(smad4Out), on(tgfb1Out).
off(junbIn) :- on(col1a2In), on(ets1In), on(smad4In), on(timp1In), on(col1a1Out), off(ets1Out), off(mmp9Out), on(smad4Out), on(tgfb1Out).
off(ets1In) :- on(col1a1In), on(col1a2In), on(junIn), off(junbIn), on(smad4In), on(timp1In), on(col1a1Out), on(smad4Out).
on(smad7Out) :- on(nfkb1In), on(smad4In), off(mmp1Out), on(smad4Out), on(timp1Out).
on(col1a1Out) :- on(junIn), off(mmp1In), on(smad4In), on(smad7In), off(junOut), on(smad4Out), on(tgfb1Out).
off(tgfb1In) :- on(ets1In), on(junIn), off(mmp13In), on(smad4In), off(mmp9Out), on(smad4Out), on(smad7Out).
off(mmp3In) :- on(col1a2In), off(mmp13In), on(smad4In), on(tgfb1In), off(junbOut), off(mmp9Out), on(nfkb1Out), on(smad4Out), on(tgfb1Out).
on(col1a1In) :- on(col1a2In), on(mmp1In), off(mmp13In), on(smad4In), on(tgfb1In), on(col1a1Out), off(junbOut), on(nfkb1Out), on(smad4Out), on(tgfb1Out).
off(mmp9In) :- on(col1a2In), off(junbIn), off(mmp1In), on(nfkb1In), on(smad4In), on(timp1In), off(mmp9Out), on(smad4Out), on(tgfb1Out).
on(col1a1Out) :- on(col1a2In), off(junbIn), off(mmp1In), on(nfkb1In), on(smad4In), on(timp1In), off(mmp9Out), on(smad4Out), on(tgfb1Out).
on(junIn) :- on(col1a2In), off(fosIn), off(mmp13In), on(smad4In), off(tgfb1In), on(timp1In).
on(mmp3Out) :- on(col1a1In), on(col1a2In), off(ets1In), off(mmp9In), on(smad4In), on(col1a1Out), off(mmp1Out), off(mmp9Out), on(smad4Out), on(smad7Out), on(tgfb1Out), on(timp1Out).
on(mmp13Out) :- on(col1a1In), on(col1a2In), off(ets1In), off(mmp9In), on(smad4In), on(col1a1Out), off(mmp1Out), off(mmp9Out), on(smad4Out), on(smad7Out), on(tgfb1Out), on(timp1Out).
on(smad7Out) :- on(smad4In), off(mmp3Out), off(mmp13Out), on(nfkb1Out), on(timp1Out).
off(ets1Out) :- on(smad4In), on(col1a1Out), on(fosOut), on(nfkb1Out), on(smad4Out).
on(junIn) :- off(mmp1In), off(mmp3In), off(mmp13In), on(smad4In), on(col1a1Out), off(ets1Out), on(smad4Out).
off(col1a1In) :- on(ets1In), off(mmp3In), off(mmp13In), on(nfkb1Out), on(smad7Out).
on(junIn) :- on(ets1In), off(mmp3In), off(mmp13In), on(smad4In), off(mmp9Out), on(smad4Out), on(smad7Out).
off(tgfb1In) :- on(ets1In), off(mmp3In), off(mmp13In), on(smad4In), off(mmp9Out), on(smad4Out), on(smad7Out).
on(col1a1Out) :- on(col1a2In), off(nfkb1In), on(smad4In), off(mmp3Out), off(mmp9Out), off(mmp13Out), on(smad4Out).
off(mmp9Out) :- on(col1a2In), off(nfkb1In), on(smad4In), on(mmp1Out), off(mmp13Out), on(smad4Out), on(tgfb1Out).
on(tgfb1Out) :- on(col1a2In), off(nfkb1In), on(smad4In), on(mmp1Out), off(mmp9Out), off(mmp13Out), on(smad4Out).
on(mmp1In) :- on(col1a2In), off(mmp9In), off(mmp13In), on(smad4In), on(tgfb1In), on(col1a1Out), on(mmp1Out), off(mmp9Out), off(mmp13Out), on(smad4Out), on(tgfb1Out).
on(col1a1In) :- on(col1a2In), off(junbIn), off(mmp1In), on(smad4In), on(tgfb1In), on(timp1In), on(smad4Out).
off(mmp9In) :- on(col1a2In), off(junbIn), off(mmp1In), on(smad4In), on(tgfb1In), on(timp1In), on(smad4Out).
on(col1a1In) :- on(col1a2In), on(fosIn), off(junbIn), on(nfkb1In), on(smad4In), on(smad4Out).
off(ets1In) :- on(col1a2In), on(fosIn), off(junbIn), on(nfkb1In), on(smad4In), on(smad4Out).
on(col1a1Out) :- on(col1a2In), on(fosIn), off(junbIn), on(nfkb1In), on(smad4In), on(smad4Out).
off(junOut) :- on(col1a2In), off(fosIn), off(mmp9In), on(smad4In), off(junbOut), on(mmp1Out), off(mmp13Out), on(smad4Out), on(tgfb1Out).
on(nfkb1Out) :- on(col1a1In), on(col1a2In), on(nfkb1In), on(smad4In), on(col1a1Out), off(fosOut), off(mmp13Out), on(smad4Out).
on(mmp1In) :- on(col1a1In), on(col1a2In), off(mmp13In), on(smad4In), on(tgfb1In), on(col1a1Out), on(mmp1Out), off(mmp13Out), on(smad4Out), on(tgfb1Out).
on(tgfb1In) :- on(col1a1In), on(col1a2In), off(mmp9In), on(smad4In), on(smad7In), on(col1a1Out), off(mmp1Out), on(mmp3Out), off(mmp9Out), on(mmp13Out), on(smad4Out), on(smad7Out), on(tgfb1Out), on(timp1Out).
on(fosIn) :- on(col1a1In), on(col1a2In), on(junIn), off(mmp3In), off(mmp9In), off(mmp13In), on(smad4In), on(timp1In), on(col1a1Out), off(mmp9Out), on(smad4Out), on(tgfb1Out).
on(tgfb1In) :- on(col1a1In), on(col1a2In), off(fosIn), off(junbIn), on(smad4In), on(smad4Out).
on(mmp1Out) :- off(mmp13Out), on(nfkb1Out), on(smad4Out), off(smad7Out).
off(col1a1In) :- on(ets1In), on(junIn), off(mmp13In), on(smad4In), on(nfkb1Out), on(smad7Out).
on(tgfb1Out) :- on(col1a2In), off(nfkb1In), on(smad4In), on(smad7In), on(smad4Out), on(smad7Out).
on(mmp1Out) :- on(col1a2In), on(mmp3In), on(smad4In), on(timp1In), off(mmp13Out), on(smad4Out).
on(smad7In) :- on(col1a2In), off(mmp3In), off(mmp13In), on(tgfb1In), on(timp1In), on(smad4Out), on(tgfb1Out).
on(col1a1Out) :- on(col1a2In), off(junbIn), off(mmp1In), on(nfkb1In), on(smad4In), on(timp1In), off(junOut), on(smad4Out), on(tgfb1Out).
off(mmp3In) :- on(col1a2In), on(fosIn), off(nfkb1In), on(smad4In), on(smad4Out).
off(mmp13In) :- on(col1a2In), on(fosIn), off(nfkb1In), on(smad4In), on(smad4Out).
on(ets1In) :- on(col1a2In), off(fosIn), off(junbIn), off(mmp13In), on(smad4In), off(smad7In), on(timp1In).
on(nfkb1Out) :- on(col1a1In), on(col1a2In), off(junbIn), on(smad4In), off(fosOut), off(mmp13Out), on(smad4Out).
on(mmp3In) :- on(col1a1In), on(col1a2In), off(junbIn), off(mmp1In), off(mmp9In), on(smad4In), on(smad7In), on(tgfb1In), on(timp1In), on(col1a1Out), off(mmp9Out), on(smad4Out), on(tgfb1Out).
on(mmp13In) :- on(col1a1In), on(col1a2In), off(junbIn), off(mmp1In), off(mmp9In), on(smad4In), on(smad7In), on(tgfb1In), on(timp1In), on(col1a1Out), off(mmp9Out), on(smad4Out), on(tgfb1Out).
on(mmp1Out) :- on(col1a1In), on(col1a2In), off(fosIn), on(smad4In), off(mmp13Out), on(smad4Out).
on(mmp3In) :- on(col1a1In), on(col1a2In), off(ets1In), off(mmp1In), off(mmp9In), on(smad4In), on(smad7In), on(tgfb1In), on(timp1In), on(col1a1Out), off(mmp9Out), on(smad4Out), on(tgfb1Out).
on(mmp13In) :- on(col1a1In), on(col1a2In), off(ets1In), off(mmp1In), off(mmp9In), on(smad4In), on(smad7In), on(tgfb1In), on(timp1In), on(col1a1Out), off(mmp9Out), on(smad4Out), on(tgfb1Out).
on(col1a1Out) :- on(junbOut), off(mmp9Out), on(smad4Out), on(tgfb1Out), on(timp1Out).
on(mmp3Out) :- on(ets1Out), off(fosOut), off(junOut), off(mmp9Out), on(smad4Out), on(tgfb1Out), on(timp1Out).
off(mmp1Out) :- on(smad4In), on(col1a1Out), off(ets1Out), on(mmp3Out), off(mmp9Out), on(smad4Out), on(smad7Out), on(tgfb1Out), on(timp1Out).
on(mmp13Out) :- on(smad4In), on(col1a1Out), off(ets1Out), on(mmp3Out), off(mmp9Out), on(smad4Out), on(smad7Out), on(tgfb1Out), on(timp1Out).
on(mmp3Out) :- on(smad4In), on(col1a1Out), off(ets1Out), off(mmp1Out), off(mmp9Out), on(smad4Out), on(smad7Out), on(tgfb1Out), on(timp1Out).
on(mmp13Out) :- on(smad4In), on(col1a1Out), off(ets1Out), off(mmp1Out), off(mmp9Out), on(smad4Out), on(smad7Out), on(tgfb1Out), on(timp1Out).
off(mmp1Out) :- off(mmp1In), on(smad4In), on(col1a1Out), on(mmp3Out), off(mmp9Out), on(smad4Out), on(smad7Out), on(tgfb1Out), on(timp1Out).
on(mmp13Out) :- off(mmp1In), on(smad4In), on(col1a1Out), on(mmp3Out), off(mmp9Out), on(smad4Out), on(smad7Out), on(tgfb1Out), on(timp1Out).
off(mmp9In) :- on(fosIn), on(smad4In), on(col1a1Out), off(mmp1Out), off(mmp9Out), on(smad4Out), on(timp1Out).
off(junOut) :- on(fosIn), on(nfkb1In), on(smad4In), on(mmp1Out), off(mmp13Out), on(tgfb1Out).
on(smad7Out) :- on(fosIn), off(mmp3In), off(mmp9In), off(mmp13In), on(smad4In), on(col1a1Out), off(mmp9Out), on(nfkb1Out), on(smad4Out), on(tgfb1Out), on(timp1Out).
off(mmp3Out) :- on(fosIn), off(mmp3In), off(mmp9In), off(mmp13In), on(smad4In), on(col1a1Out), off(junbOut), off(mmp9Out), off(mmp13Out), on(smad4Out), on(tgfb1Out).
on(mmp1Out) :- on(fosIn), on(junIn), off(mmp13In), on(smad4In), off(junOut), off(mmp13Out), on(tgfb1Out).
off(junOut) :- on(col1a2In), on(mmp3In), on(smad4In), on(timp1In), on(mmp1Out), off(mmp13Out), on(smad4Out), on(tgfb1Out).
off(col1a1In) :- on(col1a2In), on(ets1In), off(fosIn), off(mmp3In), off(mmp13In), on(timp1In), on(tgfb1Out).
off(col1a1In) :- on(col1a2In), on(ets1In), off(fosIn), on(junIn), off(mmp13In), on(smad4In), off(tgfb1In), on(timp1In).
on(col1a1Out) :- on(col1a1In), on(col1a2In), on(smad4In), on(fosOut), on(smad4Out).
on(smad7In) :- on(col1a1In), on(col1a2In), on(fosIn), off(mmp9In), on(smad4In), on(tgfb1In), on(timp1In), on(smad4Out).
off(junOut) :- on(col1a1In), on(col1a2In), off(fosIn), on(smad4In), on(col1a1Out), on(mmp1Out), off(mmp13Out), on(smad4Out), on(tgfb1Out).
on(junIn) :- off(mmp1In), off(mmp3In), off(mmp9In), off(mmp13In), on(smad4In), on(smad4Out).
on(col1a1Out) :- on(fosIn), off(mmp3In), off(mmp13In), on(smad4In), on(mmp3Out), on(smad4Out), on(smad7Out), on(timp1Out).
on(tgfb1Out) :- on(fosIn), off(mmp3In), off(mmp13In), on(smad4In), on(mmp3Out), on(smad4Out), on(smad7Out), on(timp1Out).
on(tgfb1Out) :- on(fosIn), off(mmp3In), off(mmp13In), on(smad4In), on(mmp1Out), off(mmp13Out), on(smad7Out).
off(col1a1In) :- on(ets1In), off(mmp13In), on(smad4In), off(tgfb1In), on(nfkb1Out), on(smad7Out).
on(mmp1In) :- on(col1a2In), off(mmp9In), off(mmp13In), on(smad4In), on(smad7In), on(mmp1Out), off(mmp13Out), on(tgfb1Out).
on(mmp1In) :- on(col1a2In), off(mmp9In), off(mmp13In), on(nfkb1In), on(smad4In), on(tgfb1In), on(col1a1Out), off(mmp9Out), on(smad4Out), on(tgfb1Out).
on(smad7In) :- on(col1a2In), on(mmp3In), on(smad4In), on(timp1In), off(junbOut), on(nfkb1Out), on(smad4Out), on(tgfb1Out).
on(mmp1In) :- on(col1a2In), off(mmp3In), off(mmp13In), on(smad7In), on(col1a1Out), off(junOut), off(mmp9Out), on(smad4Out), on(smad7Out), on(tgfb1Out).
on(col1a1In) :- on(col1a2In), on(mmp1In), off(mmp13In), on(smad4In), on(tgfb1In), on(col1a1Out), off(junbOut), on(smad4Out), on(smad7Out), on(tgfb1Out).
off(col1a1In) :- on(col1a2In), on(ets1In), off(junbIn), off(mmp13In), on(smad4In), off(smad7In), on(timp1In), on(smad7Out).
on(mmp1In) :- on(col1a1In), on(col1a2In), off(mmp13In), on(nfkb1In), on(smad4In), on(tgfb1In), on(col1a1Out), on(smad4Out), on(tgfb1Out).
off(junOut) :- on(col1a1In), on(col1a2In), off(ets1In), off(mmp3In), off(mmp13In), on(smad4In), on(col1a1Out), off(fosOut), off(junbOut), on(smad4Out), on(tgfb1Out).
on(col1a2In) :- on(ets1Out), off(mmp13Out), on(timp1Out).
off(mmp13In) :- on(ets1Out), off(mmp13Out), on(timp1Out).
on(timp1In) :- on(ets1Out), off(mmp13Out), on(timp1Out).
on(mmp3Out) :- on(ets1Out), off(fosOut), off(junOut), off(junbOut), on(smad4Out), on(tgfb1Out), on(timp1Out).
on(smad4In) :- on(col1a1Out), off(mmp13Out), on(smad4Out), off(smad7Out).
off(mmp9Out) :- on(col1a1Out), off(mmp13Out), on(smad4Out), off(smad7Out).
on(tgfb1Out) :- on(col1a1Out), off(mmp13Out), on(smad4Out), off(smad7Out).
off(fosOut) :- on(nfkb1In), on(ets1Out), on(tgfb1Out), on(timp1Out).
off(mmp9Out) :- off(mmp9In), on(smad4In), on(junbOut), on(smad4Out), on(timp1Out).
on(smad7Out) :- on(junIn), off(mmp1In), on(nfkb1In), on(smad4In), on(smad4Out), on(timp1Out).
off(col1a1In) :- on(ets1In), off(mmp13In), on(nfkb1In), off(mmp9Out), on(smad4Out).
on(mmp1In) :- on(col1a2In), off(mmp9In), off(mmp13In), on(smad4In), on(smad7In), on(mmp1Out), off(mmp9Out), off(mmp13Out), on(smad4Out).
on(nfkb1Out) :- on(col1a2In), on(mmp1In), off(mmp13In), on(smad4In), on(col1a1Out), off(ets1Out), off(fosOut), on(smad4Out), on(tgfb1Out).
on(col1a1In) :- on(col1a2In), off(junIn), on(smad4In), on(smad7In), on(tgfb1In), on(col1a1Out), on(smad4Out), on(smad7Out), on(tgfb1Out).
on(col1a1Out) :- on(col1a2In), on(fosIn), off(junbIn), on(smad4In), off(mmp3Out), off(mmp13Out), on(smad4Out).
on(ets1In) :- on(col1a2In), off(fosIn), on(junIn), off(junbIn), off(mmp3In), off(mmp13In), on(smad4In), on(timp1In).
off(smad7In) :- on(col1a2In), off(fosIn), on(junIn), off(junbIn), off(mmp3In), off(mmp13In), on(smad4In), on(timp1In).
off(col1a1In) :- on(col1a2In), on(ets1In), off(fosIn), off(mmp13In), on(timp1In), off(mmp9Out), on(smad4Out).
off(col1a1In) :- on(col1a2In), on(ets1In), off(fosIn), on(junIn), off(mmp13In), on(smad4In), on(timp1In), on(tgfb1Out).
on(smad7Out) :- on(smad4In), on(mmp1Out), off(mmp3Out), off(mmp13Out), on(timp1Out).
off(mmp3Out) :- on(smad4In), on(fosOut), off(junOut), off(mmp13Out), on(smad4Out).
off(mmp9In) :- on(nfkb1In), on(smad4In), on(col1a1Out), off(mmp1Out), off(mmp9Out), on(smad4Out), on(smad7Out), on(tgfb1Out), on(timp1Out).
on(mmp3Out) :- on(nfkb1In), on(smad4In), on(col1a1Out), off(mmp1Out), off(mmp9Out), on(smad4Out), on(smad7Out), on(tgfb1Out), on(timp1Out).
on(mmp13Out) :- on(nfkb1In), on(smad4In), on(col1a1Out), off(mmp1Out), off(mmp9Out), on(smad4Out), on(smad7Out), on(tgfb1Out), on(timp1Out).
on(tgfb1Out) :- off(mmp3In), off(mmp9In), off(mmp13In), on(nfkb1In), on(smad4In), on(smad7In).
on(col1a1Out) :- on(junIn), off(mmp1In), on(smad4In), on(smad7In), off(junbOut), on(smad4Out), on(tgfb1Out).
on(smad7Out) :- on(fosIn), off(mmp3In), off(mmp9In), off(mmp13In), on(smad4In), on(col1a1Out), off(junOut), off(mmp9Out), on(smad4Out), on(tgfb1Out), on(timp1Out).
off(mmp13In) :- on(fosIn), on(junbIn), on(smad4In), on(smad7In).
off(mmp9Out) :- on(ets1In), on(smad4In), on(col1a1Out), off(mmp3Out), off(mmp13Out), on(smad4Out).
off(col1a1In) :- on(ets1In), off(mmp9In), off(mmp13In), on(smad4In), off(junOut), on(tgfb1Out).
off(col1a1In) :- on(ets1In), off(mmp9In), off(mmp13In), on(nfkb1In), on(smad4In).
off(col1a1In) :- on(ets1In), off(mmp3In), off(mmp13In), on(smad4In), on(col1a1Out), off(ets1Out), on(smad4Out), on(tgfb1Out).
on(junIn) :- on(ets1In), off(mmp3In), off(mmp13In), on(smad4In), on(col1a1Out), off(ets1Out), on(smad4Out), on(tgfb1Out).
on(tgfb1Out) :- on(col1a2In), off(nfkb1In), on(smad4In), off(fosOut), on(smad4Out), on(smad7Out).
on(col1a1In) :- on(col1a2In), on(mmp3In), on(smad4In), on(smad7In), on(timp1In), on(col1a1Out), off(junbOut), on(nfkb1Out), on(smad4Out), on(tgfb1Out).
on(tgfb1In) :- on(col1a2In), on(mmp3In), on(smad4In), on(smad7In), on(timp1In), on(col1a1Out), off(junbOut), on(nfkb1Out), on(smad4Out), on(tgfb1Out).
off(mmp3In) :- on(col1a2In), off(junbIn), off(mmp13In), on(smad4In), off(smad7In), off(junbOut), on(nfkb1Out), on(smad4Out).
on(col1a1In) :- on(col1a2In), off(junIn), on(smad4In), on(col1a1Out), off(junOut), off(junbOut), on(nfkb1Out), on(smad4Out), on(tgfb1Out).
on(tgfb1In) :- on(col1a2In), off(junIn), on(smad4In), on(col1a1Out), off(junOut), off(junbOut), on(nfkb1Out), on(smad4Out), on(tgfb1Out).
on(col1a1In) :- on(col1a2In), on(fosIn), off(mmp9In), on(nfkb1In), on(smad4In), on(col1a1Out), off(ets1Out), off(mmp9Out), on(smad4Out), on(tgfb1Out).
off(ets1In) :- on(col1a2In), on(fosIn), off(mmp9In), on(nfkb1In), on(smad4In), on(col1a1Out), off(ets1Out), off(mmp9Out), on(smad4Out), on(tgfb1Out).
on(junIn) :- on(col1a2In), on(fosIn), off(junbIn), off(mmp3In), off(mmp13In), on(smad4In), on(timp1In), on(smad4Out).
on(col1a1In) :- on(col1a2In), on(fosIn), off(junbIn), on(mmp1In), off(mmp3In), off(mmp9In), off(mmp13In), on(smad4In), on(col1a1Out), off(mmp9Out), on(smad4Out), on(tgfb1Out).
off(ets1In) :- on(col1a2In), on(fosIn), off(junbIn), on(mmp1In), off(mmp3In), off(mmp9In), off(mmp13In), on(smad4In), on(col1a1Out), off(mmp9Out), on(smad4Out), on(tgfb1Out).
on(tgfb1In) :- on(col1a2In), on(fosIn), off(junbIn), on(mmp1In), off(mmp3In), off(mmp9In), off(mmp13In), on(smad4In), on(col1a1Out), off(mmp9Out), on(smad4Out), on(tgfb1Out).
off(col1a1In) :- on(col1a2In), on(ets1In), off(junbIn), off(mmp13In), on(smad4In), off(smad7In), on(timp1In), off(junOut).
off(junbIn) :- on(col1a2In), on(ets1In), off(fosIn), on(smad4In), on(timp1In), off(mmp9Out), on(smad4Out), on(smad7Out).
on(smad7Out) :- on(col1a1In), on(col1a2In), on(mmp1In), off(mmp13In), on(smad4In), on(tgfb1In), on(col1a1Out), on(smad4Out), on(tgfb1Out), on(timp1Out).
on(junIn) :- off(col1a1In), on(ets1In), off(mmp13In), on(smad4In), on(col1a1Out), off(ets1Out), on(smad4Out), on(tgfb1Out).
off(mmp3In) :- off(col1a1In), on(ets1In), off(mmp13In), on(smad4In), on(col1a1Out), off(ets1Out), on(smad4Out), on(tgfb1Out).
off(junbIn) :- off(col1a1In), on(col1a2In), on(ets1In), off(fosIn), on(junIn), off(mmp3In), off(mmp13In), on(smad4In), off(tgfb1In), on(timp1In).
off(smad7In) :- off(col1a1In), on(col1a2In), on(ets1In), off(fosIn), on(junIn), off(mmp3In), off(mmp13In), on(smad4In), off(tgfb1In), on(timp1In).
off(timp1Out) :- on(smad4In), on(col1a1Out), off(ets1Out), on(fosOut), off(junOut), off(junbOut), on(mmp1Out), off(mmp3Out), off(mmp9Out), off(mmp13Out), on(smad4Out), on(tgfb1Out).
on(junIn) :- off(mmp13In), on(smad4In), off(tgfb1In), on(col1a1Out), off(junbOut), on(nfkb1Out), on(smad4Out), on(tgfb1Out).
off(mmp3In) :- off(mmp13In), on(smad4In), off(tgfb1In), on(col1a1Out), off(junbOut), on(nfkb1Out), on(smad4Out), on(tgfb1Out).
off(tgfb1In) :- on(junIn), off(mmp1In), off(mmp3In), off(mmp13In), on(smad4In), on(col1a1Out), off(mmp9Out), on(smad4Out), on(smad7Out).
on(mmp1In) :- on(col1a2In), off(mmp13In), on(smad7In), off(mmp9Out), on(nfkb1Out), on(smad4Out), on(smad7Out).
on(mmp1In) :- on(col1a2In), off(mmp9In), off(mmp13In), on(smad4In), on(smad7In), on(nfkb1Out), on(smad7Out).
on(smad7Out) :- on(col1a2In), on(mmp1In), off(mmp3In), off(mmp13In), on(tgfb1In), on(col1a1Out), off(mmp9Out), on(smad4Out), on(tgfb1Out), on(timp1Out).
off(tgfb1In) :- on(col1a2In), on(junIn), off(junbIn), off(mmp3In), off(mmp13In), on(nfkb1In), on(smad4In), off(smad7In), on(timp1In).
off(mmp3Out) :- on(col1a2In), on(fosIn), off(junbIn), off(mmp9In), on(smad4In), on(col1a1Out), off(mmp9Out), off(mmp13Out), on(smad4Out).
on(smad4In) :- off(nfkb1Out).
on(smad4Out) :- off(nfkb1Out).
off(fosOut) :- on(ets1Out), on(nfkb1Out), on(tgfb1Out), on(timp1Out).
off(mmp9In) :- on(smad4In), on(smad7In), on(fosOut), on(smad4Out).
on(col1a1Out) :- on(smad4In), on(smad7In), on(fosOut), on(smad4Out).
off(mmp9Out) :- on(smad4In), on(smad7In), on(fosOut), on(smad4Out).
on(tgfb1Out) :- on(smad4In), on(smad7In), on(fosOut), on(smad4Out).
on(junIn) :- off(mmp13In), on(smad4In), off(tgfb1In), on(mmp1Out), off(mmp13Out), on(smad7Out).
on(tgfb1Out) :- off(mmp3In), off(mmp13In), on(smad7In), on(mmp1Out), off(mmp13Out), on(smad7Out).
off(mmp1Out) :- off(mmp1In), off(mmp9In), on(smad4In), on(col1a1Out), on(mmp3Out), off(mmp9Out), on(smad4Out), on(tgfb1Out), on(timp1Out).
on(mmp13Out) :- off(mmp1In), off(mmp9In), on(smad4In), on(col1a1Out), on(mmp3Out), off(mmp9Out), on(smad4Out), on(tgfb1Out), on(timp1Out).
on(smad7Out) :- off(mmp1In), off(mmp9In), on(smad4In), on(col1a1Out), on(mmp3Out), off(mmp9Out), on(smad4Out), on(tgfb1Out), on(timp1Out).
off(junbIn) :- on(col1a2In), on(junIn), off(mmp3In), off(mmp13In), on(smad4In), off(tgfb1In), on(timp1In), on(col1a1Out), off(ets1Out), off(mmp9Out), on(smad4Out), on(tgfb1Out).
off(smad7In) :- on(col1a2In), on(junIn), off(mmp3In), off(mmp13In), on(smad4In), off(tgfb1In), on(timp1In), on(col1a1Out), off(ets1Out), off(mmp9Out), on(smad4Out), on(tgfb1Out).
off(mmp1In) :- on(col1a2In), on(ets1In), off(nfkb1In), on(smad4In), on(timp1In), on(smad4Out).
off(fosIn) :- on(col1a2In), on(ets1In), off(junbIn), on(nfkb1In), on(smad4In), on(timp1In).
on(col1a1Out) :- on(smad4In), off(mmp9Out), off(nfkb1Out), on(smad4Out).
off(mmp9Out) :- on(smad4In), on(col1a1Out), off(nfkb1Out), on(smad4Out).
on(mmp3Out) :- on(nfkb1In), on(ets1Out), off(fosOut), off(junOut), on(smad4Out), on(tgfb1Out), on(timp1Out).
off(junOut) :- off(mmp3In), off(mmp13In), on(nfkb1In), on(smad7In), on(mmp1Out), off(mmp13Out).
on(tgfb1Out) :- off(mmp3In), off(mmp13In), on(nfkb1In), on(smad7In), on(mmp1Out), off(mmp13Out).
off(tgfb1In) :- on(junIn), off(mmp1In), off(mmp3In), off(mmp13In), on(smad4In), off(junOut), off(mmp9Out), on(smad4Out), on(tgfb1Out).
on(smad7Out) :- on(fosIn), on(junIn), off(mmp3In), off(mmp13In), on(smad4In), on(col1a1Out), on(nfkb1Out), on(smad4Out), on(timp1Out).
on(col1a1In) :- on(col1a2In), on(smad4In), on(tgfb1In), on(fosOut), on(smad4Out).
off(mmp9In) :- on(col1a2In), on(smad4In), on(tgfb1In), on(fosOut), on(smad4Out).
on(col1a1Out) :- on(col1a2In), on(smad4In), on(tgfb1In), on(fosOut), on(smad4Out).
off(ets1Out) :- on(col1a2In), on(smad4In), on(tgfb1In), on(fosOut), on(smad4Out).
off(mmp9Out) :- on(col1a2In), on(smad4In), on(tgfb1In), on(fosOut), on(smad4Out).
on(tgfb1Out) :- on(col1a2In), on(smad4In), on(tgfb1In), on(fosOut), on(smad4Out).
on(fosIn) :- on(col1a2In), off(mmp3In), off(mmp9In), off(mmp13In), off(nfkb1In), on(smad4In), on(col1a1Out), off(mmp9Out), on(smad4Out).
off(smad7In) :- on(col1a2In), on(ets1In), off(junbIn), off(mmp9In), off(mmp13In), on(smad4In), on(timp1In).
on(smad7Out) :- on(col1a1In), on(col1a2In), off(fosIn), on(smad4In), on(col1a1Out), on(smad4Out), on(tgfb1Out), on(timp1Out).
off(junOut) :- on(col1a1In), on(col1a2In), off(ets1In), on(fosIn), on(smad4In), on(col1a1Out), off(fosOut), off(junbOut), on(smad4Out), on(tgfb1Out).
off(junOut) :- on(col1a1Out), on(ets1Out), off(fosOut), on(smad4Out), on(smad7Out), on(tgfb1Out), on(timp1Out).
on(mmp3Out) :- on(col1a1Out), on(ets1Out), off(fosOut), on(smad4Out), on(smad7Out), on(tgfb1Out), on(timp1Out).
on(col1a1Out) :- on(smad4In), off(nfkb1Out), on(smad4Out), on(tgfb1Out).
off(mmp9Out) :- on(smad4In), off(nfkb1Out), on(smad4Out), on(tgfb1Out).
off(junOut) :- off(mmp13In), on(smad7In), off(fosOut), off(junbOut), on(nfkb1Out), on(smad4Out), on(tgfb1Out).
on(tgfb1Out) :- off(mmp1In), on(nfkb1In), on(smad4In), on(mmp3Out), on(smad4Out), on(timp1Out).
on(junIn) :- off(mmp1In), off(mmp3In), off(mmp13In), on(nfkb1In), on(smad4In), on(smad4Out), on(smad7Out).
off(tgfb1In) :- on(junIn), off(mmp1In), off(mmp3In), off(mmp13In), on(smad4In), on(col1a1Out), off(ets1Out), off(mmp9Out), on(smad4Out), on(tgfb1Out).
on(tgfb1Out) :- on(fosIn), off(mmp3In), off(mmp13In), on(smad4In), on(mmp3Out), off(mmp9Out), on(smad4Out), on(timp1Out).
on(tgfb1Out) :- on(ets1In), on(smad7In), on(col1a1Out), on(smad4Out).
on(junIn) :- on(ets1In), off(mmp9In), off(mmp13In), on(smad4In), on(smad7Out).
off(tgfb1In) :- on(ets1In), off(mmp9In), off(mmp13In), on(smad4In), on(smad7Out).
on(tgfb1Out) :- on(ets1In), off(mmp1In), on(smad4In), off(fosOut), on(smad4Out), on(smad7Out).
off(mmp3Out) :- on(col1a2In), off(mmp9In), off(nfkb1In), on(smad4In), on(col1a1Out), off(mmp9Out), off(mmp13Out), on(smad4Out).
on(junIn) :- on(col1a2In), off(mmp3In), off(mmp13In), on(smad4In), on(timp1In), on(col1a1Out), off(mmp1Out), on(smad4Out), on(timp1Out).
on(col1a1In) :- on(col1a2In), on(mmp1In), off(mmp13In), on(smad4In), on(smad7In), on(col1a1Out), off(junbOut), on(nfkb1Out), on(smad4Out), on(tgfb1Out).
on(tgfb1In) :- on(col1a2In), on(mmp1In), off(mmp13In), on(smad4In), on(smad7In), on(col1a1Out), off(junbOut), on(nfkb1Out), on(smad4Out), on(tgfb1Out).
off(mmp3In) :- on(col1a2In), off(junbIn), off(mmp13In), on(smad4In), off(smad7In), on(col1a1Out), off(junbOut), on(smad4Out), on(smad7Out), on(tgfb1Out).
on(junIn) :- on(col1a2In), on(fosIn), off(mmp13In), on(nfkb1In), on(smad4In), on(timp1In).
on(smad7In) :- on(col1a2In), on(fosIn), on(junIn), on(mmp1In), off(mmp9In), off(mmp13In), on(smad4In), on(timp1In).
off(mmp1In) :- on(col1a2In), off(fosIn), off(nfkb1In), on(smad4In), on(smad4Out).
on(timp1In) :- on(col1a2In), off(fosIn), off(nfkb1In), on(smad4In), on(smad4Out).
on(mmp3Out) :- on(col1a1In), on(col1a2In), off(junbIn), off(mmp9In), on(smad4In), on(col1a1Out), off(mmp1Out), off(mmp9Out), on(smad4Out), on(smad7Out), on(tgfb1Out), on(timp1Out).
on(mmp13Out) :- on(col1a1In), on(col1a2In), off(junbIn), off(mmp9In), on(smad4In), on(col1a1Out), off(mmp1Out), off(mmp9Out), on(smad4Out), on(smad7Out), on(tgfb1Out), on(timp1Out).
on(nfkb1Out) :- on(smad7In), on(mmp1Out), off(mmp13Out), on(smad7Out), on(timp1Out).
off(fosOut) :- on(smad7In), on(ets1Out), on(mmp3Out), on(smad4Out), on(timp1Out).
on(junIn) :- off(mmp3In), off(mmp13In), on(smad4In), off(tgfb1In), on(col1a1Out), off(mmp3Out), off(mmp13Out), on(smad4Out).
off(junOut) :- on(junbIn), on(smad7In), off(junbOut), on(nfkb1Out), on(smad4Out), on(tgfb1Out).
on(fosIn) :- on(junIn), off(mmp9In), off(mmp13In), on(smad4In), on(smad7In), on(smad7Out).
on(smad7Out) :- on(fosIn), off(mmp3In), off(mmp13In), on(nfkb1In), on(smad4In), on(col1a1Out), on(smad4Out), on(timp1Out).
off(col1a1In) :- on(ets1In), off(mmp9In), off(mmp13In), on(smad4In), on(nfkb1Out), on(tgfb1Out).
off(col1a1In) :- on(ets1In), off(mmp3In), off(mmp13In), off(fosOut), on(smad7Out).
on(mmp1In) :- on(col1a2In), off(mmp9In), off(mmp13In), on(nfkb1In), on(smad4In), on(smad7In).
on(junIn) :- on(col1a2In), off(mmp3In), off(mmp9In), off(mmp13In), on(smad4In), on(timp1In), on(mmp3Out), on(smad4Out), on(timp1Out).
on(junIn) :- on(col1a2In), off(junbIn), off(mmp3In), off(mmp13In), on(smad4In), on(timp1In), on(mmp3Out), on(smad4Out), on(timp1Out).
on(col1a1In) :- on(col1a2In), on(junIn), off(nfkb1In), on(smad4In), on(smad7In), on(timp1In), on(smad4Out).
off(mmp9In) :- on(col1a2In), on(junIn), off(nfkb1In), on(smad4In), on(smad7In), on(timp1In), on(smad4Out).
off(mmp3In) :- on(col1a2In), on(junIn), off(mmp13In), on(smad4In), on(tgfb1In), on(timp1In), on(smad4Out).
off(mmp9In) :- on(col1a2In), on(junIn), on(mmp3In), on(smad4In), on(timp1In), on(smad4Out).
on(smad7In) :- on(col1a2In), on(junIn), on(mmp3In), on(smad4In), on(timp1In), on(smad4Out).
off(mmp9Out) :- on(col1a2In), on(junIn), on(mmp3In), on(smad4In), on(timp1In), on(smad4Out).
on(col1a1In) :- on(col1a2In), off(junIn), on(smad4In), on(tgfb1In), on(col1a1Out), off(junOut), off(junbOut), on(smad4Out), on(smad7Out), on(tgfb1Out).
on(tgfb1In) :- on(col1a2In), off(junIn), on(mmp1In), off(mmp13In), on(smad4Out), on(tgfb1Out).
on(junIn) :- on(col1a2In), on(fosIn), off(mmp3In), off(mmp13In), on(smad4In), on(timp1In), on(col1a1Out), off(junbOut), on(nfkb1Out), on(smad4Out), on(tgfb1Out).
on(nfkb1Out) :- on(col1a2In), off(fosIn), on(smad4In), off(fosOut), off(mmp3Out), off(mmp13Out).
on(tgfb1Out) :- on(col1a2In), off(fosIn), on(smad4In), off(fosOut), off(mmp3Out), off(mmp13Out).
on(nfkb1Out) :- on(col1a1In), on(col1a2In), on(smad4In), on(mmp1Out), off(mmp13Out), on(smad4Out), on(timp1Out).
on(nfkb1Out) :- on(col1a1In), on(col1a2In), on(smad4In), on(col1a1Out), off(ets1Out), off(junbOut), on(smad4Out), on(smad7Out), on(tgfb1Out), on(timp1Out).
off(junOut) :- on(col1a1In), on(col1a2In), off(mmp13In), on(smad4In), on(col1a1Out), off(fosOut), off(junbOut), on(nfkb1Out), on(smad4Out), on(tgfb1Out).
off(ets1In) :- on(col1a1In), on(col1a2In), on(junIn), on(smad4In), on(timp1In), on(col1a1Out), on(mmp3Out), on(smad4Out), on(smad7Out), on(tgfb1Out), on(timp1Out).
off(mmp3In) :- off(timp1In).
off(mmp9In) :- off(timp1In).
off(mmp13In) :- off(timp1In).
on(smad4In) :- off(timp1In).
on(col1a1Out) :- off(timp1In).
off(mmp9Out) :- off(timp1In).
on(smad4Out) :- off(timp1In).
on(tgfb1Out) :- off(timp1In).
on(smad7Out) :- on(smad4In), off(junOut), off(mmp3Out), off(mmp13Out), on(timp1Out).
off(fosOut) :- on(nfkb1In), on(smad7In), off(mmp13Out), on(timp1Out).
on(col1a2In) :- on(mmp9In).
off(mmp13In) :- on(mmp9In).
on(timp1In) :- on(mmp9In).
on(smad4Out) :- on(mmp9In).
on(col1a1Out) :- off(mmp1In), on(smad4In), on(fosOut), off(mmp9Out), on(smad4Out).
on(col1a1Out) :- on(junIn), off(mmp1In), on(nfkb1In), on(smad4In), on(mmp1Out), off(mmp13Out), on(smad4Out), on(tgfb1Out).
off(tgfb1In) :- on(junIn), off(mmp1In), off(mmp3In), off(mmp13In), on(smad4In), off(mmp9Out), on(nfkb1Out), on(smad4Out), on(tgfb1Out).
off(col1a1In) :- on(ets1In), on(junIn), off(mmp13In), on(smad4In), off(fosOut), on(smad7Out).
on(col1a1In) :- on(col1a2In), off(mmp9In), on(smad4In), on(smad7In), on(col1a1Out), on(fosOut), off(mmp9Out), on(smad4Out), on(tgfb1Out).
on(tgfb1In) :- on(col1a2In), off(mmp1In), on(nfkb1In), on(smad4In), on(smad7In), on(timp1In), off(mmp9Out), on(smad4Out), on(tgfb1Out).
on(smad7Out) :- on(col1a2In), on(fosIn), off(junbIn), on(smad4In), on(col1a1Out), on(nfkb1Out), on(smad4Out), on(timp1Out).
off(col1a1In) :- on(col1a2In), off(fosIn), on(junIn), off(mmp13In), on(smad4In), on(timp1In), off(mmp9Out), on(smad4Out).
on(ets1In) :- on(col1a2In), off(fosIn), on(junIn), off(mmp13In), on(smad4In), on(timp1In), off(mmp9Out), on(smad4Out).
off(tgfb1In) :- on(col1a2In), off(fosIn), on(junIn), off(mmp13In), on(smad4In), on(timp1In), off(mmp9Out), on(smad4Out).
on(col1a1Out) :- on(col1a2In), off(fosIn), on(junIn), off(mmp1In), on(smad4In), on(smad7In), on(timp1In), on(smad4Out), on(tgfb1Out).
off(ets1Out) :- on(col1a1In), on(col1a2In), off(ets1In), on(smad4In), on(col1a1Out), on(fosOut), on(smad4Out).
on(col1a2In) :- on(mmp3Out), off(mmp13Out), on(smad4Out), on(timp1Out).
off(mmp13In) :- on(mmp3Out), off(mmp13Out), on(smad4Out), on(timp1Out).
on(timp1In) :- on(mmp3Out), off(mmp13Out), on(smad4Out), on(timp1Out).
on(mmp1Out) :- on(mmp3Out), off(mmp13Out), on(smad4Out), on(timp1Out).
off(mmp9In) :- on(nfkb1In), on(smad4In), on(fosOut), off(mmp9Out), on(smad4Out).
on(junIn) :- off(mmp3In), off(mmp13In), on(smad4In), off(tgfb1In), off(mmp3Out), off(mmp9Out), off(mmp13Out), on(smad4Out).
on(smad7Out) :- off(mmp1In), off(mmp9In), on(nfkb1In), on(smad4In), on(col1a1Out), off(mmp9Out), on(smad4Out), on(tgfb1Out), on(timp1Out).
on(junIn) :- off(mmp1In), off(mmp3In), off(mmp13In), on(smad4In), on(col1a1Out), off(junbOut), on(nfkb1Out), on(smad4Out), on(tgfb1Out).
off(junOut) :- on(fosIn), off(mmp3In), off(mmp13In), on(nfkb1In), on(smad4In), on(mmp1Out), off(mmp13Out).
on(tgfb1Out) :- on(fosIn), off(mmp3In), off(mmp13In), on(nfkb1In), on(smad4In), on(mmp1Out), off(mmp13Out).
on(smad7Out) :- on(fosIn), off(mmp3In), off(mmp9In), off(mmp13In), on(smad4In), on(col1a1Out), on(mmp3Out), off(mmp9Out), on(smad4Out), on(tgfb1Out), on(timp1Out).
off(col1a1In) :- on(ets1In), off(mmp13In), on(mmp3Out), off(mmp9Out), on(smad4Out), on(timp1Out).
off(col1a1In) :- on(ets1In), off(mmp3In), off(mmp13In), on(mmp3Out), on(smad4Out), on(tgfb1Out), on(timp1Out).
on(col1a1In) :- on(col1a2In), on(mmp1In), off(mmp13In), on(smad4In), on(smad7In), on(col1a1Out), off(junbOut), on(smad4Out), on(smad7Out), on(tgfb1Out).
on(tgfb1In) :- on(col1a2In), on(mmp1In), off(mmp13In), on(smad4In), on(smad7In), on(col1a1Out), off(junbOut), on(smad4Out), on(smad7Out), on(tgfb1Out).
on(smad7Out) :- on(col1a2In), on(junIn), on(smad4In), on(smad7In), on(tgfb1In), on(timp1In), on(col1a1Out), on(nfkb1Out), on(smad4Out), on(tgfb1Out), on(timp1Out).
off(junbIn) :- on(col1a2In), on(junIn), off(mmp3In), off(mmp13In), on(smad4In), off(tgfb1In), on(timp1In), off(junOut), off(junbOut), off(mmp9Out), on(smad4Out), on(tgfb1Out).
off(smad7In) :- on(col1a2In), on(junIn), off(mmp3In), off(mmp13In), on(smad4In), off(tgfb1In), on(timp1In), off(junOut), off(junbOut), off(mmp9Out), on(smad4Out), on(tgfb1Out).
off(mmp9Out) :- on(col1a2In), off(junIn), off(mmp3In), off(mmp13In), on(col1a1Out), on(smad4Out), on(tgfb1Out).
on(smad7Out) :- on(col1a2In), off(fosIn), off(mmp1In), off(mmp9In), on(smad4In), on(timp1In), on(col1a1Out), off(mmp9Out), on(smad4Out), on(tgfb1Out), on(timp1Out).
off(mmp3In) :- on(col1a2In), off(fosIn), on(junIn), off(mmp13In), on(smad4In), on(timp1In), on(smad7Out).
on(smad7Out) :- on(col1a1In), on(col1a2In), on(mmp3In), on(smad4In), on(smad7In), on(tgfb1In), on(timp1In), on(col1a1Out), on(smad4Out), on(tgfb1Out), on(timp1Out).
off(mmp9In) :- on(col1a1In), on(col1a2In), on(junbIn), on(smad4In), on(smad7In), on(tgfb1In), on(timp1In), on(smad4Out).
on(smad7Out) :- on(col1a1In), on(col1a2In), off(junIn), on(smad4In), on(tgfb1In), on(col1a1Out), on(smad4Out), on(tgfb1Out), on(timp1Out).
on(nfkb1Out) :- off(fosOut), on(junbOut), off(mmp13Out), on(timp1Out).
off(ets1Out) :- on(nfkb1In), on(smad4In), on(col1a1Out), on(fosOut), on(smad4Out).
on(junIn) :- off(mmp13In), on(smad4In), off(tgfb1In), on(mmp3Out), on(smad4Out), on(smad7Out), on(timp1Out).
on(mmp3Out) :- off(mmp9In), on(smad4In), on(ets1Out), off(fosOut), off(junOut), on(smad4Out), on(tgfb1Out), on(timp1Out).
off(col1a1In) :- on(ets1In), off(mmp13In), on(smad4In), off(tgfb1In), off(fosOut), on(smad7Out).
on(tgfb1Out) :- on(col1a2In), off(nfkb1In), on(smad4In), off(mmp3Out), off(mmp13Out), on(nfkb1Out), on(smad4Out).
on(col1a1In) :- on(col1a2In), on(mmp3In), on(smad4In), on(timp1In), on(mmp1Out), off(mmp3Out), off(mmp9Out), off(mmp13Out), on(smad4Out).
off(mmp1In) :- on(col1a2In), on(mmp3In), on(smad4In), on(timp1In), on(mmp1Out), off(mmp3Out), off(mmp9Out), off(mmp13Out), on(smad4Out).
off(mmp9In) :- on(col1a2In), on(mmp3In), on(smad4In), on(timp1In), on(mmp1Out), off(mmp3Out), off(mmp9Out), off(mmp13Out), on(smad4Out).
on(mmp13In) :- on(col1a2In), on(mmp3In), on(smad4In), on(timp1In), on(mmp1Out), off(mmp3Out), off(mmp9Out), off(mmp13Out), on(smad4Out).
on(smad7In) :- on(col1a2In), on(mmp3In), on(smad4In), on(timp1In), on(mmp1Out), off(mmp3Out), off(mmp9Out), off(mmp13Out), on(smad4Out).
on(tgfb1In) :- on(col1a2In), on(mmp3In), on(smad4In), on(timp1In), on(mmp1Out), off(mmp3Out), off(mmp9Out), off(mmp13Out), on(smad4Out).
on(col1a1Out) :- on(col1a2In), on(mmp3In), on(smad4In), on(timp1In), on(mmp1Out), off(mmp3Out), off(mmp9Out), off(mmp13Out), on(smad4Out).
off(ets1Out) :- on(col1a2In), on(mmp3In), on(smad4In), on(timp1In), on(mmp1Out), off(mmp3Out), off(mmp9Out), off(mmp13Out), on(smad4Out).
off(junOut) :- on(col1a2In), on(mmp3In), on(smad4In), on(timp1In), on(mmp1Out), off(mmp3Out), off(mmp9Out), off(mmp13Out), on(smad4Out).
on(tgfb1Out) :- on(col1a2In), on(mmp3In), on(smad4In), on(timp1In), on(mmp1Out), off(mmp3Out), off(mmp9Out), off(mmp13Out), on(smad4Out).
on(smad7Out) :- on(col1a2In), on(mmp1In), off(mmp13In), on(smad7In), on(tgfb1In), on(col1a1Out), on(smad4Out), on(tgfb1Out), on(timp1Out).
on(junIn) :- on(col1a2In), on(fosIn), off(mmp3In), off(mmp13In), on(smad4In), on(timp1In), on(col1a1Out), off(mmp3Out), off(mmp13Out), on(smad4Out).
on(timp1In) :- on(col1a2In), off(fosIn), on(ets1Out), on(timp1Out).
on(nfkb1In) :- on(col1a2In), off(fosIn), off(mmp9In), off(mmp13In), on(smad4In), off(mmp9Out), on(smad4Out).
off(mmp1In) :- on(col1a2In), off(fosIn), on(junIn), on(smad4In), on(tgfb1In), on(timp1In), on(smad4Out).
off(ets1In) :- on(col1a1In), on(col1a2In), on(junbIn), on(smad4In), on(smad7In), on(timp1In), on(col1a1Out), off(junOut), on(smad4Out), on(tgfb1Out).
off(mmp1In) :- on(col1a1In), on(col1a2In), off(fosIn), on(junIn), on(smad4In), on(timp1In), on(smad4Out).
off(tgfb1In) :- off(col1a1In), on(ets1In), off(mmp3In), off(mmp13In), on(smad4In), off(mmp3Out), off(mmp13Out).
on(junIn) :- off(col1a1In), on(ets1In), off(mmp3In), off(mmp13In), on(nfkb1In), on(smad4In), on(smad7Out).
on(smad4In) :- on(junOut).
on(smad4Out) :- on(junOut).
on(timp1Out) :- on(junOut).
on(col1a1Out) :- on(smad4In), off(junbOut), off(nfkb1Out), on(smad4Out).
off(mmp9Out) :- on(smad4In), off(junbOut), off(nfkb1Out), on(smad4Out).
on(tgfb1Out) :- on(smad4In), off(junbOut), off(nfkb1Out), on(smad4Out).
on(col1a1Out) :- off(mmp9In), on(smad4In), off(nfkb1Out), on(smad4Out).
off(mmp9Out) :- off(mmp9In), on(smad4In), off(nfkb1Out), on(smad4Out).
off(mmp3Out) :- off(mmp3In), off(mmp9In), off(mmp13In), on(smad4In), on(smad7In), on(col1a1Out), off(junbOut), off(mmp9Out), off(mmp13Out), on(smad4Out), on(tgfb1Out).
on(nfkb1Out) :- off(mmp1In), off(mmp9In), on(smad4In), off(fosOut), on(mmp1Out), off(mmp13Out), on(smad4Out).
on(smad7Out) :- on(fosIn), on(junIn), off(mmp3In), off(mmp13In), on(smad4In), on(col1a1Out), off(junOut), on(smad4Out), on(tgfb1Out), on(timp1Out).
off(col1a1In) :- on(ets1In), off(mmp13In), on(smad4In), off(tgfb1In), on(mmp3Out), on(smad4Out), on(tgfb1Out), on(timp1Out).
off(col1a1In) :- on(ets1In), on(junIn), off(mmp13In), on(smad4In), on(mmp3Out), on(smad4Out), on(tgfb1Out), on(timp1Out).
on(mmp1In) :- on(col1a2In), off(mmp13In), on(smad7In), off(fosOut), off(mmp9Out), on(smad4Out), on(smad7Out).
on(mmp1In) :- on(col1a2In), off(mmp9In), off(mmp13In), on(smad4In), on(smad7In), off(fosOut), on(smad7Out).
on(junIn) :- on(col1a2In), off(mmp3In), off(mmp13In), on(smad4In), on(timp1In), on(fosOut), on(smad4Out).
on(smad7Out) :- on(col1a2In), on(mmp1In), off(mmp3In), off(mmp13In), on(smad7In), on(col1a1Out), off(mmp9Out), on(smad4Out), on(tgfb1Out), on(timp1Out).
off(tgfb1In) :- on(col1a2In), on(junIn), off(junbIn), off(mmp3In), off(mmp13In), on(smad4In), off(smad7In), on(timp1In), off(mmp3Out), off(mmp13Out).
off(mmp9Out) :- on(col1a2In), off(junIn), off(mmp3In), off(mmp13In), on(smad4In), on(tgfb1In), on(smad4Out), on(tgfb1Out).
on(smad7Out) :- on(col1a2In), on(fosIn), on(mmp1In), off(mmp3In), off(mmp9In), off(mmp13In), on(smad4In), on(col1a1Out), off(mmp9Out), on(smad4Out), on(tgfb1Out), on(timp1Out).
on(nfkb1In) :- on(col1a2In), off(fosIn), off(mmp9In), off(mmp13In), on(smad4In), on(tgfb1Out).
on(mmp3In) :- on(col1a2In), off(fosIn), on(junIn), off(mmp9In), on(smad4In), on(smad7In), on(timp1In), off(mmp9Out), on(smad4Out), on(tgfb1Out).
off(junbIn) :- on(col1a2In), on(ets1In), on(smad4In), on(timp1In), on(col1a1Out), off(junbOut), off(mmp9Out), on(smad4Out), on(smad7Out), on(tgfb1Out).
off(col1a1In) :- on(col1a2In), on(ets1In), off(fosIn), off(mmp3In), off(mmp13In), on(timp1In), on(smad7Out).
off(junOut) :- on(col1a1In), on(col1a2In), off(mmp13In), on(smad4In), on(col1a1Out), off(fosOut), off(junbOut), on(smad4Out), on(smad7Out), on(tgfb1Out).
on(mmp3In) :- on(col1a1In), on(col1a2In), off(mmp1In), off(mmp9In), on(nfkb1In), on(smad4In), on(smad7In), on(tgfb1In), on(timp1In), on(col1a1Out), off(mmp9Out), on(smad4Out), on(tgfb1Out).
on(mmp13In) :- on(col1a1In), on(col1a2In), off(mmp1In), off(mmp9In), on(nfkb1In), on(smad4In), on(smad7In), on(tgfb1In), on(timp1In), on(col1a1Out), off(mmp9Out), on(smad4Out), on(tgfb1Out).
off(ets1In) :- on(col1a1In), on(col1a2In), on(fosIn), on(smad4In), on(col1a1Out), on(mmp3Out), on(smad4Out), on(smad7Out), on(tgfb1Out), on(timp1Out).
off(ets1In) :- on(col1a1In), on(col1a2In), off(fosIn), on(junIn), off(mmp1In), on(smad4In), on(smad7In), on(timp1In), on(col1a1Out), on(smad4Out), on(tgfb1Out).
off(mmp9Out) :- on(smad4In), on(col1a1Out), off(ets1Out), on(junbOut), on(smad4Out), on(smad7Out), on(tgfb1Out), on(timp1Out).
off(fosOut) :- on(nfkb1In), on(col1a1Out), on(ets1Out), on(smad4Out), on(timp1Out).
off(junOut) :- on(nfkb1In), on(col1a1Out), on(ets1Out), on(smad4Out), on(timp1Out).
on(mmp3Out) :- on(nfkb1In), on(col1a1Out), on(ets1Out), on(smad4Out), on(timp1Out).
on(tgfb1Out) :- on(nfkb1In), on(col1a1Out), on(ets1Out), on(smad4Out), on(timp1Out).
on(junIn) :- off(mmp3In), off(mmp13In), on(smad4In), off(tgfb1In), on(mmp1Out), off(mmp3Out), off(mmp13Out).
on(smad7Out) :- off(mmp3In), off(mmp9In), off(mmp13In), on(smad4In), on(smad7In), on(col1a1Out), off(mmp9Out), on(nfkb1Out), on(smad4Out), on(tgfb1Out), on(timp1Out).
off(mmp3In) :- on(junbIn), off(mmp13In), on(smad7In), on(smad7Out), on(tgfb1Out).
off(ets1Out) :- on(col1a2In), on(mmp1In), off(mmp13In), on(smad4In), on(col1a1Out), off(junbOut), on(mmp1Out), off(mmp13Out), on(nfkb1Out), on(smad4Out), on(tgfb1Out).
on(junIn) :- on(col1a2In), off(junbIn), off(mmp3In), off(mmp13In), off(nfkb1In), on(smad4In), on(timp1In), on(smad4Out).
on(smad7Out) :- on(col1a2In), on(junIn), on(smad4In), on(smad7In), on(tgfb1In), on(timp1In), on(col1a1Out), off(junOut), on(smad4Out), on(tgfb1Out), on(timp1Out).
on(col1a1In) :- on(col1a2In), on(junIn), off(junbIn), on(smad4In), on(tgfb1In), on(timp1In), on(smad4Out).
off(mmp9In) :- on(col1a2In), on(junIn), off(junbIn), on(smad4In), on(tgfb1In), on(timp1In), on(smad4Out).
on(mmp1In) :- on(col1a2In), off(junIn), off(mmp9In), off(mmp13In), on(smad4In), on(tgfb1In), on(col1a1Out), off(mmp9Out), on(smad4Out), on(tgfb1Out).
on(smad7Out) :- on(col1a2In), on(fosIn), off(junbIn), on(smad4In), on(col1a1Out), off(junOut), on(smad4Out), on(tgfb1Out), on(timp1Out).
on(tgfb1In) :- on(col1a2In), off(fosIn), off(junIn), on(smad4Out), on(tgfb1Out).
off(ets1In) :- on(col1a1In), on(col1a2In), on(junbIn), on(smad4In), on(smad7In), on(timp1In), on(col1a1Out), on(nfkb1Out), on(smad4Out).
on(tgfb1In) :- on(col1a1In), on(col1a2In), off(junbIn), off(mmp9In), off(nfkb1In), on(smad4In), on(smad4Out).
on(mmp1In) :- on(col1a1In), on(col1a2In), off(junIn), off(mmp13In), on(smad4In), on(tgfb1In), on(col1a1Out), on(smad4Out), on(tgfb1Out).
on(junIn) :- on(col1a1In), on(col1a2In), off(ets1In), off(mmp9In), off(nfkb1In), on(smad4In), on(smad7In), on(tgfb1In), on(timp1In), on(col1a1Out), off(mmp9Out), on(smad4Out), on(tgfb1Out).
on(junIn) :- off(col1a1In), on(col1a2In), on(ets1In), off(fosIn), off(mmp3In), off(mmp13In), on(smad4In), on(timp1In), on(smad7Out).
on(tgfb1Out) :- on(smad7In), on(col1a1Out), on(ets1Out), on(smad4Out), on(timp1Out).
off(junOut) :- on(junbIn), on(smad7In), off(junbOut), on(mmp1Out), off(mmp13Out), on(smad4Out), on(tgfb1Out).
on(col1a1Out) :- on(fosIn), on(smad4In), on(fosOut), on(smad4Out).
off(tgfb1In) :- on(fosIn), off(mmp1In), off(mmp3In), off(mmp13In), on(smad4In), on(smad4Out), on(smad7Out).
off(col1a1In) :- on(ets1In), on(junIn), off(mmp3In), off(mmp13In), on(smad4In), on(col1a1Out), off(junbOut), on(smad4Out), on(smad7Out), on(tgfb1Out).
off(mmp13In) :- on(ets1In), on(fosIn), on(smad4In).
off(mmp3Out) :- on(col1a2In), off(nfkb1In), on(smad4In), off(mmp13Out), on(smad4Out), on(smad7Out).
off(mmp1In) :- on(col1a2In), off(mmp3In), on(mmp9In), off(mmp13In), on(smad4In), on(timp1In), on(smad4Out).
on(junIn) :- on(col1a2In), off(mmp3In), off(mmp9In), off(mmp13In), off(nfkb1In), on(smad4In), on(timp1In), on(smad4Out).
on(smad7Out) :- on(col1a2In), off(junbIn), off(mmp1In), on(nfkb1In), on(smad4In), on(timp1In), on(smad4Out), on(timp1Out).
on(col1a1In) :- on(col1a2In), on(fosIn), off(mmp3In), off(mmp9In), off(mmp13In), on(nfkb1In), on(smad4In), on(col1a1Out), off(junOut), off(junbOut), off(mmp9Out), on(smad4Out), on(tgfb1Out).
off(ets1In) :- on(col1a2In), on(fosIn), off(mmp3In), off(mmp9In), off(mmp13In), on(nfkb1In), on(smad4In), on(col1a1Out), off(junOut), off(junbOut), off(mmp9Out), on(smad4Out), on(tgfb1Out).
off(mmp9Out) :- on(col1a2In), on(fosIn), off(junIn), on(smad4In), on(col1a1Out), on(smad4Out), on(tgfb1Out).
on(timp1In) :- on(col1a2In), off(fosIn), on(smad4In), off(mmp1Out), on(smad4Out), on(timp1Out).
on(smad7Out) :- on(col1a2In), off(fosIn), on(smad4In), off(mmp1Out), on(smad4Out), on(timp1Out).
off(junbIn) :- on(col1a2In), on(ets1In), on(smad4In), on(timp1In), on(col1a1Out), off(junbOut), off(mmp9Out), on(nfkb1Out), on(smad4Out), on(tgfb1Out).
off(ets1In) :- on(col1a1In), on(col1a2In), off(mmp3In), off(mmp13In), on(smad4In), on(col1a1Out), on(mmp3Out), on(smad4Out), on(smad7Out), on(tgfb1Out), on(timp1Out).
on(nfkb1Out) :- on(col1a1In), on(col1a2In), off(ets1In), on(smad4In), on(col1a1Out), off(mmp13Out), on(smad4Out), on(smad7Out), on(timp1Out).
on(junIn) :- off(col1a1In), on(ets1In), off(mmp13In), on(smad4In), on(col1a1Out), off(junbOut), on(smad4Out), on(smad7Out), on(tgfb1Out).
off(mmp3In) :- off(col1a1In), on(ets1In), off(mmp13In), on(smad4In), on(col1a1Out), off(junbOut), on(smad4Out), on(smad7Out), on(tgfb1Out).
on(col1a1Out) :- off(mmp3In), off(mmp13In), on(smad7In), on(mmp3Out), on(smad4Out), on(smad7Out), on(timp1Out).
on(tgfb1Out) :- off(mmp3In), off(mmp13In), on(smad7In), on(mmp3Out), on(smad4Out), on(smad7Out), on(timp1Out).
on(smad7Out) :- off(mmp3In), off(mmp9In), off(mmp13In), on(smad4In), on(smad7In), on(col1a1Out), off(junOut), off(mmp9Out), on(smad4Out), on(tgfb1Out), on(timp1Out).
off(fosOut) :- off(mmp1In), on(smad4In), on(ets1Out), on(mmp3Out), on(smad4Out), on(timp1Out).
off(junOut) :- on(junbIn), on(smad4In), on(smad7In), on(col1a1Out), off(junbOut), on(smad4Out), on(smad7Out), on(tgfb1Out).
off(mmp3In) :- on(junbIn), off(mmp13In), on(smad7In), on(col1a1Out), on(smad4Out), on(smad7Out).
off(mmp9In) :- on(fosIn), on(smad4In), on(col1a1Out), on(fosOut), off(mmp9Out), on(smad4Out).
on(junIn) :- on(fosIn), on(junbIn), off(mmp9In), off(mmp13In), on(smad4In), on(smad7In).
off(col1a1In) :- on(ets1In), off(mmp9In), off(mmp13In), on(smad4In), on(mmp1Out), off(mmp13Out), on(tgfb1Out).
off(mmp9Out) :- on(col1a2In), off(nfkb1In), on(smad4In), on(mmp3Out), on(smad4Out), on(tgfb1Out), on(timp1Out).
on(tgfb1Out) :- on(col1a2In), off(nfkb1In), on(smad4In), on(mmp3Out), off(mmp9Out), on(smad4Out), on(timp1Out).
off(junOut) :- on(col1a2In), off(mmp13In), on(tgfb1In), off(fosOut), off(junbOut), on(nfkb1Out), on(smad4Out), on(tgfb1Out).
on(junIn) :- on(col1a2In), off(mmp3In), off(mmp13In), off(nfkb1In), on(smad4In), on(timp1In), on(col1a1Out), off(mmp9Out), on(smad4Out), on(smad7Out).
off(mmp9In) :- on(col1a2In), on(fosIn), on(junIn), off(mmp3In), off(mmp13In), off(nfkb1In), on(smad4In), on(timp1In), on(smad4Out).
on(tgfb1Out) :- on(col1a2In), off(fosIn), off(mmp1In), on(nfkb1In), on(smad4In), on(timp1In), off(fosOut), on(smad4Out).
off(junbIn) :- on(col1a2In), on(ets1In), on(smad4In), on(timp1In), on(mmp1Out), off(mmp3Out), off(mmp9Out), off(mmp13Out), on(smad4Out).
off(junbIn) :- on(col1a2In), on(ets1In), off(fosIn), off(mmp9In), on(smad4In), on(timp1In), on(smad7Out).
on(nfkb1Out) :- on(col1a1In), on(col1a2In), on(smad4In), on(col1a1Out), off(ets1Out), off(mmp13Out), on(smad4Out), on(smad7Out), on(timp1Out).
off(ets1In) :- on(col1a1In), on(col1a2In), on(junIn), off(mmp1In), on(mmp3In), off(mmp9In), on(mmp13In), on(smad4In), on(smad7In), on(tgfb1In), on(timp1In), on(col1a1Out), off(mmp9Out), on(smad4Out), on(tgfb1Out).
off(fosIn) :- on(col1a1In), on(col1a2In), on(junIn), off(mmp1In), on(mmp3In), off(mmp9In), on(mmp13In), on(smad4In), on(smad7In), on(tgfb1In), on(timp1In), on(col1a1Out), off(mmp9Out), on(smad4Out), on(tgfb1Out).
off(junbIn) :- off(col1a1In), on(col1a2In), on(ets1In), on(junIn), off(mmp3In), off(mmp13In), on(smad4In), off(tgfb1In), on(timp1In), off(junbOut), off(mmp9Out), on(smad4Out), on(tgfb1Out).
off(smad7In) :- off(col1a1In), on(col1a2In), on(ets1In), on(junIn), off(mmp3In), off(mmp13In), on(smad4In), off(tgfb1In), on(timp1In), off(junbOut), off(mmp9Out), on(smad4Out), on(tgfb1Out).
on(col1a1Out) :- on(junbOut), on(mmp1Out), off(mmp13Out), on(smad4Out), on(tgfb1Out), on(timp1Out).
off(mmp13Out) :- off(junOut), on(junbOut), on(timp1Out).
on(nfkb1Out) :- on(smad7In), off(fosOut), on(junbOut), on(timp1Out).
on(col1a1Out) :- on(smad4In), off(mmp3Out), off(mmp13Out), on(smad4Out), off(smad7Out).
off(junbOut) :- on(smad4In), off(mmp3Out), off(mmp13Out), on(smad4Out), off(smad7Out).
off(mmp9Out) :- on(smad4In), off(mmp3Out), off(mmp13Out), on(smad4Out), off(smad7Out).
on(tgfb1Out) :- on(smad4In), off(mmp3Out), off(mmp13Out), on(smad4Out), off(smad7Out).
off(junOut) :- off(mmp13In), on(smad4In), on(smad7In), on(col1a1Out), off(fosOut), off(junbOut), on(smad4Out), on(smad7Out), on(tgfb1Out).
on(junIn) :- off(mmp1In), off(mmp3In), off(mmp13In), on(smad4In), on(col1a1Out), off(mmp3Out), off(mmp13Out), on(smad4Out).
on(smad7Out) :- on(fosIn), on(junIn), off(mmp3In), off(mmp13In), on(smad4In), on(col1a1Out), on(mmp3Out), on(smad4Out), on(tgfb1Out), on(timp1Out).
off(col1a1In) :- on(ets1In), off(mmp3In), off(mmp13In), on(mmp1Out), off(mmp13Out), on(smad7Out).
on(junIn) :- on(ets1In), off(mmp3In), off(mmp13In), on(smad4In), off(mmp3Out), off(mmp9Out), off(mmp13Out), on(smad4Out).
off(col1a1In) :- on(ets1In), on(junIn), off(mmp13In), on(smad4In), on(mmp1Out), off(mmp13Out), on(smad7Out).
on(tgfb1Out) :- on(col1a2In), off(nfkb1In), on(smad4In), on(smad7In), off(mmp3Out), off(mmp13Out), on(smad4Out).
on(junIn) :- on(col1a2In), off(mmp9In), off(mmp13In), on(smad4In), on(timp1In), on(mmp3Out), off(mmp9Out), on(smad4Out), on(smad7Out), on(timp1Out).
on(col1a1In) :- on(col1a2In), on(fosIn), off(mmp9In), on(nfkb1In), on(smad4In), on(col1a1Out), off(junOut), off(junbOut), off(mmp9Out), on(smad4Out), on(smad7Out), on(tgfb1Out).
off(ets1In) :- on(col1a2In), on(fosIn), off(mmp9In), on(nfkb1In), on(smad4In), on(col1a1Out), off(junOut), off(junbOut), off(mmp9Out), on(smad4Out), on(smad7Out), on(tgfb1Out).
on(col1a1In) :- on(col1a2In), on(fosIn), off(mmp9In), on(nfkb1In), on(smad4In), on(col1a1Out), off(junOut), off(junbOut), off(mmp9Out), on(nfkb1Out), on(smad4Out), on(tgfb1Out).
off(ets1In) :- on(col1a2In), on(fosIn), off(mmp9In), on(nfkb1In), on(smad4In), on(col1a1Out), off(junOut), off(junbOut), off(mmp9Out), on(nfkb1Out), on(smad4Out), on(tgfb1Out).
on(col1a1Out) :- on(col1a2In), on(fosIn), off(junbIn), on(smad4In), off(mmp1Out), on(smad4Out), on(timp1Out).
off(ets1In) :- on(col1a1In), on(col1a2In), on(fosIn), off(junIn), off(mmp9In), on(smad4In), on(tgfb1In), on(col1a1Out), off(mmp9Out), on(smad4Out), on(tgfb1Out).
off(junbIn) :- on(col1a1In), on(col1a2In), on(fosIn), off(junIn), off(mmp9In), on(smad4In), on(tgfb1In), on(col1a1Out), off(mmp9Out), on(smad4Out), on(tgfb1Out).
on(junIn) :- off(col1a1In), on(ets1In), off(mmp13In), on(smad4In), on(col1a1Out), off(junbOut), on(nfkb1Out), on(smad4Out), on(tgfb1Out).
off(mmp3In) :- off(col1a1In), on(ets1In), off(mmp13In), on(smad4In), on(col1a1Out), off(junbOut), on(nfkb1Out), on(smad4Out), on(tgfb1Out).
off(junbIn) :- off(col1a1In), on(col1a2In), on(ets1In), on(junIn), off(mmp1In), off(mmp3In), off(mmp13In), on(smad4In), off(tgfb1In), on(timp1In), off(mmp9Out), on(smad4Out).
off(smad7In) :- off(col1a1In), on(col1a2In), on(ets1In), on(junIn), off(mmp1In), off(mmp3In), off(mmp13In), on(smad4In), off(tgfb1In), on(timp1In), off(mmp9Out), on(smad4Out).
on(tgfb1Out) :- on(smad4In), on(ets1Out), off(fosOut), off(mmp1Out), on(smad4Out), on(timp1Out).
off(junbOut) :- on(smad4In), on(col1a1Out), off(junOut), off(mmp9Out), off(nfkb1Out), on(smad4Out), on(tgfb1Out).
off(junbOut) :- on(smad4In), on(col1a1Out), off(ets1Out), off(junOut), on(mmp3Out), on(nfkb1Out), on(smad4Out), on(smad7Out), on(tgfb1Out), on(timp1Out).
on(smad7Out) :- on(nfkb1In), on(smad4In), off(mmp3Out), off(mmp13Out), on(timp1Out).
off(junOut) :- off(mmp13In), on(smad7In), off(junbOut), on(mmp3Out), on(smad4Out), on(tgfb1Out), on(timp1Out).
off(junOut) :- on(fosIn), on(smad4In), on(smad7In), off(fosOut), off(junbOut), on(nfkb1Out), on(smad4Out), on(tgfb1Out).
on(nfkb1Out) :- on(col1a2In), on(tgfb1In), on(col1a1Out), on(mmp1Out), off(mmp13Out), on(smad4Out), on(smad7Out), on(tgfb1Out), on(timp1Out).
off(fosOut) :- on(col1a2In), off(mmp13In), on(timp1In), on(mmp1Out), on(mmp3Out), off(mmp13Out), on(smad4Out), on(tgfb1Out), on(timp1Out).
off(junOut) :- on(col1a2In), off(mmp13In), on(timp1In), on(mmp1Out), on(mmp3Out), off(mmp13Out), on(smad4Out), on(tgfb1Out), on(timp1Out).
on(fosIn) :- on(col1a2In), off(mmp3In), off(mmp13In), off(nfkb1In), on(smad4In), on(smad7In), on(smad4Out).
on(ets1In) :- on(col1a2In), off(mmp1In), off(mmp3In), off(mmp13In), off(nfkb1In), on(smad4In), on(timp1In), on(smad4Out).
on(junIn) :- on(col1a2In), off(junbIn), off(mmp3In), off(mmp13In), on(smad4In), on(timp1In), off(mmp1Out), on(smad4Out), on(timp1Out).
on(col1a1Out) :- on(col1a2In), off(junbIn), off(mmp1In), on(nfkb1In), on(smad4In), on(timp1In), on(mmp1Out), off(mmp13Out), on(smad4Out), on(tgfb1Out).
off(fosIn) :- on(col1a2In), on(junIn), off(mmp1In), on(smad4In), on(smad7In), on(tgfb1In), on(timp1In), on(col1a1Out), off(junOut), on(smad4Out), on(tgfb1Out).
off(junbIn) :- on(col1a2In), on(junIn), off(mmp1In), off(mmp3In), off(mmp13In), on(smad4In), off(tgfb1In), on(timp1In), off(junOut), off(mmp9Out), on(smad4Out), on(tgfb1Out).
off(smad7In) :- on(col1a2In), on(junIn), off(mmp1In), off(mmp3In), off(mmp13In), on(smad4In), off(tgfb1In), on(timp1In), off(junOut), off(mmp9Out), on(smad4Out), on(tgfb1Out).
on(smad7In) :- on(col1a2In), off(junIn), off(mmp1In), on(smad4In), on(timp1In), on(smad4Out), on(tgfb1Out).
off(fosOut) :- on(col1a2In), off(fosIn), on(timp1In), on(ets1Out), on(tgfb1Out), on(timp1Out).
off(mmp1In) :- on(col1a2In), off(fosIn), on(junIn), on(smad4In), on(smad7In), on(timp1In), on(col1a1Out), on(smad4Out), on(smad7Out), on(tgfb1Out).
off(junbIn) :- on(col1a2In), on(ets1In), off(fosIn), on(smad4In), on(timp1In), off(mmp3Out), off(mmp13Out).
on(fosIn) :- on(col1a1In), on(col1a2In), off(mmp3In), off(mmp13In), on(smad4In), on(col1a1Out), off(mmp1Out), on(smad4Out), on(timp1Out).
off(ets1In) :- on(col1a1In), on(col1a2In), on(junbIn), on(smad4In), on(smad7In), on(timp1In), on(col1a1Out), off(ets1Out), on(smad4Out).
on(junIn) :- off(col1a1In), on(ets1In), off(mmp3In), off(mmp13In), on(smad4In), on(mmp1Out), off(mmp13Out), on(smad7Out).
on(tgfb1Out) :- off(col1a1In), on(col1a2In), on(ets1In), off(fosIn), off(mmp13In), on(timp1In), off(junbOut), on(smad4Out).
on(mmp3Out) :- on(ets1Out), off(fosOut), off(mmp9Out), on(smad4Out), on(smad7Out), on(timp1Out).
off(mmp9Out) :- on(smad4In), on(col1a1Out), on(ets1Out), off(mmp1Out), on(smad4Out), on(timp1Out).
off(junOut) :- on(nfkb1In), off(mmp13Out), on(smad4Out), off(smad7Out).
on(mmp1Out) :- on(nfkb1In), off(mmp13Out), on(smad4Out), off(smad7Out).
on(tgfb1Out) :- on(nfkb1In), off(mmp13Out), on(smad4Out), off(smad7Out).
off(mmp3Out) :- off(mmp1In), on(smad4In), on(fosOut), off(mmp13Out), on(smad4Out).
off(junOut) :- on(junbIn), on(smad4In), on(smad7In), on(col1a1Out), off(ets1Out), off(junbOut), on(smad4Out), on(tgfb1Out).
on(smad7Out) :- on(junIn), off(mmp3In), off(mmp13In), on(smad4In), on(smad7In), on(col1a1Out), on(nfkb1Out), on(smad4Out), on(timp1Out).
on(nfkb1Out) :- on(fosIn), off(mmp3In), off(mmp9In), off(mmp13In), on(smad4In), off(fosOut), on(mmp1Out), off(mmp13Out).
off(tgfb1In) :- on(fosIn), off(mmp1In), off(mmp3In), off(mmp13In), on(smad4In), off(junOut), on(smad4Out), on(tgfb1Out).
off(junOut) :- on(ets1In), on(smad7In), on(mmp1Out), off(mmp13Out), on(tgfb1Out).
on(mmp3Out) :- on(col1a2In), off(mmp13In), on(timp1In), on(ets1Out), off(fosOut), on(mmp1Out), off(mmp13Out), on(smad4Out), on(timp1Out).
on(smad7Out) :- on(col1a2In), off(mmp9In), off(nfkb1In), on(smad4In), on(col1a1Out), off(mmp9Out), on(nfkb1Out), on(smad4Out), on(tgfb1Out), on(timp1Out).
on(junIn) :- on(col1a2In), off(mmp3In), off(mmp13In), off(nfkb1In), on(smad4In), on(timp1In), on(col1a1Out), off(ets1Out), off(mmp9Out), on(smad4Out), on(tgfb1Out).
on(smad7Out) :- on(col1a2In), on(fosIn), off(junbIn), on(smad4In), on(col1a1Out), on(mmp3Out), on(smad4Out), on(tgfb1Out), on(timp1Out).
on(timp1In) :- on(col1a2In), off(fosIn), on(smad4In), on(fosOut), on(smad4Out).
on(mmp3Out) :- on(col1a2In), off(fosIn), on(smad4In), on(timp1In), on(col1a1Out), off(mmp1Out), off(mmp9Out), on(smad4Out), on(smad7Out), on(tgfb1Out), on(timp1Out).
on(mmp13Out) :- on(col1a2In), off(fosIn), on(smad4In), on(timp1In), on(col1a1Out), off(mmp1Out), off(mmp9Out), on(smad4Out), on(smad7Out), on(tgfb1Out), on(timp1Out).
on(nfkb1In) :- on(col1a2In), off(fosIn), on(mmp1In), off(mmp13In).
off(junOut) :- on(col1a2In), on(ets1In), off(fosIn), on(timp1In), off(fosOut), off(junbOut), on(smad4Out), on(tgfb1Out).
off(junOut) :- on(col1a2In), on(ets1In), off(fosIn), off(mmp9In), on(smad4In), on(timp1In), off(junbOut), on(smad4Out), on(tgfb1Out).
off(ets1Out) :- on(col1a1In), on(col1a2In), off(junbIn), on(smad4In), on(col1a1Out), on(fosOut), on(smad4Out).
off(junOut) :- on(col1a1In), on(col1a2In), off(junbIn), off(mmp13In), on(smad4In), on(col1a1Out), off(fosOut), off(junbOut), on(smad4Out), on(tgfb1Out).
off(junOut) :- on(col1a1In), on(col1a2In), off(ets1In), on(junbIn), on(smad4In), on(smad7In), on(timp1In), on(col1a1Out), off(junbOut), on(smad4Out), on(tgfb1Out).
on(smad7Out) :- on(smad4In), on(junbOut), off(mmp3Out), off(mmp13Out), on(timp1Out).
on(nfkb1Out) :- on(smad4In), on(col1a1Out), off(ets1Out), off(junOut), off(junbOut), on(mmp1Out), off(mmp3Out), off(mmp9Out), off(mmp13Out), on(smad4Out), off(smad7Out), on(tgfb1Out).
off(timp1Out) :- on(smad4In), on(col1a1Out), off(ets1Out), off(junOut), off(junbOut), on(mmp1Out), off(mmp3Out), off(mmp9Out), off(mmp13Out), on(smad4Out), off(smad7Out), on(tgfb1Out).
off(junOut) :- off(mmp3In), off(mmp9In), off(mmp13In), on(smad4In), off(timp1In), on(col1a1Out), off(junbOut), off(mmp9Out), on(smad4Out), on(tgfb1Out).
off(junOut) :- on(ets1In), off(mmp9In), on(smad4In), off(junbOut), on(mmp1Out), off(mmp13Out), on(smad4Out), on(tgfb1Out).
off(junbIn) :- on(col1a2In), on(junIn), off(mmp1In), off(mmp3In), off(mmp13In), on(smad4In), off(tgfb1In), on(timp1In), off(mmp9Out), on(nfkb1Out), on(smad4Out), on(tgfb1Out).
off(smad7In) :- on(col1a2In), on(junIn), off(mmp1In), off(mmp3In), off(mmp13In), on(smad4In), off(tgfb1In), on(timp1In), off(mmp9Out), on(nfkb1Out), on(smad4Out), on(tgfb1Out).
off(junbIn) :- on(col1a2In), off(junIn), on(mmp3In), on(smad4In), on(timp1In), on(smad4Out), on(tgfb1Out).
on(tgfb1In) :- on(col1a2In), off(junIn), on(mmp3In), on(smad4In), on(timp1In), on(smad4Out), on(tgfb1Out).
on(col1a1Out) :- on(col1a2In), off(junIn), on(mmp3In), on(smad4In), on(timp1In), on(smad4Out), on(tgfb1Out).
on(col1a1In) :- on(col1a2In), on(fosIn), on(nfkb1In), on(smad4In), on(col1a1Out), off(ets1Out), off(mmp3Out), off(mmp13Out), on(smad4Out).
off(ets1In) :- on(col1a2In), on(fosIn), on(nfkb1In), on(smad4In), on(col1a1Out), off(ets1Out), off(mmp3Out), off(mmp13Out), on(smad4Out).
off(junOut) :- on(col1a2In), off(fosIn), off(mmp13In), off(fosOut), off(junbOut), on(smad4Out), on(tgfb1Out).
off(junbIn) :- on(col1a2In), on(ets1In), off(mmp1In), on(smad4In), on(timp1In), on(col1a1Out), off(junOut), off(mmp9Out), on(smad4Out), on(smad7Out), on(tgfb1Out).
off(col1a1In) :- on(col1a2In), on(ets1In), off(fosIn), off(junbIn), off(mmp13In), on(nfkb1In), on(smad4In), off(smad7In), on(timp1In).
on(col1a1Out) :- on(col1a1In), on(col1a2In), on(smad4In), on(junbOut), on(smad4Out), on(timp1Out).
on(smad7Out) :- on(col1a1In), on(col1a2In), on(smad4In), on(junbOut), on(smad4Out), on(timp1Out).
off(junbOut) :- on(col1a1In), on(col1a2In), off(junbIn), off(mmp9In), on(smad4In), on(col1a1Out), off(ets1Out), on(fosOut), off(mmp9Out), on(smad4Out), on(tgfb1Out).
off(tgfb1In) :- off(col1a1In), on(ets1In), on(fosIn), off(mmp13In), on(smad4In).
off(fosOut) :- on(col1a1Out), on(ets1Out), on(nfkb1Out), on(smad4Out), on(timp1Out).
off(junOut) :- on(col1a1Out), on(ets1Out), on(nfkb1Out), on(smad4Out), on(timp1Out).
on(mmp3Out) :- on(col1a1Out), on(ets1Out), on(nfkb1Out), on(smad4Out), on(timp1Out).
on(tgfb1Out) :- on(col1a1Out), on(ets1Out), on(nfkb1Out), on(smad4Out), on(timp1Out).
on(mmp3Out) :- on(nfkb1In), on(ets1Out), off(fosOut), off(mmp9Out), on(smad4Out), on(timp1Out).
off(junOut) :- off(mmp1In), off(mmp9In), on(smad4In), on(col1a1Out), off(ets1Out), on(fosOut), off(junbOut), off(mmp9Out), on(smad4Out), on(tgfb1Out).
on(junIn) :- on(junbIn), off(mmp1In), on(smad4In), on(smad7In), on(col1a1Out), on(smad4Out), on(smad7Out).
on(smad7Out) :- on(junIn), off(mmp1In), on(smad4In), on(smad7In), on(nfkb1Out), on(smad4Out), on(tgfb1Out), on(timp1Out).
on(smad7Out) :- on(junIn), off(mmp1In), on(smad4In), on(smad7In), on(col1a1Out), on(nfkb1Out), on(smad4Out), on(timp1Out).
off(junOut) :- on(fosIn), on(smad4In), on(smad7In), on(col1a1Out), off(fosOut), off(junbOut), on(smad4Out), on(smad7Out), on(tgfb1Out).
off(tgfb1In) :- on(fosIn), off(mmp1In), off(mmp3In), off(mmp13In), on(smad4In), on(nfkb1Out), on(smad4Out), on(tgfb1Out).
off(tgfb1In) :- on(fosIn), off(mmp1In), off(mmp3In), off(mmp13In), on(smad4In), on(col1a1Out), on(nfkb1Out), on(smad4Out).
off(col1a1In) :- on(ets1In), off(mmp3In), off(mmp13In), on(smad4In), on(mmp1Out), off(mmp3Out), off(mmp13Out).
on(junIn) :- on(ets1In), off(mmp3In), off(mmp13In), on(smad4In), on(mmp1Out), off(mmp3Out), off(mmp13Out).
off(tgfb1In) :- on(ets1In), off(mmp3In), off(mmp13In), on(smad4In), on(mmp1Out), off(mmp3Out), off(mmp13Out).
off(mmp1In) :- on(col1a2In), on(mmp9In), off(mmp13In), on(smad4In), off(tgfb1In), on(timp1In), on(smad4Out).
off(mmp3In) :- on(col1a2In), on(mmp9In), off(mmp13In), on(smad4In), off(tgfb1In), on(timp1In), on(smad4Out).
on(ets1In) :- on(col1a2In), off(mmp3In), off(mmp13In), off(nfkb1In), on(smad4In), off(tgfb1In), on(timp1In), on(smad4Out).
off(mmp1In) :- on(col1a2In), off(mmp3In), off(mmp13In), off(nfkb1In), on(smad4In), off(tgfb1In), on(timp1In), on(smad4Out).
on(smad7Out) :- on(col1a2In), on(junIn), on(smad4In), on(smad7In), on(tgfb1In), on(timp1In), on(col1a1Out), on(mmp3Out), on(smad4Out), on(tgfb1Out), on(timp1Out).
off(junbIn) :- on(col1a2In), on(junIn), off(mmp3In), off(mmp13In), on(smad4In), off(tgfb1In), on(timp1In), off(junbOut), off(mmp9Out), on(nfkb1Out), on(smad4Out), on(tgfb1Out).
off(smad7In) :- on(col1a2In), on(junIn), off(mmp3In), off(mmp13In), on(smad4In), off(tgfb1In), on(timp1In), off(junbOut), off(mmp9Out), on(nfkb1Out), on(smad4Out), on(tgfb1Out).
off(junbIn) :- on(col1a2In), on(junIn), off(mmp3In), off(mmp13In), on(smad4In), off(tgfb1In), on(timp1In), on(col1a1Out), off(junbOut), off(mmp9Out), on(smad4Out), on(smad7Out), on(tgfb1Out).
off(smad7In) :- on(col1a2In), on(junIn), off(mmp3In), off(mmp13In), on(smad4In), off(tgfb1In), on(timp1In), on(col1a1Out), off(junbOut), off(mmp9Out), on(smad4Out), on(smad7Out), on(tgfb1Out).
off(fosIn) :- on(col1a2In), on(junIn), off(mmp1In), on(smad4In), on(smad7In), on(tgfb1In), on(timp1In), on(col1a1Out), on(smad4Out), on(smad7Out), on(tgfb1Out).
off(fosIn) :- on(col1a2In), on(junIn), off(mmp1In), on(smad4In), on(smad7In), on(tgfb1In), on(timp1In), on(col1a1Out), on(nfkb1Out), on(smad4Out), on(tgfb1Out).
off(mmp9Out) :- on(col1a2In), off(junIn), off(mmp1In), on(smad4In), on(smad7In), on(timp1In), on(col1a1Out), on(smad4Out), on(tgfb1Out).
on(junIn) :- on(col1a2In), on(fosIn), off(mmp13In), on(smad4In), on(timp1In), on(mmp3Out), on(smad4Out), on(smad7Out), on(timp1Out).
on(junIn) :- on(col1a2In), on(fosIn), off(mmp13In), on(smad4In), on(timp1In), on(mmp1Out), off(mmp13Out), on(smad7Out).
off(junbIn) :- on(col1a2In), on(ets1In), off(mmp1In), off(mmp9In), on(smad4In), on(timp1In), on(col1a1Out), off(junOut), off(mmp9Out), on(smad4Out), on(tgfb1Out).
off(junbOut) :- on(smad4In), on(col1a1Out), on(ets1Out), off(fosOut), off(mmp1Out), off(mmp9Out), on(smad4Out), on(tgfb1Out), on(timp1Out).
on(nfkb1Out) :- off(mmp3In), off(mmp9In), off(mmp13In), on(smad4In), on(smad7In), off(fosOut), on(mmp1Out), off(mmp13Out).
on(fosIn) :- on(junIn), off(mmp3In), off(mmp13In), on(smad4In), on(smad7In), off(mmp3Out), off(mmp13Out).
on(smad7Out) :- on(junIn), off(mmp3In), off(mmp13In), on(smad4In), on(smad7In), on(col1a1Out), off(junOut), on(smad4Out), on(tgfb1Out), on(timp1Out).
on(nfkb1Out) :- on(fosIn), on(junIn), off(mmp3In), off(mmp13In), on(smad4In), off(fosOut), on(mmp1Out), off(mmp13Out).
off(mmp9Out) :- on(ets1In), on(smad4In), on(col1a1Out), off(mmp1Out), on(smad4Out), on(timp1Out).
off(col1a1In) :- on(ets1In), off(mmp13In), off(fosOut), off(mmp9Out), on(smad4Out), on(smad7Out).
off(tgfb1In) :- on(ets1In), off(mmp3In), off(mmp13In), on(smad4In), off(mmp3Out), off(mmp13Out), on(smad7Out).
off(mmp13In) :- on(ets1In), on(junbIn), on(smad7In).
on(col1a1Out) :- on(col1a2In), off(nfkb1In), on(smad4In), on(mmp3Out), on(smad4Out), on(smad7Out), on(timp1Out).
off(mmp1Out) :- on(col1a2In), off(nfkb1In), on(smad4In), on(mmp3Out), on(smad4Out), on(smad7Out), on(timp1Out).
off(mmp9Out) :- on(col1a2In), off(nfkb1In), on(smad4In), on(mmp3Out), on(smad4Out), on(smad7Out), on(timp1Out).
on(mmp13Out) :- on(col1a2In), off(nfkb1In), on(smad4In), on(mmp3Out), on(smad4Out), on(smad7Out), on(timp1Out).
on(tgfb1Out) :- on(col1a2In), off(nfkb1In), on(smad4In), on(mmp3Out), on(smad4Out), on(smad7Out), on(timp1Out).
off(junOut) :- on(col1a2In), off(mmp13In), on(smad4In), on(tgfb1In), on(col1a1Out), off(fosOut), off(junbOut), on(smad4Out), on(smad7Out), on(tgfb1Out).
on(col1a1In) :- on(col1a2In), off(mmp3In), off(mmp9In), off(mmp13In), on(smad4In), off(timp1In), on(col1a1Out), off(mmp9Out), on(smad4Out), on(tgfb1Out).
off(ets1In) :- on(col1a2In), off(mmp3In), off(mmp9In), off(mmp13In), on(smad4In), off(timp1In), on(col1a1Out), off(mmp9Out), on(smad4Out), on(tgfb1Out).
off(junIn) :- on(col1a2In), off(mmp3In), off(mmp9In), off(mmp13In), on(smad4In), off(timp1In), on(col1a1Out), off(mmp9Out), on(smad4Out), on(tgfb1Out).
off(junbIn) :- on(col1a2In), off(mmp3In), off(mmp9In), off(mmp13In), on(smad4In), off(timp1In), on(col1a1Out), off(mmp9Out), on(smad4Out), on(tgfb1Out).
on(mmp1In) :- on(col1a2In), off(mmp3In), off(mmp9In), off(mmp13In), on(smad4In), off(timp1In), on(col1a1Out), off(mmp9Out), on(smad4Out), on(tgfb1Out).
on(tgfb1In) :- on(col1a2In), off(mmp3In), off(mmp9In), off(mmp13In), on(smad4In), off(timp1In), on(col1a1Out), off(mmp9Out), on(smad4Out), on(tgfb1Out).
off(junOut) :- on(col1a2In), on(mmp1In), off(mmp13In), off(junbOut), on(mmp3Out), on(smad4Out), on(tgfb1Out), on(timp1Out).
on(nfkb1Out) :- on(col1a2In), on(mmp1In), off(mmp3In), off(mmp13In), on(tgfb1In), off(fosOut), off(junOut), on(mmp1Out), off(mmp13Out), on(smad4Out), on(tgfb1Out).
off(mmp1In) :- on(col1a2In), on(junIn), on(mmp9In), off(mmp13In), on(smad4In), on(timp1In), on(smad4Out).
off(mmp3In) :- on(col1a2In), on(junIn), on(mmp9In), off(mmp13In), on(smad4In), on(timp1In), on(smad4Out).
on(mmp1In) :- on(col1a2In), off(junIn), off(mmp13In), on(tgfb1In), on(col1a1Out), on(smad4Out), on(smad7Out), on(tgfb1Out).
off(mmp9Out) :- on(col1a2In), off(junIn), off(mmp3In), off(mmp13In), on(smad4In), off(junOut), off(junbOut), on(smad4Out), on(tgfb1Out).
off(mmp9Out) :- on(col1a2In), off(junIn), off(mmp1In), on(smad4In), on(smad7In), on(tgfb1In), on(timp1In), on(smad4Out), on(tgfb1Out).
off(mmp1Out) :- on(col1a2In), on(fosIn), off(junbIn), off(mmp9In), on(smad4In), on(col1a1Out), on(mmp3Out), off(mmp9Out), on(smad4Out), on(smad7Out), on(tgfb1Out), on(timp1Out).
on(mmp13Out) :- on(col1a2In), on(fosIn), off(junbIn), off(mmp9In), on(smad4In), on(col1a1Out), on(mmp3Out), off(mmp9Out), on(smad4Out), on(smad7Out), on(tgfb1Out), on(timp1Out).
off(mmp9In) :- on(col1a2In), on(fosIn), off(junbIn), off(mmp3In), off(mmp13In), off(nfkb1In), on(smad4In), on(smad4Out).
off(mmp1In) :- on(col1a2In), off(fosIn), on(junIn), on(smad4In), on(smad7In), on(timp1In), on(col1a1Out), off(ets1Out), on(smad4Out), on(tgfb1Out).
on(tgfb1Out) :- on(col1a2In), off(fosIn), on(junIn), off(mmp13In), on(smad4In), off(tgfb1In), on(timp1In), off(junbOut), on(smad4Out).
off(junbIn) :- on(col1a2In), on(ets1In), off(mmp1In), on(smad4In), on(timp1In), on(col1a1Out), off(mmp9Out), on(nfkb1Out), on(smad4Out), on(smad7Out), on(tgfb1Out).
off(ets1In) :- on(col1a1In), on(col1a2In), on(junbIn), off(mmp9In), on(smad4In), on(smad7In), on(tgfb1In), on(timp1In), on(col1a1Out), off(mmp9Out), on(smad4Out), on(smad7Out), on(tgfb1Out).
on(fosIn) :- on(col1a1In), on(col1a2In), on(junIn), off(mmp3In), off(mmp13In), on(smad4In), on(timp1In), on(col1a1Out), off(mmp3Out), off(mmp13Out), on(smad4Out).
on(smad7In) :- on(col1a1In), on(col1a2In), on(fosIn), off(mmp3In), off(mmp9In), off(mmp13In), off(nfkb1In), on(smad4In), on(smad4Out).
on(nfkb1Out) :- on(col1a1In), on(col1a2In), off(fosIn), on(smad4In), on(col1a1Out), off(ets1Out), on(smad4Out), on(smad7Out), on(tgfb1Out), on(timp1Out).
on(fosIn) :- on(col1a1In), on(col1a2In), off(ets1In), on(junIn), off(junbIn), off(mmp3In), off(mmp13In), on(smad4In), on(timp1In), on(col1a1Out), on(smad4Out).
off(junOut) :- off(mmp9In), on(smad4In), on(ets1Out), off(fosOut), on(smad7Out), on(tgfb1Out), on(timp1Out).
on(smad7Out) :- on(junIn), off(mmp1In), on(smad4In), on(smad7In), on(col1a1Out), off(junOut), on(smad4Out), on(tgfb1Out), on(timp1Out).
on(nfkb1Out) :- on(junIn), off(mmp1In), on(nfkb1In), on(smad4In), off(fosOut), off(mmp13Out), on(smad4Out).
off(tgfb1In) :- on(junIn), off(mmp1In), off(mmp3In), off(mmp13In), on(smad4In), on(mmp1Out), off(mmp9Out), off(mmp13Out), on(smad4Out), on(tgfb1Out).
off(tgfb1In) :- on(junIn), off(mmp1In), off(mmp3In), off(mmp13In), on(smad4In), on(col1a1Out), off(ets1Out), off(mmp3Out), off(mmp13Out), on(smad4Out).
on(tgfb1Out) :- on(fosIn), off(mmp3In), off(mmp13In), on(nfkb1In), on(smad4In), on(mmp3Out), on(smad4Out), on(timp1Out).
on(col1a1Out) :- on(fosIn), off(mmp1In), on(nfkb1In), on(smad4In), off(junOut), on(smad4Out), on(tgfb1Out).
on(col1a1Out) :- on(fosIn), on(junIn), off(mmp1In), off(mmp3In), off(mmp13In), on(smad4In), off(tgfb1In), off(junOut), on(smad4Out), on(tgfb1Out).
on(junIn) :- on(ets1In), off(mmp9In), off(mmp13In), on(smad4In), off(junbOut), on(nfkb1Out), on(smad4Out).
on(junIn) :- on(ets1In), on(fosIn), off(mmp9In), off(mmp13In), on(smad4In).
off(fosOut) :- on(col1a2In), on(tgfb1In), on(ets1Out), on(smad4Out), on(timp1Out).
off(fosOut) :- on(col1a2In), off(mmp13In), on(timp1In), on(ets1Out), on(mmp1Out), off(mmp13Out), on(tgfb1Out), on(timp1Out).
off(junOut) :- on(col1a2In), off(mmp13In), on(timp1In), on(ets1Out), on(mmp1Out), off(mmp13Out), on(tgfb1Out), on(timp1Out).
on(mmp1In) :- on(col1a2In), off(mmp13In), on(smad7In), on(mmp1Out), off(mmp9Out), off(mmp13Out), on(smad4Out), on(smad7Out).
on(smad7Out) :- on(col1a2In), off(mmp9In), off(nfkb1In), on(smad4In), on(col1a1Out), off(junOut), off(mmp9Out), on(smad4Out), on(tgfb1Out), on(timp1Out).
on(mmp1In) :- on(col1a2In), off(mmp9In), off(mmp13In), on(smad4In), on(smad7In), on(mmp1Out), off(mmp13Out), on(smad7Out).
off(junbIn) :- on(col1a2In), on(junIn), off(mmp3In), off(mmp13In), on(smad4In), off(tgfb1In), on(timp1In), on(mmp1Out), off(mmp3Out), off(mmp9Out), off(mmp13Out), on(smad4Out).
off(smad7In) :- on(col1a2In), on(junIn), off(mmp3In), off(mmp13In), on(smad4In), off(tgfb1In), on(timp1In), on(mmp1Out), off(mmp3Out), off(mmp9Out), off(mmp13Out), on(smad4Out).
off(fosIn) :- on(col1a2In), on(junIn), off(mmp1In), on(smad4In), on(smad7In), on(tgfb1In), on(timp1In), on(col1a1Out), off(ets1Out), on(smad4Out), on(tgfb1Out).
off(mmp9Out) :- on(col1a2In), on(fosIn), off(junIn), on(smad4In), off(junOut), off(junbOut), on(smad4Out), on(tgfb1Out).
off(ets1Out) :- on(col1a2In), off(fosIn), on(smad4In), on(timp1In), on(col1a1Out), on(fosOut), off(mmp9Out), on(smad4Out), on(tgfb1Out).
off(junbIn) :- on(col1a2In), on(ets1In), off(mmp1In), off(mmp9In), on(smad4In), on(timp1In), on(col1a1Out), off(mmp9Out), on(nfkb1Out), on(smad4Out), on(tgfb1Out).
on(nfkb1Out) :- on(col1a1In), on(col1a2In), on(nfkb1In), on(smad4In), on(col1a1Out), off(mmp13Out), on(smad4Out), on(smad7Out), on(timp1Out).
on(nfkb1In) :- off(col1a1In), on(col1a2In), on(ets1In), off(fosIn), off(mmp9In), off(mmp13In), on(smad4In), on(timp1In).
off(fosOut) :- on(smad7In), on(ets1Out), on(nfkb1Out), on(timp1Out).
off(fosOut) :- on(nfkb1In), on(smad7In), on(ets1Out), on(timp1Out).
off(junOut) :- off(mmp9In), on(nfkb1In), on(smad4In), on(ets1Out), off(fosOut), on(tgfb1Out), on(timp1Out).
on(mmp3Out) :- off(mmp9In), on(nfkb1In), on(smad4In), on(ets1Out), off(fosOut), on(smad4Out), on(timp1Out).
on(junIn) :- off(mmp3In), off(mmp13In), on(smad4In), off(tgfb1In), on(col1a1Out), off(mmp1Out), on(smad4Out), on(timp1Out).
on(fosIn) :- off(mmp3In), off(mmp13In), on(smad4In), on(smad7In), off(mmp1Out), on(smad4Out), on(timp1Out).
off(tgfb1In) :- off(mmp1In), off(mmp3In), off(mmp13In), on(smad4In), off(mmp3Out), off(mmp13Out), on(smad4Out), on(smad7Out).
on(junIn) :- on(junbIn), off(mmp1In), off(mmp9In), on(smad4In), on(smad7In), on(smad4Out).
off(junOut) :- on(fosIn), on(smad4In), on(smad7In), off(junbOut), on(mmp3Out), on(smad4Out), on(tgfb1Out), on(timp1Out).
off(mmp1In) :- on(fosIn), off(mmp3In), off(mmp13In), on(smad4In), off(tgfb1In), on(col1a1Out), off(junbOut), on(smad4Out), on(tgfb1Out).
on(col1a1Out) :- on(fosIn), on(junIn), off(mmp1In), off(mmp3In), off(mmp13In), on(smad4In), off(junbOut), on(smad4Out), on(tgfb1Out).
off(col1a1In) :- on(ets1In), off(mmp3In), off(mmp13In), on(mmp3Out), on(smad4Out), on(smad7Out), on(timp1Out).
off(col1a1In) :- on(ets1In), off(mmp3In), off(mmp13In), on(smad4In), off(mmp3Out), off(mmp13Out), on(nfkb1Out).
off(tgfb1In) :- on(ets1In), off(mmp3In), off(mmp13In), on(smad4In), off(mmp3Out), off(mmp13Out), on(nfkb1Out).
off(col1a1In) :- on(ets1In), on(junIn), off(mmp13In), on(smad4In), on(mmp3Out), on(smad4Out), on(smad7Out), on(timp1Out).
on(tgfb1Out) :- on(col1a2In), on(mmp9In), off(mmp13In), on(timp1In), on(mmp1Out), off(mmp13Out), on(smad4Out).
on(nfkb1In) :- on(col1a2In), off(junbIn), on(mmp1In), off(mmp13In), on(smad4In), off(smad7In).
off(mmp3In) :- on(col1a2In), off(junIn), off(mmp13In), on(smad7In), off(mmp9Out), on(smad4Out), on(tgfb1Out).
on(ets1In) :- on(col1a2In), off(fosIn), on(junIn), off(mmp9In), off(mmp13In), on(smad4In), on(timp1In).
off(tgfb1In) :- off(col1a1In), on(col1a2In), on(ets1In), off(mmp1In), off(mmp3In), off(mmp13In), off(nfkb1In), on(smad4In), on(timp1In), on(smad4Out).
on(junbIn) :- off(mmp13In), on(smad4In), on(smad7In), off(tgfb1In).
on(tgfb1Out) :- off(mmp1In), on(smad4In), on(ets1Out), off(fosOut), on(smad4Out), on(smad7Out), on(timp1Out).
off(tgfb1In) :- off(mmp1In), off(mmp3In), off(mmp13In), on(smad4In), off(mmp3Out), off(mmp13Out), on(nfkb1Out), on(smad4Out).
off(tgfb1In) :- off(mmp1In), off(mmp3In), off(mmp13In), on(smad4In), off(mmp1Out), on(smad4Out), on(smad7Out), on(timp1Out).
off(fosOut) :- on(fosIn), on(smad4In), on(ets1Out), on(mmp3Out), on(smad4Out), on(timp1Out).
off(junOut) :- on(fosIn), off(mmp1In), on(smad4In), on(mmp1Out), off(mmp13Out), on(smad4Out), on(tgfb1Out).
on(junIn) :- on(fosIn), on(junbIn), off(mmp3In), off(mmp13In), on(smad4In), on(smad7In), on(col1a1Out), on(smad4Out), on(smad7Out).
on(col1a1Out) :- on(col1a2In), on(tgfb1In), on(junbOut), on(smad4Out), on(timp1Out).
on(nfkb1Out) :- on(col1a2In), on(tgfb1In), on(junbOut), on(smad4Out), on(timp1Out).
on(tgfb1Out) :- on(col1a2In), on(tgfb1In), on(junbOut), on(smad4Out), on(timp1Out).
on(tgfb1Out) :- on(col1a2In), off(nfkb1In), on(smad4In), off(fosOut), off(mmp1Out), on(smad4Out), on(timp1Out).
on(junIn) :- on(col1a2In), off(mmp13In), on(smad4In), on(timp1In), on(junOut), on(smad4Out), on(timp1Out).
on(mmp1In) :- on(col1a2In), off(mmp13In), on(nfkb1In), on(smad7In), off(mmp9Out), on(smad4Out), on(smad7Out).
on(mmp3Out) :- on(col1a2In), on(mmp1In), off(mmp3In), off(mmp9In), off(mmp13In), on(smad4In), on(col1a1Out), off(mmp1Out), off(mmp9Out), on(smad4Out), on(tgfb1Out), on(timp1Out).
on(mmp13Out) :- on(col1a2In), on(mmp1In), off(mmp3In), off(mmp9In), off(mmp13In), on(smad4In), on(col1a1Out), off(mmp1Out), off(mmp9Out), on(smad4Out), on(tgfb1Out), on(timp1Out).
on(smad7Out) :- on(col1a2In), on(mmp1In), off(mmp3In), off(mmp9In), off(mmp13In), on(smad4In), on(col1a1Out), off(mmp1Out), off(mmp9Out), on(smad4Out), on(tgfb1Out), on(timp1Out).
off(mmp9Out) :- on(col1a2In), off(junIn), off(mmp3In), off(mmp13In), on(smad4In), off(junOut), on(mmp1Out), off(mmp13Out), on(smad4Out), on(tgfb1Out).
off(mmp3In) :- on(col1a2In), on(fosIn), off(junIn), off(mmp13In), on(smad4In), on(smad4Out), on(tgfb1Out).
on(mmp1Out) :- on(col1a2In), off(fosIn), off(mmp13Out), on(smad4Out), off(smad7Out).
on(smad7Out) :- on(col1a2In), off(fosIn), on(smad4In), off(mmp3Out), off(mmp13Out), on(timp1Out).
off(col1a1In) :- on(col1a2In), on(ets1In), off(mmp3In), on(mmp9In), off(mmp13In), on(timp1In), on(smad4Out).
on(nfkb1In) :- on(col1a2In), on(ets1In), on(mmp1In), off(mmp13In), on(timp1In).
off(mmp9In) :- on(col1a1In), on(col1a2In), on(smad4In), off(mmp13Out), on(smad4Out), off(smad7Out).
off(junbOut) :- on(col1a1In), on(col1a2In), on(smad4In), off(mmp13Out), on(smad4Out), off(smad7Out).
off(fosOut) :- on(col1a1In), on(col1a2In), on(smad4In), on(ets1Out), on(mmp3Out), on(smad4Out), on(timp1Out).
on(tgfb1Out) :- on(col1a1In), on(col1a2In), on(smad4In), on(col1a1Out), on(ets1Out), on(smad4Out), on(timp1Out).
off(mmp3In) :- on(col1a1In), on(col1a2In), on(junbIn), off(mmp13In), on(smad4In), on(smad7In), on(timp1In), on(smad4Out).
off(junbIn) :- on(col1a1In), on(col1a2In), off(junIn), off(mmp1In), off(mmp9In), on(smad4In), on(smad7In), on(tgfb1In), on(timp1In), on(col1a1Out), off(mmp9Out), on(smad4Out), on(tgfb1Out).
on(mmp3In) :- on(col1a1In), on(col1a2In), off(junIn), off(mmp1In), off(mmp9In), on(smad4In), on(smad7In), on(tgfb1In), on(timp1In), on(col1a1Out), off(mmp9Out), on(smad4Out), on(tgfb1Out).
on(mmp13In) :- on(col1a1In), on(col1a2In), off(junIn), off(mmp1In), off(mmp9In), on(smad4In), on(smad7In), on(tgfb1In), on(timp1In), on(col1a1Out), off(mmp9Out), on(smad4Out), on(tgfb1Out).
off(junOut) :- on(col1a1In), on(col1a2In), off(ets1In), on(fosIn), on(smad4In), on(col1a1Out), off(junbOut), on(mmp3Out), on(smad4Out), on(smad7Out), on(tgfb1Out), on(timp1Out).
on(junIn) :- off(col1a1In), on(ets1In), off(mmp3In), off(mmp13In), on(smad4In), on(mmp3Out), on(smad4Out), on(smad7Out), on(timp1Out).
on(col1a1Out) :- on(junbOut), on(mmp3Out), on(smad4Out), on(tgfb1Out), on(timp1Out).
off(fosOut) :- on(junbOut), on(mmp3Out), on(smad4Out), on(tgfb1Out), on(timp1Out).
on(mmp3Out) :- on(ets1Out), off(fosOut), off(mmp9Out), on(nfkb1Out), on(smad4Out), on(timp1Out).
on(mmp3Out) :- on(ets1Out), off(fosOut), off(junbOut), on(nfkb1Out), on(smad4Out), on(timp1Out).
on(smad7Out) :- on(smad4In), on(junOut), on(junbOut), on(smad4Out), on(timp1Out).
off(mmp3In) :- off(mmp13In), on(smad4In), on(col1a1Out), off(ets1Out), on(junbOut), on(smad4Out), on(smad7Out), on(timp1Out).
on(tgfb1Out) :- off(mmp3In), off(mmp13In), on(nfkb1In), on(smad7In), on(mmp3Out), on(smad4Out), on(timp1Out).
on(fosIn) :- off(mmp3In), off(mmp9In), off(mmp13In), on(smad4In), on(smad7In), on(mmp3Out), on(smad4Out), on(timp1Out).
off(fosOut) :- off(mmp1In), on(smad4In), on(smad7In), off(mmp13Out), on(nfkb1Out), on(smad4Out), on(timp1Out).
on(junIn) :- on(junbIn), on(smad4In), on(smad7In), on(mmp3Out), on(smad4Out), on(smad7Out), on(timp1Out).
off(mmp3In) :- on(junbIn), off(mmp13In), on(smad4In), on(smad7In), on(col1a1Out), off(ets1Out), on(smad4Out).
off(tgfb1In) :- on(junIn), off(mmp1In), off(mmp3In), off(mmp9In), off(mmp13In), on(nfkb1In), on(smad4In), on(col1a1Out), off(mmp9Out), on(smad4Out), on(tgfb1Out).
off(junOut) :- on(fosIn), off(mmp13In), on(smad4In), off(tgfb1In), on(mmp1Out), off(mmp13Out), on(tgfb1Out).
on(nfkb1Out) :- on(fosIn), off(mmp3In), off(mmp13In), on(nfkb1In), on(smad4In), off(fosOut), off(mmp13Out).
on(junIn) :- on(fosIn), on(junbIn), off(mmp13In), on(nfkb1In), on(smad4In), on(smad7In).
off(mmp1In) :- on(fosIn), on(junIn), off(mmp3In), off(mmp13In), on(smad4In), off(tgfb1In), on(col1a1Out), off(ets1Out), on(smad4Out).
off(tgfb1In) :- on(fosIn), on(junIn), off(mmp1In), off(mmp3In), off(mmp13In), on(smad4In), on(col1a1Out), off(ets1Out), on(smad4Out).
on(tgfb1Out) :- on(ets1In), off(mmp1In), on(smad4In), on(smad7In), on(smad4Out), on(smad7Out).
on(mmp3Out) :- on(col1a2In), on(tgfb1In), on(ets1Out), off(fosOut), off(junOut), on(smad4Out), on(tgfb1Out), on(timp1Out).
off(mmp9Out) :- on(col1a2In), on(smad4In), on(tgfb1In), off(mmp13Out), on(smad4Out), off(smad7Out), on(tgfb1Out).
on(col1a1Out) :- on(col1a2In), off(nfkb1In), on(smad4In), on(fosOut), off(mmp9Out), on(smad4Out).
on(tgfb1In) :- on(col1a2In), off(mmp3In), off(mmp13In), on(nfkb1In), on(smad4In), on(smad7In), off(junOut), off(junbOut), off(mmp9Out), on(smad4Out), on(tgfb1Out).
off(ets1Out) :- on(col1a2In), on(mmp1In), off(mmp13In), on(smad4In), on(col1a1Out), off(junbOut), on(mmp1Out), off(mmp13Out), on(smad4Out), on(smad7Out), on(tgfb1Out).
on(nfkb1Out) :- on(col1a2In), on(mmp1In), off(mmp3In), off(mmp13In), on(smad7In), off(fosOut), off(junOut), on(mmp1Out), off(mmp13Out), on(tgfb1Out).
on(junIn) :- on(col1a2In), off(junbIn), off(mmp3In), off(mmp13In), on(smad4In), on(timp1In), on(ets1Out), on(timp1Out).
on(nfkb1Out) :- on(col1a2In), off(fosIn), off(fosOut), on(junbOut), on(timp1Out).
on(tgfb1Out) :- on(col1a2In), off(fosIn), on(smad4In), on(timp1In), off(fosOut), off(mmp1Out), on(smad4Out), on(smad7Out), on(timp1Out).
off(junbIn) :- on(col1a2In), on(ets1In), off(fosIn), off(mmp1In), off(mmp9In), on(smad4In), on(timp1In), on(smad4Out).
off(junOut) :- on(col1a1In), on(col1a2In), off(mmp13In), on(smad4In), on(col1a1Out), off(junbOut), on(mmp3Out), on(smad4Out), on(smad7Out), on(tgfb1Out), on(timp1Out).
on(nfkb1Out) :- on(col1a1In), on(col1a2In), off(junbIn), on(smad4In), off(mmp13Out), on(smad4Out), on(timp1Out).
on(col1a2In) :- on(mmp9Out).
off(mmp13In) :- on(mmp9Out).
on(timp1In) :- on(mmp9Out).
off(mmp13Out) :- on(mmp9Out).
on(timp1Out) :- on(mmp9Out).
on(junIn) :- off(mmp3In), off(mmp13In), on(smad4In), off(tgfb1In), on(fosOut), on(smad4Out).
off(fosOut) :- off(mmp1In), on(smad4In), on(smad7In), on(mmp1Out), off(mmp13Out), on(smad4Out), on(timp1Out).
off(tgfb1In) :- off(mmp1In), off(mmp3In), off(mmp13In), on(smad4In), off(junOut), off(mmp3Out), off(mmp13Out), on(smad4Out).
on(junbIn) :- off(mmp1In), off(mmp3In), off(mmp13In), on(smad4In), on(smad7In), on(smad4Out).
off(junOut) :- on(junbIn), on(smad7In), off(junbOut), on(mmp3Out), on(smad4Out), on(tgfb1Out), on(timp1Out).
off(junOut) :- on(junIn), off(mmp9In), off(mmp13In), on(smad4In), off(tgfb1In), off(junbOut), on(mmp1Out), off(mmp13Out), on(smad4Out), on(tgfb1Out).
on(smad7Out) :- on(junIn), off(mmp3In), off(mmp13In), on(smad4In), on(smad7In), on(col1a1Out), on(mmp3Out), on(smad4Out), on(tgfb1Out), on(timp1Out).
on(col1a1Out) :- on(junIn), off(mmp1In), on(smad4In), on(smad7In), on(mmp3Out), on(smad4Out), on(tgfb1Out), on(timp1Out).
on(smad7Out) :- on(junIn), off(mmp1In), on(smad4In), on(smad7In), on(mmp3Out), on(smad4Out), on(tgfb1Out), on(timp1Out).
on(junIn) :- on(fosIn), off(mmp1In), off(mmp3In), off(mmp13In), on(nfkb1In), on(smad4In), on(smad4Out).
off(tgfb1In) :- on(fosIn), off(mmp1In), off(mmp3In), off(mmp13In), on(nfkb1In), on(smad4In), on(smad4Out).
on(tgfb1Out) :- on(ets1In), off(mmp1In), on(nfkb1In), on(smad4In), off(fosOut), on(smad4Out).
off(junOut) :- on(col1a2In), off(nfkb1In), on(smad4In), off(fosOut), off(mmp13Out), on(nfkb1Out), on(smad4Out), on(tgfb1Out).
off(mmp1Out) :- on(col1a2In), off(mmp9In), off(nfkb1In), on(smad4In), on(col1a1Out), on(mmp3Out), off(mmp9Out), on(smad4Out), on(tgfb1Out), on(timp1Out).
on(mmp13Out) :- on(col1a2In), off(mmp9In), off(nfkb1In), on(smad4In), on(col1a1Out), on(mmp3Out), off(mmp9Out), on(smad4Out), on(tgfb1Out), on(timp1Out).
on(smad7Out) :- on(col1a2In), off(mmp9In), off(nfkb1In), on(smad4In), on(col1a1Out), on(mmp3Out), off(mmp9Out), on(smad4Out), on(tgfb1Out), on(timp1Out).
on(mmp1In) :- on(col1a2In), off(mmp9In), off(mmp13In), on(smad4In), on(smad7In), on(mmp3Out), on(smad4Out), on(tgfb1Out), on(timp1Out).
on(mmp1In) :- on(col1a2In), off(mmp9In), off(mmp13In), on(smad4In), on(smad7In), on(mmp3Out), off(mmp9Out), on(smad4Out), on(timp1Out).
on(junIn) :- on(col1a2In), off(mmp3In), off(mmp13In), off(nfkb1In), on(smad4In), on(timp1In), on(col1a1Out), off(mmp3Out), off(mmp9Out), off(mmp13Out), on(smad4Out).
on(junIn) :- on(col1a2In), off(mmp3In), off(mmp9In), off(mmp13In), on(smad4In), on(timp1In), on(ets1Out), on(timp1Out).
on(nfkb1Out) :- on(col1a2In), on(mmp1In), off(mmp13In), on(smad7In), on(tgfb1In), off(fosOut), off(junOut), on(mmp1Out), off(mmp13Out), on(smad4Out), on(tgfb1Out).
on(col1a1In) :- on(col1a2In), on(mmp1In), off(mmp3In), off(mmp9In), off(mmp13In), off(nfkb1In), on(smad4In), on(smad4Out).
off(ets1In) :- on(col1a2In), on(mmp1In), off(mmp3In), off(mmp9In), off(mmp13In), off(nfkb1In), on(smad4In), on(smad4Out).
on(fosIn) :- on(col1a2In), on(mmp1In), off(mmp3In), off(mmp9In), off(mmp13In), off(nfkb1In), on(smad4In), on(smad4Out).
on(smad7In) :- on(col1a2In), on(mmp1In), off(mmp3In), off(mmp9In), off(mmp13In), off(nfkb1In), on(smad4In), on(smad4Out).
on(tgfb1In) :- on(col1a2In), on(mmp1In), off(mmp3In), off(mmp9In), off(mmp13In), off(nfkb1In), on(smad4In), on(smad4Out).
on(col1a1Out) :- on(col1a2In), on(mmp1In), off(mmp3In), off(mmp9In), off(mmp13In), off(nfkb1In), on(smad4In), on(smad4Out).
off(mmp9Out) :- on(col1a2In), on(mmp1In), off(mmp3In), off(mmp9In), off(mmp13In), off(nfkb1In), on(smad4In), on(smad4Out).
on(tgfb1Out) :- on(col1a2In), on(mmp1In), off(mmp3In), off(mmp9In), off(mmp13In), off(nfkb1In), on(smad4In), on(smad4Out).
off(mmp3In) :- on(col1a2In), on(junbIn), off(mmp13In), on(smad7In), on(tgfb1In), on(timp1In), on(smad4Out).
off(mmp9In) :- on(col1a2In), on(junbIn), on(mmp1In), off(mmp13In), on(smad4In), on(smad7In), on(timp1In).
on(ets1In) :- on(col1a2In), off(junbIn), off(mmp3In), off(mmp13In), off(nfkb1In), on(smad4In), off(smad7In), on(smad4Out).
on(junIn) :- on(col1a2In), off(junbIn), off(mmp3In), off(mmp13In), off(nfkb1In), on(smad4In), off(smad7In), on(smad4Out).
off(mmp1In) :- on(col1a2In), off(junbIn), off(mmp3In), off(mmp13In), off(nfkb1In), on(smad4In), off(smad7In), on(smad4Out).
on(timp1In) :- on(col1a2In), off(junbIn), off(mmp3In), off(mmp13In), off(nfkb1In), on(smad4In), off(smad7In), on(smad4Out).
off(junOut) :- on(col1a2In), off(fosIn), on(timp1In), on(col1a1Out), on(ets1Out), off(fosOut), on(smad4Out), on(tgfb1Out), on(timp1Out).
on(mmp3Out) :- on(col1a2In), off(fosIn), on(timp1In), on(col1a1Out), on(ets1Out), off(fosOut), on(smad4Out), on(tgfb1Out), on(timp1Out).
off(mmp3In) :- on(col1a2In), off(fosIn), off(mmp9In), off(mmp13In), on(smad4In), on(smad7Out).
on(nfkb1In) :- on(col1a2In), off(fosIn), off(mmp9In), off(mmp13In), on(smad4In), on(smad7Out).
on(col1a1In) :- on(col1a2In), off(fosIn), off(mmp1In), off(mmp9In), off(nfkb1In), on(smad4In), on(timp1In), on(smad4Out).
on(tgfb1In) :- on(col1a2In), off(fosIn), off(mmp1In), off(mmp9In), off(nfkb1In), on(smad4In), on(timp1In), on(smad4Out).
off(junbIn) :- on(col1a2In), on(ets1In), off(fosIn), on(junIn), off(mmp3In), off(mmp9In), off(mmp13In), on(smad4In), on(timp1In).
off(smad7In) :- on(col1a2In), on(ets1In), off(fosIn), on(junIn), off(mmp3In), off(mmp9In), off(mmp13In), on(smad4In), on(timp1In).
on(nfkb1Out) :- on(col1a1In), on(col1a2In), off(mmp9In), on(smad4In), off(junbOut), on(mmp1Out), off(mmp13Out), on(smad4Out), off(smad7Out).
on(junIn) :- on(col1a1In), on(col1a2In), off(mmp3In), off(mmp13In), on(smad4In), on(timp1In), on(mmp3Out), on(smad4Out), on(timp1Out).
off(ets1In) :- on(col1a1In), on(col1a2In), on(junbIn), on(smad4In), on(smad7In), on(timp1In), on(col1a1Out), on(mmp1Out), off(mmp13Out), on(smad4Out), on(tgfb1Out).
on(junbIn) :- off(col1a1In), on(ets1In), off(mmp13In), on(smad7In).
off(junbIn) :- off(col1a1In), on(col1a2In), on(ets1In), on(junIn), off(mmp3In), off(mmp13In), on(smad4In), off(tgfb1In), on(timp1In), off(mmp3Out), off(mmp9Out), off(mmp13Out), on(smad4Out).
off(smad7In) :- off(col1a1In), on(col1a2In), on(ets1In), on(junIn), off(mmp3In), off(mmp13In), on(smad4In), off(tgfb1In), on(timp1In), off(mmp3Out), off(mmp9Out), off(mmp13Out), on(smad4Out).
on(col1a1Out) :- on(smad4In), on(junOut), off(mmp9Out), on(smad4Out), on(tgfb1Out), on(timp1Out).
off(mmp9Out) :- on(smad4In), on(col1a1Out), on(junOut), on(smad4Out), on(tgfb1Out), on(timp1Out).
on(fosIn) :- off(mmp9In), off(mmp13In), on(smad4In), on(smad7In), on(mmp3Out), off(mmp9Out), on(smad4Out), on(smad7Out), on(timp1Out).
off(mmp9Out) :- off(mmp1In), on(smad4In), off(mmp13Out), on(smad4Out), off(smad7Out), on(tgfb1Out).
on(junIn) :- off(mmp1In), off(mmp3In), off(mmp13In), on(smad4In), on(col1a1Out), off(mmp1Out), on(smad4Out), on(timp1Out).
on(nfkb1Out) :- on(junIn), off(mmp3In), off(mmp13In), on(smad4In), on(smad7In), off(fosOut), on(mmp1Out), off(mmp13Out).
on(nfkb1Out) :- on(ets1In), off(fosOut), on(junbOut), on(timp1Out).
on(tgfb1Out) :- on(ets1In), on(smad4In), off(fosOut), off(mmp3Out), off(mmp13Out).
on(tgfb1Out) :- on(ets1In), on(smad4In), off(fosOut), off(mmp1Out), on(smad4Out), on(timp1Out).
off(mmp9Out) :- on(ets1In), on(smad4In), on(col1a1Out), on(fosOut), on(smad4Out).
off(col1a1In) :- on(ets1In), off(mmp9In), off(mmp13In), on(smad4In), on(mmp3Out), on(smad4Out), on(tgfb1Out), on(timp1Out).
on(tgfb1Out) :- on(col1a2In), off(nfkb1In), on(smad4In), off(fosOut), off(mmp3Out), off(mmp13Out), on(smad4Out).
on(tgfb1Out) :- on(col1a2In), on(mmp9In), off(mmp13In), on(timp1In), on(mmp3Out), on(smad4Out), on(timp1Out).
on(mmp1Out) :- on(col1a2In), on(mmp9In), off(mmp13In), on(timp1In), on(col1a1Out), off(mmp13Out), on(smad4Out), on(tgfb1Out).
on(mmp1In) :- on(col1a2In), off(mmp9In), off(mmp13In), on(smad4In), on(tgfb1In), on(col1a1Out), on(mmp3Out), off(mmp9Out), on(smad4Out), on(tgfb1Out), on(timp1Out).
on(col1a1In) :- on(col1a2In), on(mmp3In), off(nfkb1In), on(smad4In), on(timp1In), on(smad4Out).
off(fosIn) :- on(col1a2In), on(mmp3In), off(nfkb1In), on(smad4In), on(timp1In), on(smad4Out).
off(mmp1In) :- on(col1a2In), on(mmp3In), off(nfkb1In), on(smad4In), on(timp1In), on(smad4Out).
off(mmp9In) :- on(col1a2In), on(mmp3In), off(nfkb1In), on(smad4In), on(timp1In), on(smad4Out).
on(mmp13In) :- on(col1a2In), on(mmp3In), off(nfkb1In), on(smad4In), on(timp1In), on(smad4Out).
on(smad7In) :- on(col1a2In), on(mmp3In), off(nfkb1In), on(smad4In), on(timp1In), on(smad4Out).
on(tgfb1In) :- on(col1a2In), on(mmp3In), off(nfkb1In), on(smad4In), on(timp1In), on(smad4Out).
on(col1a1Out) :- on(col1a2In), on(mmp3In), off(nfkb1In), on(smad4In), on(timp1In), on(smad4Out).
off(mmp9Out) :- on(col1a2In), on(mmp3In), off(nfkb1In), on(smad4In), on(timp1In), on(smad4Out).
on(tgfb1Out) :- on(col1a2In), on(mmp3In), off(nfkb1In), on(smad4In), on(timp1In), on(smad4Out).
off(fosOut) :- on(col1a2In), on(mmp1In), off(mmp13In), on(ets1Out), on(tgfb1Out), on(timp1Out).
off(junOut) :- on(col1a2In), on(mmp1In), off(mmp13In), on(ets1Out), on(tgfb1Out), on(timp1Out).
on(mmp3Out) :- on(col1a2In), on(mmp1In), off(mmp13In), on(ets1Out), off(fosOut), on(smad4Out), on(timp1Out).
on(nfkb1Out) :- on(col1a2In), on(junIn), on(smad4In), on(tgfb1In), on(timp1In), off(fosOut), on(mmp1Out), off(mmp13Out), on(smad4Out).
off(junbIn) :- on(col1a2In), on(junIn), off(mmp3In), off(mmp13In), on(smad4In), off(tgfb1In), on(timp1In), off(junOut), off(mmp3Out), off(mmp13Out), on(smad4Out).
off(smad7In) :- on(col1a2In), on(junIn), off(mmp3In), off(mmp13In), on(smad4In), off(tgfb1In), on(timp1In), off(junOut), off(mmp3Out), off(mmp13Out), on(smad4Out).
off(tgfb1In) :- on(col1a2In), on(junIn), off(junbIn), off(mmp3In), off(mmp13In), on(smad4In), off(smad7In), on(timp1In), off(mmp1Out), on(smad4Out), on(timp1Out).
off(mmp9Out) :- on(col1a2In), off(junIn), off(mmp1In), on(smad4In), on(smad7In), on(timp1In), off(junOut), off(junbOut), on(smad4Out), on(tgfb1Out).
on(col1a1In) :- on(col1a2In), off(fosIn), off(mmp1In), off(nfkb1In), on(smad4In), on(smad7In), on(timp1In), on(smad4Out), on(tgfb1Out).
on(mmp3In) :- on(col1a2In), off(fosIn), off(mmp1In), off(nfkb1In), on(smad4In), on(smad7In), on(timp1In), on(smad4Out), on(tgfb1Out).
off(mmp9In) :- on(col1a2In), off(fosIn), off(mmp1In), off(nfkb1In), on(smad4In), on(smad7In), on(timp1In), on(smad4Out), on(tgfb1Out).
on(mmp13In) :- on(col1a2In), off(fosIn), off(mmp1In), off(nfkb1In), on(smad4In), on(smad7In), on(timp1In), on(smad4Out), on(tgfb1Out).
on(tgfb1In) :- on(col1a2In), off(fosIn), off(mmp1In), off(nfkb1In), on(smad4In), on(smad7In), on(timp1In), on(smad4Out), on(tgfb1Out).
on(col1a1Out) :- on(col1a2In), off(fosIn), off(mmp1In), off(nfkb1In), on(smad4In), on(smad7In), on(timp1In), on(smad4Out), on(tgfb1Out).
off(mmp9Out) :- on(col1a2In), off(fosIn), off(mmp1In), off(nfkb1In), on(smad4In), on(smad7In), on(timp1In), on(smad4Out), on(tgfb1Out).
on(junIn) :- on(col1a2In), off(fosIn), off(mmp1In), off(mmp3In), off(mmp13In), on(smad4In), on(timp1In), on(smad4Out), on(smad7Out).
off(mmp1In) :- on(col1a2In), off(fosIn), on(junIn), on(smad4In), on(smad7In), on(timp1In), on(col1a1Out), off(junbOut), on(nfkb1Out), on(smad4Out), on(tgfb1Out).
off(junbIn) :- on(col1a2In), on(ets1In), off(mmp1In), on(smad4In), on(timp1In), on(col1a1Out), off(fosOut), off(mmp9Out), on(smad4Out), on(smad7Out), on(tgfb1Out).
off(ets1In) :- on(col1a1In), on(col1a2In), on(junbIn), on(smad4In), on(smad7In), on(timp1In), on(col1a1Out), off(fosOut), on(smad4Out), on(smad7Out).
off(junbIn) :- off(col1a1In), on(col1a2In), on(ets1In), on(junIn), off(mmp1In), off(mmp3In), off(mmp13In), off(nfkb1In), on(smad4In), off(tgfb1In), on(timp1In), on(smad4Out).
off(smad7In) :- off(col1a1In), on(col1a2In), on(ets1In), on(junIn), off(mmp1In), off(mmp3In), off(mmp13In), off(nfkb1In), on(smad4In), off(tgfb1In), on(timp1In), on(smad4Out).
on(smad7Out) :- on(smad4In), on(fosOut), on(smad4Out), on(timp1Out).
on(mmp3Out) :- off(mmp9In), on(smad4In), on(ets1Out), off(fosOut), on(nfkb1Out), on(smad4Out), on(timp1Out).
on(junIn) :- on(junbIn), off(mmp9In), on(smad4In), on(smad7In), on(mmp3Out), on(smad4Out), on(timp1Out).
on(nfkb1Out) :- on(fosIn), on(smad4In), on(mmp1Out), off(mmp13Out), on(smad7Out), on(timp1Out).
off(mmp1In) :- on(fosIn), off(mmp3In), off(mmp13In), on(smad4In), off(tgfb1In), off(junbOut), off(mmp9Out), on(smad4Out), on(tgfb1Out).
on(junbIn) :- on(ets1In), off(mmp3In), off(mmp13In), on(smad7In).
off(tgfb1In) :- on(ets1In), off(mmp3In), off(mmp13In), on(smad4In), off(mmp1Out), on(smad4Out), on(smad7Out), on(timp1Out).
on(col1a1In) :- on(col1a2In), on(mmp3In), on(smad4In), on(timp1In), off(mmp1Out), on(smad4Out), on(timp1Out).
off(mmp1In) :- on(col1a2In), on(mmp3In), on(smad4In), on(timp1In), off(mmp1Out), on(smad4Out), on(timp1Out).
off(mmp9In) :- on(col1a2In), on(mmp3In), on(smad4In), on(timp1In), off(mmp1Out), on(smad4Out), on(timp1Out).
on(mmp13In) :- on(col1a2In), on(mmp3In), on(smad4In), on(timp1In), off(mmp1Out), on(smad4Out), on(timp1Out).
on(smad7In) :- on(col1a2In), on(mmp3In), on(smad4In), on(timp1In), off(mmp1Out), on(smad4Out), on(timp1Out).
on(tgfb1In) :- on(col1a2In), on(mmp3In), on(smad4In), on(timp1In), off(mmp1Out), on(smad4Out), on(timp1Out).
on(col1a1Out) :- on(col1a2In), on(mmp3In), on(smad4In), on(timp1In), off(mmp1Out), on(smad4Out), on(timp1Out).
on(mmp3Out) :- on(col1a2In), on(mmp3In), on(smad4In), on(timp1In), off(mmp1Out), on(smad4Out), on(timp1Out).
off(mmp9Out) :- on(col1a2In), on(mmp3In), on(smad4In), on(timp1In), off(mmp1Out), on(smad4Out), on(timp1Out).
on(mmp13Out) :- on(col1a2In), on(mmp3In), on(smad4In), on(timp1In), off(mmp1Out), on(smad4Out), on(timp1Out).
on(smad7Out) :- on(col1a2In), on(mmp3In), on(smad4In), on(timp1In), off(mmp1Out), on(smad4Out), on(timp1Out).
on(tgfb1Out) :- on(col1a2In), on(mmp3In), on(smad4In), on(timp1In), off(mmp1Out), on(smad4Out), on(timp1Out).
off(ets1Out) :- on(col1a2In), on(mmp1In), off(mmp3In), off(mmp9In), off(mmp13In), on(smad4In), on(col1a1Out), on(fosOut), off(mmp9Out), on(smad4Out), on(tgfb1Out).
off(junOut) :- on(col1a2In), off(junbIn), off(mmp9In), off(mmp13In), on(smad4In), off(smad7In), off(junbOut), on(mmp1Out), off(mmp13Out), on(smad4Out), on(tgfb1Out).
off(junbIn) :- on(col1a2In), on(junIn), off(mmp3In), off(mmp13In), on(smad4In), off(tgfb1In), on(timp1In), off(junbOut), on(mmp1Out), off(mmp9Out), off(mmp13Out), on(smad4Out), on(tgfb1Out).
off(smad7In) :- on(col1a2In), on(junIn), off(mmp3In), off(mmp13In), on(smad4In), off(tgfb1In), on(timp1In), off(junbOut), on(mmp1Out), off(mmp9Out), off(mmp13Out), on(smad4Out), on(tgfb1Out).
on(nfkb1Out) :- on(col1a2In), on(fosIn), off(junbIn), on(smad4In), off(fosOut), on(mmp1Out), off(mmp13Out), on(smad4Out).
off(mmp1In) :- on(col1a2In), on(fosIn), on(junIn), off(junbIn), off(mmp3In), off(mmp13In), on(smad4In), off(smad7In), on(timp1In), on(smad4Out).
off(tgfb1In) :- on(col1a2In), on(fosIn), on(junIn), off(junbIn), off(mmp3In), off(mmp13In), on(smad4In), off(smad7In), on(timp1In), on(smad4Out).
on(mmp3Out) :- on(col1a2In), off(fosIn), on(timp1In), on(ets1Out), off(fosOut), off(mmp9Out), on(smad4Out), on(timp1Out).
off(fosOut) :- on(col1a2In), off(fosIn), on(tgfb1In), on(mmp1Out), off(mmp13Out), on(smad4Out), on(timp1Out).
off(junOut) :- on(col1a2In), on(ets1In), off(fosIn), on(timp1In), off(junbOut), on(mmp3Out), on(smad4Out), on(tgfb1Out), on(timp1Out).
off(ets1Out) :- on(col1a1In), on(col1a2In), off(mmp9In), on(smad4In), on(col1a1Out), on(junbOut), off(mmp9Out), on(nfkb1Out), on(smad4Out), on(smad7Out), on(tgfb1Out), on(timp1Out).
off(ets1Out) :- on(col1a1In), on(col1a2In), off(mmp9In), on(smad4In), on(col1a1Out), off(fosOut), on(junbOut), off(mmp9Out), on(smad4Out), on(smad7Out), on(tgfb1Out), on(timp1Out).
off(junOut) :- on(col1a1In), on(col1a2In), off(mmp9In), on(nfkb1In), on(smad4In), on(col1a1Out), off(ets1Out), on(fosOut), off(mmp9Out), on(smad4Out), on(tgfb1Out).
off(junbOut) :- on(col1a1In), on(col1a2In), off(mmp9In), on(nfkb1In), on(smad4In), on(col1a1Out), off(ets1Out), on(fosOut), off(mmp9Out), on(smad4Out), on(tgfb1Out).
on(fosIn) :- on(col1a1In), on(col1a2In), off(mmp3In), off(mmp13In), on(smad4In), on(col1a1Out), on(fosOut), on(smad4Out).
on(junIn) :- on(col1a1In), on(col1a2In), on(junbIn), off(mmp1In), on(smad4In), on(smad7In), on(timp1In), on(smad4Out).
off(timp1In) :- on(col1a1In), on(col1a2In), off(ets1In), on(fosIn), off(junIn), off(junbIn), on(mmp1In), off(mmp3In), off(mmp9In), off(mmp13In), on(smad4In), on(tgfb1In), on(col1a1Out), off(mmp9Out), on(smad4Out), on(tgfb1Out).
off(tgfb1In) :- off(col1a1In), on(ets1In), off(mmp3In), off(mmp13In), on(smad4In), off(mmp1Out), on(smad4Out), on(timp1Out).
on(col1a1Out) :- on(smad4In), on(smad7In), off(nfkb1Out), on(smad4Out).
off(mmp9Out) :- on(smad4In), on(smad7In), off(nfkb1Out), on(smad4Out).
on(tgfb1Out) :- on(smad4In), on(smad7In), off(nfkb1Out), on(smad4Out).
off(mmp3In) :- off(mmp13In), on(smad4In), off(nfkb1Out), on(smad4Out), on(smad7Out).
off(ets1Out) :- off(mmp3In), off(mmp9In), off(mmp13In), on(smad4In), off(timp1In), on(col1a1Out), off(mmp9Out), off(mmp13Out), on(smad4Out), on(tgfb1Out).
off(junOut) :- off(mmp3In), off(mmp9In), off(mmp13In), on(smad4In), off(timp1In), on(col1a1Out), off(mmp9Out), off(mmp13Out), on(smad4Out), on(tgfb1Out).
on(mmp1Out) :- off(mmp3In), off(mmp9In), off(mmp13In), on(smad4In), off(timp1In), on(col1a1Out), off(mmp9Out), off(mmp13Out), on(smad4Out), on(tgfb1Out).
off(mmp3Out) :- off(mmp3In), off(mmp9In), off(mmp13In), on(smad4In), off(timp1In), on(col1a1Out), off(mmp9Out), off(mmp13Out), on(smad4Out), on(tgfb1Out).
on(smad7Out) :- off(mmp3In), off(mmp9In), off(mmp13In), on(nfkb1In), on(smad4In), on(smad7In), on(col1a1Out), off(mmp9Out), on(smad4Out), on(tgfb1Out), on(timp1Out).
on(junIn) :- on(junbIn), off(mmp1In), on(smad4In), on(smad7In), on(col1a1Out), off(ets1Out), on(smad4Out).
on(smad7Out) :- on(junIn), off(mmp3In), off(mmp13In), on(nfkb1In), on(smad4In), on(smad7In), on(col1a1Out), on(smad4Out), on(timp1Out).
on(smad7Out) :- on(fosIn), off(mmp1In), on(nfkb1In), on(smad4In), on(smad4Out), on(timp1Out).
off(junOut) :- on(ets1In), on(smad7In), off(junbOut), on(nfkb1Out), on(smad4Out), on(tgfb1Out).
off(col1a1In) :- on(ets1In), on(junbIn), off(mmp13In), on(smad7In), off(junOut), on(tgfb1Out).
off(col1a1In) :- on(ets1In), on(fosIn), off(mmp13In), on(smad4In), off(junOut), on(tgfb1Out).
off(tgfb1In) :- on(ets1In), on(fosIn), off(mmp13In), on(smad4In), off(junOut), on(tgfb1Out).
on(tgfb1Out) :- on(col1a2In), off(nfkb1In), on(smad4In), on(smad7In), off(mmp1Out), on(smad4Out), on(timp1Out).
on(nfkb1Out) :- on(col1a2In), off(mmp13In), on(timp1In), off(fosOut), on(mmp9Out), off(mmp13Out), on(timp1Out).
off(junOut) :- on(col1a2In), off(mmp13In), on(tgfb1In), off(junbOut), on(mmp3Out), on(smad4Out), on(tgfb1Out), on(timp1Out).
on(junIn) :- on(col1a2In), off(mmp3In), off(mmp13In), on(smad4In), on(timp1In), on(col1a1Out), on(ets1Out), on(smad4Out), on(smad7Out), on(timp1Out).
on(junIn) :- on(col1a2In), off(mmp3In), off(mmp13In), off(nfkb1In), on(smad4In), on(timp1In), on(col1a1Out), off(junbOut), off(mmp9Out), on(nfkb1Out), on(smad4Out), on(tgfb1Out).
off(mmp9Out) :- on(col1a2In), off(junbIn), on(mmp1In), off(mmp13In), on(nfkb1In), on(smad4In), off(smad7In), on(col1a1Out), on(smad4Out), on(tgfb1Out).
off(junbIn) :- on(col1a2In), on(junIn), off(mmp1In), off(mmp3In), off(mmp13In), on(smad4In), off(tgfb1In), on(timp1In), on(mmp1Out), off(mmp9Out), off(mmp13Out), on(smad4Out), on(tgfb1Out).
off(smad7In) :- on(col1a2In), on(junIn), off(mmp1In), off(mmp3In), off(mmp13In), on(smad4In), off(tgfb1In), on(timp1In), on(mmp1Out), off(mmp9Out), off(mmp13Out), on(smad4Out), on(tgfb1Out).
on(smad7In) :- on(col1a2In), off(junIn), on(timp1In), off(junOut), off(junbOut), on(nfkb1Out), on(smad4Out), on(tgfb1Out).
off(mmp3In) :- on(col1a2In), off(junIn), off(mmp13In), on(smad4In), off(junOut), off(junbOut), off(mmp9Out), on(nfkb1Out), on(smad4Out), on(tgfb1Out).
on(col1a1In) :- on(col1a2In), on(fosIn), on(mmp1In), off(mmp3In), off(mmp9In), off(mmp13In), on(smad4In), on(col1a1Out), off(mmp1Out), on(mmp3Out), off(mmp9Out), on(mmp13Out), on(smad4Out), on(smad7Out), on(tgfb1Out), on(timp1Out).
off(ets1In) :- on(col1a2In), on(fosIn), on(mmp1In), off(mmp3In), off(mmp9In), off(mmp13In), on(smad4In), on(col1a1Out), off(mmp1Out), on(mmp3Out), off(mmp9Out), on(mmp13Out), on(smad4Out), on(smad7Out), on(tgfb1Out), on(timp1Out).
on(tgfb1In) :- on(col1a2In), on(fosIn), on(mmp1In), off(mmp3In), off(mmp9In), off(mmp13In), on(smad4In), on(col1a1Out), off(mmp1Out), on(mmp3Out), off(mmp9Out), on(mmp13Out), on(smad4Out), on(smad7Out), on(tgfb1Out), on(timp1Out).
on(smad7Out) :- on(col1a2In), off(fosIn), on(junIn), off(mmp1In), on(smad4In), on(smad7In), on(timp1In), on(col1a1Out), on(smad4Out), on(tgfb1Out), on(timp1Out).
off(fosIn) :- on(col1a2In), on(ets1In), on(tgfb1In), on(timp1In), off(junOut), on(smad4Out), on(tgfb1Out).
on(tgfb1Out) :- on(col1a2In), on(ets1In), on(mmp9In), off(mmp13In), on(timp1In), off(fosOut), on(smad4Out).
off(junbOut) :- on(col1a1In), on(col1a2In), off(mmp9In), on(smad4In), on(ets1Out), off(fosOut), on(smad4Out), on(timp1Out).
off(fosOut) :- on(nfkb1In), on(smad7In), on(junbOut), on(timp1Out).
on(nfkb1Out) :- on(nfkb1In), on(smad7In), on(junbOut), on(timp1Out).
on(col1a1Out) :- off(mmp9In), on(smad4In), on(junOut), on(smad4Out), on(tgfb1Out), on(timp1Out).
off(mmp9Out) :- off(mmp9In), on(smad4In), on(junOut), on(smad4Out), on(tgfb1Out), on(timp1Out).
on(col1a1Out) :- off(mmp1In), on(smad4In), on(junbOut), off(mmp9Out), on(smad4Out), on(timp1Out).
off(mmp3In) :- on(junbIn), off(mmp13In), on(smad4In), on(smad7In), on(col1a1Out), off(junOut), off(junbOut), on(nfkb1Out), on(smad4Out), on(tgfb1Out).
on(junIn) :- on(junbIn), off(mmp1In), on(nfkb1In), on(smad4In), on(smad7In), on(smad4Out), on(smad7Out).
on(mmp3Out) :- on(junIn), on(smad4In), on(smad7In), on(ets1Out), off(fosOut), off(junOut), on(smad4Out), on(tgfb1Out), on(timp1Out).
on(nfkb1Out) :- on(junIn), off(mmp1In), on(smad4In), on(smad7In), off(fosOut), on(mmp1Out), off(mmp13Out), on(smad4Out).
on(junIn) :- on(fosIn), on(junbIn), off(mmp3In), off(mmp13In), on(smad4In), on(smad7In), on(col1a1Out), off(ets1Out), on(smad4Out).
off(fosOut) :- on(ets1In), on(smad7In), on(mmp1Out), off(mmp13Out), on(timp1Out).
on(tgfb1Out) :- on(ets1In), off(mmp1In), on(nfkb1In), on(smad4In), on(smad7In), on(smad4Out).
off(col1a1In) :- on(ets1In), on(junbIn), off(mmp13In), on(nfkb1In), on(smad7In).
on(junbIn) :- on(ets1In), on(junIn), off(mmp13In), on(smad4In), on(smad7In).
on(ets1In) :- on(col1a2In), off(mmp13In), on(timp1In), on(ets1Out), off(mmp9Out), off(mmp13Out), on(smad4Out), on(timp1Out).
on(junIn) :- on(col1a2In), off(mmp9In), off(mmp13In), on(smad4In), on(timp1In), off(junbOut), on(mmp3Out), on(nfkb1Out), on(smad4Out), on(timp1Out).
off(junOut) :- on(col1a2In), on(mmp1In), off(mmp13In), on(mmp1Out), off(mmp13Out), on(smad4Out), off(smad7Out).
on(tgfb1Out) :- on(col1a2In), on(mmp1In), off(mmp13In), on(mmp1Out), off(mmp13Out), on(smad4Out), off(smad7Out).
off(mmp9Out) :- on(col1a2In), on(junbIn), on(mmp1In), off(mmp13In), on(smad7In), on(timp1In), on(col1a1Out), on(smad4Out), on(tgfb1Out).
off(mmp3In) :- on(col1a2In), on(junIn), off(mmp13In), on(smad4In), on(timp1In), on(mmp9Out), off(mmp13Out), on(timp1Out).
on(col1a1In) :- on(col1a2In), on(fosIn), on(nfkb1In), on(smad4In), on(col1a1Out), off(mmp1Out), on(smad4Out), on(smad7Out), on(timp1Out).
off(ets1In) :- on(col1a2In), on(fosIn), on(nfkb1In), on(smad4In), on(col1a1Out), off(mmp1Out), on(smad4Out), on(smad7Out), on(timp1Out).
off(mmp1In) :- on(col1a2In), off(fosIn), on(smad4In), on(smad7In), on(tgfb1In), on(timp1In), on(mmp3Out), off(mmp9Out), on(smad4Out), on(tgfb1Out), on(timp1Out).
off(col1a1In) :- on(col1a2In), off(fosIn), off(mmp13In), on(timp1In), on(mmp3Out), off(mmp9Out), on(smad4Out), on(timp1Out).
on(ets1In) :- on(col1a2In), off(fosIn), off(mmp13In), on(timp1In), on(mmp3Out), off(mmp9Out), on(smad4Out), on(timp1Out).
on(mmp3In) :- on(col1a2In), off(fosIn), off(mmp9In), on(smad4In), on(smad7In), on(timp1In), on(mmp3Out), off(mmp9Out), on(smad4Out), on(tgfb1Out), on(timp1Out).
off(col1a1In) :- on(col1a2In), off(fosIn), off(mmp1In), off(mmp3In), off(mmp13In), on(smad4In), on(timp1In), off(mmp9Out), on(smad4Out), on(tgfb1Out).
on(ets1In) :- on(col1a2In), off(fosIn), off(mmp1In), off(mmp3In), off(mmp13In), on(smad4In), on(timp1In), off(mmp9Out), on(smad4Out), on(tgfb1Out).
on(ets1In) :- on(col1a2In), off(fosIn), off(junbIn), off(mmp13In), on(smad4In), on(timp1In), on(mmp3Out), on(smad4Out), on(timp1Out).
off(fosIn) :- on(col1a2In), on(ets1In), off(junIn), on(tgfb1In), on(timp1In), on(smad4Out), on(tgfb1Out).
off(mmp9In) :- on(col1a1In), on(col1a2In), on(smad4In), off(nfkb1Out), on(smad4Out).
on(col1a1Out) :- on(col1a1In), on(col1a2In), on(smad4In), off(nfkb1Out), on(smad4Out).
off(mmp9Out) :- on(col1a1In), on(col1a2In), on(smad4In), off(nfkb1Out), on(smad4Out).
on(tgfb1Out) :- on(col1a1In), on(col1a2In), on(smad4In), off(nfkb1Out), on(smad4Out).
off(ets1In) :- on(col1a1In), on(col1a2In), on(junbIn), on(nfkb1In), on(smad4In), on(smad7In), on(timp1In), on(col1a1Out), on(smad4Out).
off(mmp3In) :- on(col1a1In), on(col1a2In), off(junbIn), off(mmp13In), on(smad4In), off(smad7In), on(smad4Out).
on(fosIn) :- on(col1a1In), on(col1a2In), off(ets1In), off(junbIn), off(mmp3In), off(mmp13In), on(smad4In), on(col1a1Out), on(mmp3Out), on(smad4Out), on(smad7Out), on(tgfb1Out), on(timp1Out).
on(nfkb1In) :- on(col1a1In), on(col1a2In), off(ets1In), on(fosIn), off(mmp1In), on(smad4In), on(timp1In), on(col1a1Out), on(smad4Out).
on(col1a2In) :- on(ets1Out), on(junbOut), on(timp1Out).
off(mmp13In) :- on(ets1Out), on(junbOut), on(timp1Out).
on(timp1In) :- on(ets1Out), on(junbOut), on(timp1Out).
off(mmp13Out) :- on(ets1Out), on(junbOut), on(timp1Out).
on(smad7Out) :- on(smad4In), on(junbOut), off(mmp1Out), on(smad4Out), on(timp1Out).
off(mmp3Out) :- on(smad4In), on(col1a1Out), off(ets1Out), on(junbOut), off(mmp13Out), on(smad4Out), on(smad7Out), on(timp1Out).
on(tgfb1Out) :- on(smad4In), on(smad7In), on(ets1Out), off(mmp1Out), on(smad4Out), on(timp1Out).
off(mmp3In) :- off(mmp13In), on(smad4In), on(col1a1Out), on(junOut), on(smad4Out), on(timp1Out).
off(col1a1In) :- on(ets1In), off(mmp13In), off(junOut), on(mmp1Out), off(mmp13Out), on(smad4Out), off(smad7Out), on(tgfb1Out).
on(junIn) :- on(ets1In), off(mmp3In), off(mmp13In), on(smad4In), on(fosOut), on(smad4Out).
off(tgfb1In) :- on(ets1In), off(mmp3In), off(mmp13In), on(smad4In), on(fosOut), on(smad4Out).
on(junIn) :- on(ets1In), off(mmp3In), off(mmp13In), on(smad4In), on(col1a1Out), off(mmp1Out), off(mmp9Out), on(smad4Out), on(timp1Out).
off(tgfb1In) :- on(ets1In), on(fosIn), off(mmp13In), on(smad4In), on(smad7Out).
off(col1a1In) :- on(ets1In), on(fosIn), off(mmp13In), on(smad4In), on(nfkb1Out), on(tgfb1Out).
off(tgfb1In) :- on(ets1In), on(fosIn), off(mmp13In), on(smad4In), on(nfkb1Out), on(tgfb1Out).
off(fosOut) :- on(col1a2In), off(mmp13In), on(timp1In), off(junbOut), on(mmp1Out), on(mmp3Out), off(mmp13Out), on(smad4Out), on(timp1Out).
on(mmp1In) :- on(col1a2In), off(mmp13In), on(smad7In), on(mmp3Out), off(mmp9Out), on(smad4Out), on(smad7Out), on(timp1Out).
off(fosOut) :- on(col1a2In), off(mmp13In), on(smad7In), on(timp1In), on(mmp1Out), on(mmp3Out), off(mmp13Out), on(smad4Out), on(timp1Out).
on(nfkb1Out) :- on(col1a2In), on(mmp1In), off(mmp13In), off(fosOut), on(junbOut), on(timp1Out).
off(mmp9In) :- on(col1a2In), on(mmp1In), off(mmp13In), on(smad4In), off(junOut), on(mmp1Out), off(mmp13Out), on(smad4Out), off(smad7Out), on(tgfb1Out).
off(col1a1In) :- on(col1a2In), on(mmp1In), off(mmp13In), on(smad4In), off(tgfb1In), on(timp1In).
on(ets1In) :- on(col1a2In), on(mmp1In), off(mmp13In), on(smad4In), off(tgfb1In), on(timp1In).
on(junIn) :- on(col1a2In), on(mmp1In), off(mmp13In), on(smad4In), off(tgfb1In), on(timp1In).
off(mmp9In) :- on(col1a2In), on(mmp1In), off(mmp13In), on(smad4In), off(tgfb1In), on(timp1In).
on(nfkb1In) :- on(col1a2In), on(mmp1In), off(mmp13In), on(smad4In), off(tgfb1In), on(timp1In).
off(tgfb1In) :- on(col1a2In), on(junIn), off(junbIn), off(mmp3In), off(mmp13In), on(smad4In), off(smad7In), on(timp1In), on(fosOut), on(smad4Out).
off(junbIn) :- on(col1a2In), off(junIn), on(smad4In), on(tgfb1In), on(col1a1Out), on(mmp3Out), on(smad4Out), on(smad7Out), on(tgfb1Out), on(timp1Out).
off(junbIn) :- on(col1a2In), on(fosIn), off(mmp1In), off(mmp9In), on(smad4In), on(timp1In), on(col1a1Out), off(junOut), off(mmp9Out), on(smad4Out), on(tgfb1Out).
off(junbIn) :- on(col1a2In), on(fosIn), off(mmp1In), off(mmp9In), on(smad4In), on(timp1In), on(col1a1Out), off(ets1Out), off(mmp9Out), on(smad4Out), on(tgfb1Out).
off(junbOut) :- on(col1a2In), on(fosIn), off(junbIn), off(mmp9In), on(smad4In), on(col1a1Out), off(ets1Out), on(fosOut), off(mmp9Out), on(smad4Out), on(tgfb1Out).
on(mmp3Out) :- on(col1a2In), off(fosIn), on(timp1In), on(ets1Out), off(fosOut), off(junbOut), on(smad4Out), on(timp1Out).
on(mmp3In) :- on(col1a2In), off(fosIn), off(mmp9In), on(smad4In), on(tgfb1In), on(timp1In), on(col1a1Out), on(mmp3Out), off(mmp9Out), on(smad4Out), on(tgfb1Out), on(timp1Out).
on(nfkb1In) :- on(col1a2In), off(fosIn), off(mmp3In), off(mmp9In), off(mmp13In), on(smad4In), on(mmp1Out), off(mmp3Out), off(mmp13Out).
off(col1a1In) :- on(col1a2In), off(fosIn), on(junIn), off(mmp3In), off(mmp13In), on(smad4In), on(timp1In), off(mmp3Out), off(mmp13Out).
on(ets1In) :- on(col1a2In), off(fosIn), on(junIn), off(mmp3In), off(mmp13In), on(smad4In), on(timp1In), off(mmp3Out), off(mmp13Out).
off(junbIn) :- on(col1a2In), off(fosIn), on(junIn), off(mmp3In), off(mmp13In), on(smad4In), on(timp1In), off(mmp3Out), off(mmp13Out).
off(smad7In) :- on(col1a2In), off(fosIn), on(junIn), off(mmp3In), off(mmp13In), on(smad4In), on(timp1In), off(mmp3Out), off(mmp13Out).
off(tgfb1In) :- on(col1a2In), off(fosIn), on(junIn), off(mmp3In), off(mmp13In), on(smad4In), on(timp1In), off(mmp3Out), off(mmp13Out).
off(mmp13Out) :- on(col1a2In), on(ets1In), off(mmp13In), on(smad7In), on(timp1In).
on(timp1Out) :- on(col1a2In), on(ets1In), off(mmp13In), on(smad7In), on(timp1In).
on(tgfb1Out) :- on(col1a2In), on(ets1In), on(mmp9In), off(mmp13In), on(timp1In), on(col1a1Out), on(smad4Out).
off(mmp1Out) :- on(col1a1In), on(col1a2In), off(mmp9In), on(smad4In), on(col1a1Out), on(ets1Out), off(mmp9Out), on(smad4Out), on(tgfb1Out), on(timp1Out).
on(mmp3In) :- on(col1a1In), on(col1a2In), off(fosIn), on(smad4In), on(smad7In), on(tgfb1In), on(timp1In), on(col1a1Out), on(mmp3Out), on(smad4Out), on(smad7Out), on(tgfb1Out), on(timp1Out).
off(ets1Out) :- on(col1a1In), on(col1a2In), off(ets1In), off(mmp9In), on(smad4In), on(col1a1Out), on(junbOut), off(mmp9Out), on(smad4Out), on(smad7Out), on(tgfb1Out), on(timp1Out).
on(nfkb1In) :- on(col1a1In), on(col1a2In), off(ets1In), off(junbIn), off(mmp3In), off(mmp13In), on(smad4In), off(smad7In), on(col1a1Out), on(smad4Out).
on(nfkb1Out) :- on(smad7In), on(junbOut), on(mmp1Out), off(mmp13Out), on(timp1Out).
on(col1a1Out) :- on(smad4In), off(fosOut), off(nfkb1Out), on(smad4Out).
off(mmp9Out) :- on(smad4In), off(fosOut), off(nfkb1Out), on(smad4Out).
on(tgfb1Out) :- on(smad4In), off(fosOut), off(nfkb1Out), on(smad4Out).
on(timp1Out) :- on(smad4In), off(fosOut), off(nfkb1Out), on(smad4Out).
on(col1a1Out) :- on(nfkb1In), on(smad4In), off(nfkb1Out), on(smad4Out).
off(mmp9Out) :- on(nfkb1In), on(smad4In), off(nfkb1Out), on(smad4Out).
on(tgfb1Out) :- on(nfkb1In), on(smad4In), off(nfkb1Out), on(smad4Out).
off(mmp3In) :- off(mmp13In), on(smad4In), on(col1a1Out), on(ets1Out), off(fosOut), off(junOut), off(junbOut), on(mmp3Out), on(smad4Out), on(smad7Out), on(tgfb1Out), on(timp1Out).
on(junIn) :- off(mmp13In), on(smad4In), off(tgfb1In), on(junOut), on(smad4Out), on(timp1Out).
off(junOut) :- off(mmp9In), on(smad4In), on(ets1Out), off(fosOut), on(nfkb1Out), on(tgfb1Out), on(timp1Out).
off(junOut) :- off(mmp9In), on(nfkb1In), on(smad4In), on(smad7In), on(col1a1Out), off(ets1Out), on(fosOut), off(mmp9Out), on(smad4Out), on(tgfb1Out).
off(junbOut) :- off(mmp9In), on(nfkb1In), on(smad4In), on(smad7In), on(col1a1Out), off(ets1Out), on(fosOut), off(mmp9Out), on(smad4Out), on(tgfb1Out).
on(smad7Out) :- off(mmp3In), off(mmp9In), off(mmp13In), on(smad4In), off(timp1In), on(col1a1Out), off(mmp9Out), on(smad4Out), on(tgfb1Out), on(timp1Out).
off(junOut) :- off(mmp1In), off(mmp9In), on(smad4In), on(smad7In), on(col1a1Out), off(ets1Out), on(fosOut), off(mmp9Out), on(smad4Out), on(tgfb1Out).
off(junbOut) :- off(mmp1In), off(mmp9In), on(smad4In), on(smad7In), on(col1a1Out), off(ets1Out), on(fosOut), off(mmp9Out), on(smad4Out), on(tgfb1Out).
on(junIn) :- on(junbIn), off(mmp1In), on(smad4In), on(smad7In), on(col1a1Out), off(junOut), off(junbOut), on(nfkb1Out), on(smad4Out), on(tgfb1Out).
on(col1a1Out) :- on(fosIn), on(smad4In), off(nfkb1Out), on(smad4Out).
off(mmp9Out) :- on(fosIn), on(smad4In), off(nfkb1Out), on(smad4Out).
off(fosOut) :- on(ets1In), on(smad7In), off(mmp13Out), on(nfkb1Out), on(timp1Out).
off(col1a1In) :- on(ets1In), off(mmp13In), on(smad4In), off(tgfb1In), on(junbOut), on(nfkb1Out), on(timp1Out).
off(col1a1In) :- on(ets1In), off(mmp3In), off(mmp13In), on(junbOut), on(nfkb1Out), on(timp1Out).
on(junbIn) :- on(ets1In), on(fosIn), off(mmp13In), on(smad4In), on(smad7In).
on(col1a1In) :- on(col1a2In), on(smad4In), on(smad7In), on(col1a1Out), off(ets1Out), on(junbOut), on(nfkb1Out), on(smad4Out), on(smad7Out), on(timp1Out).
off(mmp3Out) :- on(col1a2In), off(nfkb1In), on(smad4In), on(fosOut), off(mmp13Out), on(smad4Out).
on(tgfb1Out) :- on(col1a2In), on(mmp9In), off(mmp13In), on(timp1In), off(junbOut), on(smad4Out).
off(mmp13Out) :- on(col1a2In), on(mmp9In), off(mmp13In), on(nfkb1In), on(timp1In), on(smad4Out).
on(timp1Out) :- on(col1a2In), on(mmp9In), off(mmp13In), on(nfkb1In), on(timp1In), on(smad4Out).
on(nfkb1Out) :- on(col1a2In), off(mmp9In), off(nfkb1In), on(smad4In), off(fosOut), on(mmp1Out), off(mmp13Out), on(smad4Out).
on(junIn) :- on(col1a2In), off(mmp3In), off(mmp13In), on(nfkb1In), on(smad4In), on(timp1In), off(mmp1Out), on(smad4Out), on(smad7Out), on(timp1Out).
on(junIn) :- on(col1a2In), off(mmp3In), off(mmp13In), on(nfkb1In), on(smad4In), on(timp1In), on(ets1Out), on(smad7Out), on(timp1Out).
on(col1a1Out) :- on(col1a2In), on(mmp1In), off(mmp13In), on(junbOut), on(smad4Out), on(tgfb1Out), on(timp1Out).
off(mmp3In) :- on(col1a2In), off(junbIn), off(mmp13In), on(smad4In), on(junOut), on(smad4Out), on(timp1Out).
on(nfkb1Out) :- on(col1a2In), off(junbIn), off(mmp1In), on(nfkb1In), on(smad4In), on(timp1In), off(fosOut), off(mmp13Out), on(smad4Out).
off(tgfb1In) :- on(col1a2In), on(junIn), off(junbIn), off(mmp3In), off(mmp13In), on(smad4In), off(smad7In), on(timp1In), on(junbOut), on(timp1Out).
on(smad7In) :- on(col1a2In), off(junIn), on(smad4In), on(timp1In), off(junOut), off(mmp3Out), off(mmp13Out), on(smad4Out), on(tgfb1Out).
off(junbIn) :- on(col1a2In), off(junIn), off(mmp9In), on(smad4In), on(tgfb1In), on(col1a1Out), on(mmp3Out), off(mmp9Out), on(smad4Out), on(tgfb1Out), on(timp1Out).
on(nfkb1Out) :- on(col1a2In), off(fosIn), on(smad4In), on(timp1In), on(col1a1Out), off(ets1Out), on(mmp3Out), on(smad4Out), on(smad7Out), on(tgfb1Out), on(timp1Out).
on(mmp3In) :- on(col1a2In), off(fosIn), on(smad4In), on(tgfb1In), on(timp1In), on(col1a1Out), on(mmp3Out), off(mmp9Out), on(smad4Out), on(smad7Out), on(tgfb1Out), on(timp1Out).
off(junOut) :- on(col1a2In), off(fosIn), off(mmp9In), on(smad4In), on(timp1In), on(col1a1Out), off(ets1Out), on(fosOut), off(junbOut), off(mmp9Out), on(smad4Out), on(tgfb1Out).
off(junbIn) :- on(col1a2In), on(ets1In), on(smad4In), on(timp1In), on(col1a1Out), off(mmp1Out), on(mmp3Out), off(mmp9Out), on(mmp13Out), on(smad4Out), on(smad7Out), on(tgfb1Out), on(timp1Out).
off(junbIn) :- on(col1a2In), on(ets1In), off(fosIn), off(mmp1In), off(nfkb1In), on(smad4In), on(timp1In), on(smad4Out).
off(junOut) :- on(col1a1In), on(col1a2In), off(mmp1In), off(mmp9In), on(smad4In), on(timp1In), on(col1a1Out), off(ets1Out), on(fosOut), off(mmp9Out), on(smad4Out), on(tgfb1Out).
off(junbOut) :- on(col1a1In), on(col1a2In), off(mmp1In), off(mmp9In), on(smad4In), on(timp1In), on(col1a1Out), off(ets1Out), on(fosOut), off(mmp9Out), on(smad4Out), on(tgfb1Out).
off(mmp1In) :- on(col1a1In), on(col1a2In), off(fosIn), off(mmp9In), on(smad4In), on(tgfb1In), on(timp1In), on(mmp3Out), on(smad4Out), on(timp1Out).
off(fosOut) :- on(col1a1In), on(col1a2In), off(ets1In), on(smad4In), on(col1a1Out), on(ets1Out), on(smad4Out), on(smad7Out), on(tgfb1Out), on(timp1Out).
off(junOut) :- on(col1a1In), on(col1a2In), off(ets1In), on(smad4In), on(col1a1Out), on(ets1Out), on(smad4Out), on(smad7Out), on(tgfb1Out), on(timp1Out).
on(mmp3Out) :- on(col1a1In), on(col1a2In), off(ets1In), on(smad4In), on(col1a1Out), on(ets1Out), on(smad4Out), on(smad7Out), on(tgfb1Out), on(timp1Out).
off(junbIn) :- off(col1a1In), on(col1a2In), on(ets1In), on(junIn), off(mmp1In), off(mmp3In), off(mmp9In), off(mmp13In), on(smad4In), off(tgfb1In), on(timp1In), on(smad4Out).
off(smad7In) :- off(col1a1In), on(col1a2In), on(ets1In), on(junIn), off(mmp1In), off(mmp3In), off(mmp9In), off(mmp13In), on(smad4In), off(tgfb1In), on(timp1In), on(smad4Out).
on(smad7Out) :- on(smad4In), on(junOut), off(mmp9Out), on(nfkb1Out), on(smad4Out), on(timp1Out).
off(mmp3In) :- off(mmp13In), on(smad4In), on(junOut), on(smad4Out), on(tgfb1Out), on(timp1Out).
on(nfkb1Out) :- off(mmp3In), off(mmp9In), off(mmp13In), on(smad4In), off(timp1In), on(col1a1Out), off(ets1Out), off(fosOut), off(mmp9Out), on(smad4Out), on(tgfb1Out).
on(fosIn) :- off(mmp3In), off(mmp9In), off(mmp13In), on(smad4In), on(smad7In), on(col1a1Out), on(fosOut), off(mmp9Out), on(smad4Out), on(tgfb1Out).
on(tgfb1Out) :- off(mmp1In), on(nfkb1In), on(smad4In), on(ets1Out), off(fosOut), on(smad4Out), on(timp1Out).
off(tgfb1In) :- on(junIn), off(mmp1In), off(mmp3In), off(mmp13In), on(smad4In), on(mmp3Out), off(mmp9Out), on(smad4Out), on(tgfb1Out), on(timp1Out).
off(mmp1In) :- on(fosIn), off(mmp3In), off(mmp13In), on(smad4In), off(tgfb1In), off(mmp3Out), off(mmp13Out), on(smad4Out).
on(nfkb1Out) :- on(fosIn), on(junIn), off(mmp3In), off(mmp13In), on(smad4In), on(mmp1Out), off(mmp13Out), on(timp1Out).
off(col1a1In) :- on(ets1In), on(junbIn), off(mmp13In), on(smad7In), on(nfkb1Out), on(tgfb1Out).
off(col1a1In) :- on(ets1In), on(junIn), off(mmp13In), on(smad4In), on(junbOut), on(nfkb1Out), on(timp1Out).
on(col1a1Out) :- on(col1a2In), on(smad4In), on(tgfb1In), off(nfkb1Out), on(smad4Out).
off(junbOut) :- on(col1a2In), on(smad4In), on(tgfb1In), off(nfkb1Out), on(smad4Out).
off(mmp9Out) :- on(col1a2In), on(smad4In), on(tgfb1In), off(nfkb1Out), on(smad4Out).
on(tgfb1Out) :- on(col1a2In), on(smad4In), on(tgfb1In), off(nfkb1Out), on(smad4Out).
on(smad4In) :- on(col1a2In), off(mmp13In), on(timp1In), on(mmp9Out), off(mmp13Out), on(smad7Out), on(timp1Out).
on(nfkb1Out) :- on(col1a2In), off(mmp13In), on(nfkb1In), on(timp1In), on(mmp9Out), off(mmp13Out), on(timp1Out).
off(fosOut) :- on(col1a2In), on(mmp9In), off(mmp13In), on(timp1In), on(ets1Out), on(smad4Out), on(tgfb1Out), on(timp1Out).
on(tgfb1Out) :- on(col1a2In), on(mmp9In), off(mmp13In), on(timp1In), on(ets1Out), off(fosOut), on(smad4Out), on(timp1Out).
on(ets1In) :- on(col1a2In), off(mmp9In), off(mmp13In), on(smad4In), on(timp1In), on(ets1Out), off(mmp13Out), on(timp1Out).
on(junIn) :- on(col1a2In), off(mmp9In), off(mmp13In), on(smad4In), on(smad7In), on(timp1In), on(mmp3Out), on(smad4Out), on(timp1Out).
off(fosOut) :- on(col1a2In), off(mmp1In), off(mmp3In), off(mmp13In), on(smad4In), on(timp1In), on(mmp1Out), on(mmp3Out), off(mmp13Out), on(smad4Out), on(timp1Out).
on(junIn) :- on(col1a2In), on(junbIn), on(mmp3In), on(smad4In), on(smad7In), on(timp1In), on(smad4Out).
off(mmp9In) :- on(col1a2In), on(junbIn), on(mmp3In), on(smad4In), on(smad7In), on(timp1In), on(smad4Out).
off(mmp9Out) :- on(col1a2In), on(junbIn), on(mmp3In), on(smad4In), on(smad7In), on(timp1In), on(smad4Out).
on(smad7Out) :- on(col1a2In), on(junIn), on(nfkb1In), on(smad4In), on(smad7In), on(tgfb1In), on(timp1In), on(col1a1Out), on(smad4Out), on(tgfb1Out), on(timp1Out).
off(junbIn) :- on(col1a2In), on(junIn), off(mmp1In), off(mmp3In), off(mmp13In), on(smad4In), off(tgfb1In), on(timp1In), on(col1a1Out), off(fosOut), off(mmp9Out), on(smad4Out), on(smad7Out), on(tgfb1Out).
off(smad7In) :- on(col1a2In), on(junIn), off(mmp1In), off(mmp3In), off(mmp13In), on(smad4In), off(tgfb1In), on(timp1In), on(col1a1Out), off(fosOut), off(mmp9Out), on(smad4Out), on(smad7Out), on(tgfb1Out).
on(smad7Out) :- on(col1a2In), off(junIn), on(smad4In), off(mmp1Out), on(smad4Out), on(tgfb1Out), on(timp1Out).
off(mmp9Out) :- on(col1a2In), off(junIn), off(mmp1In), on(smad4In), on(smad7In), on(timp1In), off(junOut), on(mmp1Out), off(mmp13Out), on(smad4Out), on(tgfb1Out).
off(junbIn) :- on(col1a2In), on(fosIn), off(mmp1In), off(mmp9In), on(smad4In), on(timp1In), on(col1a1Out), off(mmp9Out), on(nfkb1Out), on(smad4Out), on(tgfb1Out).
off(mmp9Out) :- on(col1a2In), on(fosIn), off(junIn), on(smad4In), off(junOut), on(mmp1Out), off(mmp13Out), on(smad4Out), on(tgfb1Out).
off(junOut) :- on(col1a2In), off(fosIn), on(junbIn), on(smad7In), on(timp1In), off(junbOut), on(smad4Out), on(tgfb1Out).
off(fosIn) :- on(col1a2In), on(ets1In), on(tgfb1In), on(timp1In), on(nfkb1Out), on(smad4Out), on(tgfb1Out).
off(junIn) :- on(col1a2In), on(ets1In), off(fosIn), on(tgfb1In), on(timp1In), off(mmp9Out), on(smad4Out), on(tgfb1Out).
off(mmp9In) :- on(col1a1In), on(col1a2In), on(smad4In), on(tgfb1In), on(ets1Out), off(fosOut), off(junbOut), on(smad4Out), on(timp1Out).
on(junIn) :- on(col1a1In), on(col1a2In), off(mmp1In), off(mmp3In), off(mmp13In), on(smad4In), on(timp1In), on(smad4Out).
on(tgfb1Out) :- off(col1a1In), on(ets1In), on(junbIn), off(mmp3In), off(mmp13In), on(smad7In).
on(col1a2In) :- off(mmp13Out), on(smad4Out), off(smad7Out), on(timp1Out).
on(ets1In) :- off(mmp13Out), on(smad4Out), off(smad7Out), on(timp1Out).
off(mmp13In) :- off(mmp13Out), on(smad4Out), off(smad7Out), on(timp1Out).
on(timp1In) :- off(mmp13Out), on(smad4Out), off(smad7Out), on(timp1Out).
on(ets1Out) :- off(mmp13Out), on(smad4Out), off(smad7Out), on(timp1Out).
off(fosOut) :- off(mmp13Out), on(smad4Out), off(smad7Out), on(timp1Out).
on(col1a1Out) :- on(smad4In), on(mmp1Out), off(mmp13Out), off(nfkb1Out), on(smad4Out).
off(mmp9Out) :- on(smad4In), on(mmp1Out), off(mmp13Out), off(nfkb1Out), on(smad4Out).
on(tgfb1Out) :- on(smad4In), on(mmp1Out), off(mmp13Out), off(nfkb1Out), on(smad4Out).
off(ets1Out) :- on(smad4In), on(col1a1Out), on(junOut), on(nfkb1Out), on(smad4Out), on(timp1Out).
on(smad7Out) :- on(smad4In), on(col1a1Out), on(junOut), on(nfkb1Out), on(smad4Out), on(timp1Out).
off(junbOut) :- on(smad4In), on(col1a1Out), on(ets1Out), off(fosOut), off(mmp9Out), off(nfkb1Out), on(smad4Out), on(tgfb1Out), on(timp1Out).
off(junbOut) :- off(mmp1In), off(mmp9In), on(smad4In), off(mmp13Out), on(smad4Out), off(smad7Out).
on(junIn) :- off(mmp1In), off(mmp3In), off(mmp13In), on(smad4In), on(fosOut), on(smad4Out).
off(tgfb1In) :- off(mmp1In), off(mmp3In), off(mmp13In), on(smad4In), on(fosOut), on(smad4Out).
off(fosOut) :- on(fosIn), on(smad4In), on(ets1Out), on(nfkb1Out), on(timp1Out).
on(nfkb1Out) :- on(fosIn), on(smad4In), on(col1a1Out), off(ets1Out), off(mmp13Out), on(smad4Out), on(smad7Out), on(timp1Out).
off(fosOut) :- on(fosIn), on(nfkb1In), on(smad4In), off(mmp13Out), on(tgfb1Out), on(timp1Out).
on(nfkb1Out) :- on(fosIn), on(nfkb1In), on(smad4In), off(mmp13Out), on(smad7Out), on(timp1Out).
off(fosOut) :- on(fosIn), on(nfkb1In), on(smad4In), on(mmp1Out), off(mmp13Out), on(timp1Out).
on(tgfb1Out) :- on(fosIn), off(mmp3In), off(mmp13In), on(smad4In), on(ets1Out), off(fosOut), on(smad7Out), on(timp1Out).
off(tgfb1In) :- on(fosIn), off(mmp1In), off(mmp3In), off(mmp13In), on(smad4In), on(mmp3Out), on(smad4Out), on(tgfb1Out), on(timp1Out).
on(junbIn) :- on(ets1In), off(mmp13In), on(smad7In), off(mmp9Out), on(smad4Out).
on(junIn) :- on(ets1In), off(mmp13In), on(smad4In), on(junOut), on(smad4Out), on(timp1Out).
off(mmp1In) :- on(ets1In), off(mmp9In), on(smad4In), on(smad7In), on(col1a1Out), off(ets1Out), off(mmp9Out), on(smad4Out), on(tgfb1Out).
off(mmp3In) :- on(col1a2In), off(mmp13In), on(smad4In), off(tgfb1In), on(timp1In), on(mmp9Out), off(mmp13Out), on(timp1Out).
on(nfkb1Out) :- on(col1a2In), on(mmp1In), off(mmp13In), on(smad4In), on(col1a1Out), off(ets1Out), off(junbOut), on(smad4Out), on(smad7Out), on(tgfb1Out), on(timp1Out).
off(mmp9Out) :- on(col1a2In), on(mmp1In), off(mmp3In), off(mmp13In), on(junbOut), on(smad4Out), on(timp1Out).
off(junOut) :- on(col1a2In), off(fosIn), off(mmp13In), on(timp1In), off(junbOut), on(mmp3Out), on(smad4Out), on(tgfb1Out), on(timp1Out).
on(tgfb1Out) :- on(col1a2In), off(fosIn), on(mmp9In), off(mmp13In), on(timp1In), off(fosOut), on(smad4Out).
on(nfkb1Out) :- on(col1a2In), off(fosIn), off(mmp9In), on(smad4In), on(col1a1Out), off(ets1Out), off(junbOut), off(mmp9Out), on(smad4Out), on(smad7Out), on(tgfb1Out), on(timp1Out).
off(tgfb1In) :- on(col1a2In), on(ets1In), off(mmp1In), off(mmp3In), off(mmp13In), off(nfkb1In), on(smad4In), on(timp1In), on(smad4Out), on(smad7Out).
off(fosIn) :- on(col1a2In), on(ets1In), off(junbIn), on(smad4In), on(tgfb1In), on(timp1In), on(smad4Out).
off(mmp1In) :- on(col1a2In), on(ets1In), off(junIn), on(smad4In), on(smad7In), on(timp1In), off(mmp9Out), on(smad4Out), on(tgfb1Out).
off(junbIn) :- on(col1a2In), on(ets1In), off(fosIn), on(smad4In), on(timp1In), on(fosOut), on(smad4Out).
on(tgfb1In) :- on(col1a2In), on(ets1In), off(fosIn), off(mmp1In), on(smad4In), on(smad7In), on(timp1In), on(smad4Out), on(tgfb1Out).
off(junOut) :- on(col1a1In), on(col1a2In), off(mmp9In), on(smad4In), on(col1a1Out), off(junbOut), off(mmp9Out), off(nfkb1Out), on(smad4Out), on(smad7Out), on(tgfb1Out).
on(smad7Out) :- on(col1a1In), on(col1a2In), off(mmp9In), on(smad4In), on(col1a1Out), off(junOut), off(junbOut), off(mmp9Out), off(nfkb1Out), on(smad4Out), on(tgfb1Out).
off(fosOut) :- on(col1a1In), on(col1a2In), off(mmp1In), on(smad4In), on(timp1In), on(mmp1Out), off(mmp13Out), on(nfkb1Out), on(smad4Out), on(timp1Out).
on(junIn) :- on(col1a1In), on(col1a2In), on(junbIn), off(mmp9In), off(nfkb1In), on(smad4In), on(smad7In), on(timp1In), on(smad4Out).
off(ets1In) :- on(col1a1In), on(col1a2In), off(fosIn), on(junbIn), on(smad4In), on(smad7In), on(timp1In), on(col1a1Out), on(smad4Out), on(tgfb1Out).
off(mmp1In) :- on(col1a1In), on(col1a2In), on(ets1In), off(mmp9In), on(smad4In), on(timp1In), on(smad4Out).
off(mmp9In) :- on(col1a1In), on(col1a2In), on(ets1In), off(mmp1In), on(smad4In), on(timp1In), on(smad4Out).
on(nfkb1Out) :- on(col1a1In), on(col1a2In), off(ets1In), on(smad4In), on(smad7In), on(col1a1Out), on(junbOut), on(smad4Out), on(smad7Out), on(timp1Out).
on(tgfb1Out) :- off(col1a1In), on(col1a2In), on(ets1In), off(fosIn), off(mmp1In), off(mmp3In), off(mmp13In), on(smad4In), on(timp1In), on(mmp1Out), off(mmp13Out), on(smad4Out).
on(tgfb1Out) :- off(col1a1In), on(col1a2In), on(ets1In), off(fosIn), off(mmp1In), off(mmp3In), off(mmp13In), on(smad4In), on(timp1In), off(fosOut), on(smad4Out).
on(col1a1Out) :- on(smad4In), on(mmp3Out), off(nfkb1Out), on(smad4Out), on(timp1Out).
off(fosOut) :- on(smad4In), on(mmp3Out), off(nfkb1Out), on(smad4Out), on(timp1Out).
off(mmp9Out) :- on(smad4In), on(mmp3Out), off(nfkb1Out), on(smad4Out), on(timp1Out).
on(tgfb1Out) :- on(smad4In), on(mmp3Out), off(nfkb1Out), on(smad4Out), on(timp1Out).
on(smad7Out) :- on(smad4In), on(junOut), on(nfkb1Out), on(smad4Out), on(tgfb1Out), on(timp1Out).
off(mmp1Out) :- on(smad4In), off(fosOut), on(junOut), on(smad4Out), on(tgfb1Out), on(timp1Out).
off(mmp1Out) :- on(smad4In), on(col1a1Out), off(fosOut), on(junOut), on(smad4Out), on(timp1Out).
off(junbOut) :- off(mmp1In), off(mmp9In), on(smad4In), on(ets1Out), off(fosOut), on(smad4Out), on(timp1Out).
on(smad7Out) :- off(mmp1In), off(mmp9In), on(smad4In), on(col1a1Out), on(junbOut), off(mmp9Out), on(smad4Out), on(timp1Out).
on(junIn) :- off(mmp1In), off(mmp3In), off(mmp13In), on(nfkb1In), on(smad4In), off(mmp3Out), off(mmp13Out), on(smad4Out).
off(tgfb1In) :- off(mmp1In), off(mmp3In), off(mmp13In), on(nfkb1In), on(smad4In), off(mmp3Out), off(mmp13Out), on(smad4Out).
on(junIn) :- on(junbIn), on(smad4In), on(smad7In), on(col1a1Out), off(mmp1Out), on(smad4Out), on(timp1Out).
off(mmp9In) :- on(junIn), on(smad4In), on(smad7In), off(mmp13Out), on(smad4Out), off(smad7Out).
on(nfkb1Out) :- on(junIn), off(mmp3In), off(mmp13In), on(smad4In), on(smad7In), on(mmp1Out), off(mmp13Out), on(timp1Out).
on(nfkb1Out) :- on(junIn), off(mmp3In), off(mmp13In), on(nfkb1In), on(smad4In), on(smad7In), off(fosOut), off(mmp13Out).
on(nfkb1In) :- on(junIn), on(junbIn), off(mmp13In), on(smad4In), on(smad7In), off(tgfb1In), off(junOut), on(tgfb1Out).
on(smad7Out) :- on(fosIn), on(junIn), off(mmp1In), off(mmp3In), off(mmp13In), on(smad4In), off(tgfb1In), on(nfkb1Out), on(smad4Out), on(tgfb1Out), on(timp1Out).
off(junOut) :- on(ets1In), on(smad4In), on(smad7In), on(col1a1Out), off(junbOut), on(smad4Out), on(smad7Out), on(tgfb1Out).
off(col1a1In) :- on(ets1In), off(mmp13In), on(ets1Out), off(fosOut), off(junOut), off(junbOut), on(mmp3Out), on(smad4Out), on(tgfb1Out), on(timp1Out).
off(fosOut) :- on(col1a2In), off(mmp13In), on(timp1In), on(mmp9Out), off(mmp13Out), on(tgfb1Out), on(timp1Out).
on(nfkb1Out) :- on(col1a2In), off(mmp13In), on(timp1In), on(mmp9Out), off(mmp13Out), on(tgfb1Out), on(timp1Out).
off(fosOut) :- on(col1a2In), off(mmp13In), on(timp1In), on(mmp1Out), on(mmp9Out), off(mmp13Out), on(timp1Out).
on(nfkb1Out) :- on(col1a2In), off(mmp13In), on(timp1In), on(mmp1Out), on(mmp9Out), off(mmp13Out), on(timp1Out).
off(fosOut) :- on(col1a2In), off(mmp13In), on(smad7In), on(timp1In), on(ets1Out), on(mmp1Out), off(mmp13Out), on(timp1Out).
on(mmp9In) :- on(col1a2In), off(mmp13In), on(smad4In), on(timp1In), on(mmp9Out), off(mmp13Out), on(smad4Out), on(smad7Out), on(timp1Out).
on(smad7Out) :- on(col1a2In), on(mmp9In), off(mmp13In), on(smad4In), on(timp1In), on(mmp9Out), off(mmp13Out), on(smad4Out), on(timp1Out).
off(mmp9Out) :- on(col1a2In), off(junbIn), on(mmp1In), off(mmp13In), on(nfkb1In), on(smad4In), off(smad7In), on(smad4Out), on(smad7Out).
off(tgfb1In) :- on(col1a2In), on(junIn), off(junbIn), off(mmp1In), off(mmp3In), on(mmp9In), off(mmp13In), on(smad4In), off(smad7In), on(timp1In), on(smad4Out).
on(ets1In) :- on(col1a2In), off(fosIn), off(junbIn), off(mmp13In), on(smad4In), on(timp1In), on(ets1Out), on(timp1Out).
off(fosIn) :- on(col1a2In), on(ets1In), on(mmp3In), on(smad4In), on(tgfb1In), on(timp1In), on(col1a1Out), on(smad4Out), on(tgfb1Out).
off(junIn) :- on(col1a2In), on(ets1In), on(mmp3In), on(smad4In), on(tgfb1In), on(timp1In), on(col1a1Out), on(smad4Out), on(tgfb1Out).
off(junbIn) :- on(col1a2In), on(ets1In), on(mmp3In), on(smad4In), on(tgfb1In), on(timp1In), on(col1a1Out), on(smad4Out), on(tgfb1Out).
off(fosIn) :- on(col1a2In), on(ets1In), off(mmp1In), on(nfkb1In), on(smad4In), on(timp1In), off(mmp9Out), on(smad4Out), on(tgfb1Out).
off(junbIn) :- on(col1a2In), on(ets1In), off(fosIn), on(smad4In), on(timp1In), off(mmp1Out), on(smad4Out), on(smad7Out), on(timp1Out).
off(junIn) :- on(col1a2In), on(ets1In), off(fosIn), off(junbIn), on(smad4In), on(tgfb1In), on(timp1In), on(col1a1Out), on(smad4Out), on(tgfb1Out).
on(mmp3In) :- on(col1a2In), on(ets1In), off(fosIn), off(junbIn), on(smad4In), on(tgfb1In), on(timp1In), on(col1a1Out), on(smad4Out), on(tgfb1Out).
off(fosOut) :- on(col1a1In), on(col1a2In), off(junbIn), on(smad4In), on(col1a1Out), on(junbOut), on(smad4Out), on(smad7Out), on(tgfb1Out), on(timp1Out).
on(smad7In) :- on(col1a1In), on(col1a2In), on(ets1In), on(smad4In), on(timp1In), on(col1a1Out), on(smad4Out).
on(tgfb1Out) :- on(col1a1In), on(col1a2In), on(ets1In), on(smad4In), on(timp1In), on(col1a1Out), on(smad4Out).
on(nfkb1In) :- off(col1a1In), on(ets1In), on(junIn), on(junbIn), off(mmp13In), on(smad4In), on(smad7In).
on(col1a2In) :- on(smad4In), on(junOut), off(mmp13Out), on(smad4Out), on(timp1Out).
on(junIn) :- on(smad4In), on(junOut), off(mmp13Out), on(smad4Out), on(timp1Out).
off(mmp13In) :- on(smad4In), on(junOut), off(mmp13Out), on(smad4Out), on(timp1Out).
on(timp1In) :- on(smad4In), on(junOut), off(mmp13Out), on(smad4Out), on(timp1Out).
on(ets1Out) :- on(smad4In), off(junOut), off(nfkb1Out), on(smad4Out), on(timp1Out).
off(junOut) :- off(mmp9In), on(smad4In), on(smad7In), on(col1a1Out), off(junbOut), off(mmp9Out), off(nfkb1Out), on(smad4Out), on(smad7Out), on(tgfb1Out).
on(tgfb1Out) :- off(mmp3In), off(mmp13In), on(smad7In), on(ets1Out), on(smad7Out), on(timp1Out).
off(mmp1Out) :- off(mmp1In), off(mmp9In), on(smad4In), on(col1a1Out), on(ets1Out), off(mmp9Out), on(smad4Out), on(timp1Out).
on(junIn) :- off(mmp1In), off(mmp3In), off(mmp13In), on(smad4In), on(junOut), on(smad4Out), on(timp1Out).
off(fosOut) :- on(junbIn), on(smad7In), off(junbOut), off(mmp13Out), on(smad4Out), on(timp1Out).
off(junOut) :- on(junbIn), off(mmp13In), on(smad4In), on(smad7In), off(tgfb1In), on(mmp1Out), off(mmp13Out), on(tgfb1Out).
off(fosOut) :- on(fosIn), on(nfkb1In), on(smad4In), on(ets1Out), on(timp1Out).
off(junOut) :- on(fosIn), off(mmp9In), on(nfkb1In), on(smad4In), on(col1a1Out), off(ets1Out), on(fosOut), off(mmp9Out), on(smad4Out), on(tgfb1Out).
off(junbOut) :- on(fosIn), off(mmp9In), on(nfkb1In), on(smad4In), on(col1a1Out), off(ets1Out), on(fosOut), off(mmp9Out), on(smad4Out), on(tgfb1Out).
off(mmp1In) :- on(fosIn), off(mmp3In), off(mmp13In), on(smad4In), off(tgfb1In), off(mmp1Out), on(smad4Out), on(timp1Out).
on(nfkb1Out) :- on(fosIn), off(mmp3In), off(mmp13In), on(nfkb1In), on(smad4In), off(mmp13Out), on(timp1Out).
on(nfkb1Out) :- on(fosIn), off(mmp3In), off(mmp9In), off(mmp13In), on(smad4In), on(mmp1Out), off(mmp13Out), on(timp1Out).
on(junIn) :- on(fosIn), on(junbIn), off(mmp3In), off(mmp13In), on(smad4In), on(smad7In), on(col1a1Out), off(junOut), off(junbOut), on(nfkb1Out), on(smad4Out), on(tgfb1Out).
on(smad7Out) :- on(fosIn), on(junIn), off(mmp3In), off(mmp13In), on(smad4In), on(junbOut), on(timp1Out).
on(nfkb1Out) :- on(ets1In), on(nfkb1In), on(smad4In), on(col1a1Out), off(ets1Out), off(fosOut), on(smad4Out), on(tgfb1Out).
off(mmp1In) :- on(ets1In), on(fosIn), off(mmp3In), off(mmp13In), on(smad4In), on(col1a1Out), off(junbOut), on(smad4Out), on(tgfb1Out).
on(mmp1Out) :- on(col1a2In), on(mmp9In), off(mmp13In), on(timp1In), off(junbOut), off(mmp13Out), on(smad4Out), on(tgfb1Out).
off(fosOut) :- on(col1a2In), on(mmp9In), off(mmp13In), on(nfkb1In), on(timp1In), off(mmp13Out), on(smad4Out), on(tgfb1Out), on(timp1Out).
on(nfkb1Out) :- on(col1a2In), on(mmp9In), off(mmp13In), on(nfkb1In), on(timp1In), off(mmp13Out), on(smad4Out), on(smad7Out), on(timp1Out).
off(fosOut) :- on(col1a2In), on(mmp3In), on(smad4In), on(timp1In), on(mmp1Out), off(mmp13Out), on(smad4Out), on(timp1Out).
on(col1a1In) :- on(col1a2In), on(mmp3In), on(smad4In), on(timp1In), on(fosOut), on(smad4Out).
off(mmp1In) :- on(col1a2In), on(mmp3In), on(smad4In), on(timp1In), on(fosOut), on(smad4Out).
off(mmp9In) :- on(col1a2In), on(mmp3In), on(smad4In), on(timp1In), on(fosOut), on(smad4Out).
on(mmp13In) :- on(col1a2In), on(mmp3In), on(smad4In), on(timp1In), on(fosOut), on(smad4Out).
on(smad7In) :- on(col1a2In), on(mmp3In), on(smad4In), on(timp1In), on(fosOut), on(smad4Out).
on(tgfb1In) :- on(col1a2In), on(mmp3In), on(smad4In), on(timp1In), on(fosOut), on(smad4Out).
on(col1a1Out) :- on(col1a2In), on(mmp3In), on(smad4In), on(timp1In), on(fosOut), on(smad4Out).
off(ets1Out) :- on(col1a2In), on(mmp3In), on(smad4In), on(timp1In), on(fosOut), on(smad4Out).
off(junOut) :- on(col1a2In), on(mmp3In), on(smad4In), on(timp1In), on(fosOut), on(smad4Out).
off(junbOut) :- on(col1a2In), on(mmp3In), on(smad4In), on(timp1In), on(fosOut), on(smad4Out).
off(mmp9Out) :- on(col1a2In), on(mmp3In), on(smad4In), on(timp1In), on(fosOut), on(smad4Out).
on(tgfb1Out) :- on(col1a2In), on(mmp3In), on(smad4In), on(timp1In), on(fosOut), on(smad4Out).
on(junIn) :- on(col1a2In), off(mmp3In), off(mmp13In), on(nfkb1In), on(smad4In), on(timp1In), on(mmp9Out), off(mmp13Out), on(nfkb1Out), on(timp1Out).
off(junOut) :- on(col1a2In), off(mmp1In), off(mmp9In), off(nfkb1In), on(smad4In), on(timp1In), on(col1a1Out), off(ets1Out), on(mmp1Out), off(mmp3Out), off(mmp9Out), off(mmp13Out), on(smad4Out), on(tgfb1Out).
off(mmp13Out) :- on(col1a2In), on(junbIn), off(mmp13In), on(smad4In), on(smad7In), off(tgfb1In), on(timp1In).
on(timp1Out) :- on(col1a2In), on(junbIn), off(mmp13In), on(smad4In), on(smad7In), off(tgfb1In), on(timp1In).
off(junOut) :- on(col1a2In), on(junbIn), on(mmp1In), off(mmp13In), on(smad7In), on(timp1In), off(junbOut), on(smad4Out), on(tgfb1Out).
off(fosIn) :- on(col1a2In), on(junbIn), off(mmp1In), on(smad4In), on(smad7In), on(tgfb1In), on(timp1In), off(junOut), on(smad4Out), on(tgfb1Out).
off(mmp9In) :- on(col1a2In), off(junbIn), on(nfkb1In), on(smad4In), off(junOut), on(mmp1Out), off(mmp13Out), on(smad4Out), off(smad7Out), on(tgfb1Out).
off(mmp3In) :- on(col1a2In), off(junbIn), off(mmp13In), on(smad4In), off(junbOut), on(mmp1Out), off(mmp13Out), on(nfkb1Out), on(smad4Out), off(smad7Out).
off(junbIn) :- on(col1a2In), on(junIn), off(mmp3In), off(mmp13In), on(smad4In), off(tgfb1In), on(timp1In), on(col1a1Out), off(mmp1Out), on(mmp3Out), off(mmp9Out), on(mmp13Out), on(smad4Out), on(smad7Out), on(tgfb1Out), on(timp1Out).
off(smad7In) :- on(col1a2In), on(junIn), off(mmp3In), off(mmp13In), on(smad4In), off(tgfb1In), on(timp1In), on(col1a1Out), off(mmp1Out), on(mmp3Out), off(mmp9Out), on(mmp13Out), on(smad4Out), on(smad7Out), on(tgfb1Out), on(timp1Out).
on(smad7In) :- on(col1a2In), off(junIn), off(nfkb1In), on(smad4In), on(smad4Out), on(tgfb1Out).
on(mmp3Out) :- on(col1a2In), off(fosIn), off(mmp9In), on(smad4In), on(timp1In), on(ets1Out), off(fosOut), on(smad4Out), on(timp1Out).
off(mmp1In) :- on(col1a2In), on(ets1In), on(smad4In), on(smad7In), on(tgfb1In), on(timp1In), off(mmp9Out), on(smad4Out), on(tgfb1Out).
off(junIn) :- on(col1a2In), on(ets1In), off(mmp1In), on(smad4In), on(smad7In), on(timp1In), off(junOut), off(mmp9Out), on(smad4Out), on(tgfb1Out).
off(col1a1In) :- on(col1a2In), on(ets1In), off(junbIn), off(mmp13In), on(smad4In), off(smad7In), on(timp1In), on(junbOut), on(timp1Out).
off(junOut) :- on(col1a2In), on(ets1In), off(fosIn), on(smad7In), on(timp1In), off(junbOut), on(smad4Out), on(tgfb1Out).
off(fosOut) :- on(col1a1In), on(col1a2In), on(nfkb1In), on(smad4In), on(col1a1Out), on(junbOut), on(smad4Out), on(smad7Out), on(tgfb1Out), on(timp1Out).
on(junIn) :- on(col1a1In), on(col1a2In), off(mmp13In), on(smad4In), off(tgfb1In), on(timp1In), on(smad4Out).
off(mmp1In) :- on(col1a1In), on(col1a2In), off(mmp13In), on(smad4In), off(tgfb1In), on(timp1In), on(smad4Out).
off(mmp3In) :- on(col1a1In), on(col1a2In), off(mmp13In), on(smad4In), off(tgfb1In), on(timp1In), on(smad4Out).
on(junIn) :- on(col1a1In), on(col1a2In), on(junbIn), on(smad4In), on(smad7In), on(timp1In), on(mmp3Out), on(smad4Out), on(timp1Out).
off(fosOut) :- on(col1a1In), on(col1a2In), off(fosIn), on(smad4In), on(mmp1Out), off(mmp13Out), on(nfkb1Out), on(smad4Out), on(timp1Out).
off(fosOut) :- off(col1a1In), on(ets1In), on(junbIn), off(mmp13In), on(smad7In), off(mmp13Out), on(timp1Out).
off(junbIn) :- off(col1a1In), on(col1a2In), on(ets1In), on(junIn), off(mmp3In), off(mmp13In), on(smad4In), off(tgfb1In), on(timp1In), on(fosOut), on(smad4Out).
off(smad7In) :- off(col1a1In), on(col1a2In), on(ets1In), on(junIn), off(mmp3In), off(mmp13In), on(smad4In), off(tgfb1In), on(timp1In), on(fosOut), on(smad4Out).
on(fosOut) :- on(smad4In), off(mmp13Out), off(nfkb1Out), on(smad4Out), on(smad7Out).
off(mmp3Out) :- on(smad4In), off(mmp13Out), off(nfkb1Out), on(smad4Out), on(smad7Out).
off(mmp9Out) :- on(smad4In), on(junOut), on(mmp3Out), on(smad4Out), on(smad7Out), on(timp1Out).
on(smad7Out) :- on(smad4In), on(junOut), on(mmp3Out), off(mmp9Out), on(smad4Out), on(timp1Out).
off(mmp3Out) :- on(smad4In), on(fosOut), off(nfkb1Out), on(smad4Out).
off(mmp13Out) :- on(smad4In), on(fosOut), off(nfkb1Out), on(smad4Out).
on(smad7Out) :- on(smad4In), on(fosOut), off(nfkb1Out), on(smad4Out).
on(junOut) :- on(smad4In), on(col1a1Out), on(junbOut), off(mmp1Out), on(smad4Out), on(smad7Out), on(timp1Out).
on(junbOut) :- on(nfkb1In), on(smad4In), on(junOut), on(smad4Out), on(timp1Out).
on(smad7Out) :- on(nfkb1In), on(smad4In), on(junOut), on(smad4Out), on(timp1Out).
off(mmp9In) :- on(nfkb1In), on(smad4In), on(col1a1Out), off(mmp9Out), off(nfkb1Out), on(smad4Out), on(smad7Out), on(tgfb1Out).
on(mmp3Out) :- off(mmp9In), on(smad4In), off(fosOut), on(junOut), on(nfkb1Out), on(smad4Out), on(timp1Out).
off(fosOut) :- off(mmp9In), on(smad4In), on(col1a1Out), off(junbOut), off(mmp9Out), off(nfkb1Out), on(smad4Out), on(tgfb1Out), on(timp1Out).
on(nfkb1Out) :- off(mmp3In), off(mmp9In), off(mmp13In), on(smad4In), on(smad7In), on(mmp1Out), off(mmp13Out), on(timp1Out).
off(mmp1Out) :- off(mmp1In), on(smad4In), on(col1a1Out), on(ets1Out), off(mmp9Out), on(smad4Out), on(smad7Out), on(timp1Out).
on(tgfb1Out) :- off(mmp1In), on(smad4In), on(smad7In), on(ets1Out), on(smad4Out), on(smad7Out), on(timp1Out).
on(nfkb1Out) :- off(mmp1In), off(mmp9In), on(smad4In), off(junbOut), on(mmp1Out), off(mmp13Out), on(smad4Out), off(smad7Out).
off(mmp9In) :- on(junIn), on(nfkb1In), on(smad4In), off(junOut), on(mmp1Out), off(mmp13Out), on(smad4Out), off(smad7Out), on(tgfb1Out).
on(nfkb1In) :- on(junIn), on(junbIn), off(mmp13In), on(smad4In), on(smad7In), off(tgfb1In), on(nfkb1Out), on(tgfb1Out).
off(fosOut) :- on(fosIn), off(mmp13In), on(smad4In), off(tgfb1In), on(mmp1Out), off(mmp13Out), on(timp1Out).
on(col1a1Out) :- on(fosIn), off(mmp3In), off(mmp13In), on(smad4In), on(junbOut), off(mmp9Out), on(smad4Out), on(timp1Out).
off(junbOut) :- on(fosIn), off(mmp3In), off(mmp9In), off(mmp13In), on(smad4In), off(mmp13Out), on(smad4Out), off(smad7Out).
on(smad7Out) :- on(fosIn), off(mmp3In), off(mmp9In), off(mmp13In), on(smad4In), on(junbOut), on(timp1Out).
on(col1a1Out) :- on(fosIn), on(junIn), off(mmp1In), off(mmp3In), off(mmp13In), on(smad4In), off(tgfb1In), on(mmp3Out), on(smad4Out), on(tgfb1Out), on(timp1Out).
on(smad7Out) :- on(fosIn), on(junIn), off(mmp1In), off(mmp3In), off(mmp13In), on(smad4In), off(tgfb1In), on(mmp3Out), on(smad4Out), on(tgfb1Out), on(timp1Out).
off(junOut) :- on(ets1In), on(smad7In), off(junbOut), on(mmp3Out), on(smad4Out), on(tgfb1Out), on(timp1Out).
on(tgfb1Out) :- on(ets1In), on(smad4In), on(smad7In), off(mmp3Out), off(mmp13Out).
off(junOut) :- on(ets1In), on(smad4In), on(smad7In), on(col1a1Out), off(ets1Out), off(junbOut), on(smad4Out), on(tgfb1Out).
on(junIn) :- on(ets1In), off(mmp9In), off(mmp13In), on(smad4In), on(smad7In).
on(junbIn) :- on(ets1In), off(mmp9In), off(mmp13In), on(smad4In), on(smad7In).
off(col1a1In) :- on(ets1In), on(junbIn), off(mmp13In), on(smad7In), on(mmp3Out), on(smad4Out), on(tgfb1Out), on(timp1Out).
off(tgfb1In) :- on(ets1In), on(junIn), off(mmp13In), on(smad4In), on(junbOut), off(mmp9Out), on(smad4Out), on(timp1Out).
off(mmp1In) :- on(ets1In), on(fosIn), off(mmp3In), off(mmp13In), on(smad4In), off(junbOut), off(mmp9Out), on(smad4Out), on(tgfb1Out).
off(junOut) :- on(col1a2In), on(nfkb1In), on(tgfb1In), on(ets1Out), off(fosOut), on(smad4Out), on(tgfb1Out), on(timp1Out).
on(mmp3Out) :- on(col1a2In), on(nfkb1In), on(tgfb1In), on(ets1Out), off(fosOut), on(smad4Out), on(tgfb1Out), on(timp1Out).
off(fosOut) :- on(col1a2In), on(nfkb1In), on(tgfb1In), on(col1a1Out), on(junbOut), on(nfkb1Out), on(smad4Out), on(tgfb1Out), on(timp1Out).
on(col1a1Out) :- on(col1a2In), off(nfkb1In), on(smad4In), on(fosOut), on(nfkb1Out), on(smad4Out).
off(ets1Out) :- on(col1a2In), off(nfkb1In), on(smad4In), on(fosOut), on(nfkb1Out), on(smad4Out).
off(mmp9Out) :- on(col1a2In), off(nfkb1In), on(smad4In), on(fosOut), on(nfkb1Out), on(smad4Out).
on(tgfb1Out) :- on(col1a2In), off(nfkb1In), on(smad4In), on(fosOut), on(nfkb1Out), on(smad4Out).
on(nfkb1In) :- on(col1a2In), off(mmp13In), on(timp1In), on(mmp1Out), on(mmp3Out), off(mmp13Out), on(smad4Out), on(smad7Out), on(timp1Out).
on(nfkb1Out) :- on(col1a2In), off(mmp13In), on(timp1In), on(mmp1Out), on(mmp3Out), off(mmp13Out), on(smad4Out), on(smad7Out), on(timp1Out).
off(col1a1In) :- on(col1a2In), off(mmp13In), on(timp1In), on(mmp1Out), on(mmp3Out), off(mmp9Out), off(mmp13Out), on(smad4Out), on(timp1Out).
on(ets1In) :- on(col1a2In), off(mmp13In), on(timp1In), on(mmp1Out), on(mmp3Out), off(mmp9Out), off(mmp13Out), on(smad4Out), on(timp1Out).
on(ets1Out) :- on(col1a2In), off(mmp13In), on(timp1In), on(mmp1Out), on(mmp3Out), off(mmp9Out), off(mmp13Out), on(smad4Out), on(timp1Out).
on(mmp3Out) :- on(col1a2In), off(mmp13In), on(timp1In), off(fosOut), on(mmp1Out), on(mmp9Out), off(mmp13Out), on(nfkb1Out), on(smad4Out), on(timp1Out).
on(col1a1In) :- on(col1a2In), off(mmp9In), on(smad4In), on(smad7In), on(col1a1Out), off(mmp9Out), off(nfkb1Out), on(smad4Out), on(smad7Out), on(tgfb1Out).
on(junIn) :- on(col1a2In), off(mmp9In), off(mmp13In), on(smad4In), on(timp1In), on(ets1Out), on(smad7Out), on(timp1Out).
on(junIn) :- on(col1a2In), off(mmp3In), off(mmp13In), on(smad4In), on(timp1In), off(nfkb1Out), on(smad4Out), on(smad7Out).
on(junIn) :- on(col1a2In), off(mmp3In), off(mmp13In), on(smad4In), on(timp1In), on(col1a1Out), off(ets1Out), off(junOut), off(junbOut), on(mmp1Out), off(mmp3Out), off(mmp9Out), off(mmp13Out), on(smad4Out), on(smad7Out), on(tgfb1Out), off(timp1Out).
on(junIn) :- on(col1a2In), off(mmp3In), off(mmp9In), off(mmp13In), on(smad4In), on(timp1In), on(col1a1Out), off(mmp9Out), off(nfkb1Out), on(smad4Out).
on(mmp9In) :- on(col1a2In), off(mmp1In), off(mmp3In), off(mmp13In), on(smad4In), on(timp1In), off(fosOut), off(junOut), on(mmp1Out), on(mmp3Out), off(mmp13Out), on(smad4Out), on(tgfb1Out), on(timp1Out).
off(mmp9In) :- on(col1a2In), off(junbIn), on(smad4In), on(tgfb1In), on(mmp1Out), off(mmp13Out), on(smad4Out), off(smad7Out).
off(fosOut) :- on(col1a2In), off(junbIn), on(smad4In), on(tgfb1In), on(col1a1Out), on(junbOut), on(nfkb1Out), on(smad4Out), on(tgfb1Out), on(timp1Out).
off(junbOut) :- on(col1a2In), off(junbIn), off(nfkb1In), on(smad4In), on(col1a1Out), off(ets1Out), on(fosOut), off(mmp9Out), on(smad4Out), on(tgfb1Out).
off(junbIn) :- on(col1a2In), on(junIn), off(mmp3In), off(mmp13In), on(smad4In), off(tgfb1In), on(timp1In), on(col1a1Out), off(ets1Out), on(fosOut), on(smad4Out).
off(smad7In) :- on(col1a2In), on(junIn), off(mmp3In), off(mmp13In), on(smad4In), off(tgfb1In), on(timp1In), on(col1a1Out), off(ets1Out), on(fosOut), on(smad4Out).
off(fosIn) :- on(col1a2In), on(junIn), off(mmp1In), on(nfkb1In), on(smad4In), on(smad7In), on(tgfb1In), on(timp1In), on(col1a1Out), on(smad4Out), on(tgfb1Out).
off(junbIn) :- on(col1a2In), on(junIn), off(mmp1In), off(mmp3In), off(mmp9In), off(mmp13In), on(nfkb1In), on(smad4In), off(tgfb1In), on(timp1In), on(col1a1Out), off(mmp9Out), on(smad4Out), on(tgfb1Out).
off(smad7In) :- on(col1a2In), on(junIn), off(mmp1In), off(mmp3In), off(mmp9In), off(mmp13In), on(nfkb1In), on(smad4In), off(tgfb1In), on(timp1In), on(col1a1Out), off(mmp9Out), on(smad4Out), on(tgfb1Out).
on(timp1In) :- on(col1a2In), off(fosIn), on(smad4In), off(nfkb1Out), on(smad4Out).
off(fosOut) :- on(col1a2In), off(fosIn), off(mmp13In), on(tgfb1In), on(smad4Out).
on(mmp1Out) :- on(col1a2In), off(fosIn), off(mmp13In), on(tgfb1In), on(smad4Out).
off(mmp13Out) :- on(col1a2In), off(fosIn), off(mmp13In), on(tgfb1In), on(smad4Out).
off(junOut) :- on(col1a2In), off(fosIn), off(mmp9In), on(smad4In), on(timp1In), on(ets1Out), off(fosOut), on(tgfb1Out), on(timp1Out).
on(ets1In) :- on(col1a2In), off(fosIn), off(junbIn), on(mmp9In), off(mmp13In), on(smad4In), on(timp1In), on(smad4Out).
on(tgfb1Out) :- on(col1a2In), off(fosIn), on(junIn), off(mmp1In), off(mmp3In), off(mmp13In), on(smad4In), off(tgfb1In), on(timp1In), on(mmp1Out), off(mmp13Out), on(smad4Out).
on(tgfb1Out) :- on(col1a2In), off(fosIn), on(junIn), off(mmp1In), off(mmp3In), off(mmp13In), on(smad4In), off(tgfb1In), on(timp1In), off(fosOut), on(smad4Out).
off(fosIn) :- on(col1a2In), on(ets1In), on(tgfb1In), on(timp1In), on(mmp1Out), off(mmp13Out), on(smad4Out), on(tgfb1Out).
off(junOut) :- on(col1a2In), on(ets1In), on(tgfb1In), on(timp1In), on(mmp1Out), off(mmp13Out), on(smad4Out), on(tgfb1Out).
off(fosIn) :- on(col1a2In), on(ets1In), on(tgfb1In), on(timp1In), on(col1a1Out), on(smad4Out), on(smad7Out), on(tgfb1Out).
on(mmp3Out) :- on(col1a2In), on(ets1In), off(mmp13In), on(smad7In), on(timp1In), off(fosOut), on(mmp1Out), off(mmp13Out), on(smad4Out), on(timp1Out).
off(fosIn) :- on(col1a2In), on(ets1In), off(junbIn), on(mmp9In), off(mmp13In), on(smad4In), on(timp1In), on(smad4Out).
off(junOut) :- on(col1a2In), on(ets1In), off(fosIn), on(tgfb1In), on(timp1In), off(junbOut), on(smad4Out), on(tgfb1Out).
off(junbIn) :- on(col1a2In), on(ets1In), off(fosIn), off(mmp9In), on(smad4In), on(tgfb1In), on(timp1In), on(smad4Out).
on(mmp3In) :- on(col1a2In), on(ets1In), off(fosIn), off(mmp9In), on(smad4In), on(smad7In), on(timp1In), off(mmp9Out), on(smad4Out), on(tgfb1Out).
off(fosIn) :- on(col1a1In), on(col1a2In), on(ets1In), off(junbIn), on(smad4In), on(timp1In), on(smad4Out).
on(tgfb1In) :- on(col1a1In), on(col1a2In), on(ets1In), off(junbIn), on(smad4In), on(timp1In), on(smad4Out).
off(junbIn) :- on(col1a1In), on(col1a2In), on(ets1In), off(fosIn), on(smad4In), on(timp1In), on(smad4Out).
on(tgfb1In) :- on(col1a1In), on(col1a2In), on(ets1In), off(fosIn), on(smad4In), on(timp1In), on(smad4Out).
on(smad7Out) :- on(col1a1In), on(col1a2In), off(ets1In), off(mmp9In), on(smad4In), on(col1a1Out), off(mmp9Out), off(nfkb1Out), on(smad4Out), on(tgfb1Out).
off(fosOut) :- on(smad7In), on(junbOut), on(mmp3Out), on(smad4Out), on(timp1Out).
on(nfkb1Out) :- on(smad7In), on(junbOut), on(mmp3Out), on(smad4Out), on(timp1Out).
on(mmp3Out) :- on(smad4In), off(fosOut), on(junOut), off(mmp9Out), on(smad4Out), on(smad7Out), on(timp1Out).
off(ets1Out) :- on(smad4In), on(col1a1Out), off(fosOut), on(junOut), off(mmp1Out), on(smad4Out), on(smad7Out), on(timp1Out).
on(col1a1Out) :- off(mmp1In), on(smad4In), on(junOut), off(mmp9Out), on(smad4Out), on(timp1Out).
off(ets1Out) :- off(mmp1In), on(smad4In), on(col1a1Out), on(junbOut), off(mmp9Out), on(nfkb1Out), on(smad4Out), on(smad7Out), on(tgfb1Out), on(timp1Out).
off(ets1Out) :- off(mmp1In), on(smad4In), on(col1a1Out), off(fosOut), on(junbOut), off(mmp9Out), on(smad4Out), on(smad7Out), on(tgfb1Out), on(timp1Out).
off(fosOut) :- off(mmp1In), on(smad4In), on(smad7In), on(junbOut), on(nfkb1Out), on(smad4Out), on(timp1Out).
on(junIn) :- on(fosIn), on(junbIn), off(mmp3In), off(mmp13In), on(smad4In), on(smad7In), on(col1a1Out), off(mmp3Out), off(mmp13Out), on(smad4Out).
off(mmp1In) :- on(ets1In), on(smad4In), on(smad7In), off(mmp3Out), off(mmp13Out), on(smad4Out), on(tgfb1Out).
on(fosIn) :- on(ets1In), on(junbIn), off(mmp3In), off(mmp13In), on(smad4In), on(smad7In), off(tgfb1In).
off(tgfb1In) :- on(ets1In), on(junIn), off(mmp9In), off(mmp13In), on(smad4In), on(junbOut), on(timp1Out).
off(col1a1In) :- on(ets1In), on(fosIn), off(mmp13In), on(smad4In), on(mmp1Out), off(mmp13Out), on(tgfb1Out).
off(tgfb1In) :- on(ets1In), on(fosIn), off(mmp13In), on(smad4In), on(mmp1Out), off(mmp13Out), on(tgfb1Out).
off(junOut) :- on(ets1In), on(fosIn), off(mmp13In), on(smad4In), on(mmp1Out), off(mmp13Out), on(tgfb1Out).
off(fosOut) :- on(col1a2In), off(nfkb1In), on(smad4In), on(ets1Out), on(mmp3Out), on(smad4Out), on(timp1Out).
on(nfkb1Out) :- on(col1a2In), off(mmp13In), on(nfkb1In), on(timp1In), on(ets1Out), off(mmp13Out), on(smad7Out), on(timp1Out).
off(junOut) :- on(col1a2In), on(mmp9In), off(mmp13In), on(timp1In), off(fosOut), off(junbOut), on(smad4Out), on(tgfb1Out).
on(mmp3Out) :- on(col1a2In), on(mmp9In), off(mmp13In), on(nfkb1In), on(timp1In), off(fosOut), off(junOut), on(mmp1Out), off(mmp13Out), on(smad4Out), on(tgfb1Out), on(timp1Out).
on(junbIn) :- on(col1a2In), off(mmp3In), off(mmp13In), on(smad7In), on(timp1In), on(ets1Out), off(mmp13Out), on(timp1Out).
on(junIn) :- on(col1a2In), off(mmp3In), off(mmp13In), on(smad4In), on(timp1In), off(fosOut), on(mmp1Out), on(mmp9Out), off(mmp13Out), on(nfkb1Out), on(timp1Out).
on(junIn) :- on(col1a2In), off(mmp3In), off(mmp13In), on(smad4In), on(timp1In), on(ets1Out), off(mmp9Out), on(smad4Out), on(smad7Out), on(timp1Out).
on(nfkb1Out) :- on(col1a2In), on(mmp1In), off(mmp3In), off(mmp13In), on(tgfb1In), on(mmp1Out), off(mmp13Out), on(smad4Out), on(tgfb1Out), on(timp1Out).
off(mmp9Out) :- on(col1a2In), on(junbIn), on(mmp1In), off(mmp13In), on(smad7In), on(timp1In), on(smad4Out), on(smad7Out).
off(mmp13Out) :- on(col1a2In), on(junbIn), off(mmp1In), off(mmp3In), off(mmp13In), on(smad4In), on(smad7In), on(timp1In), on(smad4Out).
on(timp1Out) :- on(col1a2In), on(junbIn), off(mmp1In), off(mmp3In), off(mmp13In), on(smad4In), on(smad7In), on(timp1In), on(smad4Out).
off(mmp9In) :- on(col1a2In), off(junbIn), on(mmp1In), off(mmp13In), on(nfkb1In), on(smad4In), off(smad7In), off(junOut), off(junbOut), on(smad4Out), on(tgfb1Out).
off(col1a1In) :- on(col1a2In), off(junbIn), on(mmp1In), off(mmp13In), on(nfkb1In), on(smad4In), off(smad7In), on(timp1In).
on(ets1In) :- on(col1a2In), off(junbIn), on(mmp1In), off(mmp13In), on(nfkb1In), on(smad4In), off(smad7In), on(timp1In).
off(fosIn) :- on(col1a2In), off(junbIn), on(mmp1In), off(mmp13In), on(nfkb1In), on(smad4In), off(smad7In), on(timp1In).
off(junbIn) :- on(col1a2In), on(junIn), off(mmp3In), off(mmp13In), on(smad4In), off(tgfb1In), on(timp1In), off(junbOut), on(mmp3Out), off(mmp9Out), on(smad4Out), on(tgfb1Out), on(timp1Out).
off(smad7In) :- on(col1a2In), on(junIn), off(mmp3In), off(mmp13In), on(smad4In), off(tgfb1In), on(timp1In), off(junbOut), on(mmp3Out), off(mmp9Out), on(smad4Out), on(tgfb1Out), on(timp1Out).
off(junbIn) :- on(col1a2In), on(junIn), off(mmp1In), off(mmp3In), off(mmp13In), on(smad4In), off(tgfb1In), on(timp1In), on(mmp3Out), off(mmp9Out), on(smad4Out), on(tgfb1Out), on(timp1Out).
off(smad7In) :- on(col1a2In), on(junIn), off(mmp1In), off(mmp3In), off(mmp13In), on(smad4In), off(tgfb1In), on(timp1In), on(mmp3Out), off(mmp9Out), on(smad4Out), on(tgfb1Out), on(timp1Out).
off(junbIn) :- on(col1a2In), on(fosIn), off(mmp1In), off(mmp9In), on(smad4In), on(timp1In), on(col1a1Out), off(junbOut), off(mmp9Out), on(smad4Out), on(smad7Out), on(tgfb1Out).
off(col1a1In) :- on(col1a2In), off(fosIn), off(mmp13In), on(timp1In), on(ets1Out), off(mmp9Out), on(smad4Out), on(timp1Out).
on(ets1In) :- on(col1a2In), off(fosIn), off(mmp13In), on(timp1In), on(ets1Out), off(mmp9Out), on(smad4Out), on(timp1Out).
on(nfkb1In) :- on(col1a2In), off(fosIn), off(mmp13In), on(tgfb1In), off(fosOut), off(junOut), on(mmp1Out), off(mmp13Out), on(smad4Out), on(tgfb1Out).
on(nfkb1In) :- on(col1a2In), off(fosIn), off(mmp13In), on(smad7In), on(smad4Out), on(tgfb1Out).
off(fosOut) :- on(col1a2In), off(fosIn), off(mmp13In), on(smad7In), on(smad4Out), on(tgfb1Out).
off(junOut) :- on(col1a2In), off(fosIn), off(mmp13In), on(smad7In), on(smad4Out), on(tgfb1Out).
on(mmp1Out) :- on(col1a2In), off(fosIn), off(mmp13In), on(smad7In), on(smad4Out), on(tgfb1Out).
off(mmp13Out) :- on(col1a2In), off(fosIn), off(mmp13In), on(smad7In), on(smad4Out), on(tgfb1Out).
on(mmp3In) :- on(col1a2In), off(fosIn), off(junbIn), on(smad4In), on(tgfb1In), on(timp1In), on(col1a1Out), on(mmp3Out), on(smad4Out), on(tgfb1Out), on(timp1Out).
off(junbIn) :- on(col1a2In), on(ets1In), on(smad4In), on(timp1In), on(fosOut), on(mmp1Out), off(mmp9Out), off(mmp13Out), on(smad4Out).
off(junOut) :- on(col1a2In), on(ets1In), on(mmp3In), on(smad4In), on(timp1In), off(junbOut), on(smad4Out), on(tgfb1Out).
on(tgfb1In) :- on(col1a2In), on(ets1In), off(fosIn), on(smad7In), on(timp1In), on(col1a1Out), on(smad4Out), on(smad7Out), on(tgfb1Out).
off(fosOut) :- on(col1a1In), on(col1a2In), off(junbIn), on(smad4In), on(ets1Out), on(smad4Out), on(timp1Out).
on(mmp3Out) :- on(col1a1In), on(col1a2In), off(junbIn), on(smad4In), on(ets1Out), on(smad4Out), on(timp1Out).
off(fosIn) :- on(col1a1In), on(col1a2In), off(junbIn), off(mmp1In), off(mmp9In), off(nfkb1In), on(smad4In), on(tgfb1In), on(timp1In), on(smad4Out).
off(fosIn) :- on(col1a1In), on(col1a2In), on(junIn), off(junbIn), off(mmp1In), off(mmp9In), on(smad4In), on(tgfb1In), on(timp1In), on(smad4Out).
off(fosOut) :- off(col1a1In), on(ets1In), on(junbIn), off(mmp13In), on(smad7In), on(ets1Out), on(timp1Out).
off(tgfb1In) :- off(col1a1In), on(ets1In), on(junIn), off(mmp13In), on(smad4In), off(mmp13Out), on(smad4Out), off(smad7Out).
off(mmp9Out) :- off(col1a1In), on(col1a2In), on(ets1In), on(mmp1In), off(mmp13In), on(nfkb1In), on(timp1In), on(col1a1Out), on(smad4Out), on(tgfb1Out).
on(col1a2In) :- off(col1a1Out).
on(ets1In) :- off(col1a1Out).
off(mmp13In) :- off(col1a1Out).
on(timp1In) :- off(col1a1Out).
on(ets1Out) :- off(col1a1Out).
off(mmp13Out) :- off(col1a1Out).
on(timp1Out) :- off(col1a1Out).
on(smad7Out) :- on(smad4In), on(col1a1Out), off(ets1Out), off(mmp9Out), off(nfkb1Out), on(smad4Out), on(tgfb1Out).
on(nfkb1Out) :- off(mmp9In), on(smad4In), on(col1a1Out), off(ets1Out), off(junbOut), on(mmp1Out), off(mmp3Out), off(mmp9Out), off(mmp13Out), on(smad4Out), on(smad7Out), on(tgfb1Out), on(timp1Out).
on(tgfb1Out) :- off(mmp3In), off(mmp13In), on(nfkb1In), on(smad7In), on(ets1Out), off(fosOut), on(timp1Out).
off(fosOut) :- off(mmp1In), on(smad4In), on(smad7In), off(junbOut), off(mmp13Out), on(smad4Out), on(timp1Out).
off(fosOut) :- on(junbIn), off(mmp13In), on(smad4In), on(smad7In), off(tgfb1In), off(mmp13Out), on(nfkb1Out), on(timp1Out).
on(ets1In) :- on(junbIn), off(mmp13In), on(smad4In), on(smad7In), off(tgfb1In), off(mmp9Out), on(smad4Out).
off(fosOut) :- on(junbIn), off(mmp13In), on(smad4In), on(smad7In), off(tgfb1In), on(mmp1Out), off(mmp13Out), on(timp1Out).
on(junIn) :- on(junbIn), off(mmp9In), on(smad4In), on(smad7In), on(ets1Out), on(timp1Out).
on(junIn) :- on(junbIn), off(mmp1In), on(smad4In), on(smad7In), on(col1a1Out), off(mmp3Out), off(mmp13Out), on(smad4Out).
on(ets1In) :- on(junIn), on(junbIn), off(mmp9In), off(mmp13In), on(smad4In), on(smad7In), off(tgfb1In).
on(junIn) :- on(fosIn), on(junbIn), off(mmp13In), on(smad4In), on(smad7In), on(mmp1Out), off(mmp13Out), on(smad7Out).
on(mmp3Out) :- on(fosIn), on(junIn), off(mmp13In), on(smad4In), on(ets1Out), off(fosOut), off(junOut), on(smad4Out), on(tgfb1Out), on(timp1Out).
on(nfkb1Out) :- on(ets1In), on(junbOut), on(mmp3Out), on(smad4Out), on(timp1Out).
on(mmp3Out) :- on(col1a2In), on(tgfb1In), on(ets1Out), off(fosOut), on(nfkb1Out), on(smad4Out), on(timp1Out).
off(mmp9Out) :- on(col1a2In), off(nfkb1In), on(smad4In), off(mmp13Out), on(smad4Out), off(smad7Out), on(tgfb1Out).
on(nfkb1In) :- on(col1a2In), off(mmp13In), on(timp1In), off(fosOut), off(junOut), on(mmp1Out), on(mmp9Out), off(mmp13Out), on(nfkb1Out), on(tgfb1Out), on(timp1Out).
off(junOut) :- on(col1a2In), off(mmp13In), on(nfkb1In), on(timp1In), off(fosOut), on(mmp1Out), on(mmp9Out), off(mmp13Out), on(nfkb1Out), on(timp1Out).
on(tgfb1Out) :- on(col1a2In), off(mmp13In), on(nfkb1In), on(timp1In), off(fosOut), on(mmp1Out), on(mmp9Out), off(mmp13Out), on(nfkb1Out), on(timp1Out).
on(nfkb1Out) :- on(col1a2In), off(mmp13In), on(nfkb1In), on(timp1In), on(ets1Out), on(junbOut), off(mmp13Out), on(timp1Out).
off(col1a1In) :- on(col1a2In), on(mmp9In), off(mmp13In), on(timp1In), off(mmp9Out), on(smad4Out).
on(ets1In) :- on(col1a2In), on(mmp9In), off(mmp13In), on(timp1In), off(mmp9Out), on(smad4Out).
on(tgfb1Out) :- on(col1a2In), on(mmp9In), off(mmp13In), on(timp1In), off(mmp9Out), on(smad4Out).
off(fosOut) :- on(col1a2In), on(mmp9In), off(mmp13In), on(smad7In), on(timp1In), on(smad4Out).
off(mmp13Out) :- on(col1a2In), on(mmp9In), off(mmp13In), on(smad7In), on(timp1In), on(smad4Out).
on(timp1Out) :- on(col1a2In), on(mmp9In), off(mmp13In), on(smad7In), on(timp1In), on(smad4Out).
off(fosOut) :- on(col1a2In), on(mmp3In), on(smad4In), on(timp1In), on(ets1Out), on(smad4Out), on(timp1Out).
on(mmp3Out) :- on(col1a2In), on(mmp3In), on(smad4In), on(timp1In), on(ets1Out), on(smad4Out), on(timp1Out).
on(ets1In) :- on(col1a2In), on(mmp1In), off(mmp13In), on(timp1In), on(ets1Out), on(mmp1Out), off(mmp13Out), on(timp1Out).
on(nfkb1In) :- on(col1a2In), on(mmp1In), off(mmp13In), on(timp1In), on(ets1Out), on(mmp1Out), off(mmp13Out), on(timp1Out).
off(fosOut) :- on(col1a2In), on(mmp1In), off(mmp13In), on(smad7In), on(ets1Out), on(timp1Out).
off(mmp9In) :- on(col1a2In), on(mmp1In), off(mmp13In), on(smad4In), on(ets1Out), off(fosOut), off(junOut), off(junbOut), on(mmp3Out), on(smad4Out), on(tgfb1Out), on(timp1Out).
on(nfkb1Out) :- on(col1a2In), on(mmp1In), off(mmp13In), on(smad4In), on(col1a1Out), off(ets1Out), on(mmp3Out), on(smad4Out), on(smad7Out), on(tgfb1Out), on(timp1Out).
on(nfkb1Out) :- on(col1a2In), on(mmp1In), off(mmp3In), off(mmp13In), on(smad7In), on(mmp1Out), off(mmp13Out), on(tgfb1Out), on(timp1Out).
off(fosOut) :- on(col1a2In), off(mmp1In), on(smad4In), on(tgfb1In), on(timp1In), off(mmp13Out), on(smad4Out), on(timp1Out).
off(fosOut) :- on(col1a2In), off(mmp1In), off(mmp3In), off(mmp13In), on(smad4In), on(timp1In), on(ets1Out), on(mmp1Out), off(mmp13Out), on(smad4Out), on(timp1Out).
on(mmp3Out) :- on(col1a2In), off(mmp1In), off(mmp3In), off(mmp13In), on(smad4In), on(timp1In), on(ets1Out), on(mmp1Out), off(mmp13Out), on(smad4Out), on(timp1Out).
off(fosIn) :- on(col1a2In), on(junbIn), off(mmp1In), on(smad4In), on(smad7In), on(tgfb1In), on(timp1In), on(nfkb1Out), on(smad4Out), on(tgfb1Out).
on(mmp3Out) :- on(col1a2In), off(junbIn), on(smad4In), on(tgfb1In), on(ets1Out), off(fosOut), on(smad4Out), on(timp1Out).
on(junIn) :- on(col1a2In), off(junbIn), off(mmp3In), off(mmp13In), on(smad4In), on(timp1In), off(nfkb1Out), on(smad4Out).
off(smad7In) :- on(col1a2In), on(junIn), off(junbIn), off(mmp3In), off(mmp13In), on(smad4In), on(timp1In), on(ets1Out), off(mmp13Out), on(timp1Out).
off(fosOut) :- on(col1a2In), off(junIn), on(ets1Out), on(smad4Out), on(tgfb1Out), on(timp1Out).
off(junOut) :- on(col1a2In), off(junIn), on(ets1Out), on(smad4Out), on(tgfb1Out), on(timp1Out).
off(mmp9Out) :- on(col1a2In), off(junIn), on(smad4In), off(junOut), on(mmp1Out), off(mmp13Out), on(smad4Out), off(smad7Out), on(tgfb1Out).
off(mmp3Out) :- on(col1a2In), off(junIn), off(mmp3In), off(mmp13In), on(smad4In), off(junOut), off(mmp13Out), on(smad4Out), on(smad7Out), on(tgfb1Out).
on(col1a1In) :- on(col1a2In), on(fosIn), on(nfkb1In), on(smad4In), on(col1a1Out), off(ets1Out), on(fosOut), on(smad4Out).
off(ets1In) :- on(col1a2In), on(fosIn), on(nfkb1In), on(smad4In), on(col1a1Out), off(ets1Out), on(fosOut), on(smad4Out).
on(col1a1In) :- on(col1a2In), on(fosIn), off(mmp1In), off(mmp9In), on(nfkb1In), on(smad4In), on(timp1In), on(col1a1Out), off(mmp9Out), on(smad4Out), on(tgfb1Out).
off(ets1In) :- on(col1a2In), on(fosIn), off(mmp1In), off(mmp9In), on(nfkb1In), on(smad4In), on(timp1In), on(col1a1Out), off(mmp9Out), on(smad4Out), on(tgfb1Out).
off(junbIn) :- on(col1a2In), on(fosIn), off(mmp1In), off(mmp9In), on(nfkb1In), on(smad4In), on(timp1In), on(col1a1Out), off(mmp9Out), on(smad4Out), on(tgfb1Out).
off(junOut) :- on(col1a2In), off(fosIn), on(smad7In), on(timp1In), on(ets1Out), off(fosOut), on(smad4Out), on(tgfb1Out), on(timp1Out).
on(mmp3Out) :- on(col1a2In), off(fosIn), on(smad7In), on(timp1In), on(ets1Out), off(fosOut), on(smad4Out), on(tgfb1Out), on(timp1Out).
off(junbIn) :- on(col1a2In), on(ets1In), on(smad4In), on(timp1In), on(fosOut), off(junOut), on(smad4Out).
off(fosIn) :- on(col1a2In), on(ets1In), on(nfkb1In), on(tgfb1In), on(timp1In), on(smad4Out), on(tgfb1Out).
off(col1a1In) :- on(col1a2In), on(ets1In), off(fosIn), off(mmp3In), off(mmp13In), on(timp1In), on(junbOut), on(timp1Out).
off(col1a1In) :- on(col1a2In), on(ets1In), off(fosIn), off(junbIn), on(mmp9In), off(mmp13In), on(smad4In), off(smad7In), on(timp1In), on(smad4Out).
off(fosOut) :- on(col1a1In), on(col1a2In), on(smad4In), on(ets1Out), on(nfkb1Out), on(smad4Out), on(timp1Out).
on(mmp3Out) :- on(col1a1In), on(col1a2In), on(smad4In), on(ets1Out), on(nfkb1Out), on(smad4Out), on(timp1Out).
on(nfkb1In) :- on(col1a1In), on(col1a2In), off(ets1In), on(junIn), off(mmp1In), off(mmp3In), off(mmp13In), on(smad4In), on(timp1In), on(col1a1Out), on(smad4Out).
off(tgfb1In) :- on(col1a1In), on(col1a2In), off(ets1In), on(junIn), off(mmp1In), off(mmp3In), off(mmp13In), on(smad4In), on(timp1In), on(col1a1Out), on(smad4Out).
off(mmp3In) :- off(col1a1In), on(col1a2In), on(ets1In), on(mmp9In), off(mmp13In), on(timp1In), off(junbOut), on(smad4Out), on(tgfb1Out).
off(junbIn) :- off(col1a1In), on(col1a2In), on(ets1In), on(junIn), off(mmp3In), off(mmp13In), on(smad4In), off(tgfb1In), on(timp1In), on(col1a1Out), off(mmp1Out), off(mmp9Out), on(smad4Out), on(timp1Out).
off(smad7In) :- off(col1a1In), on(col1a2In), on(ets1In), on(junIn), off(mmp3In), off(mmp13In), on(smad4In), off(tgfb1In), on(timp1In), on(col1a1Out), off(mmp1Out), off(mmp9Out), on(smad4Out), on(timp1Out).
off(fosOut) :- on(smad4In), on(junbOut), off(mmp1Out), on(nfkb1Out), on(smad4Out), on(smad7Out), on(tgfb1Out), on(timp1Out).
on(col1a1Out) :- on(smad4In), on(junOut), on(mmp3Out), on(smad4Out), on(tgfb1Out), on(timp1Out).
off(ets1Out) :- on(smad4In), on(junOut), on(mmp3Out), on(smad4Out), on(tgfb1Out), on(timp1Out).
off(fosOut) :- on(smad4In), on(junOut), on(mmp3Out), on(smad4Out), on(tgfb1Out), on(timp1Out).
off(mmp1Out) :- on(smad4In), on(junOut), on(mmp3Out), on(smad4Out), on(tgfb1Out), on(timp1Out).
off(mmp9Out) :- on(smad4In), on(junOut), on(mmp3Out), on(smad4Out), on(tgfb1Out), on(timp1Out).
on(mmp13Out) :- on(smad4In), on(junOut), on(mmp3Out), on(smad4Out), on(tgfb1Out), on(timp1Out).
on(smad7Out) :- on(smad4In), on(junOut), on(mmp3Out), on(smad4Out), on(tgfb1Out), on(timp1Out).
off(fosOut) :- on(smad4In), on(junOut), off(mmp1Out), on(nfkb1Out), on(smad4Out), on(smad7Out), on(tgfb1Out), on(timp1Out).
off(mmp1Out) :- on(smad4In), on(ets1Out), off(nfkb1Out), on(smad4Out), on(smad7Out), on(timp1Out).
off(fosOut) :- on(smad4In), on(col1a1Out), off(junbOut), off(mmp1Out), off(mmp9Out), off(nfkb1Out), on(smad4Out), on(tgfb1Out), on(timp1Out).
on(nfkb1Out) :- off(mmp3In), off(mmp9In), off(mmp13In), on(smad4In), off(timp1In), on(col1a1Out), off(ets1Out), off(mmp9Out), on(smad4Out), on(smad7Out), on(tgfb1Out), on(timp1Out).
on(col1a1Out) :- off(mmp1In), on(smad4In), on(junbOut), on(mmp1Out), off(mmp13Out), on(smad4Out), on(timp1Out).
on(tgfb1Out) :- off(mmp1In), on(smad4In), on(junbOut), on(mmp1Out), off(mmp13Out), on(smad4Out), on(timp1Out).
off(fosOut) :- on(fosIn), off(mmp13In), on(smad4In), off(tgfb1In), off(mmp13Out), on(nfkb1Out), on(tgfb1Out), on(timp1Out).
on(nfkb1Out) :- on(fosIn), off(mmp3In), off(mmp9In), off(mmp13In), on(smad4In), off(junbOut), on(mmp1Out), off(mmp13Out), on(smad4Out), off(smad7Out).
on(nfkb1In) :- on(fosIn), off(mmp1In), on(smad4In), on(smad7In), on(col1a1Out), off(junOut), on(smad4Out), on(smad7Out), on(tgfb1Out).
on(nfkb1Out) :- on(fosIn), off(mmp1In), on(nfkb1In), on(smad4In), off(fosOut), off(mmp13Out), on(smad4Out).
off(mmp9In) :- on(fosIn), on(junIn), off(mmp13In), on(smad4In), off(mmp13Out), on(smad4Out), off(smad7Out).
off(col1a1In) :- on(ets1In), off(mmp13In), on(smad4In), off(tgfb1In), on(junbOut), on(mmp1Out), off(mmp13Out), on(timp1Out).
off(junOut) :- on(ets1In), off(mmp9In), on(smad4In), on(col1a1Out), off(ets1Out), on(fosOut), off(junbOut), off(mmp9Out), on(smad4Out), on(tgfb1Out).
off(mmp1In) :- on(ets1In), off(mmp9In), on(smad4In), on(smad7In), on(col1a1Out), off(junOut), off(junbOut), off(mmp9Out), on(smad4Out), on(smad7Out), on(tgfb1Out).
off(mmp1In) :- on(ets1In), off(mmp9In), on(smad4In), on(smad7In), on(col1a1Out), off(junOut), off(junbOut), off(mmp9Out), on(nfkb1Out), on(smad4Out), on(tgfb1Out).
off(col1a1In) :- on(ets1In), off(mmp3In), off(mmp13In), on(junbOut), on(mmp1Out), off(mmp13Out), on(timp1Out).
off(col1a1In) :- on(ets1In), on(junIn), off(mmp13In), on(smad4In), on(junbOut), on(mmp1Out), off(mmp13Out), on(timp1Out).
on(nfkb1Out) :- on(col1a2In), off(mmp13In), on(timp1In), on(ets1Out), on(junbOut), on(mmp1Out), off(mmp13Out), on(timp1Out).
off(junOut) :- on(col1a2In), on(mmp9In), off(mmp13In), on(timp1In), off(junbOut), on(mmp3Out), on(smad4Out), on(tgfb1Out), on(timp1Out).
on(junbIn) :- on(col1a2In), off(mmp3In), off(mmp13In), on(smad7In), on(timp1In), off(fosOut), on(mmp1Out), on(mmp3Out), off(mmp13Out), on(smad4Out), on(timp1Out).
on(nfkb1Out) :- on(col1a2In), on(mmp1In), off(mmp13In), on(smad7In), on(tgfb1In), on(mmp1Out), off(mmp13Out), on(smad4Out), on(tgfb1Out), on(timp1Out).
on(mmp9In) :- on(col1a2In), off(mmp1In), off(mmp3In), off(mmp13In), on(smad4In), on(timp1In), on(ets1Out), off(junOut), off(mmp13Out), on(smad4Out), on(timp1Out).
on(junbIn) :- on(col1a2In), on(junIn), off(mmp13In), on(smad4In), on(smad7In), on(timp1In), on(ets1Out), off(mmp13Out), on(timp1Out).
on(mmp9Out) :- on(col1a2In), on(junIn), off(mmp1In), off(mmp3In), on(mmp9In), off(mmp13In), on(nfkb1In), on(smad4In), on(timp1In), off(mmp13Out), on(nfkb1Out), on(smad4Out), on(smad7Out), on(timp1Out).
off(junOut) :- on(col1a2In), on(junIn), on(junbIn), on(mmp3In), off(mmp9In), on(smad4In), on(smad7In), on(timp1In), off(junbOut), off(mmp9Out), on(smad4Out), on(tgfb1Out).
off(fosOut) :- on(col1a2In), off(junIn), on(junbOut), on(smad4Out), on(tgfb1Out), on(timp1Out).
on(nfkb1Out) :- on(col1a2In), off(junIn), on(junbOut), on(smad4Out), on(tgfb1Out), on(timp1Out).
on(col1a1In) :- on(col1a2In), off(junIn), on(smad4In), on(col1a1Out), on(fosOut), off(mmp9Out), on(smad4Out), on(tgfb1Out).
off(junbIn) :- on(col1a2In), off(junIn), on(smad4In), on(col1a1Out), on(fosOut), off(mmp9Out), on(smad4Out), on(tgfb1Out).
off(mmp9In) :- on(col1a2In), off(junIn), on(smad4In), on(col1a1Out), on(fosOut), off(mmp9Out), on(smad4Out), on(tgfb1Out).
on(tgfb1In) :- on(col1a2In), off(junIn), on(smad4In), on(col1a1Out), on(fosOut), off(mmp9Out), on(smad4Out), on(tgfb1Out).
off(ets1Out) :- on(col1a2In), off(junIn), on(smad4In), on(col1a1Out), on(fosOut), off(mmp9Out), on(smad4Out), on(tgfb1Out).
off(junOut) :- on(col1a2In), off(junIn), on(smad4In), on(col1a1Out), on(fosOut), off(mmp9Out), on(smad4Out), on(tgfb1Out).
off(junbOut) :- on(col1a2In), off(junIn), on(smad4In), on(col1a1Out), on(fosOut), off(mmp9Out), on(smad4Out), on(tgfb1Out).
off(junbIn) :- on(col1a2In), on(fosIn), off(mmp1In), off(mmp9In), on(smad4In), on(timp1In), on(col1a1Out), off(fosOut), off(mmp9Out), on(smad4Out), on(smad7Out), on(tgfb1Out).
off(junOut) :- on(col1a2In), on(fosIn), off(junbIn), off(mmp3In), off(mmp13In), on(smad4In), off(smad7In), on(col1a1Out), on(mmp1Out), off(mmp13Out), on(smad4Out), on(tgfb1Out).
on(mmp3Out) :- on(col1a2In), off(fosIn), on(tgfb1In), on(timp1In), on(ets1Out), off(fosOut), on(smad4Out), on(timp1Out).
on(tgfb1Out) :- on(col1a2In), off(fosIn), off(mmp1In), on(smad4In), on(timp1In), off(fosOut), on(junbOut), on(nfkb1Out), on(smad4Out), on(timp1Out).
off(junbIn) :- on(col1a2In), on(ets1In), on(smad4In), on(timp1In), on(fosOut), on(nfkb1Out), on(smad4Out).
on(mmp3In) :- on(col1a2In), on(ets1In), off(mmp9In), on(smad4In), on(smad7In), on(timp1In), off(junOut), off(junbOut), off(mmp9Out), on(smad4Out), on(tgfb1Out).
off(junIn) :- on(col1a2In), on(ets1In), off(mmp1In), on(smad4In), on(smad7In), on(timp1In), off(mmp9Out), on(nfkb1Out), on(smad4Out), on(tgfb1Out).
off(col1a1In) :- on(col1a2In), on(ets1In), off(fosIn), on(junIn), off(mmp13In), on(smad4In), on(timp1In), on(junbOut), on(timp1Out).
off(mmp3In) :- on(col1a1In), on(col1a2In), off(mmp13In), on(smad4In), on(ets1Out), off(fosOut), off(junbOut), on(smad4Out), on(timp1Out).
off(tgfb1In) :- on(col1a1In), on(col1a2In), on(junIn), off(mmp1In), off(mmp3In), off(mmp13In), on(smad4In), on(timp1In), on(col1a1Out), on(smad4Out), on(smad7Out).
off(junbIn) :- on(col1a1In), on(col1a2In), off(junIn), off(mmp9In), off(nfkb1In), on(smad4In), on(smad7In), on(tgfb1In), on(col1a1Out), off(mmp9Out), on(smad4Out), on(tgfb1Out).
off(mmp1In) :- on(col1a1In), on(col1a2In), off(fosIn), off(mmp9In), on(smad4In), on(smad7In), on(tgfb1In), on(timp1In), on(col1a1Out), off(ets1Out), on(fosOut), off(mmp9Out), on(smad4Out), on(tgfb1Out).
on(mmp3In) :- on(col1a1In), on(col1a2In), off(fosIn), off(mmp9In), on(smad4In), on(smad7In), on(tgfb1In), on(timp1In), on(col1a1Out), off(ets1Out), on(fosOut), off(mmp9Out), on(smad4Out), on(tgfb1Out).
on(mmp13In) :- on(col1a1In), on(col1a2In), off(fosIn), off(mmp9In), on(smad4In), on(smad7In), on(tgfb1In), on(timp1In), on(col1a1Out), off(ets1Out), on(fosOut), off(mmp9Out), on(smad4Out), on(tgfb1Out).
off(junOut) :- on(col1a1In), on(col1a2In), off(fosIn), off(mmp9In), on(smad4In), on(smad7In), on(tgfb1In), on(timp1In), on(col1a1Out), off(ets1Out), on(fosOut), off(mmp9Out), on(smad4Out), on(tgfb1Out).
off(junbOut) :- on(col1a1In), on(col1a2In), off(fosIn), off(mmp9In), on(smad4In), on(smad7In), on(tgfb1In), on(timp1In), on(col1a1Out), off(ets1Out), on(fosOut), off(mmp9Out), on(smad4Out), on(tgfb1Out).
off(fosIn) :- on(col1a1In), on(col1a2In), on(ets1In), on(smad4In), on(smad7In), on(timp1In), on(col1a1Out), off(junOut), on(smad4Out), on(tgfb1Out).
off(junIn) :- on(col1a1In), on(col1a2In), on(ets1In), on(smad4In), on(smad7In), on(timp1In), on(col1a1Out), off(junOut), on(smad4Out), on(tgfb1Out).
off(junbIn) :- on(col1a1In), on(col1a2In), on(ets1In), on(smad4In), on(smad7In), on(timp1In), on(col1a1Out), off(junOut), on(smad4Out), on(tgfb1Out).
on(mmp3In) :- on(col1a1In), on(col1a2In), on(ets1In), on(smad4In), on(smad7In), on(timp1In), on(col1a1Out), off(junOut), on(smad4Out), on(tgfb1Out).
on(tgfb1In) :- on(col1a1In), on(col1a2In), on(ets1In), on(smad4In), on(smad7In), on(timp1In), on(col1a1Out), off(junOut), on(smad4Out), on(tgfb1Out).
on(junIn) :- on(col1a1In), on(col1a2In), off(ets1In), off(fosIn), on(smad4In), on(smad7In), on(timp1In), on(col1a1Out), on(mmp3Out), on(smad4Out), on(smad7Out), on(tgfb1Out), on(timp1Out).
off(mmp1In) :- on(col1a1In), on(col1a2In), off(ets1In), off(fosIn), on(smad4In), on(smad7In), on(timp1In), on(col1a1Out), on(mmp3Out), on(smad4Out), on(smad7Out), on(tgfb1Out), on(timp1Out).
off(junOut) :- off(col1a1In), on(ets1In), on(junbIn), off(mmp13In), on(smad7In), off(junbOut), on(smad4Out).
on(tgfb1Out) :- off(col1a1In), on(ets1In), on(junbIn), off(mmp13In), on(smad7In), off(junbOut), on(smad4Out).
off(tgfb1In) :- off(col1a1In), on(ets1In), on(junIn), off(mmp13In), on(smad4In), on(junOut), on(smad4Out), on(timp1Out).
on(tgfb1Out) :- off(col1a1In), on(ets1In), on(fosIn), off(mmp3In), off(mmp13In), on(smad4In), off(tgfb1In), on(nfkb1Out), on(smad7Out).
off(fosIn) :- off(col1a1In), on(col1a2In), on(ets1In), off(mmp3In), off(mmp13In), on(nfkb1In), on(smad4In), on(timp1In), off(junOut), off(junbOut), off(mmp9Out), on(smad4Out), on(tgfb1Out).
off(junOut) :- off(mmp9In), on(smad4In), on(col1a1Out), off(junbOut), on(mmp1Out), off(mmp9Out), off(mmp13Out), off(nfkb1Out), on(smad4Out), on(tgfb1Out).
on(nfkb1In) :- on(junIn), on(junbIn), off(mmp13In), on(smad4In), on(smad7In), off(tgfb1In), on(col1a1Out), on(nfkb1Out), on(smad4Out).
on(nfkb1In) :- on(junIn), on(junbIn), off(mmp1In), off(mmp3In), off(mmp13In), on(smad4In), on(smad7In), on(nfkb1Out), on(smad4Out), on(tgfb1Out).
on(nfkb1In) :- on(junIn), on(junbIn), off(mmp1In), off(mmp3In), off(mmp13In), on(smad4In), on(smad7In), on(col1a1Out), on(nfkb1Out), on(smad4Out).
on(nfkb1In) :- on(junIn), on(junbIn), off(mmp1In), off(mmp3In), off(mmp13In), on(smad4In), on(smad7In), on(col1a1Out), off(junOut), on(smad4Out), on(tgfb1Out).
off(mmp9In) :- on(fosIn), on(smad4In), on(junOut), off(mmp9Out), on(smad4Out), on(timp1Out).
off(mmp1Out) :- on(fosIn), off(mmp3In), off(mmp9In), off(mmp13In), on(smad4In), on(col1a1Out), on(ets1Out), off(fosOut), off(junbOut), off(mmp9Out), on(smad4Out), on(tgfb1Out), on(timp1Out).
off(fosOut) :- on(fosIn), off(mmp1In), on(smad4In), on(mmp1Out), off(mmp13Out), on(smad4Out), on(timp1Out).
on(nfkb1In) :- on(fosIn), off(mmp1In), on(smad4In), on(smad7In), on(col1a1Out), on(nfkb1Out), on(smad4Out), on(smad7Out).
on(nfkb1In) :- on(fosIn), off(mmp1In), on(smad4In), on(smad7In), on(col1a1Out), off(ets1Out), on(smad4Out).
off(tgfb1In) :- on(ets1In), on(junIn), off(mmp13In), on(smad4In), on(junOut), on(smad4Out), on(smad7Out), on(timp1Out).
off(col1a1In) :- on(ets1In), on(fosIn), off(mmp13In), on(smad4In), on(mmp3Out), on(smad4Out), on(tgfb1Out), on(timp1Out).
off(tgfb1In) :- on(ets1In), on(fosIn), off(mmp13In), on(smad4In), on(mmp3Out), on(smad4Out), on(tgfb1Out), on(timp1Out).
off(col1a1In) :- on(ets1In), on(fosIn), off(mmp13In), on(nfkb1In), on(smad4In).
on(junIn) :- on(ets1In), on(fosIn), off(mmp13In), on(nfkb1In), on(smad4In).
on(junbIn) :- on(ets1In), on(fosIn), off(mmp13In), on(nfkb1In), on(smad4In).
on(smad7In) :- on(ets1In), on(fosIn), off(mmp13In), on(nfkb1In), on(smad4In).
off(tgfb1In) :- on(ets1In), on(fosIn), off(mmp13In), on(nfkb1In), on(smad4In).
on(nfkb1In) :- on(col1a2In), off(mmp13In), on(timp1In), on(ets1Out), on(mmp1Out), off(mmp13Out), on(smad7Out), on(timp1Out).
on(nfkb1Out) :- on(col1a2In), off(mmp13In), on(timp1In), on(ets1Out), on(mmp1Out), off(mmp13Out), on(smad7Out), on(timp1Out).
on(mmp9In) :- on(col1a2In), off(mmp13In), on(timp1In), on(col1a1Out), on(mmp9Out), off(mmp13Out), on(smad4Out), on(timp1Out).
on(nfkb1In) :- on(col1a2In), off(mmp13In), on(timp1In), on(col1a1Out), on(mmp9Out), off(mmp13Out), on(smad4Out), on(timp1Out).
on(smad4In) :- on(col1a2In), off(mmp13In), on(timp1In), on(col1a1Out), on(mmp9Out), off(mmp13Out), on(smad4Out), on(timp1Out).
on(nfkb1Out) :- on(col1a2In), off(mmp13In), on(timp1In), on(col1a1Out), on(mmp9Out), off(mmp13Out), on(smad4Out), on(timp1Out).
on(smad7Out) :- on(col1a2In), off(mmp13In), on(timp1In), on(col1a1Out), on(mmp9Out), off(mmp13Out), on(smad4Out), on(timp1Out).
off(fosOut) :- on(col1a2In), on(mmp9In), off(mmp13In), on(timp1In), on(col1a1Out), on(ets1Out), on(smad4Out), on(timp1Out).
off(junOut) :- on(col1a2In), on(mmp9In), off(mmp13In), on(timp1In), on(col1a1Out), on(ets1Out), on(smad4Out), on(timp1Out).
on(mmp3Out) :- on(col1a2In), on(mmp9In), off(mmp13In), on(timp1In), on(col1a1Out), on(ets1Out), on(smad4Out), on(timp1Out).
on(tgfb1Out) :- on(col1a2In), on(mmp9In), off(mmp13In), on(timp1In), on(col1a1Out), on(ets1Out), on(smad4Out), on(timp1Out).
on(junIn) :- on(col1a2In), off(mmp9In), off(mmp13In), on(smad4In), on(smad7In), on(timp1In), on(ets1Out), on(timp1Out).
off(mmp9In) :- on(col1a2In), on(mmp3In), on(smad4In), on(timp1In), on(mmp1Out), off(mmp13Out), on(smad4Out), off(smad7Out).
off(junOut) :- on(col1a2In), on(mmp3In), on(smad4In), on(timp1In), on(mmp1Out), off(mmp13Out), on(smad4Out), off(smad7Out).
off(mmp9Out) :- on(col1a2In), on(mmp3In), on(smad4In), on(timp1In), on(mmp1Out), off(mmp13Out), on(smad4Out), off(smad7Out).
on(tgfb1Out) :- on(col1a2In), on(mmp3In), on(smad4In), on(timp1In), on(mmp1Out), off(mmp13Out), on(smad4Out), off(smad7Out).
on(junbIn) :- on(col1a2In), off(mmp3In), on(mmp9In), off(mmp13In), on(smad7In), on(timp1In), off(fosOut), off(mmp13Out), on(smad4Out), on(timp1Out).
on(ets1In) :- on(col1a2In), on(mmp1In), off(mmp13In), on(timp1In), on(mmp1Out), on(mmp3Out), off(mmp13Out), on(smad4Out), on(timp1Out).
on(nfkb1In) :- on(col1a2In), on(mmp1In), off(mmp13In), on(timp1In), on(mmp1Out), on(mmp3Out), off(mmp13Out), on(smad4Out), on(timp1Out).
on(nfkb1Out) :- on(col1a2In), on(mmp1In), off(mmp13In), on(smad7In), on(junbOut), on(timp1Out).
off(mmp3In) :- on(col1a2In), on(junbIn), on(mmp9In), off(mmp13In), on(smad7In), on(timp1In), off(fosOut), off(mmp13Out), on(smad4Out), on(timp1Out).
off(mmp9In) :- on(col1a2In), off(junbIn), on(nfkb1In), on(smad4In), on(col1a1Out), off(mmp9Out), off(nfkb1Out), on(smad4Out), on(tgfb1Out).
on(nfkb1Out) :- on(col1a2In), on(junIn), on(smad4In), on(tgfb1In), on(timp1In), on(mmp1Out), off(mmp13Out), on(smad4Out), on(timp1Out).
on(junbIn) :- on(col1a2In), on(junIn), off(mmp13In), on(smad4In), on(smad7In), on(timp1In), off(fosOut), on(mmp1Out), on(mmp3Out), off(mmp13Out), on(smad4Out), on(timp1Out).
off(junbIn) :- on(col1a2In), on(junIn), off(mmp3In), off(mmp13In), on(smad4In), off(tgfb1In), on(timp1In), on(fosOut), on(mmp1Out), off(mmp9Out), off(mmp13Out), on(smad4Out).
off(smad7In) :- on(col1a2In), on(junIn), off(mmp3In), off(mmp13In), on(smad4In), off(tgfb1In), on(timp1In), on(fosOut), on(mmp1Out), off(mmp9Out), off(mmp13Out), on(smad4Out).
off(mmp9Out) :- on(col1a2In), on(fosIn), off(junIn), on(smad4In), on(mmp3Out), on(smad4Out), on(tgfb1Out), on(timp1Out).
on(nfkb1Out) :- on(col1a2In), off(fosIn), on(timp1In), on(junbOut), on(mmp3Out), on(smad4Out), on(timp1Out).
off(fosOut) :- on(col1a2In), off(fosIn), on(tgfb1In), on(col1a1Out), on(junbOut), on(nfkb1Out), on(smad4Out), on(tgfb1Out), on(timp1Out).
on(ets1In) :- on(col1a2In), off(fosIn), off(mmp9In), off(mmp13In), on(smad4In), on(timp1In), on(mmp3Out), on(smad4Out), on(timp1Out).
off(fosIn) :- on(col1a2In), on(ets1In), on(tgfb1In), on(timp1In), on(mmp3Out), on(smad4Out), on(tgfb1Out), on(timp1Out).
off(nfkb1In) :- on(col1a2In), on(ets1In), on(fosIn), off(mmp1In), off(mmp3In), off(mmp13In), on(smad4In), on(timp1In), off(mmp9Out), on(smad4Out).
off(nfkb1In) :- on(col1a2In), on(ets1In), on(fosIn), on(junIn), off(mmp1In), off(mmp3In), off(mmp9In), off(mmp13In), on(smad4In), on(timp1In), on(smad4Out).
off(junbIn) :- on(col1a2In), on(ets1In), off(fosIn), off(junIn), on(smad4In), on(tgfb1In), on(timp1In), on(col1a1Out), on(smad4Out), on(smad7Out), on(tgfb1Out).
on(mmp3In) :- on(col1a2In), on(ets1In), off(fosIn), off(junIn), on(smad4In), on(tgfb1In), on(timp1In), on(col1a1Out), on(smad4Out), on(smad7Out), on(tgfb1Out).
on(smad7Out) :- on(col1a1In), on(col1a2In), off(junbIn), off(mmp9In), on(smad4In), on(col1a1Out), off(mmp9Out), off(nfkb1Out), on(smad4Out), on(tgfb1Out).
off(junOut) :- off(col1a1In), on(ets1In), on(junbIn), off(mmp13In), on(smad7In), on(col1a1Out), off(mmp13Out), on(smad4Out), on(tgfb1Out).
on(mmp1Out) :- off(col1a1In), on(ets1In), on(junbIn), off(mmp13In), on(smad7In), on(col1a1Out), off(mmp13Out), on(smad4Out), on(tgfb1Out).
on(tgfb1Out) :- off(col1a1In), on(ets1In), on(fosIn), off(mmp3In), off(mmp13In), on(smad4In), off(tgfb1In), off(fosOut), on(smad7Out).
off(mmp1Out) :- on(smad4In), on(col1a1Out), off(fosOut), off(mmp9Out), off(nfkb1Out), on(smad4Out), on(smad7Out), on(tgfb1Out), on(timp1Out).
on(mmp3Out) :- on(smad4In), on(col1a1Out), off(fosOut), off(mmp9Out), off(nfkb1Out), on(smad4Out), on(smad7Out), on(tgfb1Out), on(timp1Out).
on(mmp13Out) :- on(smad4In), on(col1a1Out), off(fosOut), off(mmp9Out), off(nfkb1Out), on(smad4Out), on(smad7Out), on(tgfb1Out), on(timp1Out).
off(junbOut) :- off(mmp3In), off(mmp9In), off(mmp13In), on(smad4In), on(smad7In), off(mmp13Out), on(smad4Out), off(smad7Out).
on(fosIn) :- off(mmp3In), off(mmp9In), off(mmp13In), on(smad4In), on(smad7In), on(ets1Out), on(timp1Out).
on(col1a1Out) :- off(mmp1In), on(smad4In), on(junbOut), on(mmp3Out), on(smad4Out), on(timp1Out).
off(fosOut) :- off(mmp1In), on(smad4In), on(junbOut), on(mmp3Out), on(smad4Out), on(timp1Out).
on(tgfb1Out) :- off(mmp1In), on(smad4In), on(junbOut), on(mmp3Out), on(smad4Out), on(timp1Out).
on(smad7Out) :- off(mmp1In), off(mmp9In), on(smad4In), on(col1a1Out), off(junOut), off(junbOut), off(mmp9Out), off(nfkb1Out), on(smad4Out), on(tgfb1Out).
on(junIn) :- on(junbIn), off(mmp9In), on(smad4In), on(smad7In), on(col1a1Out), on(fosOut), off(mmp9Out), on(smad4Out), on(tgfb1Out).
on(nfkb1In) :- on(junIn), on(junbIn), off(mmp13In), on(smad4In), on(smad7In), off(tgfb1In), on(nfkb1Out), on(smad7Out).
on(nfkb1In) :- on(junIn), on(junbIn), off(mmp13In), on(smad4In), on(smad7In), off(tgfb1In), on(mmp3Out), on(smad4Out), on(tgfb1Out), on(timp1Out).
on(nfkb1In) :- on(junIn), on(junbIn), off(mmp1In), off(mmp3In), off(mmp13In), on(smad4In), on(smad7In), on(nfkb1Out), on(smad4Out), on(smad7Out).
off(fosOut) :- on(fosIn), on(nfkb1In), on(smad4In), on(junbOut), on(tgfb1Out), on(timp1Out).
on(smad7Out) :- on(fosIn), off(mmp3In), off(mmp13In), on(nfkb1In), on(smad4In), on(junbOut), on(timp1Out).
on(tgfb1Out) :- on(fosIn), off(mmp3In), off(mmp13In), on(nfkb1In), on(smad4In), on(ets1Out), off(fosOut), on(timp1Out).
on(nfkb1In) :- on(fosIn), off(mmp1In), off(mmp9In), on(smad4In), on(smad7In), on(col1a1Out), off(junOut), off(mmp9Out), on(smad4Out), on(tgfb1Out).
off(fosOut) :- on(ets1In), on(smad7In), off(junbOut), off(mmp13Out), on(smad4Out), on(timp1Out).
off(fosOut) :- on(ets1In), off(mmp9In), on(smad4In), off(junbOut), off(mmp13Out), on(smad4Out), on(timp1Out).
off(col1a1In) :- on(ets1In), off(mmp9In), off(mmp13In), on(smad4In), on(junbOut), on(nfkb1Out), on(timp1Out).
on(tgfb1Out) :- on(ets1In), off(mmp1In), on(smad4In), off(fosOut), on(junbOut), on(nfkb1Out), on(smad4Out), on(timp1Out).
on(tgfb1Out) :- on(ets1In), on(junbIn), off(mmp3In), off(mmp13In), on(smad7In), on(smad7Out).
off(mmp1In) :- on(ets1In), on(fosIn), off(mmp3In), off(mmp13In), on(smad4In), off(mmp3Out), off(mmp13Out), on(smad4Out).
on(col1a1Out) :- on(col1a2In), off(nfkb1In), on(smad4In), on(junbOut), off(mmp9Out), on(smad4Out), on(timp1Out).
off(mmp1Out) :- on(col1a2In), off(nfkb1In), on(smad4In), on(ets1Out), on(smad4Out), on(smad7Out), on(timp1Out).
off(mmp3In) :- on(col1a2In), off(mmp13In), on(tgfb1In), off(junbOut), on(mmp1Out), off(mmp13Out), on(nfkb1Out), on(smad4Out), off(smad7Out).
off(fosOut) :- on(col1a2In), off(mmp13In), on(smad7In), on(timp1In), on(mmp9Out), off(mmp13Out), on(timp1Out).
on(nfkb1Out) :- on(col1a2In), off(mmp13In), on(smad7In), on(timp1In), on(mmp9Out), off(mmp13Out), on(timp1Out).
on(nfkb1In) :- on(col1a2In), off(mmp13In), on(smad4In), on(timp1In), off(fosOut), on(mmp1Out), on(mmp9Out), off(mmp13Out), on(nfkb1Out), on(smad7Out), on(timp1Out).
off(junOut) :- on(col1a2In), off(mmp13In), on(smad4In), on(timp1In), off(fosOut), on(mmp1Out), on(mmp9Out), off(mmp13Out), on(nfkb1Out), on(smad7Out), on(timp1Out).
on(tgfb1Out) :- on(col1a2In), off(mmp13In), on(smad4In), on(timp1In), off(fosOut), on(mmp1Out), on(mmp9Out), off(mmp13Out), on(nfkb1Out), on(smad7Out), on(timp1Out).
on(mmp3Out) :- on(col1a2In), on(mmp9In), off(mmp13In), on(smad7In), on(timp1In), off(fosOut), off(junOut), on(mmp1Out), off(mmp13Out), on(smad4Out), on(tgfb1Out), on(timp1Out).
on(ets1In) :- on(col1a2In), off(mmp9In), off(mmp13In), on(smad4In), on(timp1In), on(mmp1Out), on(mmp3Out), off(mmp13Out), on(smad4Out), on(timp1Out).
on(ets1Out) :- on(col1a2In), off(mmp9In), off(mmp13In), on(smad4In), on(timp1In), on(mmp1Out), on(mmp3Out), off(mmp13Out), on(smad4Out), on(timp1Out).
off(junbOut) :- on(col1a2In), off(mmp1In), off(nfkb1In), on(smad4In), on(timp1In), on(col1a1Out), off(ets1Out), on(fosOut), off(mmp9Out), on(smad4Out), on(tgfb1Out).
on(mmp9In) :- on(col1a2In), off(mmp1In), off(mmp3In), off(mmp13In), on(smad4In), on(timp1In), off(fosOut), on(mmp9Out), off(mmp13Out), on(nfkb1Out), on(smad4Out), on(tgfb1Out), on(timp1Out).
on(smad7Out) :- on(col1a2In), off(mmp1In), off(mmp3In), off(mmp13In), on(smad4In), on(timp1In), off(fosOut), on(mmp9Out), off(mmp13Out), on(nfkb1Out), on(smad4Out), on(tgfb1Out), on(timp1Out).
on(mmp9In) :- on(col1a2In), off(mmp1In), off(mmp3In), off(mmp13In), on(smad4In), on(timp1In), on(ets1Out), off(fosOut), off(mmp13Out), on(nfkb1Out), on(smad4Out), on(tgfb1Out), on(timp1Out).
on(mmp3Out) :- on(col1a2In), on(junbIn), off(mmp13In), on(smad4In), on(smad7In), off(tgfb1In), on(timp1In), off(fosOut), on(mmp1Out), off(mmp13Out), on(smad4Out), on(timp1Out).
off(mmp9In) :- on(col1a2In), off(junbIn), on(smad4In), on(tgfb1In), on(ets1Out), off(fosOut), off(junbOut), on(mmp3Out), on(smad4Out), on(timp1Out).
off(junbIn) :- on(col1a2In), on(junIn), off(mmp3In), off(mmp13In), on(smad4In), off(tgfb1In), on(timp1In), off(junOut), off(mmp1Out), on(smad4Out), on(smad7Out), on(timp1Out).
off(smad7In) :- on(col1a2In), on(junIn), off(mmp3In), off(mmp13In), on(smad4In), off(tgfb1In), on(timp1In), off(junOut), off(mmp1Out), on(smad4Out), on(smad7Out), on(timp1Out).
off(junbIn) :- on(col1a2In), on(junIn), off(mmp3In), off(mmp13In), on(smad4In), off(tgfb1In), on(timp1In), on(fosOut), on(nfkb1Out), on(smad4Out).
off(smad7In) :- on(col1a2In), on(junIn), off(mmp3In), off(mmp13In), on(smad4In), off(tgfb1In), on(timp1In), on(fosOut), on(nfkb1Out), on(smad4Out).
on(col1a1Out) :- on(col1a2In), on(fosIn), off(junbIn), on(smad4In), on(junbOut), on(smad4Out), on(timp1Out).
on(smad7Out) :- on(col1a2In), on(fosIn), off(junbIn), on(smad4In), on(junbOut), on(smad4Out), on(timp1Out).
on(col1a1Out) :- on(col1a2In), off(fosIn), on(smad7In), on(junbOut), on(smad4Out), on(tgfb1Out), on(timp1Out).
off(fosOut) :- on(col1a2In), off(fosIn), on(smad7In), on(junbOut), on(smad4Out), on(tgfb1Out), on(timp1Out).
on(nfkb1Out) :- on(col1a2In), off(fosIn), on(smad7In), on(junbOut), on(smad4Out), on(tgfb1Out), on(timp1Out).
on(timp1In) :- on(col1a2In), off(fosIn), on(smad4In), on(junOut), on(smad4Out), on(timp1Out).
off(mmp9Out) :- on(col1a2In), off(fosIn), on(smad4In), on(smad7In), off(junOut), on(mmp1Out), off(mmp13Out), on(smad4Out), off(smad7Out), on(tgfb1Out).
on(ets1In) :- on(col1a2In), off(fosIn), on(mmp1In), off(mmp13In), on(nfkb1In), on(timp1In), on(mmp3Out), on(smad4Out), on(timp1Out).
off(col1a1In) :- on(col1a2In), off(fosIn), off(mmp1In), off(mmp3In), off(mmp13In), on(smad4In), on(timp1In), off(mmp3Out), off(mmp13Out), on(smad4Out).
on(ets1In) :- on(col1a2In), off(fosIn), off(mmp1In), off(mmp3In), off(mmp13In), on(smad4In), on(timp1In), off(mmp3Out), off(mmp13Out), on(smad4Out).
on(junIn) :- on(col1a2In), off(fosIn), off(mmp1In), off(mmp3In), off(mmp13In), on(smad4In), on(timp1In), off(mmp3Out), off(mmp13Out), on(smad4Out).
off(junbIn) :- on(col1a2In), off(fosIn), off(mmp1In), off(mmp3In), off(mmp13In), on(smad4In), on(timp1In), off(mmp3Out), off(mmp13Out), on(smad4Out).
off(smad7In) :- on(col1a2In), off(fosIn), off(mmp1In), off(mmp3In), off(mmp13In), on(smad4In), on(timp1In), off(mmp3Out), off(mmp13Out), on(smad4Out).
off(tgfb1In) :- on(col1a2In), off(fosIn), off(mmp1In), off(mmp3In), off(mmp13In), on(smad4In), on(timp1In), off(mmp3Out), off(mmp13Out), on(smad4Out).
off(col1a1In) :- on(col1a2In), off(fosIn), on(junIn), off(mmp3In), off(mmp13In), on(smad4In), on(timp1In), on(fosOut), on(smad4Out).
on(ets1In) :- on(col1a2In), off(fosIn), on(junIn), off(mmp3In), off(mmp13In), on(smad4In), on(timp1In), on(fosOut), on(smad4Out).
off(junbIn) :- on(col1a2In), off(fosIn), on(junIn), off(mmp3In), off(mmp13In), on(smad4In), on(timp1In), on(fosOut), on(smad4Out).
off(smad7In) :- on(col1a2In), off(fosIn), on(junIn), off(mmp3In), off(mmp13In), on(smad4In), on(timp1In), on(fosOut), on(smad4Out).
off(tgfb1In) :- on(col1a2In), off(fosIn), on(junIn), off(mmp3In), off(mmp13In), on(smad4In), on(timp1In), on(fosOut), on(smad4Out).
off(fosIn) :- on(col1a2In), on(ets1In), on(smad4In), on(smad7In), on(tgfb1In), on(timp1In), on(col1a1Out), off(ets1Out), on(smad4Out), on(tgfb1Out).
on(tgfb1In) :- on(col1a2In), on(ets1In), off(fosIn), on(smad4In), on(smad7In), on(timp1In), on(col1a1Out), off(ets1Out), on(smad4Out), on(tgfb1Out).
on(junIn) :- on(col1a1In), on(col1a2In), off(mmp3In), off(mmp13In), on(smad4In), on(timp1In), on(ets1Out), on(smad4Out), on(timp1Out).
off(fosIn) :- on(col1a1In), on(col1a2In), on(ets1In), on(smad4In), on(smad7In), on(timp1In), on(col1a1Out), on(nfkb1Out), on(smad4Out), on(tgfb1Out).
off(junIn) :- on(col1a1In), on(col1a2In), on(ets1In), on(smad4In), on(smad7In), on(timp1In), on(col1a1Out), on(nfkb1Out), on(smad4Out), on(tgfb1Out).
off(junbIn) :- on(col1a1In), on(col1a2In), on(ets1In), on(smad4In), on(smad7In), on(timp1In), on(col1a1Out), on(nfkb1Out), on(smad4Out), on(tgfb1Out).
on(mmp3In) :- on(col1a1In), on(col1a2In), on(ets1In), on(smad4In), on(smad7In), on(timp1In), on(col1a1Out), on(nfkb1Out), on(smad4Out), on(tgfb1Out).
on(tgfb1In) :- on(col1a1In), on(col1a2In), on(ets1In), on(smad4In), on(smad7In), on(timp1In), on(col1a1Out), on(nfkb1Out), on(smad4Out), on(tgfb1Out).
on(nfkb1In) :- on(col1a1In), on(col1a2In), off(ets1In), off(junIn), off(mmp9In), on(smad4In), on(smad7In), on(tgfb1In), on(timp1In), on(col1a1Out), off(mmp9Out), on(smad4Out), on(tgfb1Out).
on(mmp1Out) :- off(col1a1In), on(ets1In), on(junbIn), off(mmp13In), on(smad7In), off(mmp9Out), off(mmp13Out), on(smad4Out).
off(tgfb1In) :- off(col1a1In), on(ets1In), on(junIn), off(mmp13In), on(smad4In), off(nfkb1Out), on(smad4Out).
off(junOut) :- off(col1a1In), on(col1a2In), on(ets1In), off(fosIn), off(mmp13In), on(timp1In), on(mmp1Out), off(mmp13Out), on(smad4Out), off(smad7Out).
on(tgfb1Out) :- off(col1a1In), on(col1a2In), on(ets1In), off(fosIn), off(mmp13In), on(timp1In), on(mmp1Out), off(mmp13Out), on(smad4Out), off(smad7Out).
on(tgfb1Out) :- off(col1a1In), on(col1a2In), on(ets1In), off(fosIn), off(mmp1In), off(mmp3In), off(mmp13In), on(smad4In), on(timp1In), on(mmp3Out), on(smad4Out), on(timp1Out).
on(fosOut) :- on(smad4In), off(junOut), off(mmp3Out), off(mmp13Out), off(nfkb1Out), on(smad4Out).
on(smad7Out) :- on(smad4In), off(junOut), off(mmp3Out), off(mmp13Out), off(nfkb1Out), on(smad4Out).
off(mmp9Out) :- on(smad4In), on(fosOut), on(mmp3Out), on(smad4Out), on(smad7Out), on(timp1Out).
on(nfkb1Out) :- on(smad4In), on(fosOut), on(mmp3Out), on(smad4Out), on(smad7Out), on(timp1Out).
off(mmp1Out) :- on(smad4In), on(fosOut), off(junOut), on(smad4Out), on(smad7Out), on(timp1Out).
on(nfkb1Out) :- on(smad4In), on(col1a1Out), off(ets1Out), on(fosOut), off(mmp1Out), on(smad4Out), on(smad7Out), on(timp1Out).
off(mmp9In) :- on(smad4In), on(smad7In), on(junOut), off(mmp9Out), on(smad4Out), on(timp1Out).
on(ets1Out) :- on(smad4In), on(smad7In), on(col1a1Out), off(mmp9Out), off(nfkb1Out), on(smad4Out), on(tgfb1Out), on(timp1Out).
off(mmp9In) :- on(nfkb1In), on(smad4In), on(junOut), on(junbOut), off(mmp9Out), on(smad4Out), on(smad7Out), on(timp1Out).
on(junIn) :- off(mmp3In), off(mmp13In), on(smad4In), off(tgfb1In), off(nfkb1Out), on(smad4Out), on(smad7Out).
on(smad7Out) :- off(mmp3In), off(mmp9In), off(mmp13In), on(smad4In), on(smad7In), on(junbOut), on(timp1Out).
on(tgfb1Out) :- off(mmp3In), off(mmp9In), off(mmp13In), on(smad4In), on(smad7In), on(junbOut), on(timp1Out).
on(ets1In) :- on(junbIn), off(mmp1In), off(mmp3In), off(mmp13In), on(smad4In), on(smad7In), off(mmp9Out), on(smad4Out), on(tgfb1Out).
off(tgfb1In) :- on(junIn), off(mmp1In), off(mmp3In), off(mmp13In), on(smad4In), on(junOut), on(smad4Out), on(smad7Out), on(timp1Out).
on(nfkb1In) :- on(junIn), on(junbIn), off(mmp13In), on(smad4In), on(smad7In), off(tgfb1In), off(fosOut), on(smad7Out).
on(nfkb1In) :- on(junIn), on(junbIn), off(mmp1In), off(mmp3In), off(mmp13In), on(smad4In), on(smad7In), off(fosOut), on(smad4Out), on(smad7Out).
off(fosOut) :- on(fosIn), off(mmp1In), on(smad4In), off(mmp13Out), on(nfkb1Out), on(smad4Out), on(tgfb1Out), on(timp1Out).
off(junOut) :- on(fosIn), off(mmp1In), on(smad4In), on(smad7In), off(junbOut), on(nfkb1Out), on(smad4Out), on(tgfb1Out).
on(nfkb1In) :- on(fosIn), off(mmp1In), on(smad4In), on(smad7In), on(col1a1Out), off(fosOut), on(smad4Out), on(smad7Out).
off(mmp9Out) :- on(ets1In), on(smad4In), on(col1a1Out), on(junOut), on(smad4Out), on(timp1Out).
off(col1a1In) :- on(ets1In), on(junIn), off(mmp3In), off(mmp13In), on(smad4In), off(tgfb1In), on(fosOut), on(nfkb1Out), on(smad4Out).
on(tgfb1Out) :- on(col1a2In), off(nfkb1In), on(smad4In), on(junbOut), on(nfkb1Out), on(smad4Out), on(timp1Out).
on(col1a1Out) :- on(col1a2In), off(nfkb1In), on(smad4In), on(junOut), off(mmp9Out), on(smad4Out), on(timp1Out).
on(ets1Out) :- on(col1a2In), off(mmp13In), on(timp1In), on(junbOut), on(mmp1Out), on(mmp3Out), off(mmp13Out), on(smad4Out), on(timp1Out).
on(nfkb1Out) :- on(col1a2In), off(mmp13In), on(timp1In), on(junbOut), on(mmp1Out), on(mmp3Out), off(mmp13Out), on(smad4Out), on(timp1Out).
off(mmp3In) :- on(col1a2In), off(mmp13In), on(smad7In), on(tgfb1In), off(mmp13Out), on(smad4Out), off(smad7Out).
off(junbOut) :- on(col1a2In), off(mmp9In), off(nfkb1In), on(smad4In), off(mmp13Out), on(smad4Out), off(smad7Out).
off(junbOut) :- on(col1a2In), off(mmp9In), off(nfkb1In), on(smad4In), on(ets1Out), off(fosOut), on(smad4Out), on(timp1Out).
on(mmp1In) :- on(col1a2In), off(mmp9In), off(mmp13In), on(smad4In), on(smad7In), on(junbOut), on(nfkb1Out), on(timp1Out).
off(fosOut) :- on(col1a2In), on(mmp3In), on(smad4In), on(timp1In), on(junbOut), on(smad4Out), on(timp1Out).
on(nfkb1Out) :- on(col1a2In), on(mmp3In), on(smad4In), on(timp1In), on(junbOut), on(smad4Out), on(timp1Out).
off(mmp9In) :- on(col1a2In), on(mmp1In), off(mmp13In), on(smad4In), off(nfkb1Out), on(smad4Out).
on(col1a1Out) :- on(col1a2In), on(mmp1In), off(mmp13In), on(smad4In), off(nfkb1Out), on(smad4Out).
off(mmp9Out) :- on(col1a2In), on(mmp1In), off(mmp13In), on(smad4In), off(nfkb1Out), on(smad4Out).
on(tgfb1Out) :- on(col1a2In), on(mmp1In), off(mmp13In), on(smad4In), off(nfkb1Out), on(smad4Out).
off(junOut) :- on(col1a2In), off(mmp1In), off(nfkb1In), on(smad4In), on(smad7In), on(timp1In), off(mmp13Out), on(nfkb1Out), on(smad4Out), on(tgfb1Out).
on(mmp9In) :- on(col1a2In), off(mmp1In), off(mmp3In), off(mmp13In), on(smad4In), on(timp1In), off(junOut), on(mmp9Out), off(mmp13Out), on(smad4Out), on(timp1Out).
on(smad7Out) :- on(col1a2In), off(mmp1In), off(mmp3In), off(mmp13In), on(smad4In), on(timp1In), off(junOut), on(mmp9Out), off(mmp13Out), on(smad4Out), on(timp1Out).
off(junOut) :- on(col1a2In), off(junbIn), off(mmp9In), on(smad4In), on(tgfb1In), on(col1a1Out), off(junbOut), off(mmp9Out), off(nfkb1Out), on(smad4Out), on(tgfb1Out).
off(junbIn) :- on(col1a2In), on(junIn), off(mmp3In), off(mmp13In), on(smad4In), off(tgfb1In), on(timp1In), on(fosOut), off(junOut), on(smad4Out).
off(smad7In) :- on(col1a2In), on(junIn), off(mmp3In), off(mmp13In), on(smad4In), off(tgfb1In), on(timp1In), on(fosOut), off(junOut), on(smad4Out).
off(tgfb1In) :- on(col1a2In), on(junIn), off(junbIn), off(mmp3In), off(mmp13In), on(smad4In), off(smad7In), on(timp1In), off(nfkb1Out), on(smad4Out).
off(mmp1In) :- on(col1a2In), off(junIn), on(smad4In), on(smad7In), on(timp1In), on(mmp3Out), off(mmp9Out), on(smad4Out), on(tgfb1Out), on(timp1Out).
off(mmp9Out) :- on(col1a2In), off(junIn), off(mmp3In), off(mmp13In), on(smad4In), on(mmp3Out), on(smad4Out), on(tgfb1Out), on(timp1Out).
off(mmp9Out) :- on(col1a2In), off(junIn), off(mmp1In), on(smad4In), on(smad7In), on(timp1In), on(mmp3Out), on(smad4Out), on(tgfb1Out), on(timp1Out).
off(fosOut) :- on(col1a2In), on(fosIn), off(mmp13In), on(smad4In), on(timp1In), on(mmp1Out), on(mmp3Out), off(mmp13Out), on(smad4Out), on(timp1Out).
on(junbIn) :- on(col1a2In), on(fosIn), off(mmp13In), on(smad4In), on(smad7In), on(timp1In), on(ets1Out), off(mmp13Out), on(timp1Out).
off(fosOut) :- on(col1a2In), on(fosIn), on(mmp1In), off(mmp9In), off(mmp13In), on(smad4In), on(ets1Out), on(timp1Out).
on(nfkb1Out) :- on(col1a2In), on(fosIn), off(junbIn), on(smad4In), on(mmp1Out), off(mmp13Out), on(smad4Out), on(timp1Out).
off(mmp3Out) :- on(col1a2In), on(fosIn), off(junIn), on(smad4In), off(junOut), off(mmp13Out), on(smad4Out), on(smad7Out), on(tgfb1Out).
on(junIn) :- on(col1a2In), off(fosIn), off(mmp3In), off(mmp13In), on(smad4In), on(timp1In), on(ets1Out), on(smad7Out), on(timp1Out).
on(nfkb1Out) :- on(col1a2In), on(ets1In), off(mmp13In), on(timp1In), off(col1a1Out), on(ets1Out), off(fosOut), off(mmp13Out), on(timp1Out).
on(fosIn) :- on(col1a2In), on(ets1In), on(junIn), off(mmp1In), off(mmp3In), off(mmp9In), off(mmp13In), off(nfkb1In), on(smad4In), off(tgfb1In), on(timp1In), on(smad4Out).
off(fosIn) :- on(col1a1In), on(col1a2In), on(ets1In), on(smad4In), on(smad7In), on(timp1In), on(col1a1Out), off(ets1Out), on(smad4Out), on(tgfb1Out).
off(junIn) :- on(col1a1In), on(col1a2In), on(ets1In), on(smad4In), on(smad7In), on(timp1In), on(col1a1Out), off(ets1Out), on(smad4Out), on(tgfb1Out).
off(junbIn) :- on(col1a1In), on(col1a2In), on(ets1In), on(smad4In), on(smad7In), on(timp1In), on(col1a1Out), off(ets1Out), on(smad4Out), on(tgfb1Out).
on(mmp3In) :- on(col1a1In), on(col1a2In), on(ets1In), on(smad4In), on(smad7In), on(timp1In), on(col1a1Out), off(ets1Out), on(smad4Out), on(tgfb1Out).
on(tgfb1In) :- on(col1a1In), on(col1a2In), on(ets1In), on(smad4In), on(smad7In), on(timp1In), on(col1a1Out), off(ets1Out), on(smad4Out), on(tgfb1Out).
off(mmp3In) :- off(col1a1In), on(col1a2In), on(ets1In), off(mmp13In), on(timp1In), on(mmp9Out), off(mmp13Out), on(timp1Out).
on(mmp1In) :- off(col1a1In), on(col1a2In), on(ets1In), off(mmp9In), off(mmp13In), on(nfkb1In), on(smad4In), on(timp1In), on(ets1Out), on(mmp1Out), off(mmp13Out), on(timp1Out).
on(ets1Out) :- off(col1a1In), on(col1a2In), on(ets1In), on(mmp1In), off(mmp13In), on(nfkb1In), on(timp1In), on(mmp1Out), on(mmp3Out), off(mmp13Out), on(smad4Out), on(timp1Out).
on(col1a1Out) :- on(smad4In), on(fosOut), off(mmp13Out), on(smad4Out), off(smad7Out).
off(ets1Out) :- on(smad4In), on(fosOut), off(mmp13Out), on(smad4Out), off(smad7Out).
off(junOut) :- on(smad4In), on(fosOut), off(mmp13Out), on(smad4Out), off(smad7Out).
off(junbOut) :- on(smad4In), on(fosOut), off(mmp13Out), on(smad4Out), off(smad7Out).
on(mmp1Out) :- on(smad4In), on(fosOut), off(mmp13Out), on(smad4Out), off(smad7Out).
off(mmp3Out) :- on(smad4In), on(fosOut), off(mmp13Out), on(smad4Out), off(smad7Out).
off(mmp9Out) :- on(smad4In), on(fosOut), off(mmp13Out), on(smad4Out), off(smad7Out).
on(nfkb1Out) :- on(smad4In), on(fosOut), off(mmp13Out), on(smad4Out), off(smad7Out).
on(tgfb1Out) :- on(smad4In), on(fosOut), off(mmp13Out), on(smad4Out), off(smad7Out).
off(timp1Out) :- on(smad4In), on(fosOut), off(mmp13Out), on(smad4Out), off(smad7Out).
on(fosOut) :- on(smad4In), on(col1a1Out), off(ets1Out), off(junOut), off(junbOut), off(mmp9Out), off(nfkb1Out), on(smad4Out), on(smad7Out), on(tgfb1Out).
on(mmp1Out) :- on(smad4In), on(col1a1Out), off(ets1Out), off(junOut), off(junbOut), off(mmp9Out), off(nfkb1Out), on(smad4Out), on(smad7Out), on(tgfb1Out).
off(mmp3Out) :- on(smad4In), on(col1a1Out), off(ets1Out), off(junOut), off(junbOut), off(mmp9Out), off(nfkb1Out), on(smad4Out), on(smad7Out), on(tgfb1Out).
off(mmp13Out) :- on(smad4In), on(col1a1Out), off(ets1Out), off(junOut), off(junbOut), off(mmp9Out), off(nfkb1Out), on(smad4Out), on(smad7Out), on(tgfb1Out).
off(timp1Out) :- on(smad4In), on(col1a1Out), off(ets1Out), off(junOut), off(junbOut), off(mmp9Out), off(nfkb1Out), on(smad4Out), on(smad7Out), on(tgfb1Out).
off(junOut) :- on(smad4In), on(col1a1Out), off(ets1Out), on(fosOut), off(mmp1Out), on(mmp3Out), off(mmp9Out), on(mmp13Out), on(nfkb1Out), on(smad4Out), on(smad7Out), on(tgfb1Out), on(timp1Out).
off(junbOut) :- on(smad4In), on(col1a1Out), off(ets1Out), on(fosOut), off(mmp1Out), on(mmp3Out), off(mmp9Out), on(mmp13Out), on(nfkb1Out), on(smad4Out), on(smad7Out), on(tgfb1Out), on(timp1Out).
off(ets1Out) :- on(nfkb1In), on(smad4In), on(col1a1Out), on(junOut), on(junbOut), on(smad4Out), on(smad7Out), on(timp1Out).
on(nfkb1Out) :- off(mmp9In), on(smad4In), on(col1a1Out), off(ets1Out), on(fosOut), off(junbOut), off(mmp9Out), on(smad4Out), on(smad7Out), on(tgfb1Out), on(timp1Out).
on(tgfb1Out) :- off(mmp3In), off(mmp13In), on(smad7In), on(junbOut), on(mmp1Out), off(mmp13Out), on(nfkb1Out), on(timp1Out).
on(fosIn) :- off(mmp3In), off(mmp9In), off(mmp13In), on(smad4In), off(timp1In), on(col1a1Out), on(mmp3Out), off(mmp9Out), on(smad4Out), on(smad7Out), on(tgfb1Out), on(timp1Out).
off(mmp1Out) :- off(mmp3In), off(mmp9In), off(mmp13In), on(smad4In), off(timp1In), on(col1a1Out), on(mmp3Out), off(mmp9Out), on(smad4Out), on(smad7Out), on(tgfb1Out), on(timp1Out).
on(mmp13Out) :- off(mmp3In), off(mmp9In), off(mmp13In), on(smad4In), off(timp1In), on(col1a1Out), on(mmp3Out), off(mmp9Out), on(smad4Out), on(smad7Out), on(tgfb1Out), on(timp1Out).
on(fosIn) :- off(mmp3In), off(mmp9In), off(mmp13In), on(smad4In), off(timp1In), on(col1a1Out), off(mmp1Out), off(mmp9Out), on(smad4Out), on(smad7Out), on(tgfb1Out), on(timp1Out).
on(mmp3Out) :- off(mmp3In), off(mmp9In), off(mmp13In), on(smad4In), off(timp1In), on(col1a1Out), off(mmp1Out), off(mmp9Out), on(smad4Out), on(smad7Out), on(tgfb1Out), on(timp1Out).
on(mmp13Out) :- off(mmp3In), off(mmp9In), off(mmp13In), on(smad4In), off(timp1In), on(col1a1Out), off(mmp1Out), off(mmp9Out), on(smad4Out), on(smad7Out), on(tgfb1Out), on(timp1Out).
on(nfkb1Out) :- off(mmp3In), off(mmp9In), off(mmp13In), on(smad4In), on(smad7In), off(junbOut), on(mmp1Out), off(mmp13Out), on(smad4Out), off(smad7Out).
off(fosOut) :- off(mmp1In), on(smad4In), on(junOut), on(mmp3Out), on(smad4Out), on(timp1Out).
off(mmp1Out) :- off(mmp1In), on(smad4In), off(fosOut), on(junOut), on(smad4Out), on(smad7Out), on(timp1Out).
on(junIn) :- on(junbIn), on(smad4In), on(smad7In), on(col1a1Out), on(ets1Out), on(smad4Out), on(smad7Out), on(tgfb1Out), on(timp1Out).
on(smad7Out) :- on(junIn), off(mmp3In), off(mmp13In), on(smad4In), on(smad7In), on(junbOut), on(timp1Out).
off(junOut) :- on(junIn), off(mmp3In), off(mmp9In), off(mmp13In), on(smad4In), off(tgfb1In), on(col1a1Out), off(ets1Out), on(fosOut), off(junbOut), off(mmp9Out), on(smad4Out), on(tgfb1Out).
on(nfkb1Out) :- on(fosIn), on(smad4In), on(junbOut), on(mmp1Out), off(mmp13Out), on(timp1Out).
on(smad7Out) :- on(fosIn), off(mmp3In), off(mmp9In), off(mmp13In), on(smad4In), on(col1a1Out), off(junOut), off(junbOut), off(mmp9Out), off(nfkb1Out), on(smad4Out), on(tgfb1Out).
on(nfkb1In) :- on(fosIn), off(mmp1In), on(smad4In), on(smad7In), on(col1a1Out), off(junbOut), on(smad4Out), on(smad7Out), on(tgfb1Out).
off(junOut) :- on(fosIn), off(mmp1In), on(smad4In), on(smad7In), on(col1a1Out), off(junbOut), on(smad4Out), on(smad7Out), on(tgfb1Out).
on(nfkb1In) :- on(fosIn), off(mmp1In), on(smad4In), on(smad7In), on(col1a1Out), off(junOut), off(junbOut), on(nfkb1Out), on(smad4Out), on(tgfb1Out).
on(nfkb1In) :- on(fosIn), off(mmp1In), off(mmp9In), on(smad4In), on(smad7In), on(col1a1Out), off(mmp9Out), on(nfkb1Out), on(smad4Out), on(tgfb1Out).
off(mmp1In) :- on(ets1In), on(smad4In), on(smad7In), off(mmp1Out), on(smad4Out), on(timp1Out).
on(tgfb1Out) :- on(ets1In), on(smad4In), on(smad7In), off(mmp1Out), on(smad4Out), on(timp1Out).
on(junbIn) :- on(ets1In), off(mmp13In), on(smad7In), off(mmp13Out), on(smad4Out), off(smad7Out).
off(col1a1In) :- on(ets1In), off(mmp9In), off(mmp13In), on(smad4In), on(junbOut), on(mmp1Out), off(mmp13Out), on(timp1Out).
off(col1a1In) :- on(ets1In), on(junbIn), off(mmp13In), on(smad7In), on(nfkb1Out), on(smad7Out).
off(fosOut) :- on(ets1In), on(fosIn), off(mmp13In), on(smad4In), off(mmp13Out), on(nfkb1Out), on(timp1Out).
off(fosOut) :- on(ets1In), on(fosIn), off(mmp13In), on(smad4In), on(mmp1Out), off(mmp13Out), on(timp1Out).
off(mmp1In) :- on(ets1In), on(fosIn), off(mmp3In), off(mmp13In), on(smad4In), off(mmp1Out), on(smad4Out), on(timp1Out).
on(col1a1In) :- on(col1a2In), on(smad4In), on(tgfb1In), on(junOut), on(smad4Out), on(timp1Out).
off(mmp9In) :- on(col1a2In), on(smad4In), on(tgfb1In), on(junOut), on(smad4Out), on(timp1Out).
on(col1a1In) :- on(col1a2In), on(smad4In), on(smad7In), on(col1a1Out), on(junOut), on(smad4Out), on(timp1Out).
on(col1a1Out) :- on(col1a2In), off(nfkb1In), on(smad4In), on(junOut), on(smad4Out), on(tgfb1Out), on(timp1Out).
off(mmp9Out) :- on(col1a2In), off(nfkb1In), on(smad4In), on(junOut), on(smad4Out), on(tgfb1Out), on(timp1Out).
on(nfkb1Out) :- on(col1a2In), off(nfkb1In), on(smad4In), off(fosOut), on(junbOut), on(smad4Out), on(timp1Out).
on(tgfb1Out) :- on(col1a2In), off(nfkb1In), on(smad4In), off(fosOut), on(junbOut), on(smad4Out), on(timp1Out).
off(fosOut) :- on(col1a2In), off(mmp13In), on(timp1In), off(junbOut), on(mmp9Out), off(mmp13Out), on(smad4Out), on(timp1Out).
on(mmp1Out) :- on(col1a2In), off(mmp13In), on(timp1In), off(junbOut), on(mmp9Out), off(mmp13Out), on(smad4Out), on(timp1Out).
on(mmp3Out) :- on(col1a2In), off(mmp13In), on(timp1In), off(junbOut), on(mmp9Out), off(mmp13Out), on(smad4Out), on(timp1Out).
on(nfkb1Out) :- on(col1a2In), off(mmp13In), on(timp1In), off(junbOut), on(mmp9Out), off(mmp13Out), on(smad4Out), on(timp1Out).
on(tgfb1Out) :- on(col1a2In), off(mmp13In), on(nfkb1In), on(timp1In), on(ets1Out), off(fosOut), on(mmp9Out), off(mmp13Out), on(nfkb1Out), on(timp1Out).
on(nfkb1Out) :- on(col1a2In), on(mmp9In), off(mmp13In), on(timp1In), off(fosOut), on(junbOut), on(smad4Out), on(timp1Out).
on(nfkb1Out) :- on(col1a2In), off(mmp9In), off(nfkb1In), on(smad4In), on(mmp1Out), off(mmp13Out), on(smad4Out), on(timp1Out).
off(mmp1Out) :- on(col1a2In), off(mmp9In), off(nfkb1In), on(smad4In), on(col1a1Out), on(ets1Out), off(mmp9Out), on(smad4Out), on(timp1Out).
on(col1a1Out) :- on(col1a2In), on(mmp3In), on(smad4In), on(timp1In), off(fosOut), on(junbOut), on(nfkb1Out), on(smad4Out), on(tgfb1Out), on(timp1Out).
on(junbIn) :- on(col1a2In), off(mmp3In), off(mmp13In), on(smad7In), on(timp1In), off(fosOut), on(mmp9Out), off(mmp13Out), on(nfkb1Out), on(timp1Out).
on(nfkb1Out) :- on(col1a2In), on(mmp1In), off(mmp13In), on(junbOut), on(mmp3Out), on(smad4Out), on(timp1Out).
off(junOut) :- on(col1a2In), on(mmp1In), off(mmp9In), off(mmp13In), on(smad4In), on(col1a1Out), off(junbOut), off(mmp9Out), off(nfkb1Out), on(smad4Out), on(tgfb1Out).
off(mmp3In) :- on(col1a2In), on(junbIn), off(mmp13In), on(smad7In), on(timp1In), off(fosOut), on(mmp9Out), off(mmp13Out), on(nfkb1Out), on(timp1Out).
on(mmp3Out) :- on(col1a2In), on(junbIn), off(mmp1In), off(mmp3In), off(mmp13In), on(smad4In), on(smad7In), on(timp1In), off(fosOut), on(mmp1Out), off(mmp13Out), on(smad4Out), on(timp1Out).
off(junOut) :- on(col1a2In), off(junbIn), off(mmp3In), off(mmp9In), off(mmp13In), on(smad4In), off(smad7In), on(col1a1Out), off(ets1Out), on(fosOut), off(junbOut), off(mmp9Out), on(smad4Out), on(tgfb1Out).
off(junbIn) :- on(col1a2In), on(junIn), off(mmp3In), off(mmp13In), on(nfkb1In), on(smad4In), off(tgfb1In), on(timp1In), on(fosOut), on(smad4Out).
off(smad7In) :- on(col1a2In), on(junIn), off(mmp3In), off(mmp13In), on(nfkb1In), on(smad4In), off(tgfb1In), on(timp1In), on(fosOut), on(smad4Out).
on(nfkb1In) :- on(col1a2In), on(junIn), on(junbIn), off(mmp13In), on(smad4In), on(smad7In), on(timp1In), off(fosOut), off(junOut), on(mmp1Out), on(mmp3Out), off(mmp13Out), on(smad4Out), on(tgfb1Out), on(timp1Out).
off(fosOut) :- on(col1a2In), off(junIn), off(mmp13In), on(timp1In), on(smad4Out), on(tgfb1Out).
off(junOut) :- on(col1a2In), off(junIn), off(mmp13In), on(timp1In), on(smad4Out), on(tgfb1Out).
off(mmp13Out) :- on(col1a2In), off(junIn), off(mmp13In), on(timp1In), on(smad4Out), on(tgfb1Out).
off(junbIn) :- on(col1a2In), off(junIn), on(mmp1In), off(mmp13In), on(smad4In), on(tgfb1In), on(col1a1Out), on(mmp3Out), on(smad4Out), on(tgfb1Out), on(timp1Out).
on(mmp3In) :- on(col1a2In), off(junIn), off(junbIn), on(smad4In), on(tgfb1In), on(timp1In), on(col1a1Out), on(mmp3Out), on(smad4Out), on(tgfb1Out), on(timp1Out).
off(junIn) :- on(col1a2In), off(fosIn), off(mmp13In), on(nfkb1In), on(tgfb1In), off(fosOut), off(junOut), on(mmp1Out), off(mmp9Out), off(mmp13Out), on(smad4Out), on(tgfb1Out).
off(fosOut) :- on(col1a2In), off(fosIn), off(mmp9In), on(smad4In), off(junbOut), on(mmp1Out), off(mmp13Out), on(smad4Out), on(timp1Out).
on(nfkb1In) :- on(col1a2In), off(fosIn), off(mmp9In), off(mmp13In), on(smad4In), on(junbOut), on(timp1Out).
on(ets1In) :- on(col1a2In), off(fosIn), on(mmp1In), off(mmp13In), on(nfkb1In), on(timp1In), on(ets1Out), on(timp1Out).
off(junIn) :- on(col1a2In), off(fosIn), on(mmp1In), off(mmp13In), on(nfkb1In), on(tgfb1In), off(fosOut), off(junOut), on(mmp1Out), off(mmp13Out), on(smad4Out), on(tgfb1Out).
off(junOut) :- on(col1a2In), off(fosIn), off(mmp1In), off(nfkb1In), on(smad4In), on(timp1In), off(fosOut), off(mmp13Out), on(smad4Out), on(tgfb1Out).
on(ets1In) :- on(col1a2In), off(fosIn), off(junIn), on(tgfb1In), on(timp1In), on(mmp3Out), on(smad4Out), on(tgfb1Out), on(timp1Out).
off(fosOut) :- on(col1a2In), on(ets1In), on(tgfb1In), on(timp1In), off(mmp13Out), on(smad4Out), on(timp1Out).
off(smad7In) :- on(col1a2In), on(ets1In), off(junbIn), off(mmp13In), on(smad4In), on(timp1In), off(mmp13Out), on(smad4Out), off(smad7Out).
off(junbIn) :- on(col1a2In), on(ets1In), off(fosIn), on(mmp1In), off(mmp13In), on(nfkb1In), on(smad4In), on(timp1In), on(smad7Out).
off(mmp9In) :- on(col1a1In), on(col1a2In), on(smad4In), on(junOut), on(mmp3Out), on(smad4Out), on(timp1Out).
off(fosOut) :- on(col1a1In), on(col1a2In), on(smad4In), on(junOut), on(mmp3Out), on(smad4Out), on(timp1Out).
off(mmp3In) :- on(col1a1In), on(col1a2In), off(mmp13In), on(smad4In), on(junOut), on(smad4Out), on(timp1Out).
on(fosIn) :- on(col1a1In), on(col1a2In), off(mmp3In), off(mmp9In), off(mmp13In), on(smad4In), on(col1a1Out), off(mmp9Out), off(nfkb1Out), on(smad4Out), on(tgfb1Out).
off(fosOut) :- on(col1a1In), on(col1a2In), off(mmp1In), on(smad4In), on(timp1In), off(junbOut), off(mmp13Out), on(smad4Out), on(timp1Out).
off(fosOut) :- on(col1a1In), on(col1a2In), off(mmp1In), on(smad4In), on(timp1In), on(col1a1Out), on(junbOut), on(nfkb1Out), on(smad4Out), on(smad7Out), on(tgfb1Out), on(timp1Out).
off(junbIn) :- on(col1a1In), on(col1a2In), off(junIn), off(mmp9In), on(smad4In), on(tgfb1In), on(col1a1Out), off(ets1Out), off(junOut), off(junbOut), on(mmp1Out), off(mmp3Out), off(mmp9Out), off(mmp13Out), on(smad4Out), on(smad7Out), on(tgfb1Out), off(timp1Out).
on(smad7In) :- on(col1a1In), on(col1a2In), off(fosIn), off(mmp9In), on(smad4In), on(tgfb1In), on(col1a1Out), off(ets1Out), off(junOut), off(junbOut), on(mmp1Out), off(mmp3Out), off(mmp9Out), off(mmp13Out), on(smad4Out), on(smad7Out), on(tgfb1Out), off(timp1Out).
off(ets1Out) :- on(col1a1In), on(col1a2In), off(ets1In), on(smad4In), on(col1a1Out), on(junOut), on(smad4Out), on(smad7Out), on(timp1Out).
on(fosIn) :- on(col1a1In), on(col1a2In), off(ets1In), off(junIn), off(junbIn), off(mmp9In), on(smad4In), on(tgfb1In), on(col1a1Out), off(mmp1Out), on(mmp3Out), off(mmp9Out), on(mmp13Out), on(smad4Out), on(smad7Out), on(tgfb1Out), on(timp1Out).
on(junIn) :- off(col1a1In), on(ets1In), on(junbIn), off(mmp13In), on(nfkb1In), on(smad4In), on(smad7In), on(smad7Out).
on(mmp1Out) :- off(col1a1In), on(col1a2In), on(ets1In), on(mmp9In), off(mmp13In), on(timp1In), off(mmp9Out), off(mmp13Out), on(smad4Out), on(tgfb1Out).
off(mmp9Out) :- off(col1a1In), on(col1a2In), on(ets1In), on(mmp1In), off(mmp13In), on(nfkb1In), on(timp1In), on(smad4Out), on(smad7Out).
off(nfkb1In) :- off(col1a1In), on(col1a2In), on(ets1In), off(mmp1In), off(mmp3In), on(mmp9In), off(mmp13In), on(smad4In), off(tgfb1In), on(timp1In), off(mmp9Out), on(smad4Out), on(tgfb1Out).
on(junOut) :- on(nfkb1In), on(smad4In), on(junbOut), off(mmp1Out), on(smad4Out), on(smad7Out), on(timp1Out).
off(junOut) :- on(nfkb1In), on(smad4In), on(smad7In), on(col1a1Out), off(mmp9Out), off(nfkb1Out), on(smad4Out), on(tgfb1Out).
off(junbOut) :- on(nfkb1In), on(smad4In), on(smad7In), on(col1a1Out), off(mmp9Out), off(nfkb1Out), on(smad4Out), on(tgfb1Out).
off(fosOut) :- off(mmp1In), off(mmp9In), on(smad4In), off(junbOut), off(mmp13Out), on(smad4Out), on(timp1Out).
off(fosOut) :- on(fosIn), on(smad4In), on(junbOut), on(mmp3Out), on(smad4Out), on(timp1Out).
off(fosOut) :- on(fosIn), off(mmp9In), on(nfkb1In), on(smad4In), on(junbOut), on(timp1Out).
off(tgfb1In) :- on(fosIn), off(mmp1In), off(mmp3In), off(mmp13In), on(smad4In), on(junbOut), on(smad4Out), on(timp1Out).
off(fosOut) :- on(ets1In), on(smad7In), on(junbOut), on(nfkb1Out), on(timp1Out).
on(nfkb1In) :- on(ets1In), off(mmp13In), on(smad7In), on(col1a1Out), off(junOut), on(smad4Out), on(smad7Out), on(tgfb1Out).
off(col1a1In) :- on(ets1In), on(junbIn), off(mmp13In), on(smad7In), off(fosOut), on(smad7Out).
on(fosIn) :- on(ets1In), on(junbIn), off(mmp13In), on(smad4In), on(smad7In), off(tgfb1In), on(smad7Out).
on(tgfb1Out) :- on(col1a2In), off(mmp13In), on(smad4In), on(timp1In), on(ets1Out), off(fosOut), on(mmp9Out), off(mmp13Out), on(nfkb1Out), on(smad7Out), on(timp1Out).
off(mmp9In) :- on(col1a2In), on(mmp3In), on(smad4In), on(timp1In), on(ets1Out), off(fosOut), off(junOut), off(junbOut), on(mmp3Out), on(smad4Out), on(tgfb1Out), on(timp1Out).
off(mmp9Out) :- on(col1a2In), on(mmp3In), on(smad4In), on(timp1In), on(ets1Out), off(fosOut), off(junOut), off(junbOut), on(mmp3Out), on(smad4Out), on(tgfb1Out), on(timp1Out).
on(junIn) :- on(col1a2In), off(mmp3In), off(mmp13In), on(smad4In), on(timp1In), off(mmp3Out), off(mmp13Out), off(nfkb1Out), on(smad4Out).
on(ets1In) :- on(col1a2In), off(mmp3In), off(mmp13In), off(nfkb1In), on(smad4In), on(timp1In), on(ets1Out), off(mmp13Out), on(smad4Out), on(timp1Out).
off(mmp1In) :- on(col1a2In), off(mmp3In), off(mmp13In), off(nfkb1In), on(smad4In), on(timp1In), on(ets1Out), off(mmp13Out), on(smad4Out), on(timp1Out).
off(junbOut) :- on(col1a2In), on(mmp1In), off(mmp3In), off(mmp13In), on(tgfb1In), off(junOut), on(mmp1Out), off(mmp13Out), on(smad4Out), off(smad7Out), on(tgfb1Out).
on(nfkb1Out) :- on(col1a2In), on(mmp1In), off(mmp3In), off(mmp13In), on(tgfb1In), off(junOut), on(mmp1Out), off(mmp13Out), on(smad4Out), off(smad7Out), on(tgfb1Out).
on(smad7Out) :- on(col1a2In), on(mmp1In), off(mmp3In), off(mmp13In), on(smad7In), on(junbOut), on(nfkb1Out), on(tgfb1Out), on(timp1Out).
on(mmp9In) :- on(col1a2In), on(junbIn), off(mmp1In), off(mmp3In), off(mmp13In), on(smad4In), on(smad7In), on(timp1In), off(fosOut), off(junOut), off(mmp13Out), on(smad4Out), on(tgfb1Out), on(timp1Out).
on(col1a1In) :- on(col1a2In), on(junIn), on(smad4In), on(tgfb1In), on(timp1In), off(mmp13Out), on(smad4Out), off(smad7Out).
off(mmp9In) :- on(col1a2In), on(junIn), on(smad4In), on(tgfb1In), on(timp1In), off(mmp13Out), on(smad4Out), off(smad7Out).
off(junbOut) :- on(col1a2In), on(junIn), on(smad4In), on(tgfb1In), on(timp1In), off(mmp13Out), on(smad4Out), off(smad7Out).
off(mmp3Out) :- on(col1a2In), off(junIn), off(mmp1In), on(smad4In), on(smad7In), on(timp1In), off(junOut), off(mmp13Out), on(smad4Out), on(smad7Out), on(tgfb1Out).
off(mmp3In) :- on(col1a2In), on(fosIn), off(mmp13In), on(smad4In), on(timp1In), on(mmp9Out), off(mmp13Out), on(timp1Out).
on(nfkb1Out) :- on(col1a2In), on(fosIn), off(mmp13In), on(smad4In), on(timp1In), on(mmp9Out), off(mmp13Out), on(timp1Out).
off(fosOut) :- on(col1a2In), on(fosIn), off(mmp13In), on(smad4In), on(timp1In), on(ets1Out), on(mmp1Out), off(mmp13Out), on(timp1Out).
on(nfkb1Out) :- on(col1a2In), on(fosIn), on(mmp1In), off(mmp9In), off(mmp13In), on(smad4In), on(junbOut), on(timp1Out).
off(mmp1Out) :- on(col1a2In), on(fosIn), off(junbIn), off(mmp9In), on(smad4In), on(col1a1Out), on(ets1Out), off(mmp9Out), on(smad4Out), on(timp1Out).
on(smad7Out) :- on(col1a2In), off(fosIn), on(smad4In), on(timp1In), on(junOut), off(mmp9Out), on(smad4Out), on(timp1Out).
off(junOut) :- on(col1a2In), off(fosIn), off(mmp9In), on(smad4In), on(timp1In), on(col1a1Out), off(junbOut), off(mmp9Out), off(nfkb1Out), on(smad4Out), on(tgfb1Out).
on(ets1In) :- on(col1a2In), off(fosIn), off(mmp9In), off(mmp13In), on(smad4In), on(timp1In), on(ets1Out), on(timp1Out).
off(col1a1In) :- on(col1a2In), off(fosIn), off(mmp3In), off(mmp13In), on(smad4In), on(timp1In), off(mmp1Out), on(smad4Out), on(smad7Out), on(timp1Out).
on(ets1In) :- on(col1a2In), off(fosIn), off(mmp3In), off(mmp13In), on(smad4In), on(timp1In), off(mmp1Out), on(smad4Out), on(smad7Out), on(timp1Out).
on(junIn) :- on(col1a2In), off(fosIn), off(mmp3In), off(mmp13In), on(smad4In), on(timp1In), off(mmp1Out), on(smad4Out), on(smad7Out), on(timp1Out).
off(junbIn) :- on(col1a2In), off(fosIn), off(mmp3In), off(mmp13In), on(smad4In), on(timp1In), off(mmp1Out), on(smad4Out), on(smad7Out), on(timp1Out).
off(smad7In) :- on(col1a2In), off(fosIn), off(mmp3In), off(mmp13In), on(smad4In), on(timp1In), off(mmp1Out), on(smad4Out), on(smad7Out), on(timp1Out).
off(tgfb1In) :- on(col1a2In), off(fosIn), off(mmp3In), off(mmp13In), on(smad4In), on(timp1In), off(mmp1Out), on(smad4Out), on(smad7Out), on(timp1Out).
off(ets1Out) :- on(col1a2In), off(fosIn), off(mmp1In), on(smad4In), on(timp1In), on(col1a1Out), on(junbOut), off(mmp9Out), on(smad4Out), on(smad7Out), on(tgfb1Out), on(timp1Out).
on(tgfb1Out) :- on(col1a2In), off(fosIn), on(junIn), off(mmp1In), off(mmp3In), off(mmp13In), on(smad4In), off(tgfb1In), on(timp1In), on(mmp3Out), on(smad4Out), on(timp1Out).
off(fosIn) :- on(col1a2In), on(ets1In), on(nfkb1In), on(smad4In), on(timp1In), on(fosOut), on(smad4Out).
off(junbIn) :- on(col1a2In), on(ets1In), on(nfkb1In), on(smad4In), on(timp1In), on(fosOut), on(smad4Out).
on(nfkb1Out) :- on(col1a2In), on(ets1In), off(mmp13In), on(timp1In), off(col1a1Out), on(ets1Out), on(mmp1Out), off(mmp13Out), on(timp1Out).
off(col1a1In) :- on(col1a2In), on(ets1In), off(junbIn), off(mmp13In), on(smad4In), on(timp1In), off(nfkb1Out), on(smad4Out).
off(smad7In) :- on(col1a2In), on(ets1In), off(junbIn), off(mmp13In), on(smad4In), on(timp1In), off(nfkb1Out), on(smad4Out).
on(tgfb1In) :- on(col1a2In), on(ets1In), off(fosIn), on(smad4In), on(smad7In), on(timp1In), on(col1a1Out), off(junOut), off(junbOut), on(nfkb1Out), on(smad4Out), on(tgfb1Out).
off(mmp1Out) :- on(col1a1In), on(col1a2In), off(mmp9In), on(smad4In), on(col1a1Out), off(mmp9Out), off(nfkb1Out), on(smad4Out), on(tgfb1Out), on(timp1Out).
on(smad7Out) :- on(col1a1In), on(col1a2In), off(mmp9In), on(nfkb1In), on(smad4In), on(col1a1Out), off(mmp9Out), off(nfkb1Out), on(smad4Out), on(tgfb1Out).
off(mmp1In) :- on(col1a1In), on(col1a2In), on(junIn), off(junbIn), off(mmp3In), off(mmp13In), on(smad4In), off(smad7In), on(timp1In), on(smad4Out).
off(fosOut) :- on(col1a1In), on(col1a2In), off(fosIn), on(smad4In), on(col1a1Out), on(junbOut), on(smad4Out), on(smad7Out), on(tgfb1Out), on(timp1Out).
on(nfkb1Out) :- on(col1a1In), on(col1a2In), off(fosIn), on(smad4In), on(col1a1Out), on(junbOut), on(smad4Out), on(smad7Out), on(tgfb1Out), on(timp1Out).
off(fosOut) :- on(col1a1In), on(col1a2In), off(fosIn), off(mmp13In), on(smad4In), on(smad4Out).
on(mmp1Out) :- on(col1a1In), on(col1a2In), off(fosIn), off(mmp13In), on(smad4In), on(smad4Out).
off(mmp13Out) :- on(col1a1In), on(col1a2In), off(fosIn), off(mmp13In), on(smad4In), on(smad4Out).
on(nfkb1Out) :- on(col1a1In), on(col1a2In), off(fosIn), off(mmp13In), on(smad4In), on(smad4Out).
off(mmp1In) :- on(col1a1In), on(col1a2In), off(fosIn), off(mmp9In), on(smad4In), on(smad7In), on(tgfb1In), on(timp1In), on(col1a1Out), off(ets1Out), off(junOut), off(junbOut), on(mmp1Out), off(mmp3Out), off(mmp9Out), off(mmp13Out), on(smad4Out), on(smad7Out), on(tgfb1Out), off(timp1Out).
on(mmp3In) :- on(col1a1In), on(col1a2In), off(fosIn), off(mmp9In), on(smad4In), on(smad7In), on(tgfb1In), on(timp1In), on(col1a1Out), off(ets1Out), off(junOut), off(junbOut), on(mmp1Out), off(mmp3Out), off(mmp9Out), off(mmp13Out), on(smad4Out), on(smad7Out), on(tgfb1Out), off(timp1Out).
on(mmp13In) :- on(col1a1In), on(col1a2In), off(fosIn), off(mmp9In), on(smad4In), on(smad7In), on(tgfb1In), on(timp1In), on(col1a1Out), off(ets1Out), off(junOut), off(junbOut), on(mmp1Out), off(mmp3Out), off(mmp9Out), off(mmp13Out), on(smad4Out), on(smad7Out), on(tgfb1Out), off(timp1Out).
off(mmp9In) :- off(col1a1In), on(col1a2In), on(ets1In), on(mmp1In), off(mmp13In), on(nfkb1In), on(smad4In), on(timp1In), off(junOut), off(junbOut), on(smad4Out), on(tgfb1Out).
on(mmp9In) :- off(col1a1In), on(col1a2In), on(ets1In), off(fosIn), on(junIn), off(junbIn), off(mmp1In), off(mmp3In), off(mmp13In), off(nfkb1In), on(smad4In), off(smad7In), off(tgfb1In), on(timp1In), on(smad4Out).
off(mmp9In) :- on(smad4In), on(smad7In), on(junOut), on(mmp3Out), on(smad4Out), on(timp1Out).
off(fosOut) :- on(smad4In), on(smad7In), on(junOut), on(mmp3Out), on(smad4Out), on(timp1Out).
on(nfkb1Out) :- on(smad4In), on(smad7In), on(junOut), on(mmp3Out), on(smad4Out), on(timp1Out).
on(nfkb1Out) :- on(smad4In), on(smad7In), off(fosOut), on(junOut), on(smad4Out), on(smad7Out), on(timp1Out).
off(junOut) :- on(smad4In), on(smad7In), on(col1a1Out), on(mmp1Out), off(mmp9Out), off(mmp13Out), off(nfkb1Out), on(smad4Out), on(tgfb1Out).
off(junbOut) :- on(smad4In), on(smad7In), on(col1a1Out), on(mmp1Out), off(mmp9Out), off(mmp13Out), off(nfkb1Out), on(smad4Out), on(tgfb1Out).
on(mmp3Out) :- on(nfkb1In), on(smad4In), on(col1a1Out), off(fosOut), off(mmp9Out), off(nfkb1Out), on(smad4Out), on(tgfb1Out), on(timp1Out).
on(fosIn) :- off(mmp9In), off(mmp13In), on(smad4In), on(smad7In), on(ets1Out), on(smad7Out), on(timp1Out).
off(ets1Out) :- off(mmp1In), off(mmp9In), on(nfkb1In), on(smad4In), on(col1a1Out), on(junbOut), off(mmp9Out), on(smad4Out), on(smad7Out), on(tgfb1Out), on(timp1Out).
on(junIn) :- off(mmp1In), off(mmp3In), off(mmp13In), on(smad4In), off(nfkb1Out), on(smad4Out), on(smad7Out).
off(tgfb1In) :- off(mmp1In), off(mmp3In), off(mmp13In), on(smad4In), off(nfkb1Out), on(smad4Out), on(smad7Out).
on(junIn) :- on(junbIn), on(nfkb1In), on(smad4In), on(smad7In), on(ets1Out), off(fosOut), on(smad7Out), on(timp1Out).
off(mmp1In) :- on(junbIn), off(mmp3In), off(mmp13In), on(smad4In), on(smad7In), off(tgfb1In), on(col1a1Out), off(junbOut), on(smad4Out), on(tgfb1Out).
off(mmp9In) :- on(fosIn), on(smad4In), on(junOut), on(mmp3Out), on(smad4Out), on(timp1Out).
off(fosOut) :- on(fosIn), on(smad4In), on(junOut), on(mmp3Out), on(smad4Out), on(timp1Out).
on(nfkb1Out) :- on(fosIn), on(nfkb1In), on(smad4In), on(junbOut), off(mmp13Out), on(timp1Out).
off(mmp9In) :- on(fosIn), on(nfkb1In), on(smad4In), off(junOut), on(mmp1Out), off(mmp13Out), on(smad4Out), off(smad7Out), on(tgfb1Out).
off(fosOut) :- on(fosIn), off(mmp13In), on(smad4In), off(tgfb1In), off(junbOut), off(mmp13Out), on(smad4Out), on(timp1Out).
off(mmp1Out) :- on(fosIn), off(mmp3In), off(mmp9In), off(mmp13In), on(smad4In), on(col1a1Out), off(mmp9Out), off(nfkb1Out), on(smad4Out), on(timp1Out).
off(fosOut) :- on(fosIn), off(mmp1In), on(smad4In), off(junbOut), off(mmp13Out), on(smad4Out), on(timp1Out).
off(junbOut) :- on(ets1In), on(smad4In), on(col1a1Out), off(fosOut), off(mmp9Out), off(nfkb1Out), on(smad4Out), on(tgfb1Out), on(timp1Out).
on(junbIn) :- on(ets1In), off(mmp13In), on(smad7In), on(ets1Out), off(fosOut), off(junbOut), on(smad4Out), on(timp1Out).
on(nfkb1In) :- on(ets1In), off(mmp13In), on(smad7In), on(col1a1Out), on(nfkb1Out), on(smad4Out), on(smad7Out), on(tgfb1Out).
off(col1a1In) :- on(ets1In), off(mmp13In), on(smad4In), off(junOut), off(nfkb1Out), on(smad4Out).
on(junIn) :- on(ets1In), off(mmp3In), off(mmp13In), on(smad4In), off(nfkb1Out), on(smad4Out), on(smad7Out).
off(tgfb1In) :- on(ets1In), off(mmp3In), off(mmp13In), on(smad4In), off(nfkb1Out), on(smad4Out), on(smad7Out).
off(mmp1In) :- on(ets1In), on(junbIn), off(mmp3In), off(mmp13In), on(smad4In), on(smad7In), on(col1a1Out), off(junbOut), on(smad4Out), on(tgfb1Out).
on(col1a1Out) :- on(col1a2In), off(nfkb1In), on(smad4In), on(junOut), on(smad4Out), on(smad7Out), on(timp1Out).
off(mmp9Out) :- on(col1a2In), off(nfkb1In), on(smad4In), on(junOut), on(smad4Out), on(smad7Out), on(timp1Out).
off(fosOut) :- on(col1a2In), off(nfkb1In), on(smad4In), on(ets1Out), on(nfkb1Out), on(smad4Out), on(timp1Out).
off(junOut) :- on(col1a2In), off(nfkb1In), on(smad4In), on(ets1Out), off(fosOut), off(mmp1Out), on(smad4Out), on(smad7Out), on(tgfb1Out), on(timp1Out).
on(smad4In) :- on(col1a2In), off(mmp13In), on(timp1In), on(junbOut), on(mmp9Out), off(mmp13Out), on(timp1Out).
on(smad7Out) :- on(col1a2In), off(mmp13In), on(timp1In), on(junbOut), on(mmp9Out), off(mmp13Out), on(timp1Out).
on(junbIn) :- on(col1a2In), off(mmp13In), on(smad7In), on(timp1In), on(ets1Out), off(fosOut), off(junbOut), off(mmp13Out), on(smad4Out), on(timp1Out).
off(mmp3In) :- on(col1a2In), off(mmp13In), on(smad7In), on(tgfb1In), on(ets1Out), off(fosOut), off(junbOut), on(smad4Out), on(timp1Out).
off(fosOut) :- on(col1a2In), on(mmp9In), off(mmp13In), on(timp1In), on(junbOut), on(smad4Out), on(tgfb1Out), on(timp1Out).
on(nfkb1Out) :- on(col1a2In), on(mmp9In), off(mmp13In), on(timp1In), on(junbOut), on(smad4Out), on(tgfb1Out), on(timp1Out).
on(nfkb1Out) :- on(col1a2In), off(mmp9In), off(nfkb1In), on(smad4In), off(junbOut), on(mmp1Out), off(mmp13Out), on(smad4Out), off(smad7Out).
on(smad7Out) :- on(col1a2In), off(mmp9In), off(nfkb1In), on(smad4In), on(col1a1Out), on(junbOut), off(mmp9Out), on(smad4Out), on(timp1Out).
on(junIn) :- on(col1a2In), off(mmp3In), off(mmp13In), on(smad4In), on(timp1In), off(mmp1Out), off(nfkb1Out), on(smad4Out), on(timp1Out).
on(mmp9In) :- on(col1a2In), off(mmp1In), off(mmp3In), off(mmp13In), on(nfkb1In), on(smad4In), on(timp1In), on(ets1Out), off(mmp13Out), on(smad4Out), on(timp1Out).
off(tgfb1In) :- on(col1a2In), off(mmp1In), off(mmp3In), on(mmp9In), off(mmp13In), on(smad4In), on(timp1In), off(mmp3Out), off(mmp13Out), on(smad4Out).
on(mmp9Out) :- on(col1a2In), off(mmp1In), off(mmp3In), on(mmp9In), off(mmp13In), on(smad4In), on(timp1In), on(ets1Out), off(mmp13Out), on(smad4Out), on(smad7Out), on(timp1Out).
off(fosIn) :- on(col1a2In), on(junbIn), off(mmp1In), on(nfkb1In), on(smad4In), on(smad7In), on(tgfb1In), on(timp1In), on(smad4Out), on(tgfb1Out).
on(mmp9In) :- on(col1a2In), on(junbIn), off(mmp1In), off(mmp3In), off(mmp13In), on(smad4In), on(smad7In), on(timp1In), off(fosOut), off(mmp13Out), on(nfkb1Out), on(smad4Out), on(tgfb1Out), on(timp1Out).
on(junIn) :- on(col1a2In), off(junbIn), on(mmp9In), off(mmp13In), on(smad4In), off(smad7In), on(timp1In), off(junbOut), on(smad4Out), on(tgfb1Out).
off(mmp1In) :- on(col1a2In), off(junbIn), on(mmp9In), off(mmp13In), on(smad4In), off(smad7In), on(timp1In), off(junbOut), on(smad4Out), on(tgfb1Out).
off(mmp3In) :- on(col1a2In), off(junbIn), on(mmp9In), off(mmp13In), on(smad4In), off(smad7In), on(timp1In), off(junbOut), on(smad4Out), on(tgfb1Out).
off(tgfb1In) :- on(col1a2In), off(junbIn), on(mmp9In), off(mmp13In), on(smad4In), off(smad7In), on(timp1In), off(junbOut), on(smad4Out), on(tgfb1Out).
off(junIn) :- on(col1a2In), off(junbIn), on(mmp1In), off(mmp13In), on(nfkb1In), on(smad4In), off(smad7In), on(tgfb1In), on(col1a1Out), off(mmp9Out), on(smad4Out), on(tgfb1Out).
off(smad7In) :- on(col1a2In), on(junIn), off(junbIn), off(mmp3In), off(mmp13In), on(smad4In), on(timp1In), on(mmp1Out), on(mmp3Out), off(mmp13Out), on(smad4Out), on(timp1Out).
off(junbIn) :- on(col1a2In), on(fosIn), off(mmp1In), off(mmp9In), on(smad4In), on(timp1In), on(col1a1Out), off(mmp1Out), on(mmp3Out), off(mmp9Out), on(mmp13Out), on(smad4Out), on(smad7Out), on(tgfb1Out), on(timp1Out).
off(mmp9In) :- on(col1a2In), on(fosIn), off(junbIn), on(smad4In), off(mmp13Out), on(smad4Out), off(smad7Out).
off(junbOut) :- on(col1a2In), on(fosIn), off(junbIn), on(smad4In), off(mmp13Out), on(smad4Out), off(smad7Out).
off(junbOut) :- on(col1a2In), on(fosIn), off(junbIn), off(mmp9In), on(smad4In), on(ets1Out), off(fosOut), on(smad4Out), on(timp1Out).
on(tgfb1Out) :- on(col1a2In), on(ets1In), off(mmp13In), on(nfkb1In), on(timp1In), off(fosOut), on(mmp9Out), off(mmp13Out), on(nfkb1Out), on(timp1Out).
on(ets1Out) :- on(col1a2In), on(ets1In), on(junbIn), off(mmp13In), on(smad7In), on(timp1In), off(mmp9Out), off(mmp13Out), on(smad4Out), on(timp1Out).
off(smad7In) :- on(col1a2In), on(ets1In), off(junbIn), off(mmp13In), on(smad4In), on(timp1In), on(ets1Out), off(fosOut), off(junbOut), on(smad4Out), on(timp1Out).
on(nfkb1Out) :- on(col1a1In), on(col1a2In), on(smad4In), on(col1a1Out), off(ets1Out), on(fosOut), on(smad4Out), on(smad7Out), on(timp1Out).
off(fosOut) :- on(col1a1In), on(col1a2In), off(mmp1In), off(mmp9In), on(smad4In), on(timp1In), on(col1a1Out), off(ets1Out), on(junbOut), off(mmp9Out), on(smad4Out), on(smad7Out), on(tgfb1Out), on(timp1Out).
off(ets1In) :- on(col1a1In), on(col1a2In), on(junIn), off(junbIn), off(mmp1In), off(mmp3In), off(mmp13In), on(smad4In), off(smad7In), off(tgfb1In), on(timp1In), on(smad4Out).
on(fosIn) :- on(col1a1In), on(col1a2In), on(junIn), off(junbIn), off(mmp1In), off(mmp3In), off(mmp13In), on(smad4In), off(smad7In), off(tgfb1In), on(timp1In), on(smad4Out).
on(nfkb1In) :- on(col1a1In), on(col1a2In), on(junIn), off(junbIn), off(mmp1In), off(mmp3In), off(mmp13In), on(smad4In), off(smad7In), off(tgfb1In), on(timp1In), on(smad4Out).
on(col1a1Out) :- on(col1a1In), on(col1a2In), on(junIn), off(junbIn), off(mmp1In), off(mmp3In), off(mmp13In), on(smad4In), off(smad7In), off(tgfb1In), on(timp1In), on(smad4Out).
on(nfkb1In) :- on(col1a1In), on(col1a2In), off(fosIn), off(mmp13In), on(smad4In), on(col1a1Out), off(fosOut), off(junOut), on(mmp1Out), off(mmp13Out), on(nfkb1Out), on(smad4Out), on(tgfb1Out).
on(nfkb1In) :- off(col1a1In), on(ets1In), on(junbIn), off(mmp3In), off(mmp13In), on(smad7In), on(col1a1Out), on(smad4Out), on(smad7Out), on(tgfb1Out).
off(tgfb1In) :- off(col1a1In), on(col1a2In), on(ets1In), on(junIn), off(mmp13In), on(smad4In), on(timp1In), off(col1a1Out), on(ets1Out), off(mmp13Out), on(timp1Out).
off(junbIn) :- off(col1a1In), on(col1a2In), on(ets1In), on(junIn), off(mmp3In), off(mmp13In), on(smad4In), off(tgfb1In), on(timp1In), off(nfkb1Out), on(smad4Out).
off(smad7In) :- off(col1a1In), on(col1a2In), on(ets1In), on(junIn), off(mmp3In), off(mmp13In), on(smad4In), off(tgfb1In), on(timp1In), off(nfkb1Out), on(smad4Out).
off(junbIn) :- off(col1a1In), on(col1a2In), on(ets1In), on(junIn), off(mmp3In), off(mmp13In), on(smad4In), off(tgfb1In), on(timp1In), on(junOut), off(mmp9Out), on(smad4Out), on(timp1Out).
off(smad7In) :- off(col1a1In), on(col1a2In), on(ets1In), on(junIn), off(mmp3In), off(mmp13In), on(smad4In), off(tgfb1In), on(timp1In), on(junOut), off(mmp9Out), on(smad4Out), on(timp1Out).
off(mmp9In) :- off(col1a1In), on(col1a2In), on(ets1In), on(fosIn), on(junIn), off(junbIn), off(mmp1In), off(mmp3In), off(mmp13In), on(smad4In), off(smad7In), off(tgfb1In), on(timp1In), on(smad4Out).
off(nfkb1In) :- off(col1a1In), on(col1a2In), on(ets1In), on(fosIn), on(junIn), off(junbIn), off(mmp1In), off(mmp3In), off(mmp13In), on(smad4In), off(smad7In), off(tgfb1In), on(timp1In), on(smad4Out).
on(col1a2In) :- on(smad4In), off(mmp13Out), off(nfkb1Out), on(smad4Out), on(timp1Out).
on(ets1In) :- on(smad4In), off(mmp13Out), off(nfkb1Out), on(smad4Out), on(timp1Out).
off(mmp13In) :- on(smad4In), off(mmp13Out), off(nfkb1Out), on(smad4Out), on(timp1Out).
on(timp1In) :- on(smad4In), off(mmp13Out), off(nfkb1Out), on(smad4Out), on(timp1Out).
on(col1a2In) :- on(smad4In), on(ets1Out), on(junOut), on(smad4Out), on(timp1Out).
on(ets1In) :- on(smad4In), on(ets1Out), on(junOut), on(smad4Out), on(timp1Out).
on(junIn) :- on(smad4In), on(ets1Out), on(junOut), on(smad4Out), on(timp1Out).
off(mmp13In) :- on(smad4In), on(ets1Out), on(junOut), on(smad4Out), on(timp1Out).
on(timp1In) :- on(smad4In), on(ets1Out), on(junOut), on(smad4Out), on(timp1Out).
off(mmp13Out) :- on(smad4In), on(ets1Out), on(junOut), on(smad4Out), on(timp1Out).
off(fosOut) :- on(smad4In), on(smad7In), on(junbOut), off(mmp1Out), on(nfkb1Out), on(smad4Out), on(smad7Out), on(timp1Out).
off(fosOut) :- on(smad4In), on(smad7In), on(junOut), off(mmp1Out), on(nfkb1Out), on(smad4Out), on(smad7Out), on(timp1Out).
on(fosIn) :- off(mmp13In), on(smad4In), on(smad7In), on(junOut), on(smad4Out), on(timp1Out).
on(fosIn) :- off(mmp3In), off(mmp9In), off(mmp13In), on(smad4In), on(smad7In), on(col1a1Out), off(mmp9Out), off(nfkb1Out), on(smad4Out), on(tgfb1Out).
on(junIn) :- on(junbIn), on(nfkb1In), on(smad4In), on(smad7In), off(mmp1Out), on(smad4Out), on(smad7Out), on(timp1Out).
off(fosOut) :- on(junIn), off(mmp9In), off(mmp13In), on(smad4In), off(tgfb1In), off(junbOut), off(mmp13Out), on(smad4Out), on(timp1Out).
on(smad7Out) :- on(junIn), off(mmp1In), on(smad4In), on(smad7In), on(junbOut), on(smad4Out), on(timp1Out).
off(tgfb1In) :- on(junIn), off(mmp1In), off(mmp3In), off(mmp13In), on(smad4In), on(col1a1Out), on(junbOut), off(mmp9Out), on(smad4Out), on(timp1Out).
on(nfkb1In) :- on(junIn), on(junbIn), off(mmp13In), on(smad4In), on(smad7In), off(tgfb1In), on(mmp1Out), off(mmp13Out), on(smad7Out).
on(nfkb1In) :- on(junIn), on(junbIn), off(mmp1In), off(mmp3In), off(mmp13In), on(smad4In), on(smad7In), on(col1a1Out), on(mmp3Out), on(smad4Out), on(smad7Out), on(tgfb1Out), on(timp1Out).
off(fosOut) :- on(fosIn), on(smad4In), on(col1a1Out), off(junbOut), off(mmp9Out), off(nfkb1Out), on(smad4Out), on(tgfb1Out), on(timp1Out).
on(tgfb1Out) :- on(fosIn), off(mmp3In), off(mmp13In), on(smad4In), on(junbOut), on(mmp1Out), off(mmp13Out), on(nfkb1Out), on(timp1Out).
off(mmp1In) :- on(fosIn), on(junIn), off(mmp3In), off(mmp13In), on(smad4In), off(tgfb1In), on(junOut), on(smad4Out), on(timp1Out).
on(ets1In) :- on(fosIn), on(junIn), on(junbIn), off(mmp1In), off(mmp3In), off(mmp9In), off(mmp13In), on(smad4In), on(smad7In), on(smad4Out).
on(nfkb1In) :- on(ets1In), off(mmp13In), on(smad7In), on(mmp1Out), off(mmp13Out), on(smad7Out).
on(nfkb1In) :- on(ets1In), off(mmp13In), on(smad7In), on(col1a1Out), off(fosOut), on(smad4Out), on(smad7Out), on(tgfb1Out).
on(ets1Out) :- on(col1a2In), on(smad4In), on(tgfb1In), on(col1a1Out), off(junbOut), off(mmp9Out), off(nfkb1Out), on(smad4Out), on(tgfb1Out), on(timp1Out).
off(fosOut) :- on(col1a2In), on(smad4In), on(tgfb1In), on(col1a1Out), off(junbOut), off(mmp9Out), off(nfkb1Out), on(smad4Out), on(tgfb1Out), on(timp1Out).
on(col1a1Out) :- on(col1a2In), off(nfkb1In), on(smad4In), on(junOut), off(mmp1Out), on(smad4Out), on(timp1Out).
off(mmp9Out) :- on(col1a2In), off(nfkb1In), on(smad4In), on(junOut), off(mmp1Out), on(smad4Out), on(timp1Out).
off(ets1Out) :- on(col1a2In), off(nfkb1In), on(smad4In), on(col1a1Out), on(junbOut), off(mmp9Out), on(nfkb1Out), on(smad4Out), on(smad7Out), on(tgfb1Out), on(timp1Out).
on(nfkb1Out) :- on(col1a2In), off(nfkb1In), on(smad4In), on(col1a1Out), off(ets1Out), on(junbOut), off(mmp9Out), on(smad4Out), on(smad7Out), on(tgfb1Out), on(timp1Out).
on(nfkb1Out) :- on(col1a2In), on(mmp9In), off(mmp13In), on(timp1In), on(col1a1Out), on(junbOut), on(smad4Out), on(timp1Out).
on(mmp9Out) :- on(col1a2In), on(mmp9In), off(mmp13In), on(smad4In), on(smad7In), on(timp1In), off(fosOut), off(mmp13Out), on(nfkb1Out), on(smad4Out), on(smad7Out), on(timp1Out).
off(mmp9In) :- on(col1a2In), on(mmp3In), on(smad4In), on(timp1In), off(nfkb1Out), on(smad4Out).
on(col1a1Out) :- on(col1a2In), on(mmp3In), on(smad4In), on(timp1In), off(nfkb1Out), on(smad4Out).
off(junOut) :- on(col1a2In), on(mmp3In), on(smad4In), on(timp1In), off(nfkb1Out), on(smad4Out).
off(junbOut) :- on(col1a2In), on(mmp3In), on(smad4In), on(timp1In), off(nfkb1Out), on(smad4Out).
off(mmp9Out) :- on(col1a2In), on(mmp3In), on(smad4In), on(timp1In), off(nfkb1Out), on(smad4Out).
on(tgfb1Out) :- on(col1a2In), on(mmp3In), on(smad4In), on(timp1In), off(nfkb1Out), on(smad4Out).
off(junbOut) :- on(col1a2In), on(mmp1In), off(mmp3In), off(mmp13In), on(smad7In), off(junOut), on(mmp1Out), off(mmp13Out), on(smad4Out), off(smad7Out), on(tgfb1Out).
on(nfkb1Out) :- on(col1a2In), on(mmp1In), off(mmp3In), off(mmp13In), on(smad7In), off(junOut), on(mmp1Out), off(mmp13Out), on(smad4Out), off(smad7Out), on(tgfb1Out).
on(mmp9In) :- on(col1a2In), off(mmp1In), off(mmp3In), off(mmp13In), on(smad4In), on(timp1In), on(ets1Out), off(mmp13Out), on(nfkb1Out), on(smad4Out), on(smad7Out), on(timp1Out).
on(mmp9Out) :- on(col1a2In), off(mmp1In), off(mmp3In), off(mmp13In), on(smad4In), on(timp1In), on(ets1Out), off(mmp13Out), on(nfkb1Out), on(smad4Out), on(smad7Out), on(timp1Out).
on(mmp9In) :- on(col1a2In), on(junbIn), off(mmp1In), off(mmp3In), off(mmp13In), on(nfkb1In), on(smad4In), on(smad7In), on(timp1In), off(fosOut), off(mmp13Out), on(smad4Out), on(timp1Out).
off(mmp3In) :- on(col1a2In), off(junbIn), off(mmp13In), on(smad4In), on(ets1Out), off(fosOut), off(junbOut), on(mmp3Out), on(nfkb1Out), on(smad4Out), on(timp1Out).
off(mmp3Out) :- on(col1a2In), on(junIn), off(mmp3In), off(mmp13In), on(smad4In), on(timp1In), on(col1a1Out), on(junOut), off(mmp13Out), on(smad4Out), on(timp1Out).
on(nfkb1In) :- on(col1a2In), on(junIn), on(junbIn), off(mmp13In), on(smad4In), on(smad7In), on(timp1In), on(ets1Out), off(fosOut), off(junOut), on(mmp1Out), off(mmp13Out), on(tgfb1Out), on(timp1Out).
off(mmp9Out) :- on(col1a2In), off(junIn), on(smad4In), on(ets1Out), off(fosOut), off(junOut), off(junbOut), on(mmp3Out), on(smad4Out), on(tgfb1Out), on(timp1Out).
off(tgfb1In) :- on(col1a2In), on(fosIn), off(mmp13In), on(smad4In), on(timp1In), off(fosOut), off(junOut), on(mmp1Out), on(mmp3Out), off(mmp13Out), on(smad4Out), on(tgfb1Out), on(timp1Out).
on(junbIn) :- on(col1a2In), on(fosIn), off(mmp13In), on(smad4In), on(smad7In), on(timp1In), off(fosOut), on(mmp1Out), on(mmp3Out), off(mmp13Out), on(smad4Out), on(timp1Out).
off(mmp1In) :- on(col1a2In), on(fosIn), on(mmp9In), off(mmp13In), on(smad4In), on(timp1In), on(smad4Out).
off(mmp3In) :- on(col1a2In), on(fosIn), on(mmp9In), off(mmp13In), on(smad4In), on(timp1In), on(smad4Out).
off(tgfb1In) :- on(col1a2In), on(fosIn), on(mmp9In), off(mmp13In), on(smad4In), on(timp1In), on(smad4Out).
off(mmp13Out) :- on(col1a2In), on(fosIn), on(mmp9In), off(mmp13In), on(smad4In), on(timp1In), on(smad4Out).
on(timp1Out) :- on(col1a2In), on(fosIn), on(mmp9In), off(mmp13In), on(smad4In), on(timp1In), on(smad4Out).
off(mmp9In) :- on(col1a2In), on(fosIn), off(mmp3In), off(mmp13In), off(nfkb1In), on(smad4In), on(junOut), on(smad4Out), on(timp1Out).
off(fosOut) :- on(col1a2In), on(fosIn), off(junbIn), on(smad4In), on(col1a1Out), on(junbOut), on(nfkb1Out), on(smad4Out), on(smad7Out), on(tgfb1Out), on(timp1Out).
on(nfkb1Out) :- on(col1a2In), on(fosIn), off(junbIn), off(mmp9In), on(smad4In), off(junbOut), on(mmp1Out), off(mmp13Out), on(smad4Out), off(smad7Out).
off(ets1Out) :- on(col1a2In), on(fosIn), off(junbIn), off(mmp9In), on(smad4In), on(col1a1Out), off(fosOut), on(junbOut), off(mmp9Out), on(smad4Out), on(smad7Out), on(tgfb1Out), on(timp1Out).
off(fosOut) :- on(col1a2In), on(fosIn), off(junbIn), off(mmp9In), on(smad4In), on(col1a1Out), off(ets1Out), on(junbOut), off(mmp9Out), on(smad4Out), on(smad7Out), on(tgfb1Out), on(timp1Out).
on(smad7Out) :- on(col1a2In), off(fosIn), on(smad4In), on(timp1In), on(junOut), on(smad4Out), on(tgfb1Out), on(timp1Out).
on(ets1In) :- on(col1a2In), off(fosIn), on(junIn), off(mmp13In), on(smad4In), on(timp1In), on(mmp1Out), off(mmp13Out), on(smad4Out), off(smad7Out).
on(tgfb1Out) :- on(col1a2In), on(ets1In), off(mmp13In), on(smad4In), on(timp1In), off(fosOut), on(mmp9Out), off(mmp13Out), on(nfkb1Out), on(smad7Out), on(timp1Out).
off(col1a1In) :- on(col1a2In), on(ets1In), off(mmp3In), off(mmp13In), on(smad4In), on(timp1In), on(mmp9Out), off(mmp13Out), on(smad7Out), on(timp1Out).
off(fosIn) :- on(col1a2In), on(ets1In), off(junbIn), off(mmp13In), on(smad4In), on(timp1In), on(ets1Out), off(junOut), off(mmp13Out), on(timp1Out).
off(junbIn) :- on(col1a2In), on(ets1In), off(fosIn), on(smad4In), on(timp1In), on(junOut), on(smad4Out), on(timp1Out).
on(nfkb1Out) :- on(col1a1In), on(col1a2In), off(mmp13In), on(smad4In), on(timp1In), on(mmp9Out), off(mmp13Out), on(smad4Out), on(timp1Out).
on(ets1Out) :- on(col1a1In), on(col1a2In), off(mmp9In), on(smad4In), on(col1a1Out), off(fosOut), off(junbOut), off(mmp1Out), off(mmp9Out), off(nfkb1Out), on(smad4Out), on(tgfb1Out), on(timp1Out).
on(nfkb1Out) :- on(col1a1In), on(col1a2In), off(mmp9In), on(smad4In), on(tgfb1In), off(fosOut), on(junOut), on(mmp3Out), on(smad4Out), on(timp1Out).
off(ets1Out) :- on(col1a1In), on(col1a2In), off(mmp9In), on(smad4In), on(tgfb1In), on(col1a1Out), on(junOut), off(mmp9Out), on(smad4Out), on(smad7Out), on(tgfb1Out), on(timp1Out).
on(nfkb1Out) :- on(col1a1In), on(col1a2In), off(mmp9In), on(smad4In), on(tgfb1In), on(col1a1Out), on(junOut), off(mmp9Out), on(smad4Out), on(smad7Out), on(tgfb1Out), on(timp1Out).
on(fosIn) :- on(col1a1In), on(col1a2In), off(mmp3In), off(mmp13In), on(smad4In), on(col1a1Out), on(junOut), on(smad4Out), on(timp1Out).
on(junIn) :- on(col1a1In), on(col1a2In), on(junbIn), on(smad4In), on(smad7In), on(timp1In), on(ets1Out), on(smad4Out), on(timp1Out).
on(mmp1Out) :- on(col1a1In), on(col1a2In), on(ets1In), on(smad4In), on(timp1In), off(mmp13Out), on(nfkb1Out), on(smad4Out).
off(fosOut) :- on(col1a1In), on(col1a2In), off(ets1In), off(mmp1In), on(smad4In), on(timp1In), on(col1a1Out), on(junbOut), on(smad4Out), on(smad7Out), on(tgfb1Out), on(timp1Out).
on(nfkb1In) :- on(col1a1In), on(col1a2In), off(ets1In), off(fosIn), off(junIn), off(mmp9In), on(smad4In), on(tgfb1In), on(col1a1Out), off(mmp9Out), on(smad4Out), on(tgfb1Out).
off(ets1Out) :- on(col1a1In), on(col1a2In), off(ets1In), off(fosIn), off(junIn), off(mmp9In), on(smad4In), on(tgfb1In), on(col1a1Out), off(mmp9Out), on(smad4Out), on(tgfb1Out).
off(fosOut) :- on(col1a1In), on(col1a2In), off(ets1In), off(fosIn), off(junIn), off(mmp9In), on(smad4In), on(tgfb1In), on(col1a1Out), off(mmp9Out), on(smad4Out), on(tgfb1Out).
off(junOut) :- on(col1a1In), on(col1a2In), off(ets1In), off(fosIn), off(junIn), off(mmp9In), on(smad4In), on(tgfb1In), on(col1a1Out), off(mmp9Out), on(smad4Out), on(tgfb1Out).
on(mmp1Out) :- on(col1a1In), on(col1a2In), off(ets1In), off(fosIn), off(junIn), off(mmp9In), on(smad4In), on(tgfb1In), on(col1a1Out), off(mmp9Out), on(smad4Out), on(tgfb1Out).
off(mmp3Out) :- on(col1a1In), on(col1a2In), off(ets1In), off(fosIn), off(junIn), off(mmp9In), on(smad4In), on(tgfb1In), on(col1a1Out), off(mmp9Out), on(smad4Out), on(tgfb1Out).
off(mmp13Out) :- on(col1a1In), on(col1a2In), off(ets1In), off(fosIn), off(junIn), off(mmp9In), on(smad4In), on(tgfb1In), on(col1a1Out), off(mmp9Out), on(smad4Out), on(tgfb1Out).
on(nfkb1Out) :- on(col1a1In), on(col1a2In), off(ets1In), off(fosIn), off(junIn), off(mmp9In), on(smad4In), on(tgfb1In), on(col1a1Out), off(mmp9Out), on(smad4Out), on(tgfb1Out).
on(mmp3Out) :- off(col1a1In), on(ets1In), on(junbIn), off(mmp13In), on(smad7In), on(ets1Out), off(fosOut), off(mmp9Out), on(smad4Out), on(timp1Out).
on(mmp1In) :- off(col1a1In), on(col1a2In), on(ets1In), off(mmp9In), off(mmp13In), on(smad4In), on(timp1In), on(ets1Out), on(mmp1Out), off(mmp9Out), off(mmp13Out), on(smad4Out), on(timp1Out).
on(nfkb1In) :- off(col1a1In), on(col1a2In), on(ets1In), off(mmp9In), off(mmp13In), on(smad4In), on(timp1In), on(ets1Out), on(mmp1Out), off(mmp9Out), off(mmp13Out), on(smad4Out), on(timp1Out).
on(mmp1In) :- off(col1a1In), on(col1a2In), on(ets1In), off(mmp9In), off(mmp13In), on(smad4In), on(timp1In), on(ets1Out), off(fosOut), off(junOut), on(mmp1Out), off(mmp13Out), on(tgfb1Out), on(timp1Out).
on(nfkb1In) :- off(col1a1In), on(col1a2In), on(ets1In), off(mmp9In), off(mmp13In), on(smad4In), on(timp1In), on(ets1Out), off(fosOut), off(junOut), on(mmp1Out), off(mmp13Out), on(tgfb1Out), on(timp1Out).
on(tgfb1Out) :- off(col1a1In), on(col1a2In), on(ets1In), off(mmp1In), off(mmp3In), on(mmp9In), off(mmp13In), off(nfkb1In), on(smad4In), off(tgfb1In), on(timp1In), on(nfkb1Out), on(smad4Out).
on(col1a2In) :- on(smad4In), on(fosOut), off(mmp13Out), on(smad4Out), on(smad7Out), on(timp1Out).
on(junIn) :- on(smad4In), on(fosOut), off(mmp13Out), on(smad4Out), on(smad7Out), on(timp1Out).
off(mmp3In) :- on(smad4In), on(fosOut), off(mmp13Out), on(smad4Out), on(smad7Out), on(timp1Out).
off(mmp13In) :- on(smad4In), on(fosOut), off(mmp13Out), on(smad4Out), on(smad7Out), on(timp1Out).
on(timp1In) :- on(smad4In), on(fosOut), off(mmp13Out), on(smad4Out), on(smad7Out), on(timp1Out).
on(fosIn) :- off(mmp3In), off(mmp9In), off(mmp13In), on(smad4In), off(timp1In), on(col1a1Out), on(fosOut), off(mmp9Out), on(smad4Out), on(tgfb1Out).
off(ets1Out) :- off(mmp3In), off(mmp9In), off(mmp13In), on(smad4In), off(timp1In), on(col1a1Out), on(fosOut), off(mmp9Out), on(smad4Out), on(tgfb1Out).
off(junOut) :- off(mmp3In), off(mmp9In), off(mmp13In), on(smad4In), off(timp1In), on(col1a1Out), on(fosOut), off(mmp9Out), on(smad4Out), on(tgfb1Out).
off(junbOut) :- off(mmp3In), off(mmp9In), off(mmp13In), on(smad4In), off(timp1In), on(col1a1Out), on(fosOut), off(mmp9Out), on(smad4Out), on(tgfb1Out).
off(mmp1Out) :- off(mmp1In), off(mmp9In), on(smad4In), on(col1a1Out), off(fosOut), off(mmp9Out), off(nfkb1Out), on(smad4Out), on(tgfb1Out), on(timp1Out).
on(smad7Out) :- off(mmp1In), off(mmp9In), on(nfkb1In), on(smad4In), on(col1a1Out), off(mmp9Out), off(nfkb1Out), on(smad4Out), on(tgfb1Out).
on(junIn) :- on(junbIn), off(mmp1In), on(nfkb1In), on(smad4In), on(smad7In), off(mmp3Out), off(mmp13Out), on(smad4Out).
off(tgfb1In) :- on(junIn), off(mmp1In), off(mmp3In), off(mmp13In), on(smad4In), on(col1a1Out), off(ets1Out), on(junbOut), on(smad4Out), on(smad7Out), on(timp1Out).
on(nfkb1In) :- on(junIn), on(junbIn), off(mmp13In), on(smad4In), on(smad7In), off(tgfb1In), on(mmp3Out), on(smad4Out), on(smad7Out), on(timp1Out).
off(mmp1Out) :- on(fosIn), off(mmp9In), on(smad4In), on(col1a1Out), off(mmp9Out), off(nfkb1Out), on(smad4Out), on(smad7Out), on(timp1Out).
on(col1a1Out) :- on(fosIn), off(mmp3In), off(mmp13In), on(smad4In), off(fosOut), on(junbOut), on(mmp3Out), on(smad4Out), on(timp1Out).
on(tgfb1Out) :- on(fosIn), off(mmp3In), off(mmp13In), on(smad4In), off(fosOut), on(junbOut), on(mmp3Out), on(smad4Out), on(timp1Out).
off(mmp1Out) :- on(fosIn), off(mmp3In), off(mmp13In), on(smad4In), off(fosOut), on(junOut), on(smad4Out), on(smad7Out), on(timp1Out).
off(mmp3Out) :- on(fosIn), off(mmp3In), off(mmp9In), off(mmp13In), on(smad4In), on(col1a1Out), off(mmp9Out), off(mmp13Out), off(nfkb1Out), on(smad4Out).
off(mmp1Out) :- on(fosIn), off(mmp1In), on(smad4In), on(col1a1Out), on(junOut), on(smad4Out), on(timp1Out).
on(nfkb1In) :- on(fosIn), off(mmp1In), on(smad4In), on(smad7In), on(col1a1Out), on(mmp3Out), on(smad4Out), on(smad7Out), on(tgfb1Out), on(timp1Out).
off(junOut) :- on(fosIn), off(mmp1In), off(mmp9In), on(smad4In), on(col1a1Out), off(ets1Out), on(fosOut), off(mmp9Out), on(smad4Out), on(tgfb1Out).
off(junbOut) :- on(fosIn), off(mmp1In), off(mmp9In), on(smad4In), on(col1a1Out), off(ets1Out), on(fosOut), off(mmp9Out), on(smad4Out), on(tgfb1Out).
off(mmp1In) :- on(fosIn), on(junIn), off(mmp3In), off(mmp13In), on(smad4In), off(tgfb1In), on(col1a1Out), on(fosOut), on(smad4Out).
on(nfkb1Out) :- on(ets1In), on(nfkb1In), on(smad4In), on(col1a1Out), off(ets1Out), on(mmp3Out), on(smad4Out), on(smad7Out), on(tgfb1Out), on(timp1Out).
on(nfkb1In) :- on(ets1In), off(mmp13In), on(smad7In), on(mmp3Out), on(smad4Out), on(smad7Out), on(timp1Out).
off(mmp1In) :- on(ets1In), on(junbIn), off(mmp3In), off(mmp13In), on(smad4In), on(smad7In), off(junbOut), off(mmp9Out), on(smad4Out), on(tgfb1Out).
off(junOut) :- on(col1a2In), on(smad4In), on(tgfb1In), on(col1a1Out), off(junbOut), on(mmp1Out), off(mmp9Out), off(mmp13Out), off(nfkb1Out), on(smad4Out), on(tgfb1Out).
on(tgfb1Out) :- on(col1a2In), off(nfkb1In), on(smad4In), on(smad7In), on(junbOut), on(smad4Out), on(timp1Out).
on(nfkb1In) :- on(col1a2In), on(mmp9In), off(mmp13In), on(smad7In), on(timp1In), on(col1a1Out), off(fosOut), off(mmp13Out), on(nfkb1Out), on(smad4Out), on(smad7Out), on(timp1Out).
on(nfkb1Out) :- on(col1a2In), on(mmp9In), off(mmp13In), on(nfkb1In), on(timp1In), on(junbOut), off(mmp13Out), on(smad4Out), on(timp1Out).
off(mmp9In) :- on(col1a2In), on(mmp1In), off(mmp13In), on(smad4In), on(junOut), on(smad4Out), on(timp1Out).
off(mmp9Out) :- on(col1a2In), on(mmp1In), off(mmp13In), on(smad4In), on(junOut), on(smad4Out), on(timp1Out).
on(smad7Out) :- on(col1a2In), on(mmp1In), off(mmp13In), on(smad4In), on(junOut), on(smad4Out), on(timp1Out).
off(fosIn) :- on(col1a2In), on(junbIn), off(mmp1In), on(smad4In), on(smad7In), on(tgfb1In), on(timp1In), on(mmp3Out), on(smad4Out), on(tgfb1Out), on(timp1Out).
on(junIn) :- on(col1a2In), off(junbIn), off(mmp13In), on(smad4In), off(smad7In), on(timp1In), on(mmp9Out), off(mmp13Out), on(timp1Out).
off(mmp3In) :- on(col1a2In), off(junbIn), off(mmp13In), on(smad4In), off(smad7In), on(timp1In), on(mmp9Out), off(mmp13Out), on(timp1Out).
on(junIn) :- on(col1a2In), off(junbIn), off(mmp3In), off(mmp13In), on(smad4In), on(timp1In), on(mmp9Out), off(mmp13Out), on(timp1Out).
off(smad7In) :- on(col1a2In), off(junbIn), off(mmp3In), off(mmp13In), on(smad4In), on(timp1In), on(mmp9Out), off(mmp13Out), on(timp1Out).
off(junbIn) :- on(col1a2In), on(junIn), off(mmp3In), off(mmp13In), on(smad4In), off(tgfb1In), on(timp1In), off(junOut), on(mmp1Out), off(mmp9Out), off(mmp13Out), on(smad4Out), off(smad7Out), on(tgfb1Out).
off(smad7In) :- on(col1a2In), on(junIn), off(mmp3In), off(mmp13In), on(smad4In), off(tgfb1In), on(timp1In), off(junOut), on(mmp1Out), off(mmp9Out), off(mmp13Out), on(smad4Out), off(smad7Out), on(tgfb1Out).
on(nfkb1In) :- on(col1a2In), on(junIn), on(junbIn), off(mmp13In), on(smad4In), on(smad7In), on(timp1In), on(ets1Out), off(fosOut), off(mmp13Out), on(nfkb1Out), on(tgfb1Out), on(timp1Out).
on(mmp9Out) :- on(col1a2In), on(junIn), on(junbIn), off(mmp1In), off(mmp3In), off(mmp13In), on(smad4In), on(smad7In), on(timp1In), off(fosOut), off(mmp13Out), on(nfkb1Out), on(smad4Out), on(timp1Out).
off(mmp1In) :- on(col1a2In), off(junIn), on(smad4In), on(timp1In), off(mmp1Out), on(smad4Out), on(smad7Out), on(tgfb1Out), on(timp1Out).
on(smad7In) :- on(col1a2In), off(junIn), on(smad4In), on(timp1In), off(mmp1Out), on(smad4Out), on(smad7Out), on(tgfb1Out), on(timp1Out).
on(ets1In) :- on(col1a2In), off(junIn), off(nfkb1In), on(smad4In), on(smad7In), on(timp1In), on(smad4Out), on(tgfb1Out).
off(mmp1In) :- on(col1a2In), off(junIn), off(nfkb1In), on(smad4In), on(smad7In), on(timp1In), on(smad4Out), on(tgfb1Out).
off(fosIn) :- on(col1a2In), off(junIn), off(mmp13In), on(tgfb1In), on(timp1In), off(fosOut), off(junOut), on(mmp1Out), off(mmp13Out), on(smad4Out), on(tgfb1Out).
on(nfkb1In) :- on(col1a2In), off(junIn), off(mmp13In), on(tgfb1In), on(timp1In), off(fosOut), off(junOut), on(mmp1Out), off(mmp13Out), on(smad4Out), on(tgfb1Out).
on(fosIn) :- on(col1a2In), off(junIn), off(mmp3In), off(mmp13In), on(smad4In), off(mmp1Out), on(smad4Out), on(smad7Out), on(tgfb1Out), on(timp1Out).
on(col1a1In) :- on(col1a2In), on(fosIn), on(nfkb1In), on(smad4In), on(col1a1Out), off(ets1Out), on(junbOut), on(smad4Out), on(smad7Out), on(timp1Out).
off(ets1In) :- on(col1a2In), on(fosIn), on(nfkb1In), on(smad4In), on(col1a1Out), off(ets1Out), on(junbOut), on(smad4Out), on(smad7Out), on(timp1Out).
off(tgfb1In) :- on(col1a2In), on(fosIn), off(mmp13In), on(smad4In), on(timp1In), on(ets1Out), off(fosOut), off(junOut), off(mmp13Out), on(tgfb1Out), on(timp1Out).
off(mmp9In) :- on(col1a2In), on(fosIn), on(mmp3In), on(smad4In), on(timp1In), on(smad4Out).
on(nfkb1In) :- on(col1a2In), on(fosIn), on(mmp3In), on(smad4In), on(timp1In), on(smad4Out).
on(smad7In) :- on(col1a2In), on(fosIn), on(mmp3In), on(smad4In), on(timp1In), on(smad4Out).
off(mmp9Out) :- on(col1a2In), on(fosIn), on(mmp3In), on(smad4In), on(timp1In), on(smad4Out).
on(smad7Out) :- on(col1a2In), on(fosIn), off(junbIn), off(mmp9In), on(smad4In), on(col1a1Out), off(junOut), off(junbOut), off(mmp9Out), off(nfkb1Out), on(smad4Out), on(tgfb1Out).
off(mmp1In) :- on(col1a2In), on(fosIn), off(junIn), on(smad4In), on(timp1In), on(smad4Out), on(tgfb1Out).
on(smad7In) :- on(col1a2In), on(fosIn), off(junIn), on(smad4In), on(timp1In), on(smad4Out), on(tgfb1Out).
off(ets1Out) :- on(col1a2In), off(fosIn), on(smad4In), on(timp1In), on(col1a1Out), on(junOut), off(mmp9Out), on(smad4Out), on(smad7Out), on(tgfb1Out), on(timp1Out).
on(junIn) :- on(col1a2In), off(fosIn), off(mmp3In), off(mmp13In), on(smad4In), on(timp1In), on(mmp9Out), off(mmp13Out), on(timp1Out).
off(mmp1In) :- on(col1a2In), off(fosIn), on(junbIn), on(smad4In), on(smad7In), on(tgfb1In), on(timp1In), on(mmp3Out), on(smad4Out), on(tgfb1Out), on(timp1Out).
off(fosOut) :- on(col1a2In), on(ets1In), off(mmp13In), on(tgfb1In), on(timp1In), on(smad4Out).
off(mmp13Out) :- on(col1a2In), on(ets1In), off(mmp13In), on(tgfb1In), on(timp1In), on(smad4Out).
on(timp1Out) :- on(col1a2In), on(ets1In), off(mmp13In), on(tgfb1In), on(timp1In), on(smad4Out).
off(smad7Out) :- on(col1a2In), on(ets1In), off(mmp13In), on(smad4In), on(timp1In), on(ets1Out), off(fosOut), off(junbOut), off(mmp9Out), off(mmp13Out), on(smad4Out), on(tgfb1Out), on(timp1Out).
off(col1a1In) :- on(col1a2In), on(ets1In), off(mmp13In), on(nfkb1In), on(timp1In), off(col1a1Out), on(ets1Out), off(mmp13Out), on(timp1Out).
on(nfkb1Out) :- on(col1a2In), on(ets1In), off(mmp13In), on(nfkb1In), on(timp1In), off(col1a1Out), on(ets1Out), off(mmp13Out), on(timp1Out).
off(smad7Out) :- on(col1a2In), on(ets1In), off(mmp9In), off(mmp13In), on(smad4In), on(timp1In), on(ets1Out), off(fosOut), off(junbOut), off(mmp13Out), on(smad4Out), on(timp1Out).
off(junIn) :- on(col1a2In), on(ets1In), off(mmp1In), on(smad4In), on(smad7In), on(timp1In), on(mmp3Out), off(mmp9Out), on(smad4Out), on(tgfb1Out), on(timp1Out).
off(fosIn) :- on(col1a2In), on(ets1In), off(junbIn), off(mmp13In), on(smad4In), on(timp1In), off(fosOut), off(junOut), on(mmp1Out), on(mmp3Out), off(mmp13Out), on(smad4Out), on(tgfb1Out), on(timp1Out).
off(fosOut) :- on(col1a1In), on(col1a2In), off(mmp9In), on(smad4In), on(tgfb1In), on(col1a1Out), on(junOut), off(mmp1Out), off(mmp9Out), on(smad4Out), on(tgfb1Out), on(timp1Out).
off(mmp1Out) :- on(col1a1In), on(col1a2In), off(mmp1In), on(smad4In), on(timp1In), on(col1a1Out), on(junOut), on(smad4Out), on(timp1Out).
off(ets1Out) :- on(col1a1In), on(col1a2In), off(junbIn), on(smad4In), on(col1a1Out), on(junOut), on(smad4Out), on(smad7Out), on(timp1Out).
on(fosIn) :- on(col1a1In), on(col1a2In), on(junIn), off(mmp1In), off(mmp3In), off(mmp9In), off(mmp13In), on(smad4In), off(tgfb1In), on(timp1In), on(smad4Out).
off(fosOut) :- on(col1a1In), on(col1a2In), off(fosIn), on(smad4In), on(timp1In), on(ets1Out), on(smad4Out), on(timp1Out).
on(mmp3Out) :- on(col1a1In), on(col1a2In), off(fosIn), on(smad4In), on(timp1In), on(ets1Out), on(smad4Out), on(timp1Out).
off(fosIn) :- on(col1a1In), on(col1a2In), on(ets1In), on(smad4In), on(smad7In), on(timp1In), on(col1a1Out), off(fosOut), on(smad4Out), on(smad7Out), on(tgfb1Out).
off(junIn) :- on(col1a1In), on(col1a2In), on(ets1In), on(smad4In), on(smad7In), on(timp1In), on(col1a1Out), off(fosOut), on(smad4Out), on(smad7Out), on(tgfb1Out).
off(junbIn) :- on(col1a1In), on(col1a2In), on(ets1In), on(smad4In), on(smad7In), on(timp1In), on(col1a1Out), off(fosOut), on(smad4Out), on(smad7Out), on(tgfb1Out).
on(mmp3In) :- on(col1a1In), on(col1a2In), on(ets1In), on(smad4In), on(smad7In), on(timp1In), on(col1a1Out), off(fosOut), on(smad4Out), on(smad7Out), on(tgfb1Out).
on(tgfb1In) :- on(col1a1In), on(col1a2In), on(ets1In), on(smad4In), on(smad7In), on(timp1In), on(col1a1Out), off(fosOut), on(smad4Out), on(smad7Out), on(tgfb1Out).
on(fosIn) :- on(col1a1In), on(col1a2In), off(ets1In), off(junIn), off(junbIn), off(mmp9In), on(smad4In), on(tgfb1In), on(col1a1Out), off(ets1Out), on(fosOut), off(junOut), off(junbOut), off(mmp9Out), on(smad4Out), on(tgfb1Out).
on(junIn) :- on(col1a1In), on(col1a2In), off(ets1In), off(fosIn), off(mmp1In), on(mmp3In), off(mmp9In), on(mmp13In), on(smad4In), on(smad7In), on(tgfb1In), on(timp1In), on(col1a1Out), off(ets1Out), on(fosOut), off(junOut), off(junbOut), off(mmp9Out), on(smad4Out), on(tgfb1Out).
off(junOut) :- off(col1a1In), on(ets1In), on(junbIn), off(mmp13In), on(smad7In), off(mmp13Out), on(smad4Out), off(smad7Out).
on(mmp1Out) :- off(col1a1In), on(ets1In), on(junbIn), off(mmp13In), on(smad7In), off(mmp13Out), on(smad4Out), off(smad7Out).
on(tgfb1Out) :- off(col1a1In), on(ets1In), on(junbIn), off(mmp13In), on(smad7In), off(mmp13Out), on(smad4Out), off(smad7Out).
off(junOut) :- off(col1a1In), on(ets1In), on(junbIn), off(mmp13In), on(smad7In), on(col1a1Out), on(ets1Out), off(fosOut), on(smad4Out), on(tgfb1Out), on(timp1Out).
on(mmp3Out) :- off(col1a1In), on(ets1In), on(junbIn), off(mmp13In), on(smad7In), on(col1a1Out), on(ets1Out), off(fosOut), on(smad4Out), on(tgfb1Out), on(timp1Out).
off(mmp9Out) :- off(col1a1In), on(col1a2In), on(ets1In), on(mmp1In), off(mmp13In), on(nfkb1In), on(timp1In), on(junbOut), on(smad4Out), on(timp1Out).
off(junbIn) :- off(col1a1In), on(col1a2In), on(ets1In), on(junIn), off(mmp3In), off(mmp9In), off(mmp13In), on(smad4In), off(tgfb1In), on(timp1In), on(junOut), on(smad4Out), on(timp1Out).
off(smad7In) :- off(col1a1In), on(col1a2In), on(ets1In), on(junIn), off(mmp3In), off(mmp9In), off(mmp13In), on(smad4In), off(tgfb1In), on(timp1In), on(junOut), on(smad4Out), on(timp1Out).
on(col1a2In) :- on(smad4In), off(mmp1Out), off(mmp13Out), on(smad4Out), on(timp1Out).
off(mmp1In) :- on(smad4In), off(mmp1Out), off(mmp13Out), on(smad4Out), on(timp1Out).
off(mmp3In) :- on(smad4In), off(mmp1Out), off(mmp13Out), on(smad4Out), on(timp1Out).
off(mmp13In) :- on(smad4In), off(mmp1Out), off(mmp13Out), on(smad4Out), on(timp1Out).
on(timp1In) :- on(smad4In), off(mmp1Out), off(mmp13Out), on(smad4Out), on(timp1Out).
off(mmp3Out) :- on(smad4In), off(mmp1Out), off(mmp13Out), on(smad4Out), on(timp1Out).
on(col1a2In) :- on(smad4In), on(fosOut), on(junOut), on(smad4Out), on(smad7Out), on(timp1Out).
on(junIn) :- on(smad4In), on(fosOut), on(junOut), on(smad4Out), on(smad7Out), on(timp1Out).
off(mmp3In) :- on(smad4In), on(fosOut), on(junOut), on(smad4Out), on(smad7Out), on(timp1Out).
off(mmp13In) :- on(smad4In), on(fosOut), on(junOut), on(smad4Out), on(smad7Out), on(timp1Out).
on(timp1In) :- on(smad4In), on(fosOut), on(junOut), on(smad4Out), on(smad7Out), on(timp1Out).
off(mmp13Out) :- on(smad4In), on(fosOut), on(junOut), on(smad4Out), on(smad7Out), on(timp1Out).
off(fosOut) :- on(nfkb1In), on(smad4In), on(junOut), on(junbOut), off(mmp1Out), on(smad4Out), on(smad7Out), on(tgfb1Out), on(timp1Out).
on(col1a1Out) :- off(mmp3In), off(mmp13In), on(smad7In), off(fosOut), on(junbOut), on(mmp3Out), on(nfkb1Out), on(smad4Out), on(timp1Out).
on(tgfb1Out) :- off(mmp3In), off(mmp13In), on(smad7In), off(fosOut), on(junbOut), on(mmp3Out), on(nfkb1Out), on(smad4Out), on(timp1Out).
on(junIn) :- off(mmp3In), off(mmp13In), on(smad4In), off(tgfb1In), off(mmp3Out), off(mmp13Out), off(nfkb1Out), on(smad4Out).
off(fosOut) :- off(mmp1In), off(mmp9In), on(smad4In), on(ets1Out), on(nfkb1Out), on(smad4Out), on(timp1Out).
off(junbOut) :- off(mmp1In), off(mmp9In), on(smad4In), on(ets1Out), on(nfkb1Out), on(smad4Out), on(timp1Out).
on(mmp3Out) :- off(mmp1In), off(mmp9In), on(smad4In), on(ets1Out), on(nfkb1Out), on(smad4Out), on(timp1Out).
on(junIn) :- on(junbIn), off(mmp9In), on(smad4In), on(smad7In), on(col1a1Out), off(mmp9Out), off(nfkb1Out), on(smad4Out), on(tgfb1Out).
on(junIn) :- on(junbIn), off(mmp9In), on(smad4In), on(smad7In), on(col1a1Out), off(ets1Out), off(junOut), off(junbOut), on(mmp1Out), off(mmp3Out), off(mmp9Out), off(mmp13Out), on(smad4Out), on(smad7Out), on(tgfb1Out), off(timp1Out).
on(nfkb1In) :- on(junIn), on(junbIn), off(mmp1In), off(mmp3In), off(mmp13In), on(smad4In), on(smad7In), on(col1a1Out), off(ets1Out), on(smad4Out).
off(fosOut) :- on(fosIn), off(mmp13In), on(smad4In), off(tgfb1In), on(junbOut), on(nfkb1Out), on(tgfb1Out), on(timp1Out).
on(junOut) :- on(fosIn), on(junIn), off(mmp3In), off(mmp13In), on(smad4In), on(junbOut), off(mmp1Out), on(smad4Out), on(smad7Out), on(timp1Out).
on(junIn) :- on(ets1In), off(mmp3In), off(mmp13In), on(smad4In), off(mmp3Out), off(mmp13Out), off(nfkb1Out), on(smad4Out).
off(tgfb1In) :- on(ets1In), on(fosIn), off(mmp13In), on(smad4In), on(junbOut), on(timp1Out).
off(fosOut) :- on(ets1In), on(fosIn), off(mmp13In), on(smad4In), off(junbOut), off(mmp13Out), on(smad4Out), on(timp1Out).
off(fosOut) :- on(col1a2In), off(nfkb1In), on(smad4In), on(junOut), on(mmp3Out), on(smad4Out), on(timp1Out).
on(ets1In) :- on(col1a2In), off(mmp13In), on(tgfb1In), on(timp1In), on(mmp1Out), on(mmp3Out), off(mmp13Out), on(smad4Out), on(timp1Out).
off(fosOut) :- on(col1a2In), off(mmp13In), on(tgfb1In), on(timp1In), on(mmp1Out), on(mmp3Out), off(mmp13Out), on(smad4Out), on(timp1Out).
off(mmp3In) :- on(col1a2In), on(mmp9In), off(mmp13In), on(timp1In), on(ets1Out), off(fosOut), off(junOut), off(junbOut), on(mmp3Out), on(smad4Out), on(tgfb1Out), on(timp1Out).
on(nfkb1Out) :- on(col1a2In), on(mmp9In), off(mmp13In), on(smad4In), on(timp1In), on(col1a1Out), off(ets1Out), off(fosOut), on(smad4Out).
on(ets1In) :- on(col1a2In), off(mmp3In), off(mmp13In), on(smad4In), on(timp1In), on(ets1Out), off(mmp3Out), off(mmp13Out), on(timp1Out).
on(mmp9In) :- on(col1a2In), on(junbIn), off(mmp1In), off(mmp3In), off(mmp13In), on(smad4In), on(smad7In), on(timp1In), off(fosOut), off(mmp13Out), on(nfkb1Out), on(smad4Out), on(smad7Out), on(timp1Out).
on(mmp9Out) :- on(col1a2In), on(junbIn), off(mmp1In), off(mmp3In), off(mmp13In), on(smad4In), on(smad7In), on(timp1In), off(fosOut), off(mmp13Out), on(nfkb1Out), on(smad4Out), on(smad7Out), on(timp1Out).
on(mmp9In) :- on(col1a2In), on(junbIn), off(mmp1In), off(mmp3In), off(mmp13In), on(smad4In), on(smad7In), on(timp1In), on(col1a1Out), off(fosOut), off(mmp13Out), on(nfkb1Out), on(smad4Out), on(timp1Out).
on(ets1In) :- on(col1a2In), on(junIn), off(mmp13In), on(smad4In), off(tgfb1In), on(timp1In), on(junOut), off(mmp9Out), off(mmp13Out), on(smad4Out), on(timp1Out).
on(ets1In) :- on(col1a2In), on(junIn), off(mmp9In), off(mmp13In), on(smad4In), off(tgfb1In), on(timp1In), on(junOut), off(mmp13Out), on(smad4Out), on(timp1Out).
off(mmp3Out) :- on(col1a2In), on(junIn), off(mmp3In), off(mmp13In), on(smad4In), on(timp1In), on(junOut), off(mmp13Out), on(smad4Out), on(tgfb1Out), on(timp1Out).
on(nfkb1In) :- on(col1a2In), on(junIn), on(junbIn), off(mmp3In), off(mmp13In), on(smad4In), on(smad7In), on(timp1In), off(fosOut), on(mmp9Out), off(mmp13Out), on(nfkb1Out), on(tgfb1Out), on(timp1Out).
on(nfkb1In) :- on(col1a2In), on(junIn), on(junbIn), off(mmp3In), off(mmp13In), on(smad4In), on(smad7In), on(timp1In), off(fosOut), on(mmp9Out), off(mmp13Out), on(nfkb1Out), on(smad7Out), on(timp1Out).
off(junOut) :- on(col1a2In), off(junIn), on(smad4In), on(col1a1Out), off(mmp9Out), off(nfkb1Out), on(smad4Out), on(tgfb1Out).
off(junbOut) :- on(col1a2In), off(junIn), on(smad4In), on(col1a1Out), off(mmp9Out), off(nfkb1Out), on(smad4Out), on(tgfb1Out).
on(smad7In) :- on(col1a2In), off(junIn), off(mmp3In), off(mmp13In), on(timp1In), off(fosOut), off(junOut), off(mmp13Out), on(smad4Out), on(tgfb1Out).
off(tgfb1In) :- on(col1a2In), on(fosIn), off(mmp13In), on(smad4In), on(timp1In), on(ets1Out), off(fosOut), off(mmp13Out), on(nfkb1Out), on(tgfb1Out), on(timp1Out).
off(tgfb1In) :- on(col1a2In), on(fosIn), off(mmp3In), off(mmp13In), on(smad4In), on(timp1In), on(mmp9Out), off(mmp13Out), on(nfkb1Out), on(smad7Out), on(timp1Out).
on(col1a1In) :- on(col1a2In), on(fosIn), off(mmp3In), off(mmp9In), off(mmp13In), on(smad4In), on(smad7In), on(col1a1Out), off(mmp9Out), off(nfkb1Out), on(smad4Out), on(tgfb1Out).
off(junOut) :- on(col1a2In), on(fosIn), on(mmp1In), off(mmp9In), off(mmp13In), on(smad4In), on(col1a1Out), off(mmp9Out), off(nfkb1Out), on(smad4Out), on(tgfb1Out).
off(junbOut) :- on(col1a2In), on(fosIn), on(mmp1In), off(mmp9In), off(mmp13In), on(smad4In), on(col1a1Out), off(mmp9Out), off(nfkb1Out), on(smad4Out), on(tgfb1Out).
off(tgfb1In) :- on(col1a2In), on(fosIn), on(junIn), off(mmp13In), on(nfkb1In), on(smad4In), on(timp1In), off(fosOut), on(mmp1Out), on(mmp3Out), off(mmp13Out), on(smad4Out), on(timp1Out).
off(tgfb1In) :- on(col1a2In), on(fosIn), on(junIn), off(mmp3In), off(mmp13In), on(nfkb1In), on(smad4In), on(timp1In), on(mmp9Out), off(mmp13Out), on(nfkb1Out), on(timp1Out).
off(junOut) :- on(col1a2In), off(fosIn), on(smad4In), on(timp1In), on(ets1Out), off(nfkb1Out), on(smad4Out), on(timp1Out).
off(mmp1In) :- on(col1a2In), off(fosIn), on(smad4In), on(smad7In), on(tgfb1In), on(timp1In), on(ets1Out), off(fosOut), off(junOut), off(junbOut), on(mmp3Out), on(smad4Out), on(tgfb1Out), on(timp1Out).
off(col1a1In) :- on(col1a2In), off(fosIn), off(mmp13In), on(smad4In), on(timp1In), off(nfkb1Out), on(smad4Out).
on(ets1In) :- on(col1a2In), off(fosIn), off(mmp13In), on(smad4In), on(timp1In), off(nfkb1Out), on(smad4Out).
on(tgfb1Out) :- on(col1a2In), off(fosIn), off(mmp13In), on(nfkb1In), on(timp1In), off(fosOut), on(mmp9Out), off(mmp13Out), on(nfkb1Out), on(timp1Out).
off(fosOut) :- on(col1a2In), off(fosIn), off(mmp1In), off(mmp9In), on(smad4In), on(timp1In), on(ets1Out), on(smad4Out), on(timp1Out).
off(junbOut) :- on(col1a2In), off(fosIn), off(mmp1In), off(mmp9In), on(smad4In), on(timp1In), on(ets1Out), on(smad4Out), on(timp1Out).
on(mmp3Out) :- on(col1a2In), off(fosIn), off(mmp1In), off(mmp9In), on(smad4In), on(timp1In), on(ets1Out), on(smad4Out), on(timp1Out).
on(smad7Out) :- on(col1a2In), off(fosIn), off(mmp1In), off(mmp9In), on(smad4In), on(timp1In), on(col1a1Out), off(mmp9Out), off(nfkb1Out), on(smad4Out), on(tgfb1Out).
on(ets1In) :- on(col1a2In), off(fosIn), on(junIn), off(mmp13In), on(smad4In), on(timp1In), on(junOut), on(smad4Out), on(timp1Out).
off(junbIn) :- on(col1a2In), off(fosIn), on(junIn), off(mmp13In), on(smad4In), on(timp1In), on(junOut), on(smad4Out), on(timp1Out).
off(mmp3In) :- on(col1a2In), off(fosIn), on(junIn), off(mmp13In), on(smad4In), on(timp1In), on(junOut), on(smad4Out), on(timp1Out).
off(smad7In) :- on(col1a2In), off(fosIn), on(junIn), off(mmp13In), on(smad4In), on(timp1In), on(junOut), on(smad4Out), on(timp1Out).
off(col1a1In) :- on(col1a2In), on(ets1In), off(mmp13In), on(timp1In), off(col1a1Out), on(ets1Out), off(mmp13Out), on(tgfb1Out), on(timp1Out).
off(fosOut) :- on(col1a2In), on(ets1In), off(mmp13In), on(timp1In), off(col1a1Out), on(ets1Out), off(mmp13Out), on(tgfb1Out), on(timp1Out).
on(nfkb1Out) :- on(col1a2In), on(ets1In), off(mmp13In), on(timp1In), off(col1a1Out), on(ets1Out), off(mmp13Out), on(tgfb1Out), on(timp1Out).
off(mmp3In) :- on(col1a2In), on(ets1In), off(mmp13In), on(timp1In), off(col1a1Out), on(ets1Out), on(mmp9Out), off(mmp13Out), on(timp1Out).
on(mmp3Out) :- on(col1a2In), on(ets1In), off(mmp13In), on(tgfb1In), on(timp1In), off(fosOut), on(mmp1Out), off(mmp13Out), on(smad4Out), on(timp1Out).
on(junIn) :- on(col1a2In), on(ets1In), off(mmp9In), off(mmp13In), on(smad4In), on(timp1In), off(col1a1Out), on(ets1Out), off(mmp13Out), on(timp1Out).
on(mmp1Out) :- on(col1a2In), on(ets1In), off(mmp9In), off(mmp13In), on(smad4In), on(timp1In), off(col1a1Out), on(ets1Out), off(mmp13Out), on(timp1Out).
on(nfkb1Out) :- on(col1a2In), on(ets1In), off(mmp9In), off(mmp13In), on(smad4In), on(timp1In), off(col1a1Out), on(ets1Out), off(mmp13Out), on(timp1Out).
off(junIn) :- on(col1a2In), on(ets1In), off(mmp1In), on(smad4In), on(smad7In), on(timp1In), off(junOut), off(mmp3Out), off(mmp13Out), on(smad4Out), on(tgfb1Out).
off(junIn) :- on(col1a2In), on(ets1In), off(mmp1In), off(nfkb1In), on(smad4In), on(smad7In), on(timp1In), off(junOut), on(smad4Out), on(tgfb1Out).
on(ets1Out) :- on(col1a2In), on(ets1In), on(junIn), on(junbIn), off(mmp9In), off(mmp13In), on(smad4In), on(smad7In), on(timp1In), off(mmp13Out), on(timp1Out).
off(junOut) :- on(col1a1In), on(col1a2In), off(mmp9In), on(smad4In), on(col1a1Out), off(ets1Out), on(fosOut), on(mmp1Out), off(mmp3Out), off(mmp9Out), off(mmp13Out), off(nfkb1Out), on(smad4Out), on(smad7Out), on(tgfb1Out).
off(junbOut) :- on(col1a1In), on(col1a2In), off(mmp9In), on(smad4In), on(col1a1Out), off(ets1Out), on(fosOut), on(mmp1Out), off(mmp3Out), off(mmp9Out), off(mmp13Out), off(nfkb1Out), on(smad4Out), on(smad7Out), on(tgfb1Out).
off(timp1Out) :- on(col1a1In), on(col1a2In), off(mmp9In), on(smad4In), on(col1a1Out), off(ets1Out), on(fosOut), on(mmp1Out), off(mmp3Out), off(mmp9Out), off(mmp13Out), off(nfkb1Out), on(smad4Out), on(smad7Out), on(tgfb1Out).
on(junIn) :- on(col1a1In), on(col1a2In), off(mmp3In), off(mmp13In), on(smad4In), on(timp1In), on(mmp9Out), off(mmp13Out), on(nfkb1Out), on(smad4Out), on(timp1Out).
off(mmp1In) :- on(col1a1In), on(col1a2In), off(mmp3In), off(mmp13In), on(smad4In), on(timp1In), on(mmp9Out), off(mmp13Out), on(nfkb1Out), on(smad4Out), on(timp1Out).
on(fosIn) :- on(col1a1In), on(col1a2In), off(ets1In), on(junIn), off(mmp3In), off(mmp13In), on(smad4In), on(timp1In), on(col1a1Out), off(ets1Out), on(junbOut), on(smad4Out), on(smad7Out), on(timp1Out).
off(timp1In) :- on(col1a1In), on(col1a2In), off(ets1In), off(junIn), off(junbIn), on(mmp1In), off(mmp3In), off(mmp9In), off(mmp13In), on(nfkb1In), on(smad4In), off(smad7In), on(tgfb1In), on(col1a1Out), off(mmp9Out), on(smad4Out), on(tgfb1Out).
on(tgfb1Out) :- off(col1a1In), on(ets1In), on(fosIn), off(mmp3In), off(mmp13In), on(smad4In), off(tgfb1In), off(mmp3Out), off(mmp13Out), on(nfkb1Out).
off(junbIn) :- off(col1a1In), on(col1a2In), on(ets1In), on(junIn), off(mmp3In), off(mmp13In), on(smad4In), off(tgfb1In), on(timp1In), off(mmp9Out), off(mmp13Out), on(smad4Out), off(smad7Out), on(tgfb1Out).
off(smad7In) :- off(col1a1In), on(col1a2In), on(ets1In), on(junIn), off(mmp3In), off(mmp13In), on(smad4In), off(tgfb1In), on(timp1In), off(mmp9Out), off(mmp13Out), on(smad4Out), off(smad7Out), on(tgfb1Out).
on(col1a2In) :- off(tgfb1Out).
on(junIn) :- off(tgfb1Out).
off(mmp13In) :- off(tgfb1Out).
on(smad4In) :- off(tgfb1Out).
on(timp1In) :- off(tgfb1Out).
off(mmp13Out) :- off(tgfb1Out).
on(smad4Out) :- off(tgfb1Out).
on(timp1Out) :- off(tgfb1Out).
on(nfkb1Out) :- on(nfkb1In), on(smad4In), on(fosOut), off(mmp1Out), on(smad4Out), on(smad7Out), on(timp1Out).
on(fosOut) :- off(mmp9In), on(smad4In), on(smad7In), on(col1a1Out), off(ets1Out), off(mmp9Out), off(nfkb1Out), on(smad4Out), on(smad7Out), on(tgfb1Out).
off(junOut) :- off(mmp9In), on(smad4In), on(smad7In), on(col1a1Out), off(ets1Out), off(mmp9Out), off(nfkb1Out), on(smad4Out), on(smad7Out), on(tgfb1Out).
off(junbOut) :- off(mmp9In), on(smad4In), on(smad7In), on(col1a1Out), off(ets1Out), off(mmp9Out), off(nfkb1Out), on(smad4Out), on(smad7Out), on(tgfb1Out).
on(mmp1Out) :- off(mmp9In), on(smad4In), on(smad7In), on(col1a1Out), off(ets1Out), off(mmp9Out), off(nfkb1Out), on(smad4Out), on(smad7Out), on(tgfb1Out).
off(mmp3Out) :- off(mmp9In), on(smad4In), on(smad7In), on(col1a1Out), off(ets1Out), off(mmp9Out), off(nfkb1Out), on(smad4Out), on(smad7Out), on(tgfb1Out).
off(mmp13Out) :- off(mmp9In), on(smad4In), on(smad7In), on(col1a1Out), off(ets1Out), off(mmp9Out), off(nfkb1Out), on(smad4Out), on(smad7Out), on(tgfb1Out).
off(timp1Out) :- off(mmp9In), on(smad4In), on(smad7In), on(col1a1Out), off(ets1Out), off(mmp9Out), off(nfkb1Out), on(smad4Out), on(smad7Out), on(tgfb1Out).
on(junIn) :- off(mmp3In), off(mmp13In), on(smad4In), off(tgfb1In), off(mmp1Out), off(nfkb1Out), on(smad4Out), on(timp1Out).
on(junIn) :- off(mmp1In), off(mmp3In), off(mmp13In), on(smad4In), off(mmp3Out), off(mmp13Out), off(nfkb1Out), on(smad4Out).
on(junIn) :- off(mmp1In), off(mmp3In), off(mmp13In), on(smad4In), off(mmp1Out), off(nfkb1Out), on(smad4Out), on(timp1Out).
on(junIn) :- on(junbIn), on(smad4In), on(smad7In), on(junOut), on(smad4Out), on(timp1Out).
on(ets1In) :- on(junbIn), off(mmp13In), on(smad4In), on(smad7In), off(tgfb1In), off(mmp13Out), on(smad4Out), off(smad7Out).
off(fosOut) :- on(junbIn), off(mmp13In), on(smad4In), on(smad7In), off(tgfb1In), on(junbOut), on(nfkb1Out), on(timp1Out).
off(mmp1In) :- on(junIn), on(junbIn), off(mmp3In), off(mmp13In), on(smad4In), on(smad7In), off(tgfb1In), on(col1a1Out), off(ets1Out), on(smad4Out).
on(nfkb1In) :- on(junIn), on(junbIn), off(mmp3In), off(mmp13In), on(smad4In), on(smad7In), off(tgfb1In), on(col1a1Out), off(ets1Out), on(smad4Out).
on(nfkb1Out) :- on(fosIn), on(smad4In), on(col1a1Out), off(ets1Out), on(fosOut), on(smad4Out), on(smad7Out), on(timp1Out).
off(mmp1In) :- on(fosIn), off(mmp3In), off(mmp13In), on(smad4In), off(tgfb1In), on(col1a1Out), off(mmp9Out), off(nfkb1Out), on(smad4Out).
off(fosOut) :- on(fosIn), off(mmp1In), on(smad4In), on(junbOut), on(nfkb1Out), on(smad4Out), on(tgfb1Out), on(timp1Out).
off(mmp1Out) :- on(fosIn), off(mmp1In), on(smad4In), on(junOut), on(smad4Out), on(smad7Out), on(timp1Out).
off(col1a1In) :- on(ets1In), on(junbIn), off(mmp13In), on(smad7In), off(fosOut), on(junbOut), on(nfkb1Out), on(timp1Out).
off(mmp1In) :- on(ets1In), on(fosIn), on(junIn), off(mmp3In), off(mmp13In), on(smad4In), on(junOut), on(smad4Out), on(timp1Out).
on(mmp3Out) :- on(col1a2In), off(nfkb1In), on(smad4In), off(fosOut), on(junOut), on(nfkb1Out), on(smad4Out), on(timp1Out).
off(junOut) :- on(col1a2In), off(nfkb1In), on(smad4In), on(ets1Out), off(fosOut), on(nfkb1Out), on(smad4Out), on(tgfb1Out), on(timp1Out).
off(junbOut) :- on(col1a2In), off(nfkb1In), on(smad4In), on(col1a1Out), off(fosOut), off(mmp9Out), off(nfkb1Out), on(smad4Out), on(tgfb1Out), on(timp1Out).
on(col1a1In) :- on(col1a2In), off(nfkb1In), on(smad4In), on(smad7In), on(junOut), on(smad4Out), on(timp1Out).
off(mmp9In) :- on(col1a2In), off(nfkb1In), on(smad4In), on(smad7In), on(junOut), on(smad4Out), on(timp1Out).
on(ets1In) :- on(col1a2In), off(mmp13In), on(tgfb1In), on(timp1In), on(ets1Out), off(fosOut), off(mmp13Out), on(smad4Out), on(timp1Out).
off(mmp1Out) :- on(col1a2In), off(mmp9In), off(nfkb1In), on(smad4In), on(col1a1Out), off(mmp9Out), off(nfkb1Out), on(smad4Out), on(timp1Out).
on(smad7Out) :- on(col1a2In), off(mmp9In), off(nfkb1In), on(smad4In), on(col1a1Out), off(junOut), off(junbOut), off(mmp9Out), off(nfkb1Out), on(smad4Out), on(tgfb1Out).
off(junOut) :- on(col1a2In), on(mmp1In), off(mmp9In), off(mmp13In), on(smad4In), on(smad7In), on(col1a1Out), off(mmp9Out), off(nfkb1Out), on(smad4Out), on(tgfb1Out).
off(junbOut) :- on(col1a2In), on(mmp1In), off(mmp9In), off(mmp13In), on(smad4In), on(smad7In), on(col1a1Out), off(mmp9Out), off(nfkb1Out), on(smad4Out), on(tgfb1Out).
off(fosOut) :- on(col1a2In), off(mmp1In), off(nfkb1In), on(smad4In), on(timp1In), on(junbOut), on(nfkb1Out), on(smad4Out), on(tgfb1Out), on(timp1Out).
on(mmp9In) :- on(col1a2In), off(mmp1In), off(mmp3In), off(mmp13In), on(smad4In), on(timp1In), on(ets1Out), on(junbOut), off(mmp13Out), on(nfkb1Out), on(smad4Out), on(timp1Out).
off(tgfb1In) :- on(col1a2In), off(mmp1In), off(mmp3In), on(mmp9In), off(mmp13In), on(smad4In), on(timp1In), off(mmp1Out), on(smad4Out), on(timp1Out).
on(smad7Out) :- on(col1a2In), off(mmp1In), off(mmp3In), on(mmp9In), off(mmp13In), on(smad4In), on(timp1In), off(mmp1Out), on(smad4Out), on(timp1Out).
off(fosOut) :- on(col1a2In), off(junbIn), off(nfkb1In), on(smad4In), on(junbOut), on(nfkb1Out), on(smad4Out), on(tgfb1Out), on(timp1Out).
off(mmp9In) :- on(col1a2In), off(junbIn), off(mmp13In), on(smad4In), off(smad7In), on(tgfb1In), off(junbOut), on(smad4Out).
off(mmp9Out) :- on(col1a2In), off(junbIn), on(mmp1In), off(mmp13In), on(nfkb1In), on(smad4In), off(smad7In), on(junbOut), on(smad4Out), on(timp1Out).
off(tgfb1In) :- on(col1a2In), on(junIn), off(mmp13In), on(nfkb1In), on(smad4In), on(timp1In), on(junOut), on(junbOut), off(mmp13Out), on(smad4Out), on(smad7Out), on(timp1Out).
on(nfkb1In) :- on(col1a2In), on(junIn), on(junbIn), off(mmp1In), off(mmp3In), on(mmp9In), off(mmp13In), on(smad4In), on(smad7In), on(timp1In), off(fosOut), off(mmp13Out), on(smad4Out), on(timp1Out).
on(mmp9Out) :- on(col1a2In), on(junIn), on(junbIn), off(mmp1In), off(mmp3In), on(mmp9In), off(mmp13In), on(smad4In), on(smad7In), on(timp1In), off(fosOut), off(mmp13Out), on(smad4Out), on(timp1Out).
on(nfkb1Out) :- on(col1a2In), on(junIn), on(junbIn), off(mmp1In), off(mmp3In), on(mmp9In), off(mmp13In), on(smad4In), on(smad7In), on(timp1In), off(fosOut), off(mmp13Out), on(smad4Out), on(timp1Out).
on(smad7Out) :- on(col1a2In), on(junIn), on(junbIn), off(mmp1In), off(mmp3In), on(mmp9In), off(mmp13In), on(smad4In), on(smad7In), on(timp1In), off(fosOut), off(mmp13Out), on(smad4Out), on(timp1Out).
off(mmp3In) :- on(col1a2In), off(junIn), off(mmp13In), on(smad7In), off(junOut), on(mmp1Out), off(mmp13Out), on(smad4Out), off(smad7Out), on(tgfb1Out).
off(tgfb1In) :- on(col1a2In), on(fosIn), off(mmp13In), on(smad4In), on(timp1In), on(ets1Out), off(mmp13Out), on(smad7Out), on(timp1Out).
off(junIn) :- on(col1a2In), on(fosIn), off(mmp1In), on(smad4In), on(smad7In), on(timp1In), off(junOut), off(mmp9Out), on(smad4Out), on(tgfb1Out).
off(fosOut) :- on(col1a2In), on(fosIn), off(mmp1In), off(mmp3In), on(mmp9In), off(mmp13In), on(smad4In), off(tgfb1In), on(timp1In), off(mmp13Out), on(smad4Out), on(tgfb1Out), on(timp1Out).
on(mmp9Out) :- on(col1a2In), on(fosIn), off(mmp1In), off(mmp3In), on(mmp9In), off(mmp13In), on(smad4In), off(tgfb1In), on(timp1In), off(mmp13Out), on(smad4Out), on(smad7Out), on(timp1Out).
on(nfkb1Out) :- on(col1a2In), on(fosIn), off(mmp1In), off(mmp3In), on(mmp9In), off(mmp13In), on(smad4In), off(tgfb1In), on(timp1In), off(mmp13Out), on(smad4Out), on(smad7Out), on(timp1Out).
on(nfkb1In) :- on(col1a2In), on(fosIn), on(junIn), off(mmp13In), on(smad4In), off(tgfb1In), on(timp1In), off(fosOut), off(junOut), on(mmp1Out), on(mmp3Out), off(mmp13Out), on(smad4Out), on(tgfb1Out), on(timp1Out).
off(tgfb1In) :- on(col1a2In), on(fosIn), on(junIn), off(mmp13In), on(nfkb1In), on(smad4In), on(timp1In), on(ets1Out), off(fosOut), off(mmp13Out), on(timp1Out).
on(nfkb1In) :- on(col1a2In), on(fosIn), on(junIn), off(mmp3In), off(mmp13In), on(smad4In), off(tgfb1In), on(timp1In), on(mmp9Out), off(mmp13Out), on(nfkb1Out), on(smad7Out), on(timp1Out).
on(ets1Out) :- on(col1a2In), off(fosIn), on(smad4In), on(timp1In), on(col1a1Out), off(fosOut), off(mmp9Out), off(nfkb1Out), on(smad4Out), on(tgfb1Out), on(timp1Out).
off(junOut) :- on(col1a2In), off(fosIn), on(smad4In), on(timp1In), on(col1a1Out), off(fosOut), off(mmp9Out), off(nfkb1Out), on(smad4Out), on(tgfb1Out), on(timp1Out).
off(junbOut) :- on(col1a2In), off(fosIn), on(smad4In), on(timp1In), on(col1a1Out), off(fosOut), off(mmp9Out), off(nfkb1Out), on(smad4Out), on(tgfb1Out), on(timp1Out).
on(mmp3Out) :- on(col1a2In), off(fosIn), on(smad4In), on(timp1In), on(col1a1Out), off(fosOut), off(mmp9Out), off(nfkb1Out), on(smad4Out), on(tgfb1Out), on(timp1Out).
off(junOut) :- on(col1a2In), off(fosIn), on(smad4In), on(tgfb1In), on(timp1In), on(col1a1Out), off(junbOut), off(mmp9Out), off(nfkb1Out), on(smad4Out), on(tgfb1Out).
off(junOut) :- on(col1a2In), off(fosIn), on(smad4In), on(smad7In), on(timp1In), on(col1a1Out), off(mmp9Out), off(nfkb1Out), on(smad4Out), on(tgfb1Out).
off(junbOut) :- on(col1a2In), off(fosIn), on(smad4In), on(smad7In), on(timp1In), on(col1a1Out), off(mmp9Out), off(nfkb1Out), on(smad4Out), on(tgfb1Out).
off(mmp1In) :- on(col1a2In), off(fosIn), on(smad4In), on(smad7In), on(timp1In), on(col1a1Out), on(ets1Out), off(fosOut), off(junOut), off(junbOut), on(mmp3Out), on(smad4Out), on(smad7Out), on(tgfb1Out), on(timp1Out).
on(tgfb1Out) :- on(col1a2In), off(fosIn), off(mmp13In), on(smad4In), on(timp1In), off(fosOut), on(mmp9Out), off(mmp13Out), on(nfkb1Out), on(smad7Out), on(timp1Out).
off(junIn) :- on(col1a2In), off(fosIn), off(mmp3In), off(mmp13In), on(nfkb1In), on(smad7In), off(fosOut), off(junOut), on(mmp1Out), off(mmp9Out), off(mmp13Out), on(smad4Out), on(tgfb1Out).
on(tgfb1In) :- on(col1a2In), off(fosIn), off(mmp3In), off(mmp13In), on(nfkb1In), on(smad7In), off(fosOut), off(junOut), on(mmp1Out), off(mmp9Out), off(mmp13Out), on(smad4Out), on(tgfb1Out).
on(mmp9In) :- on(col1a2In), off(fosIn), off(mmp1In), off(mmp3In), off(mmp13In), on(smad4In), on(timp1In), on(ets1Out), off(fosOut), off(mmp13Out), on(smad4Out), on(tgfb1Out), on(timp1Out).
off(col1a1In) :- on(col1a2In), on(ets1In), off(mmp13In), on(timp1In), off(col1a1Out), on(ets1Out), off(junOut), off(mmp13Out), on(timp1Out).
on(ets1Out) :- on(col1a2In), on(ets1In), off(mmp13In), on(smad7In), on(timp1In), on(junbOut), off(mmp13Out), on(timp1Out).
off(fosIn) :- on(col1a2In), on(ets1In), off(junbIn), off(mmp13In), on(smad4In), on(timp1In), on(ets1Out), on(junbOut), off(mmp13Out), on(nfkb1Out), on(timp1Out).
off(fosIn) :- on(col1a2In), on(ets1In), off(junbIn), off(mmp13In), on(smad4In), on(timp1In), on(ets1Out), off(fosOut), off(mmp13Out), on(nfkb1Out), on(tgfb1Out), on(timp1Out).
on(timp1Out) :- on(col1a2In), on(ets1In), off(junIn), off(mmp13In), on(timp1In), off(fosOut), off(junOut), off(mmp13Out), on(smad4Out), on(tgfb1Out).
off(junbIn) :- on(col1a2In), on(ets1In), off(fosIn), on(smad4In), on(timp1In), off(nfkb1Out), on(smad4Out), on(smad7Out).
off(junbIn) :- on(col1a2In), on(ets1In), off(fosIn), on(junIn), off(mmp3In), off(mmp13In), on(smad4In), on(timp1In), on(mmp1Out), off(mmp13Out), on(smad4Out), off(smad7Out).
off(smad7In) :- on(col1a2In), on(ets1In), off(fosIn), on(junIn), off(mmp3In), off(mmp13In), on(smad4In), on(timp1In), on(mmp1Out), off(mmp13Out), on(smad4Out), off(smad7Out).
off(fosOut) :- on(col1a1In), on(col1a2In), off(mmp13In), on(smad4In), on(timp1In), on(mmp1Out), on(mmp3Out), off(mmp13Out), on(nfkb1Out), on(smad4Out), on(timp1Out).
on(mmp9Out) :- on(col1a1In), on(col1a2In), off(mmp13In), on(smad4In), on(timp1In), on(mmp1Out), on(mmp3Out), off(mmp13Out), on(nfkb1Out), on(smad4Out), on(timp1Out).
on(nfkb1In) :- on(col1a1In), on(col1a2In), on(mmp9In), off(mmp13In), on(smad4In), on(timp1In), on(smad4Out).
on(col1a1Out) :- on(col1a1In), on(col1a2In), on(mmp9In), off(mmp13In), on(smad4In), on(timp1In), on(smad4Out).
on(mmp9Out) :- on(col1a1In), on(col1a2In), on(mmp9In), off(mmp13In), on(smad4In), on(timp1In), on(smad4Out).
off(mmp13Out) :- on(col1a1In), on(col1a2In), on(mmp9In), off(mmp13In), on(smad4In), on(timp1In), on(smad4Out).
on(nfkb1Out) :- on(col1a1In), on(col1a2In), on(mmp9In), off(mmp13In), on(smad4In), on(timp1In), on(smad4Out).
on(smad7Out) :- on(col1a1In), on(col1a2In), on(mmp9In), off(mmp13In), on(smad4In), on(timp1In), on(smad4Out).
on(timp1Out) :- on(col1a1In), on(col1a2In), on(mmp9In), off(mmp13In), on(smad4In), on(timp1In), on(smad4Out).
off(mmp1Out) :- on(col1a1In), on(col1a2In), off(junbIn), on(smad4In), on(col1a1Out), off(ets1Out), on(junOut), on(junbOut), on(smad4Out), on(smad7Out), on(timp1Out).
on(mmp3Out) :- on(col1a1In), on(col1a2In), off(junbIn), off(mmp9In), on(smad4In), off(fosOut), on(junOut), on(smad4Out), on(timp1Out).
on(junbOut) :- on(col1a1In), on(col1a2In), on(fosIn), on(smad4In), on(col1a1Out), on(junOut), off(mmp1Out), on(smad4Out), on(smad7Out), on(timp1Out).
off(mmp1In) :- on(col1a1In), on(col1a2In), off(fosIn), on(smad4In), on(timp1In), on(ets1Out), off(fosOut), off(junbOut), on(mmp3Out), on(smad4Out), on(timp1Out).
off(fosIn) :- on(col1a1In), on(col1a2In), on(ets1In), on(nfkb1In), on(smad4In), on(smad7In), on(timp1In), on(col1a1Out), on(smad4Out), on(tgfb1Out).
off(junIn) :- on(col1a1In), on(col1a2In), on(ets1In), on(nfkb1In), on(smad4In), on(smad7In), on(timp1In), on(col1a1Out), on(smad4Out), on(tgfb1Out).
off(junbIn) :- on(col1a1In), on(col1a2In), on(ets1In), on(nfkb1In), on(smad4In), on(smad7In), on(timp1In), on(col1a1Out), on(smad4Out), on(tgfb1Out).
on(mmp3In) :- on(col1a1In), on(col1a2In), on(ets1In), on(nfkb1In), on(smad4In), on(smad7In), on(timp1In), on(col1a1Out), on(smad4Out), on(tgfb1Out).
on(tgfb1In) :- on(col1a1In), on(col1a2In), on(ets1In), on(nfkb1In), on(smad4In), on(smad7In), on(timp1In), on(col1a1Out), on(smad4Out), on(tgfb1Out).
off(fosOut) :- off(col1a1In), on(ets1In), on(junbIn), off(mmp13In), on(smad7In), on(junbOut), on(timp1Out).
on(nfkb1Out) :- off(col1a1In), on(ets1In), on(junbIn), off(mmp13In), on(smad7In), on(junbOut), on(timp1Out).
off(fosIn) :- off(col1a1In), on(col1a2In), on(ets1In), on(mmp9In), off(mmp13In), on(timp1In), on(col1a1Out), off(mmp9Out), on(smad4Out), on(smad7Out), on(tgfb1Out).
on(mmp9In) :- off(col1a1In), on(col1a2In), on(ets1In), on(junbIn), off(mmp1In), off(mmp3In), off(mmp13In), on(smad4In), on(smad7In), on(timp1In), off(fosOut), off(mmp13Out), on(smad4Out), on(tgfb1Out), on(timp1Out).
on(mmp9In) :- off(col1a1In), on(col1a2In), on(ets1In), off(fosIn), off(mmp1In), off(mmp3In), off(mmp13In), on(smad4In), on(timp1In), on(ets1Out), off(mmp13Out), on(smad4Out), on(timp1Out).
on(smad7Out) :- off(col1a1In), on(col1a2In), on(ets1In), off(fosIn), on(junIn), off(junbIn), off(mmp3In), off(mmp13In), on(smad4In), off(smad7In), off(tgfb1In), on(timp1In), on(junOut), on(smad4Out), on(timp1Out).
on(col1a2In) :- on(smad4In), on(junOut), off(junbOut), on(smad4Out), on(timp1Out).
on(junIn) :- on(smad4In), on(junOut), off(junbOut), on(smad4Out), on(timp1Out).
off(nfkb1In) :- on(smad4In), on(junOut), off(junbOut), on(smad4Out), on(timp1Out).
on(timp1In) :- on(smad4In), on(junOut), off(junbOut), on(smad4Out), on(timp1Out).
on(col1a2In) :- on(smad4In), on(fosOut), on(junbOut), on(smad4Out), on(smad7Out), on(timp1Out).
on(junIn) :- on(smad4In), on(fosOut), on(junbOut), on(smad4Out), on(smad7Out), on(timp1Out).
off(mmp3In) :- on(smad4In), on(fosOut), on(junbOut), on(smad4Out), on(smad7Out), on(timp1Out).
off(mmp13In) :- on(smad4In), on(fosOut), on(junbOut), on(smad4Out), on(smad7Out), on(timp1Out).
on(timp1In) :- on(smad4In), on(fosOut), on(junbOut), on(smad4Out), on(smad7Out), on(timp1Out).
off(mmp13Out) :- on(smad4In), on(fosOut), on(junbOut), on(smad4Out), on(smad7Out), on(timp1Out).
off(mmp1Out) :- off(mmp1In), on(smad4In), on(smad7In), on(junOut), on(smad4Out), on(tgfb1Out), on(timp1Out).
off(fosOut) :- off(mmp1In), on(smad4In), on(smad7In), on(junOut), on(nfkb1Out), on(smad4Out), on(timp1Out).
off(mmp1Out) :- off(mmp1In), on(smad4In), on(smad7In), on(col1a1Out), on(junOut), on(smad4Out), on(timp1Out).
on(fosIn) :- on(junbIn), off(mmp3In), off(mmp13In), on(smad4In), on(smad7In), off(tgfb1In), off(mmp3Out), off(mmp13Out).
on(fosIn) :- on(junbIn), off(mmp1In), off(mmp3In), off(mmp13In), on(smad4In), on(smad7In), off(mmp3Out), off(mmp13Out), on(smad4Out).
off(junOut) :- on(fosIn), on(smad4In), on(col1a1Out), on(mmp1Out), off(mmp9Out), off(mmp13Out), off(nfkb1Out), on(smad4Out), on(tgfb1Out).
off(junbOut) :- on(fosIn), on(smad4In), on(col1a1Out), on(mmp1Out), off(mmp9Out), off(mmp13Out), off(nfkb1Out), on(smad4Out), on(tgfb1Out).
on(smad7Out) :- on(fosIn), off(mmp3In), off(mmp9In), off(mmp13In), on(nfkb1In), on(smad4In), on(col1a1Out), off(mmp9Out), off(nfkb1Out), on(smad4Out), on(tgfb1Out).
off(mmp1Out) :- on(fosIn), off(mmp1In), on(smad4In), on(junOut), on(smad4Out), on(tgfb1Out), on(timp1Out).
on(nfkb1In) :- on(ets1In), off(mmp13In), on(smad4In), on(smad7In), on(col1a1Out), off(junOut), off(junbOut), on(nfkb1Out), on(smad4Out), on(tgfb1Out).
on(nfkb1In) :- on(ets1In), off(mmp13In), on(smad4In), on(smad7In), on(col1a1Out), off(ets1Out), on(smad4Out), on(tgfb1Out).
off(mmp1In) :- on(ets1In), off(mmp9In), on(smad4In), on(smad7In), on(col1a1Out), on(fosOut), off(mmp9Out), on(smad4Out), on(tgfb1Out).
on(junIn) :- on(ets1In), off(mmp3In), off(mmp13In), on(smad4In), off(mmp1Out), off(nfkb1Out), on(smad4Out), on(timp1Out).
on(tgfb1Out) :- on(ets1In), off(mmp1In), on(smad4In), on(smad7In), on(junbOut), on(smad4Out), on(timp1Out).
on(fosIn) :- on(ets1In), on(junbIn), off(mmp3In), off(mmp13In), on(smad4In), on(smad7In), off(mmp3Out), off(mmp13Out), on(tgfb1Out).
off(mmp3In) :- on(col1a2In), off(mmp13In), on(timp1In), on(ets1Out), off(fosOut), off(junbOut), on(mmp1Out), on(mmp3Out), on(mmp9Out), off(mmp13Out), on(nfkb1Out), on(smad4Out), on(timp1Out).
on(ets1Out) :- on(col1a2In), off(mmp13In), on(smad4In), on(timp1In), off(fosOut), on(junbOut), on(mmp9Out), off(mmp13Out), on(nfkb1Out), on(smad7Out), on(tgfb1Out), on(timp1Out).
on(mmp9In) :- on(col1a2In), off(mmp13In), on(nfkb1In), on(smad4In), on(timp1In), on(col1a1Out), off(fosOut), off(junOut), off(junbOut), on(mmp1Out), on(mmp3Out), off(mmp13Out), on(nfkb1Out), on(smad4Out), on(smad7Out), on(tgfb1Out), on(timp1Out).
on(mmp9Out) :- on(col1a2In), off(mmp13In), on(nfkb1In), on(smad4In), on(timp1In), on(col1a1Out), off(fosOut), off(junOut), off(junbOut), on(mmp1Out), on(mmp3Out), off(mmp13Out), on(nfkb1Out), on(smad4Out), on(smad7Out), on(tgfb1Out), on(timp1Out).
on(junIn) :- on(col1a2In), off(mmp9In), off(mmp13In), on(smad4In), on(smad7In), on(timp1In), on(col1a1Out), off(mmp9Out), off(nfkb1Out), on(smad4Out), on(tgfb1Out).
off(mmp1Out) :- on(col1a2In), off(mmp1In), off(mmp9In), off(nfkb1In), on(smad4In), on(timp1In), on(col1a1Out), on(junOut), off(mmp9Out), on(smad4Out), on(timp1Out).
on(smad7Out) :- on(col1a2In), off(mmp1In), off(mmp3In), on(mmp9In), off(mmp13In), on(smad4In), off(tgfb1In), on(timp1In), off(mmp3Out), off(mmp13Out), on(smad4Out), on(timp1Out).
off(col1a1In) :- on(col1a2In), off(mmp1In), off(mmp3In), on(mmp9In), off(mmp13In), on(smad4In), off(tgfb1In), on(timp1In), off(mmp3Out), off(mmp13Out), on(smad4Out), on(tgfb1Out).
on(ets1In) :- on(col1a2In), off(mmp1In), off(mmp3In), on(mmp9In), off(mmp13In), on(smad4In), off(tgfb1In), on(timp1In), off(mmp3Out), off(mmp13Out), on(smad4Out), on(tgfb1Out).
on(nfkb1Out) :- on(col1a2In), off(junbIn), on(mmp9In), off(mmp13In), on(nfkb1In), on(smad4In), on(timp1In), off(mmp13Out), on(smad4Out), on(timp1Out).
on(smad7Out) :- on(col1a2In), off(junbIn), on(mmp9In), off(mmp13In), on(nfkb1In), on(smad4In), on(timp1In), off(mmp13Out), on(smad4Out), on(timp1Out).
off(fosOut) :- on(col1a2In), off(junbIn), off(mmp9In), off(mmp13In), on(smad4In), off(smad7In), off(junbOut), off(mmp13Out), on(smad4Out), on(timp1Out).
on(junOut) :- on(col1a2In), on(junIn), off(mmp3In), off(mmp13In), on(smad4In), on(timp1In), on(fosOut), off(mmp9Out), off(mmp13Out), on(smad4Out), on(smad7Out), on(timp1Out).
off(junbIn) :- on(col1a2In), on(junIn), off(mmp3In), off(mmp13In), on(smad4In), off(tgfb1In), on(timp1In), off(junOut), off(nfkb1Out), on(smad4Out).
off(smad7In) :- on(col1a2In), on(junIn), off(mmp3In), off(mmp13In), on(smad4In), off(tgfb1In), on(timp1In), off(junOut), off(nfkb1Out), on(smad4Out).
off(mmp3Out) :- on(col1a2In), on(junIn), off(mmp1In), off(mmp3In), off(mmp13In), on(smad4In), off(tgfb1In), on(timp1In), on(junOut), off(mmp13Out), on(smad4Out), on(smad7Out), on(timp1Out).
off(smad7In) :- on(col1a2In), on(junIn), off(junbIn), off(mmp3In), off(mmp13In), on(smad4In), on(timp1In), on(junOut), on(junbOut), off(mmp13Out), on(smad4Out), on(smad7Out), on(timp1Out).
off(tgfb1In) :- on(col1a2In), on(junIn), off(junbIn), off(mmp3In), off(mmp13In), on(smad4In), on(timp1In), on(junOut), on(junbOut), off(mmp13Out), on(smad4Out), on(smad7Out), on(timp1Out).
off(mmp3In) :- on(col1a2In), off(junIn), off(mmp13In), off(junOut), off(junbOut), on(mmp1Out), off(mmp13Out), on(nfkb1Out), on(smad4Out), off(smad7Out), on(tgfb1Out).
on(ets1In) :- on(col1a2In), off(junIn), off(mmp13In), on(timp1In), off(fosOut), off(junOut), on(mmp1Out), on(mmp3Out), off(mmp13Out), on(smad4Out), on(tgfb1Out), on(timp1Out).
on(ets1In) :- on(col1a2In), off(junIn), off(mmp13In), on(timp1In), on(ets1Out), off(fosOut), off(junOut), off(mmp13Out), on(smad4Out), on(tgfb1Out), on(timp1Out).
off(junbIn) :- on(col1a2In), off(junIn), off(mmp9In), on(smad4In), on(tgfb1In), on(col1a1Out), off(junOut), off(junbOut), off(mmp9Out), off(nfkb1Out), on(smad4Out), on(tgfb1Out).
off(tgfb1In) :- on(col1a2In), on(fosIn), off(mmp13In), on(smad4In), on(timp1In), on(ets1Out), on(junbOut), off(mmp13Out), on(timp1Out).
on(col1a1In) :- on(col1a2In), on(fosIn), off(mmp9In), on(nfkb1In), on(smad4In), on(col1a1Out), off(mmp9Out), off(nfkb1Out), on(smad4Out), on(smad7Out), on(tgfb1Out).
off(ets1In) :- on(col1a2In), on(fosIn), off(mmp9In), on(nfkb1In), on(smad4In), on(col1a1Out), off(mmp9Out), off(nfkb1Out), on(smad4Out), on(smad7Out), on(tgfb1Out).
off(tgfb1In) :- on(col1a2In), on(fosIn), off(mmp3In), off(mmp13In), on(smad4In), on(timp1In), off(fosOut), on(mmp9Out), off(mmp13Out), on(nfkb1Out), on(tgfb1Out), on(timp1Out).
on(col1a1In) :- on(col1a2In), on(fosIn), off(mmp3In), off(mmp9In), off(mmp13In), on(smad4In), on(smad7In), on(junOut), on(smad4Out), on(timp1Out).
off(junbIn) :- on(col1a2In), on(fosIn), off(mmp1In), on(smad4In), on(timp1In), on(col1a1Out), off(ets1Out), on(fosOut), on(smad4Out).
off(mmp1Out) :- on(col1a2In), on(fosIn), off(junbIn), on(smad4In), on(col1a1Out), on(junOut), on(junbOut), on(smad4Out), on(smad7Out), on(timp1Out).
off(mmp1Out) :- on(col1a2In), on(fosIn), off(junbIn), off(mmp9In), on(smad4In), on(col1a1Out), off(mmp9Out), off(nfkb1Out), on(smad4Out), on(timp1Out).
on(nfkb1In) :- on(col1a2In), on(fosIn), on(junIn), off(mmp1In), off(mmp3In), on(mmp9In), off(mmp13In), on(smad4In), off(tgfb1In), on(timp1In), off(mmp13Out), on(smad4Out), on(timp1Out).
on(mmp9Out) :- on(col1a2In), on(fosIn), on(junIn), off(mmp1In), off(mmp3In), on(mmp9In), off(mmp13In), on(smad4In), off(tgfb1In), on(timp1In), off(mmp13Out), on(smad4Out), on(timp1Out).
on(nfkb1Out) :- on(col1a2In), on(fosIn), on(junIn), off(mmp1In), off(mmp3In), on(mmp9In), off(mmp13In), on(smad4In), off(tgfb1In), on(timp1In), off(mmp13Out), on(smad4Out), on(timp1Out).
on(smad7Out) :- on(col1a2In), on(fosIn), on(junIn), off(mmp1In), off(mmp3In), on(mmp9In), off(mmp13In), on(smad4In), off(tgfb1In), on(timp1In), off(mmp13Out), on(smad4Out), on(timp1Out).
on(fosOut) :- on(col1a2In), off(fosIn), on(smad4In), on(timp1In), off(mmp3Out), off(mmp13Out), off(nfkb1Out), on(smad4Out).
on(smad7Out) :- on(col1a2In), off(fosIn), on(smad4In), on(timp1In), off(mmp3Out), off(mmp13Out), off(nfkb1Out), on(smad4Out).
on(nfkb1Out) :- on(col1a2In), off(fosIn), on(smad4In), on(timp1In), on(junOut), on(mmp3Out), on(smad4Out), on(timp1Out).
on(nfkb1Out) :- on(col1a2In), off(fosIn), on(smad4In), on(timp1In), off(fosOut), on(junOut), on(smad4Out), on(timp1Out).
off(mmp1In) :- on(col1a2In), off(fosIn), on(smad4In), on(smad7In), on(tgfb1In), on(timp1In), on(col1a1Out), off(junOut), off(junbOut), off(mmp9Out), off(nfkb1Out), on(smad4Out), on(tgfb1Out).
on(timp1Out) :- on(col1a2In), off(fosIn), off(mmp13In), on(nfkb1In), on(smad7In), on(timp1In), on(col1a1Out), off(fosOut), off(junOut), on(mmp1Out), off(mmp13Out), on(nfkb1Out), on(smad4Out), on(smad7Out), on(tgfb1Out).
on(mmp3In) :- on(col1a2In), off(fosIn), off(mmp9In), on(smad4In), on(tgfb1In), on(timp1In), on(col1a1Out), off(junOut), off(junbOut), off(mmp9Out), off(nfkb1Out), on(smad4Out), on(tgfb1Out).
on(mmp3In) :- on(col1a2In), off(fosIn), off(mmp9In), on(smad4In), on(smad7In), on(timp1In), on(col1a1Out), off(junOut), off(junbOut), off(mmp9Out), off(nfkb1Out), on(smad4Out), on(tgfb1Out).
off(junbIn) :- on(col1a2In), on(ets1In), on(smad4In), on(timp1In), off(junOut), off(nfkb1Out), on(smad4Out), on(smad7Out).
off(col1a1Out) :- on(col1a2In), on(ets1In), off(mmp13In), on(timp1In), on(ets1Out), off(fosOut), off(junbOut), on(mmp1Out), on(mmp3Out), off(mmp13Out), on(nfkb1Out), on(smad4Out), off(smad7Out), on(timp1Out).
off(junbOut) :- on(col1a2In), on(ets1In), off(mmp13In), on(timp1In), off(col1a1Out), on(ets1Out), off(fosOut), on(mmp1Out), on(mmp3Out), off(mmp13Out), on(nfkb1Out), on(smad4Out), off(smad7Out), on(timp1Out).
off(smad7Out) :- on(col1a2In), on(ets1In), off(mmp13In), on(timp1In), off(col1a1Out), on(ets1Out), off(fosOut), off(junbOut), on(mmp1Out), on(mmp3Out), off(mmp13Out), on(nfkb1Out), on(smad4Out), on(timp1Out).
off(fosIn) :- on(col1a2In), on(ets1In), on(mmp1In), off(mmp13In), on(nfkb1In), on(smad4In), on(timp1In), on(col1a1Out), off(ets1Out), on(smad4Out), on(tgfb1Out).
off(junbIn) :- on(col1a2In), on(ets1In), on(mmp1In), off(mmp13In), on(nfkb1In), on(smad4In), on(timp1In), on(col1a1Out), off(ets1Out), on(smad4Out), on(tgfb1Out).
off(junIn) :- on(col1a2In), on(ets1In), off(mmp1In), off(nfkb1In), on(smad4In), on(smad7In), on(timp1In), on(nfkb1Out), on(smad4Out), on(tgfb1Out).
on(junIn) :- on(col1a2In), on(ets1In), off(junbIn), off(mmp13In), on(smad4In), on(timp1In), off(col1a1Out), on(ets1Out), off(mmp13Out), on(timp1Out).
off(mmp3In) :- on(col1a2In), on(ets1In), off(junbIn), off(mmp13In), on(smad4In), on(timp1In), off(col1a1Out), on(ets1Out), off(mmp13Out), on(timp1Out).
off(smad7In) :- on(col1a2In), on(ets1In), off(junbIn), off(mmp13In), on(smad4In), on(timp1In), off(col1a1Out), on(ets1Out), off(mmp13Out), on(timp1Out).
on(mmp3Out) :- on(col1a2In), on(ets1In), off(junIn), off(mmp13In), on(timp1In), off(fosOut), off(junOut), on(mmp1Out), off(mmp13Out), on(smad4Out), on(tgfb1Out), on(timp1Out).
off(mmp1Out) :- on(col1a1In), on(col1a2In), on(nfkb1In), on(smad4In), on(col1a1Out), off(ets1Out), on(junOut), on(junbOut), on(smad4Out), on(smad7Out), on(timp1Out).
on(nfkb1Out) :- on(col1a1In), on(col1a2In), off(junbIn), off(mmp9In), on(smad4In), on(tgfb1In), on(junOut), on(smad4Out), on(timp1Out).
on(nfkb1In) :- off(col1a1In), on(ets1In), on(junbIn), off(mmp13In), on(smad7In), off(mmp9Out), on(smad4Out), on(smad7Out).
off(junOut) :- off(col1a1In), on(col1a2In), on(ets1In), on(mmp9In), off(mmp13In), on(timp1In), on(ets1Out), off(fosOut), off(mmp9Out), on(smad4Out), on(tgfb1Out), on(timp1Out).
on(mmp3Out) :- off(col1a1In), on(col1a2In), on(ets1In), on(mmp9In), off(mmp13In), on(timp1In), on(ets1Out), off(fosOut), off(mmp9Out), on(smad4Out), on(tgfb1Out), on(timp1Out).
off(fosIn) :- off(col1a1In), on(col1a2In), on(ets1In), off(junbIn), off(mmp13In), on(smad4In), off(smad7In), on(timp1In), on(ets1Out), on(mmp1Out), off(mmp9Out), off(mmp13Out), on(smad4Out), on(timp1Out).
off(mmp1Out) :- off(mmp1In), on(smad4In), on(smad7In), on(junOut), on(smad4Out), on(smad7Out), on(timp1Out).
off(col1a1In) :- on(junbIn), off(mmp3In), off(mmp9In), off(mmp13In), on(smad4In), on(smad7In), off(timp1In), on(col1a1Out), off(mmp9Out), on(smad4Out), on(tgfb1Out).
off(col1a2In) :- on(junbIn), off(mmp3In), off(mmp9In), off(mmp13In), on(smad4In), on(smad7In), off(timp1In), on(col1a1Out), off(mmp9Out), on(smad4Out), on(tgfb1Out).
on(ets1In) :- on(junbIn), off(mmp3In), off(mmp9In), off(mmp13In), on(smad4In), on(smad7In), off(timp1In), on(col1a1Out), off(mmp9Out), on(smad4Out), on(tgfb1Out).
on(fosIn) :- on(junbIn), off(mmp3In), off(mmp9In), off(mmp13In), on(smad4In), on(smad7In), off(timp1In), on(col1a1Out), off(mmp9Out), on(smad4Out), on(tgfb1Out).
on(junIn) :- on(junbIn), off(mmp3In), off(mmp9In), off(mmp13In), on(smad4In), on(smad7In), off(timp1In), on(col1a1Out), off(mmp9Out), on(smad4Out), on(tgfb1Out).
off(mmp1In) :- on(junbIn), off(mmp3In), off(mmp9In), off(mmp13In), on(smad4In), on(smad7In), off(timp1In), on(col1a1Out), off(mmp9Out), on(smad4Out), on(tgfb1Out).
on(nfkb1In) :- on(junbIn), off(mmp3In), off(mmp9In), off(mmp13In), on(smad4In), on(smad7In), off(timp1In), on(col1a1Out), off(mmp9Out), on(smad4Out), on(tgfb1Out).
off(tgfb1In) :- on(junbIn), off(mmp3In), off(mmp9In), off(mmp13In), on(smad4In), on(smad7In), off(timp1In), on(col1a1Out), off(mmp9Out), on(smad4Out), on(tgfb1Out).
on(ets1In) :- on(junbIn), off(mmp1In), off(mmp3In), off(mmp13In), on(smad4In), on(smad7In), off(mmp13Out), on(smad4Out), off(smad7Out).
on(junOut) :- on(junIn), on(smad4In), on(smad7In), on(junbOut), off(mmp1Out), on(smad4Out), on(smad7Out), on(timp1Out).
on(fosIn) :- on(junIn), off(mmp3In), off(mmp13In), on(smad4In), on(smad7In), on(col1a1Out), off(ets1Out), on(junbOut), on(nfkb1Out), on(smad4Out), on(smad7Out), on(timp1Out).
off(col1a1In) :- on(junIn), off(mmp3In), off(mmp9In), off(mmp13In), on(smad4In), off(timp1In), on(col1a1Out), off(mmp9Out), on(smad4Out), on(tgfb1Out).
off(col1a2In) :- on(junIn), off(mmp3In), off(mmp9In), off(mmp13In), on(smad4In), off(timp1In), on(col1a1Out), off(mmp9Out), on(smad4Out), on(tgfb1Out).
on(ets1In) :- on(junIn), off(mmp3In), off(mmp9In), off(mmp13In), on(smad4In), off(timp1In), on(col1a1Out), off(mmp9Out), on(smad4Out), on(tgfb1Out).
on(fosIn) :- on(junIn), off(mmp3In), off(mmp9In), off(mmp13In), on(smad4In), off(timp1In), on(col1a1Out), off(mmp9Out), on(smad4Out), on(tgfb1Out).
on(junbIn) :- on(junIn), off(mmp3In), off(mmp9In), off(mmp13In), on(smad4In), off(timp1In), on(col1a1Out), off(mmp9Out), on(smad4Out), on(tgfb1Out).
off(mmp1In) :- on(junIn), off(mmp3In), off(mmp9In), off(mmp13In), on(smad4In), off(timp1In), on(col1a1Out), off(mmp9Out), on(smad4Out), on(tgfb1Out).
on(nfkb1In) :- on(junIn), off(mmp3In), off(mmp9In), off(mmp13In), on(smad4In), off(timp1In), on(col1a1Out), off(mmp9Out), on(smad4Out), on(tgfb1Out).
on(smad7In) :- on(junIn), off(mmp3In), off(mmp9In), off(mmp13In), on(smad4In), off(timp1In), on(col1a1Out), off(mmp9Out), on(smad4Out), on(tgfb1Out).
off(tgfb1In) :- on(junIn), off(mmp3In), off(mmp9In), off(mmp13In), on(smad4In), off(timp1In), on(col1a1Out), off(mmp9Out), on(smad4Out), on(tgfb1Out).
off(tgfb1In) :- on(junIn), off(mmp1In), off(mmp3In), off(mmp13In), on(smad4In), off(junOut), off(nfkb1Out), on(smad4Out).
on(nfkb1In) :- on(junIn), on(junbIn), off(mmp13In), on(smad4In), on(smad7In), off(tgfb1In), off(fosOut), on(junbOut), on(nfkb1Out), on(timp1Out).
off(mmp1Out) :- on(fosIn), off(mmp1In), off(mmp9In), on(smad4In), on(col1a1Out), off(mmp9Out), off(nfkb1Out), on(smad4Out), on(timp1Out).
on(ets1In) :- on(fosIn), on(junbIn), off(mmp3In), off(mmp13In), on(smad4In), on(smad7In), off(tgfb1In), off(mmp3Out), off(mmp13Out), on(tgfb1Out).
on(ets1In) :- on(fosIn), on(junbIn), off(mmp1In), off(mmp3In), off(mmp13In), on(smad4In), on(smad7In), off(mmp3Out), off(mmp13Out), on(smad4Out), on(tgfb1Out).
on(tgfb1Out) :- on(ets1In), on(junbIn), off(mmp3In), off(mmp13In), on(smad7In), on(junbOut), on(timp1Out).
off(mmp1In) :- on(ets1In), on(fosIn), off(mmp3In), off(mmp13In), on(smad4In), on(col1a1Out), off(mmp9Out), off(nfkb1Out), on(smad4Out).
off(mmp3In) :- on(col1a2In), off(mmp13In), on(tgfb1In), on(ets1Out), off(fosOut), off(junbOut), on(mmp3Out), on(nfkb1Out), on(smad4Out), on(timp1Out).
on(ets1Out) :- on(col1a2In), off(mmp13In), on(smad4In), on(timp1In), off(junOut), on(junbOut), on(mmp9Out), off(mmp13Out), on(smad7Out), on(timp1Out).
off(col1a1In) :- on(col1a2In), on(mmp9In), off(mmp13In), on(timp1In), off(mmp13Out), on(smad4Out), off(smad7Out).
on(ets1In) :- on(col1a2In), on(mmp9In), off(mmp13In), on(timp1In), off(mmp13Out), on(smad4Out), off(smad7Out).
off(mmp3In) :- on(col1a2In), on(mmp9In), off(mmp13In), on(timp1In), off(mmp13Out), on(smad4Out), off(smad7Out).
off(junOut) :- on(col1a2In), on(mmp9In), off(mmp13In), on(timp1In), off(mmp13Out), on(smad4Out), off(smad7Out).
on(mmp1Out) :- on(col1a2In), on(mmp9In), off(mmp13In), on(timp1In), off(mmp13Out), on(smad4Out), off(smad7Out).
on(tgfb1Out) :- on(col1a2In), on(mmp9In), off(mmp13In), on(timp1In), off(mmp13Out), on(smad4Out), off(smad7Out).
on(ets1Out) :- on(col1a2In), on(mmp9In), off(mmp13In), on(nfkb1In), on(timp1In), off(fosOut), on(junbOut), off(mmp13Out), on(nfkb1Out), on(smad4Out), on(tgfb1Out), on(timp1Out).
on(ets1In) :- on(col1a2In), on(mmp3In), off(mmp13In), on(smad4In), on(timp1In), on(smad4Out).
on(mmp1In) :- on(col1a2In), on(mmp3In), off(mmp13In), on(smad4In), on(timp1In), on(smad4Out).
on(nfkb1In) :- on(col1a2In), on(mmp3In), off(mmp13In), on(smad4In), on(timp1In), on(smad4Out).
off(fosOut) :- on(col1a2In), on(mmp3In), off(mmp13In), on(smad4In), on(timp1In), on(smad4Out).
on(mmp1Out) :- on(col1a2In), on(mmp3In), off(mmp13In), on(smad4In), on(timp1In), on(smad4Out).
on(mmp3Out) :- on(col1a2In), on(mmp3In), off(mmp13In), on(smad4In), on(timp1In), on(smad4Out).
off(mmp13Out) :- on(col1a2In), on(mmp3In), off(mmp13In), on(smad4In), on(timp1In), on(smad4Out).
on(timp1Out) :- on(col1a2In), on(mmp3In), off(mmp13In), on(smad4In), on(timp1In), on(smad4Out).
on(tgfb1In) :- on(col1a2In), off(mmp3In), off(mmp13In), on(nfkb1In), on(smad4In), on(smad7In), off(junOut), on(mmp1Out), off(mmp9Out), off(mmp13Out), on(smad4Out), off(smad7Out), on(tgfb1Out).
on(ets1Out) :- on(col1a2In), on(mmp1In), off(mmp9In), off(mmp13In), on(smad4In), on(col1a1Out), off(fosOut), off(mmp9Out), off(nfkb1Out), on(smad4Out), on(tgfb1Out), on(timp1Out).
off(junOut) :- on(col1a2In), on(mmp1In), off(mmp9In), off(mmp13In), on(smad4In), on(col1a1Out), off(fosOut), off(mmp9Out), off(nfkb1Out), on(smad4Out), on(tgfb1Out), on(timp1Out).
off(junbOut) :- on(col1a2In), on(mmp1In), off(mmp9In), off(mmp13In), on(smad4In), on(col1a1Out), off(fosOut), off(mmp9Out), off(nfkb1Out), on(smad4Out), on(tgfb1Out), on(timp1Out).
on(mmp3Out) :- on(col1a2In), on(mmp1In), off(mmp9In), off(mmp13In), on(smad4In), on(col1a1Out), off(fosOut), off(mmp9Out), off(nfkb1Out), on(smad4Out), on(tgfb1Out), on(timp1Out).
off(ets1Out) :- on(col1a2In), on(mmp1In), off(mmp3In), off(mmp9In), off(mmp13In), on(smad4In), on(col1a1Out), on(junOut), off(mmp9Out), on(smad4Out), on(smad7Out), on(tgfb1Out), on(timp1Out).
off(fosOut) :- on(col1a2In), off(mmp1In), off(mmp9In), off(nfkb1In), on(smad4In), on(timp1In), on(mmp1Out), off(mmp13Out), on(nfkb1Out), on(smad4Out), on(timp1Out).
on(junbOut) :- on(col1a2In), off(mmp1In), off(mmp3In), off(mmp13In), on(smad4In), off(tgfb1In), on(timp1In), off(mmp1Out), off(mmp3Out), off(mmp13Out), on(smad4Out), on(smad7Out), on(timp1Out).
on(tgfb1Out) :- on(col1a2In), on(junbIn), off(mmp3In), off(mmp13In), on(smad7In), on(timp1In), on(ets1Out), on(junbOut), off(mmp13Out), on(timp1Out).
on(junOut) :- on(col1a2In), on(junIn), off(mmp13In), on(smad4In), on(timp1In), off(mmp13Out), on(nfkb1Out), on(smad4Out), off(tgfb1Out), on(timp1Out).
off(mmp9Out) :- on(col1a2In), on(junIn), off(mmp13In), on(smad4In), on(timp1In), on(junOut), on(mmp1Out), off(mmp13Out), on(smad4Out), on(smad7Out), on(timp1Out).
on(smad7Out) :- on(col1a2In), on(junIn), off(mmp13In), on(smad4In), on(timp1In), on(junOut), on(mmp1Out), off(mmp9Out), off(mmp13Out), on(smad4Out), on(timp1Out).
off(mmp9In) :- on(col1a2In), on(junIn), off(mmp13In), on(smad4In), on(timp1In), on(junOut), on(junbOut), off(mmp9Out), off(mmp13Out), on(smad4Out), on(smad7Out), on(timp1Out).
on(ets1In) :- on(col1a2In), on(junIn), off(mmp13In), on(smad4In), off(tgfb1In), on(timp1In), on(junOut), on(mmp1Out), off(mmp13Out), on(smad4Out), on(timp1Out).
on(nfkb1In) :- on(col1a2In), on(junIn), off(mmp13In), on(smad4In), off(tgfb1In), on(timp1In), on(junOut), on(junbOut), off(mmp13Out), on(nfkb1Out), on(smad4Out), on(smad7Out), on(timp1Out).
on(fosOut) :- on(col1a2In), on(junIn), off(mmp3In), off(mmp13In), on(smad4In), on(timp1In), on(junOut), off(mmp3Out), off(mmp9Out), off(mmp13Out), on(smad4Out), on(smad7Out), on(timp1Out).
on(junOut) :- on(col1a2In), on(junIn), off(mmp3In), off(mmp13In), on(smad4In), on(timp1In), on(col1a1Out), on(fosOut), off(mmp3Out), off(mmp13Out), on(smad4Out), on(smad7Out), on(timp1Out).
off(junbIn) :- on(col1a2In), on(junIn), off(mmp3In), off(mmp13In), on(smad4In), off(tgfb1In), on(timp1In), on(junOut), off(mmp9Out), on(nfkb1Out), on(smad4Out), on(smad7Out), on(timp1Out).
off(smad7In) :- on(col1a2In), on(junIn), off(mmp3In), off(mmp13In), on(smad4In), off(tgfb1In), on(timp1In), on(junOut), off(mmp9Out), on(nfkb1Out), on(smad4Out), on(smad7Out), on(timp1Out).
on(ets1In) :- on(col1a2In), on(junIn), off(mmp3In), off(mmp13In), on(smad4In), off(tgfb1In), on(timp1In), on(junOut), off(mmp3Out), off(mmp13Out), on(smad4Out), on(tgfb1Out), on(timp1Out).
off(ets1Out) :- on(col1a2In), on(junIn), off(mmp1In), off(mmp3In), on(mmp9In), off(mmp13In), on(smad4In), off(tgfb1In), on(timp1In), on(col1a1Out), off(mmp3Out), off(mmp13Out), on(smad4Out).
on(ets1In) :- on(col1a2In), on(junIn), off(mmp1In), off(mmp3In), off(mmp9In), off(mmp13In), on(smad4In), on(timp1In), on(junOut), off(mmp13Out), on(smad4Out), on(timp1Out).
on(nfkb1In) :- on(col1a2In), on(junIn), on(junbIn), off(mmp13In), on(smad4In), on(smad7In), on(timp1In), on(ets1Out), off(fosOut), off(mmp13Out), on(nfkb1Out), on(smad7Out), on(timp1Out).
on(ets1In) :- on(col1a2In), on(junIn), off(junbIn), off(mmp3In), off(mmp9In), off(mmp13In), on(smad4In), off(smad7In), on(timp1In), on(junOut), off(mmp13Out), on(smad4Out), on(timp1Out).
on(ets1In) :- on(col1a2In), off(junIn), on(mmp9In), off(mmp13In), on(timp1In), off(fosOut), off(junOut), off(mmp13Out), on(smad4Out), on(tgfb1Out).
on(timp1Out) :- on(col1a2In), off(junIn), on(mmp9In), off(mmp13In), on(timp1In), off(fosOut), off(junOut), off(mmp13Out), on(smad4Out), on(tgfb1Out).
off(mmp3In) :- on(col1a2In), off(junIn), on(junbIn), on(smad7In), on(timp1In), on(smad4Out), on(tgfb1Out).
off(mmp13In) :- on(col1a2In), off(junIn), on(junbIn), on(smad7In), on(timp1In), on(smad4Out), on(tgfb1Out).
off(fosOut) :- on(col1a2In), off(junIn), on(junbIn), on(smad7In), on(timp1In), on(smad4Out), on(tgfb1Out).
off(junOut) :- on(col1a2In), off(junIn), on(junbIn), on(smad7In), on(timp1In), on(smad4Out), on(tgfb1Out).
off(mmp13Out) :- on(col1a2In), off(junIn), on(junbIn), on(smad7In), on(timp1In), on(smad4Out), on(tgfb1Out).
off(junIn) :- on(col1a2In), on(fosIn), off(mmp1In), on(smad4In), on(smad7In), on(timp1In), off(mmp9Out), on(nfkb1Out), on(smad4Out), on(tgfb1Out).
on(mmp3Out) :- on(col1a2In), on(fosIn), off(mmp1In), off(mmp3In), on(mmp9In), off(mmp13In), on(smad4In), off(tgfb1In), on(timp1In), off(fosOut), off(junOut), on(mmp1Out), off(mmp13Out), on(smad4Out), on(tgfb1Out), on(timp1Out).
on(nfkb1In) :- on(col1a2In), on(fosIn), on(junIn), off(mmp13In), on(smad4In), off(tgfb1In), on(timp1In), on(ets1Out), off(fosOut), off(mmp13Out), on(nfkb1Out), on(tgfb1Out), on(timp1Out).
on(nfkb1In) :- on(col1a2In), on(fosIn), on(junIn), off(mmp13In), on(smad4In), off(tgfb1In), on(timp1In), on(ets1Out), off(fosOut), off(junOut), on(mmp1Out), off(mmp13Out), on(tgfb1Out), on(timp1Out).
on(nfkb1In) :- on(col1a2In), on(fosIn), on(junIn), off(mmp3In), off(mmp13In), on(smad4In), off(tgfb1In), on(timp1In), off(fosOut), on(mmp9Out), off(mmp13Out), on(nfkb1Out), on(tgfb1Out), on(timp1Out).
on(mmp9Out) :- on(col1a2In), on(fosIn), on(junIn), off(mmp1In), off(mmp3In), off(mmp13In), on(smad4In), on(timp1In), off(fosOut), on(mmp1Out), on(mmp3Out), off(mmp13Out), on(nfkb1Out), on(smad4Out), on(timp1Out).
on(nfkb1Out) :- on(col1a2In), off(fosIn), on(smad4In), on(timp1In), on(junOut), off(mmp1Out), on(smad4Out), on(smad7Out), on(timp1Out).
on(fosOut) :- on(col1a2In), off(fosIn), on(smad4In), on(timp1In), on(col1a1Out), off(ets1Out), off(mmp9Out), off(nfkb1Out), on(smad4Out), on(smad7Out), on(tgfb1Out).
on(mmp1Out) :- on(col1a2In), off(fosIn), on(smad4In), on(timp1In), on(col1a1Out), off(ets1Out), off(mmp9Out), off(nfkb1Out), on(smad4Out), on(smad7Out), on(tgfb1Out).
off(mmp3Out) :- on(col1a2In), off(fosIn), on(smad4In), on(timp1In), on(col1a1Out), off(ets1Out), off(mmp9Out), off(nfkb1Out), on(smad4Out), on(smad7Out), on(tgfb1Out).
off(mmp13Out) :- on(col1a2In), off(fosIn), on(smad4In), on(timp1In), on(col1a1Out), off(ets1Out), off(mmp9Out), off(nfkb1Out), on(smad4Out), on(smad7Out), on(tgfb1Out).
off(junIn) :- on(col1a2In), off(fosIn), on(mmp1In), off(mmp3In), off(mmp13In), on(nfkb1In), on(smad7In), off(fosOut), off(junOut), on(mmp1Out), off(mmp13Out), on(nfkb1Out), on(smad4Out), on(tgfb1Out).
on(tgfb1In) :- on(col1a2In), off(fosIn), on(mmp1In), off(mmp3In), off(mmp13In), on(nfkb1In), on(smad7In), off(fosOut), off(junOut), on(mmp1Out), off(mmp13Out), on(nfkb1Out), on(smad4Out), on(tgfb1Out).
off(junOut) :- on(col1a2In), off(fosIn), off(mmp1In), off(nfkb1In), on(smad4In), on(timp1In), on(ets1Out), off(fosOut), on(smad4Out), on(tgfb1Out), on(timp1Out).
on(ets1In) :- on(col1a2In), off(fosIn), off(junbIn), off(mmp13In), on(smad4In), on(timp1In), on(mmp9Out), off(mmp13Out), on(timp1Out).
off(col1a1In) :- on(col1a2In), on(ets1In), off(mmp13In), on(timp1In), off(col1a1Out), on(ets1Out), off(mmp13Out), on(smad7Out), on(timp1Out).
on(smad4In) :- on(col1a2In), on(ets1In), off(mmp13In), on(timp1In), off(col1a1Out), on(ets1Out), off(mmp13Out), on(smad7Out), on(timp1Out).
off(tgfb1In) :- on(col1a2In), on(ets1In), off(mmp13In), on(timp1In), off(col1a1Out), on(ets1Out), off(mmp13Out), on(smad7Out), on(timp1Out).
on(junbOut) :- on(col1a2In), on(ets1In), off(mmp13In), on(timp1In), off(col1a1Out), on(ets1Out), off(mmp13Out), on(smad7Out), on(timp1Out).
off(col1a1In) :- on(col1a2In), on(ets1In), off(mmp13In), on(timp1In), off(col1a1Out), on(ets1Out), on(junbOut), off(mmp13Out), on(timp1Out).
on(smad4In) :- on(col1a2In), on(ets1In), off(mmp13In), on(timp1In), off(col1a1Out), on(ets1Out), on(junbOut), off(mmp13Out), on(timp1Out).
off(tgfb1In) :- on(col1a2In), on(ets1In), off(mmp13In), on(timp1In), off(col1a1Out), on(ets1Out), on(junbOut), off(mmp13Out), on(timp1Out).
on(smad7Out) :- on(col1a2In), on(ets1In), off(mmp13In), on(timp1In), off(col1a1Out), on(ets1Out), on(junbOut), off(mmp13Out), on(timp1Out).
on(junbIn) :- on(col1a2In), on(ets1In), off(mmp13In), on(smad7In), on(timp1In), off(col1a1Out), on(ets1Out), off(mmp13Out), on(timp1Out).
off(fosOut) :- on(col1a2In), on(ets1In), off(mmp13In), on(smad7In), on(timp1In), off(col1a1Out), on(ets1Out), off(mmp13Out), on(timp1Out).
on(nfkb1Out) :- on(col1a2In), on(ets1In), off(mmp13In), on(smad7In), on(timp1In), off(col1a1Out), on(ets1Out), off(mmp13Out), on(timp1Out).
on(ets1Out) :- on(col1a2In), on(ets1In), off(mmp13In), on(smad4In), on(timp1In), on(junbOut), on(mmp9Out), off(mmp13Out), on(smad7Out), on(timp1Out).
on(junbOut) :- on(col1a2In), on(ets1In), off(mmp3In), off(mmp13In), on(smad4In), off(tgfb1In), on(timp1In), on(ets1Out), off(mmp3Out), off(mmp13Out), on(smad7Out), on(timp1Out).
on(ets1Out) :- on(col1a2In), on(ets1In), off(mmp1In), off(mmp3In), off(mmp13In), on(smad4In), on(timp1In), off(mmp1Out), off(mmp3Out), off(mmp13Out), on(smad4Out), on(timp1Out).
off(mmp1Out) :- on(col1a2In), on(ets1In), off(mmp1In), off(mmp3In), off(mmp13In), on(smad4In), on(timp1In), on(ets1Out), off(mmp3Out), off(mmp13Out), on(smad4Out), on(timp1Out).
off(smad7Out) :- on(col1a2In), on(ets1In), off(mmp1In), off(mmp3In), off(mmp13In), on(smad4In), on(timp1In), on(ets1Out), off(fosOut), off(mmp9Out), off(mmp13Out), on(smad4Out), on(tgfb1Out), on(timp1Out).
off(tgfb1In) :- on(col1a2In), on(ets1In), off(mmp1In), off(mmp3In), off(mmp13In), off(nfkb1In), on(smad4In), on(timp1In), on(junbOut), on(smad4Out), on(timp1Out).
off(fosIn) :- on(col1a2In), on(ets1In), off(junbIn), off(mmp13In), on(smad4In), on(timp1In), on(ets1Out), off(mmp13Out), on(nfkb1Out), on(smad7Out), on(timp1Out).
off(junbIn) :- on(col1a2In), on(ets1In), off(fosIn), on(junIn), off(mmp3In), off(mmp13In), on(smad4In), on(timp1In), off(col1a1Out), on(ets1Out), off(mmp13Out), on(timp1Out).
off(smad7In) :- on(col1a2In), on(ets1In), off(fosIn), on(junIn), off(mmp3In), off(mmp13In), on(smad4In), on(timp1In), off(col1a1Out), on(ets1Out), off(mmp13Out), on(timp1Out).
off(col1a1In) :- off(col1a2In).
on(ets1In) :- off(col1a2In).
on(fosIn) :- off(col1a2In).
on(junIn) :- off(col1a2In).
on(junbIn) :- off(col1a2In).
off(mmp1In) :- off(col1a2In).
off(mmp3In) :- off(col1a2In).
off(mmp9In) :- off(col1a2In).
off(mmp13In) :- off(col1a2In).
on(nfkb1In) :- off(col1a2In).
on(smad4In) :- off(col1a2In).
on(smad7In) :- off(col1a2In).
off(tgfb1In) :- off(col1a2In).
off(timp1In) :- off(col1a2In).
on(col1a1Out) :- off(col1a2In).
off(mmp9Out) :- off(col1a2In).
on(smad4Out) :- off(col1a2In).
on(tgfb1Out) :- off(col1a2In).
off(fosOut) :- on(col1a1In), on(col1a2In), off(mmp1In), off(mmp9In), on(smad4In), on(timp1In), on(junOut), on(nfkb1Out), on(smad4Out), on(timp1Out).
on(mmp3Out) :- on(col1a1In), on(col1a2In), off(mmp1In), off(mmp9In), on(smad4In), on(timp1In), on(junOut), on(nfkb1Out), on(smad4Out), on(timp1Out).
off(mmp1In) :- on(col1a1In), on(col1a2In), on(junIn), off(mmp3In), off(mmp13In), on(smad4In), on(timp1In), on(ets1Out), off(mmp13Out), on(smad4Out), on(timp1Out).
off(mmp1In) :- on(col1a1In), on(col1a2In), off(junIn), off(junbIn), off(mmp9In), on(smad4In), on(smad7In), on(tgfb1In), on(timp1In), on(col1a1Out), off(ets1Out), on(fosOut), off(junOut), off(junbOut), off(mmp9Out), on(smad4Out), on(tgfb1Out).
on(mmp3In) :- on(col1a1In), on(col1a2In), off(junIn), off(junbIn), off(mmp9In), on(smad4In), on(smad7In), on(tgfb1In), on(timp1In), on(col1a1Out), off(ets1Out), on(fosOut), off(junOut), off(junbOut), off(mmp9Out), on(smad4Out), on(tgfb1Out).
on(mmp13In) :- on(col1a1In), on(col1a2In), off(junIn), off(junbIn), off(mmp9In), on(smad4In), on(smad7In), on(tgfb1In), on(timp1In), on(col1a1Out), off(ets1Out), on(fosOut), off(junOut), off(junbOut), off(mmp9Out), on(smad4Out), on(tgfb1Out).
off(fosIn) :- on(col1a1In), on(col1a2In), on(ets1In), on(smad4In), on(smad7In), on(timp1In), on(col1a1Out), on(mmp3Out), on(smad4Out), on(smad7Out), on(tgfb1Out), on(timp1Out).
off(junIn) :- on(col1a1In), on(col1a2In), on(ets1In), on(smad4In), on(smad7In), on(timp1In), on(col1a1Out), on(mmp3Out), on(smad4Out), on(smad7Out), on(tgfb1Out), on(timp1Out).
off(junbIn) :- on(col1a1In), on(col1a2In), on(ets1In), on(smad4In), on(smad7In), on(timp1In), on(col1a1Out), on(mmp3Out), on(smad4Out), on(smad7Out), on(tgfb1Out), on(timp1Out).
on(mmp3In) :- on(col1a1In), on(col1a2In), on(ets1In), on(smad4In), on(smad7In), on(timp1In), on(col1a1Out), on(mmp3Out), on(smad4Out), on(smad7Out), on(tgfb1Out), on(timp1Out).
on(tgfb1In) :- on(col1a1In), on(col1a2In), on(ets1In), on(smad4In), on(smad7In), on(timp1In), on(col1a1Out), on(mmp3Out), on(smad4Out), on(smad7Out), on(tgfb1Out), on(timp1Out).
on(fosIn) :- on(col1a1In), on(col1a2In), off(ets1In), off(junIn), off(junbIn), off(mmp9In), off(nfkb1In), on(smad4In), on(smad7In), on(tgfb1In), on(col1a1Out), off(mmp9Out), on(smad4Out), on(tgfb1Out).
on(mmp1In) :- on(col1a1In), on(col1a2In), off(ets1In), off(junIn), off(junbIn), off(mmp9In), off(nfkb1In), on(smad4In), on(smad7In), on(tgfb1In), on(col1a1Out), off(mmp9Out), on(smad4Out), on(tgfb1Out).
off(mmp3In) :- on(col1a1In), on(col1a2In), off(ets1In), off(junIn), off(junbIn), off(mmp9In), off(nfkb1In), on(smad4In), on(smad7In), on(tgfb1In), on(col1a1Out), off(mmp9Out), on(smad4Out), on(tgfb1Out).
off(mmp13In) :- on(col1a1In), on(col1a2In), off(ets1In), off(junIn), off(junbIn), off(mmp9In), off(nfkb1In), on(smad4In), on(smad7In), on(tgfb1In), on(col1a1Out), off(mmp9Out), on(smad4Out), on(tgfb1Out).
off(timp1In) :- on(col1a1In), on(col1a2In), off(ets1In), off(junIn), off(junbIn), off(mmp9In), off(nfkb1In), on(smad4In), on(smad7In), on(tgfb1In), on(col1a1Out), off(mmp9Out), on(smad4Out), on(tgfb1Out).
off(junIn) :- on(col1a1In), on(col1a2In), off(ets1In), on(fosIn), off(junbIn), off(mmp1In), on(mmp3In), off(mmp9In), on(mmp13In), on(nfkb1In), on(smad4In), on(smad7In), on(tgfb1In), on(timp1In), on(col1a1Out), off(mmp9Out), on(smad4Out), on(tgfb1Out).
off(mmp1In) :- off(col1a1In), on(ets1In), on(junIn), on(junbIn), off(mmp3In), off(mmp13In), on(nfkb1In), on(smad4In), on(smad7In), on(col1a1Out), off(ets1Out), on(smad4Out), on(tgfb1Out).
off(fosOut) :- off(col1a1In), on(ets1In), on(fosIn), off(mmp13In), on(smad4In), off(tgfb1In), on(junbOut), on(nfkb1Out), on(timp1Out).
off(col1a2In) :- off(col1a1In), on(ets1In), on(fosIn), on(junIn), on(junbIn), off(mmp1In), off(mmp3In), off(mmp9In), off(mmp13In), on(nfkb1In), on(smad4In), on(smad7In), off(tgfb1In), on(col1a1Out), off(mmp9Out), on(smad4Out), on(tgfb1Out).
off(timp1In) :- off(col1a1In), on(ets1In), on(fosIn), on(junIn), on(junbIn), off(mmp1In), off(mmp3In), off(mmp9In), off(mmp13In), on(nfkb1In), on(smad4In), on(smad7In), off(tgfb1In), on(col1a1Out), off(mmp9Out), on(smad4Out), on(tgfb1Out).
on(mmp1In) :- off(col1a1In), on(col1a2In), on(ets1In), off(mmp9In), off(mmp13In), on(smad4In), on(timp1In), on(ets1Out), on(junbOut), on(mmp1Out), off(mmp13Out), on(nfkb1Out), on(timp1Out).
on(nfkb1In) :- off(col1a1In), on(col1a2In), on(ets1In), off(mmp9In), off(mmp13In), on(smad4In), on(timp1In), on(ets1Out), on(junbOut), on(mmp1Out), off(mmp13Out), on(nfkb1Out), on(timp1Out).
off(junOut) :- off(col1a1In), on(col1a2In), on(ets1In), off(mmp1In), off(mmp3In), on(mmp9In), off(mmp13In), off(nfkb1In), on(smad4In), off(tgfb1In), on(timp1In), off(fosOut), off(mmp13Out), on(smad4Out), on(tgfb1Out).
on(ets1Out) :- off(col1a1In), on(col1a2In), on(ets1In), on(junbIn), on(mmp1In), off(mmp13In), on(nfkb1In), on(smad7In), on(timp1In), off(fosOut), on(mmp1Out), off(mmp13Out), on(timp1Out).
on(ets1Out) :- off(col1a1In), on(col1a2In), on(ets1In), off(junIn), off(mmp13In), on(timp1In), off(fosOut), off(junOut), off(mmp13Out), on(smad4Out), on(tgfb1Out), on(timp1Out).
on(junbIn) :- off(col1a1In), on(col1a2In), on(ets1In), on(fosIn), off(mmp13In), on(smad4In), off(tgfb1In), on(timp1In), on(ets1Out), off(fosOut), off(junOut), off(mmp13Out), on(tgfb1Out), on(timp1Out).
on(smad7In) :- off(col1a1In), on(col1a2In), on(ets1In), on(fosIn), off(mmp13In), on(smad4In), off(tgfb1In), on(timp1In), on(ets1Out), off(fosOut), off(junOut), off(mmp13Out), on(tgfb1Out), on(timp1Out).
on(col1a2In) :- on(smad4In), on(junOut), off(nfkb1Out), on(smad4Out), on(timp1Out).
on(junIn) :- on(smad4In), on(junOut), off(nfkb1Out), on(smad4Out), on(timp1Out).
off(mmp3In) :- on(smad4In), on(junOut), off(nfkb1Out), on(smad4Out), on(timp1Out).
off(mmp13In) :- on(smad4In), on(junOut), off(nfkb1Out), on(smad4Out), on(timp1Out).
on(timp1In) :- on(smad4In), on(junOut), off(nfkb1Out), on(smad4Out), on(timp1Out).
on(col1a1Out) :- on(smad4In), on(junOut), off(nfkb1Out), on(smad4Out), on(timp1Out).
off(mmp9Out) :- on(smad4In), on(junOut), off(nfkb1Out), on(smad4Out), on(timp1Out).
on(junbOut) :- on(fosIn), on(smad4In), on(smad7In), on(junOut), off(mmp1Out), on(smad4Out), on(smad7Out), on(timp1Out).
on(junbOut) :- on(fosIn), on(smad4In), on(smad7In), off(fosOut), on(junOut), on(nfkb1Out), on(smad4Out), on(smad7Out), on(timp1Out).
off(mmp1Out) :- on(fosIn), on(nfkb1In), on(smad4In), on(col1a1Out), off(ets1Out), on(junOut), on(junbOut), on(smad4Out), on(smad7Out), on(timp1Out).
off(mmp1In) :- on(fosIn), off(mmp3In), off(mmp13In), on(smad4In), off(tgfb1In), off(mmp9Out), off(mmp13Out), on(smad4Out), off(smad7Out), on(tgfb1Out).
off(mmp1Out) :- on(fosIn), off(mmp3In), off(mmp13In), on(nfkb1In), on(smad4In), on(junOut), on(junbOut), on(smad4Out), on(smad7Out), on(timp1Out).
on(col1a1Out) :- on(col1a2In), off(nfkb1In), on(smad4In), on(junbOut), on(mmp1Out), off(mmp13Out), on(smad4Out), on(timp1Out).
off(mmp9Out) :- on(col1a2In), off(nfkb1In), on(smad4In), on(junbOut), on(mmp1Out), off(mmp13Out), on(smad4Out), on(timp1Out).
on(nfkb1Out) :- on(col1a2In), off(nfkb1In), on(smad4In), on(junbOut), on(mmp1Out), off(mmp13Out), on(smad4Out), on(timp1Out).
on(tgfb1Out) :- on(col1a2In), off(nfkb1In), on(smad4In), on(junbOut), on(mmp1Out), off(mmp13Out), on(smad4Out), on(timp1Out).
off(junbOut) :- on(col1a2In), off(nfkb1In), on(smad4In), on(col1a1Out), on(mmp1Out), off(mmp9Out), off(mmp13Out), off(nfkb1Out), on(smad4Out), on(tgfb1Out).
on(ets1In) :- on(col1a2In), on(mmp9In), off(mmp13In), on(tgfb1In), on(timp1In), on(smad4Out).
off(fosIn) :- on(col1a2In), on(mmp9In), off(mmp13In), on(tgfb1In), on(timp1In), on(smad4Out).
on(nfkb1In) :- on(col1a2In), on(mmp9In), off(mmp13In), on(tgfb1In), on(timp1In), on(smad4Out).
off(fosOut) :- on(col1a2In), on(mmp9In), off(mmp13In), on(tgfb1In), on(timp1In), on(smad4Out).
off(junOut) :- on(col1a2In), on(mmp9In), off(mmp13In), on(tgfb1In), on(timp1In), on(smad4Out).
on(mmp1Out) :- on(col1a2In), on(mmp9In), off(mmp13In), on(tgfb1In), on(timp1In), on(smad4Out).
on(mmp3Out) :- on(col1a2In), on(mmp9In), off(mmp13In), on(tgfb1In), on(timp1In), on(smad4Out).
off(mmp13Out) :- on(col1a2In), on(mmp9In), off(mmp13In), on(tgfb1In), on(timp1In), on(smad4Out).
on(tgfb1Out) :- on(col1a2In), on(mmp9In), off(mmp13In), on(tgfb1In), on(timp1In), on(smad4Out).
on(timp1Out) :- on(col1a2In), on(mmp9In), off(mmp13In), on(tgfb1In), on(timp1In), on(smad4Out).
off(tgfb1In) :- on(col1a2In), off(mmp3In), off(mmp13In), on(smad4In), on(timp1In), off(mmp3Out), on(mmp9Out), off(mmp13Out), on(timp1Out).
on(junbOut) :- on(col1a2In), off(mmp3In), off(mmp13In), on(smad4In), on(timp1In), off(mmp3Out), on(mmp9Out), off(mmp13Out), on(timp1Out).
on(smad7Out) :- on(col1a2In), off(mmp3In), off(mmp13In), on(smad4In), on(timp1In), off(mmp3Out), on(mmp9Out), off(mmp13Out), on(timp1Out).
on(junbOut) :- on(col1a2In), on(mmp1In), off(mmp9In), off(mmp13In), on(smad4In), on(junOut), on(mmp3Out), off(mmp9Out), on(smad4Out), on(smad7Out), on(timp1Out).
on(nfkb1Out) :- on(col1a2In), on(mmp1In), off(mmp9In), off(mmp13In), on(smad4In), on(junOut), on(mmp3Out), off(mmp9Out), on(smad4Out), on(smad7Out), on(timp1Out).
on(ets1Out) :- on(col1a2In), on(junbIn), off(mmp13In), on(smad4In), on(smad7In), off(tgfb1In), on(timp1In), on(junbOut), off(mmp13Out), on(tgfb1Out), on(timp1Out).
off(mmp9Out) :- on(col1a2In), on(junbIn), on(mmp1In), off(mmp13In), on(smad7In), on(timp1In), on(junbOut), on(nfkb1Out), on(smad4Out), on(timp1Out).
off(smad7In) :- on(col1a2In), off(junbIn), off(mmp13In), on(smad4In), on(timp1In), on(ets1Out), off(fosOut), off(junbOut), off(mmp13Out), on(smad4Out), on(timp1Out).
on(ets1In) :- on(col1a2In), on(junIn), off(mmp13In), on(smad4In), on(timp1In), on(ets1Out), off(mmp13Out), on(smad4Out), off(tgfb1Out), on(timp1Out).
off(junbIn) :- on(col1a2In), on(junIn), off(mmp3In), off(mmp9In), off(mmp13In), on(nfkb1In), on(smad4In), off(tgfb1In), on(timp1In), on(junOut), on(junbOut), off(mmp9Out), on(smad4Out), on(smad7Out), on(timp1Out).
off(smad7In) :- on(col1a2In), on(junIn), off(mmp3In), off(mmp9In), off(mmp13In), on(nfkb1In), on(smad4In), off(tgfb1In), on(timp1In), on(junOut), on(junbOut), off(mmp9Out), on(smad4Out), on(smad7Out), on(timp1Out).
on(ets1In) :- on(col1a2In), on(junIn), off(mmp1In), off(mmp3In), off(mmp13In), on(smad4In), on(timp1In), on(junOut), off(mmp3Out), off(mmp13Out), on(smad4Out), on(tgfb1Out), on(timp1Out).
on(mmp9Out) :- on(col1a2In), on(junIn), on(junbIn), off(mmp3In), off(mmp13In), on(smad4In), on(smad7In), on(timp1In), off(fosOut), off(junbOut), on(mmp1Out), on(mmp3Out), off(mmp13Out), on(nfkb1Out), on(smad4Out), on(timp1Out).
off(smad7In) :- on(col1a2In), on(junIn), off(junbIn), off(mmp3In), off(mmp13In), on(smad4In), on(timp1In), on(fosOut), on(junbOut), off(mmp13Out), on(smad4Out), on(smad7Out), on(timp1Out).
off(tgfb1In) :- on(col1a2In), on(junIn), off(junbIn), off(mmp3In), off(mmp13In), on(smad4In), on(timp1In), on(fosOut), on(junbOut), off(mmp13Out), on(smad4Out), on(smad7Out), on(timp1Out).
on(ets1In) :- on(col1a2In), on(junIn), off(junbIn), off(mmp3In), off(mmp13In), on(smad4In), off(smad7In), on(timp1In), on(junOut), on(mmp1Out), off(mmp13Out), on(smad4Out), on(timp1Out).
off(fosOut) :- on(col1a2In), on(fosIn), off(mmp1In), off(mmp3In), on(mmp9In), off(mmp13In), on(smad4In), off(tgfb1In), on(timp1In), on(ets1Out), off(mmp13Out), on(smad4Out), on(timp1Out).
on(tgfb1Out) :- on(col1a2In), on(fosIn), off(mmp1In), off(mmp3In), on(mmp9In), off(mmp13In), on(smad4In), off(tgfb1In), on(timp1In), on(ets1Out), off(mmp13Out), on(smad4Out), on(timp1Out).
on(mmp3Out) :- on(col1a2In), on(fosIn), off(junbIn), on(smad4In), on(ets1Out), off(fosOut), on(nfkb1Out), on(smad4Out), on(timp1Out).
off(mmp1Out) :- on(col1a2In), on(fosIn), off(junbIn), off(mmp3In), off(mmp13In), on(smad4In), off(smad7In), on(col1a1Out), on(junOut), on(smad4Out), on(timp1Out).
off(nfkb1In) :- on(col1a2In), on(fosIn), on(junIn), off(mmp3In), off(mmp9In), off(mmp13In), on(smad4In), on(timp1In), on(junOut), off(mmp13Out), on(smad4Out), on(timp1Out).
off(fosOut) :- on(col1a2In), off(fosIn), on(smad4In), on(timp1In), on(junbOut), off(mmp1Out), on(smad4Out), on(smad7Out), on(tgfb1Out), on(timp1Out).
on(nfkb1Out) :- on(col1a2In), off(fosIn), on(smad4In), on(timp1In), on(junbOut), off(mmp1Out), on(smad4Out), on(smad7Out), on(tgfb1Out), on(timp1Out).
on(timp1Out) :- on(col1a2In), off(fosIn), off(mmp13In), on(nfkb1In), on(tgfb1In), on(timp1In), on(col1a1Out), off(fosOut), off(junOut), on(mmp1Out), off(mmp13Out), on(nfkb1Out), on(smad4Out), on(smad7Out), on(tgfb1Out).
on(ets1In) :- on(col1a2In), off(fosIn), off(mmp1In), off(mmp3In), off(mmp13In), on(smad4In), on(timp1In), on(mmp1Out), off(mmp13Out), on(smad4Out), off(smad7Out).
on(mmp9In) :- on(col1a2In), off(fosIn), on(junbIn), off(mmp3In), off(mmp13In), on(nfkb1In), on(smad7In), on(timp1In), off(fosOut), off(junOut), on(mmp1Out), on(mmp3Out), off(mmp13Out), on(smad4Out), on(tgfb1Out), on(timp1Out).
on(mmp9In) :- on(col1a2In), off(fosIn), on(junIn), off(mmp1In), off(mmp3In), off(mmp13In), on(smad4In), off(tgfb1In), on(timp1In), on(ets1Out), off(mmp13Out), on(smad4Out), on(timp1Out).
on(junbOut) :- on(col1a2In), on(ets1In), off(mmp13In), on(timp1In), on(ets1Out), off(mmp9Out), off(mmp13Out), on(smad4Out), on(smad7Out), on(timp1Out).
on(junbOut) :- on(col1a2In), on(ets1In), on(mmp1In), off(mmp13In), on(nfkb1In), on(timp1In), on(ets1Out), on(mmp1Out), off(mmp13Out), on(nfkb1Out), on(smad7Out), on(timp1Out).
off(nfkb1In) :- on(col1a2In), on(ets1In), off(mmp1In), off(mmp3In), off(mmp13In), on(smad4In), off(tgfb1In), on(timp1In), on(ets1Out), off(mmp9Out), off(mmp13Out), on(smad4Out), on(timp1Out).
off(smad7Out) :- on(col1a2In), on(ets1In), off(mmp1In), off(mmp3In), off(mmp13In), off(nfkb1In), on(smad4In), on(timp1In), on(ets1Out), off(fosOut), off(junbOut), off(mmp13Out), on(smad4Out), on(timp1Out).
on(ets1Out) :- on(col1a2In), on(ets1In), on(junIn), off(mmp13In), on(smad4In), on(timp1In), off(mmp13Out), on(smad4Out), off(tgfb1Out), on(timp1Out).
on(ets1Out) :- on(col1a2In), on(ets1In), on(junIn), off(mmp13In), on(smad4In), on(timp1In), off(fosOut), on(junOut), off(mmp13Out), on(smad4Out), on(timp1Out).
off(col1a1Out) :- on(col1a2In), on(ets1In), on(junIn), off(mmp13In), on(smad4In), on(timp1In), on(ets1Out), on(junOut), off(mmp13Out), on(nfkb1Out), on(smad4Out), on(timp1Out).
on(nfkb1Out) :- on(col1a2In), on(ets1In), on(junIn), off(mmp13In), on(smad4In), on(timp1In), off(col1a1Out), on(ets1Out), on(junOut), off(mmp13Out), on(smad4Out), on(timp1Out).
on(junbOut) :- on(col1a2In), on(ets1In), on(junIn), off(mmp9In), off(mmp13In), on(smad4In), off(tgfb1In), on(timp1In), on(junOut), off(mmp9Out), off(mmp13Out), on(smad4Out), on(smad7Out), on(timp1Out).
on(junbOut) :- on(col1a2In), on(ets1In), on(junIn), off(mmp9In), off(mmp13In), on(smad4In), off(tgfb1In), on(timp1In), on(ets1Out), off(mmp13Out), on(smad7Out), on(timp1Out).
on(mmp9In) :- on(col1a2In), on(ets1In), off(junIn), off(mmp13In), on(smad7In), on(timp1In), off(fosOut), off(junOut), off(mmp13Out), on(smad4Out), on(tgfb1Out), on(timp1Out).
off(nfkb1In) :- on(col1a2In), on(ets1In), on(fosIn), off(mmp1In), off(mmp3In), off(mmp13In), on(smad4In), on(timp1In), off(mmp13Out), on(smad4Out), off(smad7Out).
on(ets1Out) :- on(col1a2In), on(ets1In), on(fosIn), on(junIn), off(mmp13In), on(smad4In), on(timp1In), on(junOut), off(mmp13Out), on(smad4Out), on(timp1Out).
on(junbOut) :- on(col1a2In), on(ets1In), off(fosIn), off(junbIn), off(mmp9In), on(smad4In), on(timp1In), on(junOut), off(mmp9Out), on(smad4Out), on(smad7Out), on(timp1Out).
off(fosOut) :- on(col1a1In), on(col1a2In), off(mmp1In), off(mmp9In), on(smad4In), on(tgfb1In), on(timp1In), on(junOut), on(smad4Out), on(timp1Out).
on(junbOut) :- off(col1a1In), on(col1a2In), on(ets1In), off(mmp13In), on(timp1In), on(col1a1Out), on(ets1Out), off(fosOut), off(junOut), on(mmp1Out), on(mmp3Out), off(mmp9Out), off(mmp13Out), on(nfkb1Out), on(smad4Out), on(tgfb1Out), on(timp1Out).
off(fosIn) :- off(col1a1In), on(col1a2In), on(ets1In), off(mmp13In), on(tgfb1In), on(timp1In), off(fosOut), off(mmp13Out), on(smad4Out), on(timp1Out).
on(nfkb1In) :- off(col1a1In), on(col1a2In), on(ets1In), off(mmp13In), on(tgfb1In), on(timp1In), off(fosOut), off(mmp13Out), on(smad4Out), on(timp1Out).
off(junOut) :- off(col1a1In), on(col1a2In), on(ets1In), off(mmp13In), on(tgfb1In), on(timp1In), off(fosOut), off(mmp13Out), on(smad4Out), on(timp1Out).
on(mmp1Out) :- off(col1a1In), on(col1a2In), on(ets1In), off(mmp13In), on(tgfb1In), on(timp1In), off(fosOut), off(mmp13Out), on(smad4Out), on(timp1Out).
on(mmp3Out) :- off(col1a1In), on(col1a2In), on(ets1In), off(mmp13In), on(tgfb1In), on(timp1In), off(fosOut), off(mmp13Out), on(smad4Out), on(timp1Out).
on(tgfb1Out) :- off(col1a1In), on(col1a2In), on(ets1In), off(mmp13In), on(tgfb1In), on(timp1In), off(fosOut), off(mmp13Out), on(smad4Out), on(timp1Out).
off(tgfb1In) :- off(col1a1In), on(col1a2In), on(ets1In), off(mmp3In), off(mmp13In), on(smad4In), on(timp1In), off(col1a1Out), on(ets1Out), on(mmp9Out), off(mmp13Out), on(timp1Out).
on(junIn) :- off(col1a1In), on(col1a2In), on(ets1In), on(mmp1In), off(mmp13In), on(nfkb1In), on(smad4In), on(timp1In), off(col1a1Out), on(ets1Out), on(mmp1Out), off(mmp13Out), on(nfkb1Out), on(timp1Out).
off(mmp9In) :- off(col1a1In), on(col1a2In), on(ets1In), on(mmp1In), off(mmp13In), on(nfkb1In), on(smad4In), on(timp1In), off(col1a1Out), on(ets1Out), on(mmp1Out), off(mmp13Out), on(nfkb1Out), on(timp1Out).
off(tgfb1In) :- off(col1a1In), on(col1a2In), on(ets1In), on(mmp1In), off(mmp13In), on(nfkb1In), on(smad4In), on(timp1In), off(col1a1Out), on(ets1Out), on(mmp1Out), off(mmp13Out), on(nfkb1Out), on(timp1Out).
off(junOut) :- off(col1a1In), on(col1a2In), on(ets1In), off(mmp1In), off(mmp3In), on(mmp9In), off(mmp13In), off(nfkb1In), on(smad4In), off(tgfb1In), on(timp1In), on(ets1Out), on(smad4Out), on(timp1Out).
on(mmp1In) :- off(col1a1In), on(col1a2In), on(ets1In), on(junIn), off(mmp13In), on(nfkb1In), on(smad4In), off(tgfb1In), on(timp1In), off(col1a1Out), on(ets1Out), on(mmp1Out), off(mmp13Out), on(nfkb1Out), on(timp1Out).
off(mmp9In) :- off(col1a1In), on(col1a2In), on(ets1In), on(junIn), off(mmp13In), on(nfkb1In), on(smad4In), off(tgfb1In), on(timp1In), off(col1a1Out), on(ets1Out), on(mmp1Out), off(mmp13Out), on(nfkb1Out), on(timp1Out).
off(junbIn) :- off(col1a1In), on(col1a2In), on(ets1In), on(junIn), off(mmp1In), off(mmp3In), off(mmp13In), on(smad4In), off(tgfb1In), on(timp1In), off(mmp13Out), on(smad4Out), off(smad7Out).
off(smad7In) :- off(col1a1In), on(col1a2In), on(ets1In), on(junIn), off(mmp1In), off(mmp3In), off(mmp13In), on(smad4In), off(tgfb1In), on(timp1In), off(mmp13Out), on(smad4Out), off(smad7Out).
on(junbIn) :- off(col1a1In), on(col1a2In), on(ets1In), on(fosIn), off(mmp13In), on(smad4In), off(tgfb1In), on(timp1In), off(fosOut), off(junOut), on(mmp1Out), on(mmp3Out), off(mmp13Out), on(smad4Out), on(tgfb1Out), on(timp1Out).
on(smad7In) :- off(col1a1In), on(col1a2In), on(ets1In), on(fosIn), off(mmp13In), on(smad4In), off(tgfb1In), on(timp1In), off(fosOut), off(junOut), on(mmp1Out), on(mmp3Out), off(mmp13Out), on(smad4Out), on(tgfb1Out), on(timp1Out).
on(junbIn) :- off(col1a1In), on(col1a2In), on(ets1In), on(fosIn), off(mmp13In), on(smad4In), off(tgfb1In), on(timp1In), on(ets1Out), off(fosOut), off(mmp13Out), on(nfkb1Out), on(tgfb1Out), on(timp1Out).
on(smad7In) :- off(col1a1In), on(col1a2In), on(ets1In), on(fosIn), off(mmp13In), on(smad4In), off(tgfb1In), on(timp1In), on(ets1Out), off(fosOut), off(mmp13Out), on(nfkb1Out), on(tgfb1Out), on(timp1Out).
[truncated: 340,801 more chars]
